# Supplementary material for: A high-resolution 3D epigenomic map reveals insights into the creation of the prostate cancer transcriptome
Source: Nat Commun. 2019 Sep 12;10:4154. doi: 10.1038/s41467-019-12079-8 (PMC6742760; doi:10.1038/s41467-019-12079-8)
Supplement: Supplementary file 3 — Supplementary Data 1 [file 41467_2019_12079_MOESM3_ESM.xlsx]

## Sheet: Data S1
Supplementary Data 1. Information about the next generation sequencing data used in this study
Tissue type	Cell line	Assay	Notes	Data availability	Generated in this study
Normal prostate	RWPE1	in situ HiC	Rep1	GSE118629	✔
Normal prostate	RWPE1	in situ HiC	Rep2	GSE118629	✔
Normal prostate	RWPE1	H3K9me3 ChIP-seq	Rep1	GSE118629	✔
Normal prostate	RWPE1	H3K9me3 ChIP-seq	Rep2	GSE118629	✔
Normal prostate	RWPE1	H3K27me3 ChIP-seq	Rep1	GSE118629	✔
Normal prostate	RWPE1	H3K27me3 ChIP-seq	Rep2	GSE118629	✔
Normal prostate	RWPE1	H3K36me3 ChIP-seq	Rep1	GSE118629	✔
Normal prostate	RWPE1	H3K36me3 ChIP-seq	Rep2	GSE118629	✔
Normal prostate	RWPE1	RNA-seq	Rep1	GSE118629	✔
Normal prostate	RWPE1	RNA-seq	Rep2	GSE118629	✔
Normal prostate	RWPE1	RNA-seq	Rep3	GSE118629	✔
Prostate cancer	C42B	in situ HiC	Rep1	GSE118629	✔
Prostate cancer	C42B	in situ HiC	Rep2	GSE118629	✔
Prostate cancer	C42B*	in situ HiC	Rep3	GSE118629	✔
Prostate cancer	C42B	H3K9me3 ChIP-seq	Rep1	GSE118629	✔
Prostate cancer	C42B	H3K9me3 ChIP-seq	Rep2	GSE118629	✔
Prostate cancer	C42B	H3K27me3 ChIP-seq	Rep1	GSE118629	✔
Prostate cancer	C42B	H3K27me3 ChIP-seq	Rep2	GSE118629	✔
Prostate cancer	C42B	H3K36me3 ChIP-seq	Rep1	GSE118629	✔
Prostate cancer	C42B	H3K36me3 ChIP-seq	Rep2	GSE118629	✔
Prostate cancer	C42B	RNA-seq	Rep1	GSE118629	✔
Prostate cancer	C42B	RNA-seq	Rep2	GSE118629	✔
Prostate cancer	C42B	RNA-seq	Rep3	GSE118629	✔
Prostate cancer	22Rv1	in situ HiC	Rep1	GSE118629	✔
Prostate cancer	22Rv1	in situ HiC	Rep2	GSE118629	✔
Prostate cancer	22Rv1	H3K9me3 ChIP-seq	Rep1	GSE118629	✔
Prostate cancer	22Rv1	H3K9me3 ChIP-seq	Rep2	GSE118629	✔
Prostate cancer	22Rv1	H3K27me3 ChIP-seq	Rep1	GSE118629	✔
Prostate cancer	22Rv1	H3K27me3 ChIP-seq	Rep2	GSE118629	✔
Prostate cancer	22Rv1	H3K36me3 ChIP-seq	Rep1	GSE118629	✔
Prostate cancer	22Rv1	H3K36me3 ChIP-seq	Rep2	GSE118629	✔
Prostate cancer	22Rv1	RNA-seq	Rep1	GSE118629	✔
Prostate cancer	22Rv1	RNA-seq	Rep2	GSE118629	✔
Prostate cancer	22Rv1	RNA-seq	Rep3	GSE118629	✔
Normal prostate	RWPE1	NOMe-seq		GSE118629	✔
Prostate cancer	C42B	NOMe-seq		GSE102616
Prostate cancer	C42B	FOXA1 ChIP-seq		GSE40050
Normal prostate	RWPE1	H3K27ac ChIP-seq		ENCSR203KEU
Normal prostate	RWPE1	CTCF ChIP-seq		ENCSR303GFI
Prostate cancer	C42B	H3K27ac ChIP-seq		ENCSR279KIX
Prostate cancer	C42B	CTCF ChIP-seq		ENCSR460LGH
Prostate cancer	22Rv1	H3K27ac ChIP-seq		ENCSR391NPE
Prostate cancer	22Rv1	CTCF ChIP-seq		ENCSR857PBV
*Because we sequenced a relatively less number of reads for our first in situ Hi-C experiment, which was done in C42B, we generated total three replicates for C42B in situ Hi-C to make the total sequencing depth matched among cell lines.
