# Supplementary material for: A high-resolution 3D epigenomic map reveals insights into the creation of the prostate cancer transcriptome
Source: Nat Commun. 2019 Sep 12;10:4154. doi: 10.1038/s41467-019-12079-8 (PMC6742760; doi:10.1038/s41467-019-12079-8)
Supplement: Supplementary file 4 — Supplementary Data 2 [file 41467_2019_12079_MOESM4_ESM.xlsx]

## Sheet: Data S2A
Supplementary Data 2A. Topologically associating domains identified in RWPE1
chromosome	start	end
chr1	760000	920000
chr1	920000	1240000
chr1	1240000	1680000
chr1	1680000	1840000
chr1	1840000	2120000
chr1	2120000	2320000
chr1	2320000	2600000
chr1	2680000	3360000
chr1	3360000	3840000
chr1	4000000	4680000
chr1	4680000	4920000
chr1	4920000	5320000
chr1	5320000	5560000
chr1	5560000	6040000
chr1	6040000	6320000
chr1	6320000	6400000
chr1	6400000	6520000
chr1	6760000	7280000
chr1	7280000	7720000
chr1	7840000	8040000
chr1	8040000	8400000
chr1	8400000	8920000
chr1	8920000	9280000
chr1	9280000	9640000
chr1	9640000	10000000
chr1	10000000	10240000
chr1	10240000	10560000
chr1	10560000	11080000
chr1	11080000	11320000
chr1	11320000	11720000
chr1	11720000	12120000
chr1	12120000	12320000
chr1	12320000	12720000
chr1	12720000	13000000
chr1	13760000	14280000
chr1	14280000	14920000
chr1	14920000	15400000
chr1	15400000	15640000
chr1	15640000	15840000
chr1	15840000	16080000
chr1	16080000	16400000
chr1	16400000	16840000
chr1	16840000	17240000
chr1	17240000	17760000
chr1	17760000	17960000
chr1	17960000	18880000
chr1	18880000	19200000
chr1	19200000	19440000
chr1	19640000	20000000
chr1	20000000	20240000
chr1	20240000	20520000
chr1	20520000	20840000
chr1	20840000	21000000
chr1	21000000	21240000
chr1	21240000	21520000
chr1	21520000	22000000
chr1	22000000	22440000
chr1	22440000	22760000
chr1	22760000	23000000
chr1	23000000	23280000
chr1	23280000	23600000
chr1	23600000	23840000
chr1	23840000	24080000
chr1	24080000	24520000
chr1	24520000	24720000
chr1	24720000	24960000
chr1	24960000	25160000
chr1	25160000	25560000
chr1	25560000	25840000
chr1	25840000	26160000
chr1	26160000	26360000
chr1	26360000	26800000
chr1	26800000	27280000
chr1	27280000	27640000
chr1	27720000	28000000
chr1	28160000	28400000
chr1	28400000	28560000
chr1	28560000	28840000
chr1	28840000	28960000
chr1	28960000	29560000
chr1	29560000	29840000
chr1	29840000	29880000
chr1	30000000	30600000
chr1	30600000	31200000
chr1	31200000	31400000
chr1	31400000	31640000
chr1	31640000	31840000
chr1	31840000	32040000
chr1	32040000	32280000
chr1	32280000	32520000
chr1	32680000	32840000
chr1	32840000	33120000
chr1	33120000	33320000
chr1	33320000	33560000
chr1	33560000	33960000
chr1	33960000	34080000
chr1	34080000	35200000
chr1	35200000	35640000
chr1	35640000	35880000
chr1	35880000	36000000
chr1	36000000	36280000
chr1	36280000	36560000
chr1	36560000	36800000
chr1	36960000	37920000
chr1	37920000	38160000
chr1	38160000	38480000
chr1	38480000	39320000
chr1	39320000	39560000
chr1	39560000	39760000
chr1	39760000	40040000
chr1	40040000	40240000
chr1	40240000	40520000
chr1	40520000	41000000
chr1	41000000	41320000
chr1	41320000	41480000
chr1	41480000	41720000
chr1	41720000	42000000
chr1	42000000	42280000
chr1	42280000	42600000
chr1	42600000	43240000
chr1	43240000	43640000
chr1	43640000	43920000
chr1	43920000	44200000
chr1	44200000	44440000
chr1	44520000	44680000
chr1	44680000	45200000
chr1	45200000	45480000
chr1	45480000	45760000
chr1	45760000	45960000
chr1	46040000	46360000
chr1	46360000	46800000
chr1	46800000	47200000
chr1	47200000	47640000
chr1	47640000	47880000
chr1	47880000	48200000
chr1	48200000	48560000
chr1	48560000	48720000
chr1	48720000	48960000
chr1	48960000	49440000
chr1	49440000	50480000
chr1	50480000	50800000
chr1	50800000	51080000
chr1	51080000	51200000
chr1	51200000	51680000
chr1	51760000	52000000
chr1	52000000	52280000
chr1	52280000	52520000
chr1	52520000	52840000
chr1	52840000	53160000
chr1	53160000	53400000
chr1	53400000	53680000
chr1	53680000	53880000
chr1	53880000	54280000
chr1	54280000	54520000
chr1	54520000	54960000
chr1	54960000	55280000
chr1	55280000	55520000
chr1	55520000	55760000
chr1	55760000	56360000
chr1	56360000	57080000
chr1	57080000	57280000
chr1	57280000	58520000
chr1	58520000	58960000
chr1	58960000	59240000
chr1	59240000	59760000
chr1	59760000	60280000
chr1	60440000	61240000
chr1	61240000	61440000
chr1	61520000	61840000
chr1	61840000	62120000
chr1	62120000	62360000
chr1	62360000	62600000
chr1	62600000	62920000
chr1	62920000	63280000
chr1	63280000	63760000
chr1	63760000	64040000
chr1	64040000	64720000
chr1	64720000	65280000
chr1	65280000	65520000
chr1	65520000	66160000
chr1	66160000	66400000
chr1	66400000	66720000
chr1	66720000	66960000
chr1	66960000	67200000
chr1	67200000	67680000
chr1	67680000	68000000
chr1	68000000	68240000
chr1	68320000	68560000
chr1	68560000	68920000
chr1	68920000	70200000
chr1	70200000	70600000
chr1	70600000	71000000
chr1	71000000	71560000
chr1	71560000	72040000
chr1	72040000	72640000
chr1	72640000	73080000
chr1	73080000	73600000
chr1	73600000	74160000
chr1	74160000	74480000
chr1	74480000	74920000
chr1	74920000	75200000
chr1	75200000	75680000
chr1	75680000	76280000
chr1	76280000	77320000
chr1	77320000	77600000
chr1	77600000	78000000
chr1	78000000	78160000
chr1	78160000	78440000
chr1	78440000	78600000
chr1	78600000	79080000
chr1	79080000	79160000
chr1	79160000	79960000
chr1	79960000	80680000
chr1	80680000	82000000
chr1	82000000	82280000
chr1	82280000	83680000
chr1	83680000	84360000
chr1	84360000	84600000
chr1	84600000	84920000
chr1	84920000	85400000
chr1	85400000	85760000
chr1	85760000	86160000
chr1	86160000	86440000
chr1	86440000	86840000
chr1	86840000	87200000
chr1	87200000	87560000
chr1	87560000	87760000
chr1	87760000	88440000
chr1	88440000	89080000
chr1	89080000	89440000
chr1	89440000	89920000
chr1	89920000	90240000
chr1	90240000	90520000
chr1	90520000	91160000
chr1	91160000	91600000
chr1	91600000	91960000
chr1	91960000	92400000
chr1	92400000	92760000
chr1	92760000	93200000
chr1	93280000	93520000
chr1	93520000	93720000
chr1	93720000	94320000
chr1	94320000	94480000
chr1	94480000	94800000
chr1	94960000	95280000
chr1	95280000	95520000
chr1	95520000	95760000
chr1	95760000	96400000
chr1	96400000	96680000
chr1	96680000	97400000
chr1	97400000	98000000
chr1	98000000	98280000
chr1	98280000	98520000
chr1	98520000	98960000
chr1	98960000	99240000
chr1	99240000	99640000
chr1	99640000	99960000
chr1	99960000	100240000
chr1	100240000	100600000
chr1	100600000	100920000
chr1	100920000	101360000
chr1	101360000	101760000
chr1	101760000	101960000
chr1	101960000	102640000
chr1	102640000	103480000
chr1	103480000	103800000
chr1	104000000	104160000
chr1	104280000	105200000
chr1	105200000	105320000
chr1	105320000	106360000
chr1	106360000	107720000
chr1	107720000	108040000
chr1	108040000	108320000
chr1	108320000	108680000
chr1	108680000	108800000
chr1	109000000	109200000
chr1	109200000	109480000
chr1	109480000	109640000
chr1	109640000	110080000
chr1	110080000	110320000
chr1	110320000	110560000
chr1	110560000	111040000
chr1	111040000	111320000
chr1	111320000	111600000
chr1	111600000	112000000
chr1	112000000	112320000
chr1	112320000	112920000
chr1	112920000	113240000
chr1	113360000	113680000
chr1	113680000	113960000
chr1	113960000	114240000
chr1	114240000	114520000
chr1	114520000	114880000
chr1	114880000	115120000
chr1	115120000	115240000
chr1	115240000	115680000
chr1	115680000	116080000
chr1	116080000	116320000
chr1	116320000	116680000
chr1	116680000	117080000
chr1	117080000	117600000
chr1	117600000	117840000
chr1	117840000	118040000
chr1	118040000	118520000
chr1	118600000	119560000
chr1	119560000	119920000
chr1	120120000	120280000
chr1	120280000	120480000
chr1	120480000	120720000
chr1	120760000	120920000
chr1	121080000	121360000
chr1	142520000	142680000
chr1	143120000	143280000
chr1	143920000	144080000
chr1	144520000	144720000
chr1	144800000	145120000
chr1	145120000	145320000
chr1	145360000	145600000
chr1	145600000	145840000
chr1	146440000	146720000
chr1	146720000	146960000
chr1	146960000	147440000
chr1	147680000	147840000
chr1	149000000	149440000
chr1	149640000	150200000
chr1	150200000	150520000
chr1	150520000	150960000
chr1	151400000	151880000
chr1	152000000	152440000
chr1	152520000	152840000
chr1	152840000	153200000
chr1	153200000	153480000
chr1	153720000	153960000
chr1	153960000	154240000
chr1	154240000	154440000
chr1	154440000	154920000
chr1	155160000	155600000
chr1	155600000	155880000
chr1	156040000	156320000
chr1	156320000	156600000
chr1	156600000	156920000
chr1	157160000	157520000
chr1	157520000	157920000
chr1	157920000	158160000
chr1	158160000	159080000
chr1	159200000	159720000
chr1	159720000	160000000
chr1	160000000	160320000
chr1	160400000	160640000
chr1	160640000	160960000
chr1	160960000	161120000
chr1	161120000	161440000
chr1	161440000	161720000
chr1	161720000	162000000
chr1	162000000	162560000
chr1	162560000	162800000
chr1	162800000	163320000
chr1	163320000	164520000
chr1	164520000	164760000
chr1	164760000	165080000
chr1	165080000	165360000
chr1	165360000	165560000
chr1	165560000	165920000
chr1	165920000	166440000
chr1	166440000	166800000
chr1	166800000	167520000
chr1	167520000	167680000
chr1	167680000	168040000
chr1	168040000	168320000
chr1	168320000	168560000
chr1	168560000	169080000
chr1	169080000	169320000
chr1	169320000	169880000
chr1	169880000	170920000
chr1	170920000	171280000
chr1	171280000	171480000
chr1	171480000	171960000
chr1	171960000	172400000
chr1	172400000	172720000
chr1	172720000	173200000
chr1	173200000	173400000
chr1	173400000	173800000
chr1	173800000	174240000
chr1	174240000	174720000
chr1	174720000	175000000
chr1	175000000	175360000
chr1	175360000	176280000
chr1	176280000	176840000
chr1	176840000	177760000
chr1	177760000	177920000
chr1	177920000	178280000
chr1	178280000	178520000
chr1	178520000	178760000
chr1	178760000	179000000
chr1	179000000	179360000
chr1	179360000	179640000
chr1	179640000	179800000
chr1	179800000	180160000
chr1	180160000	180480000
chr1	180480000	180840000
chr1	180840000	181160000
chr1	181160000	181440000
chr1	181440000	182040000
chr1	182040000	182400000
chr1	182400000	182800000
chr1	182800000	183240000
chr1	183240000	183600000
chr1	183600000	183920000
chr1	183920000	184320000
chr1	184320000	184720000
chr1	184720000	184960000
chr1	184960000	185280000
chr1	185280000	185680000
chr1	185680000	186280000
chr1	186400000	187000000
chr1	187000000	187400000
chr1	187400000	187880000
chr1	187880000	190440000
chr1	190440000	191040000
chr1	191040000	191400000
chr1	191400000	192400000
chr1	192400000	192760000
chr1	192760000	193000000
chr1	193000000	193360000
chr1	193360000	195200000
chr1	195200000	195760000
chr1	195760000	196320000
chr1	196320000	196680000
chr1	196680000	197120000
chr1	197120000	197480000
chr1	197480000	197880000
chr1	197880000	198440000
chr1	198440000	198680000
chr1	198680000	199640000
chr1	199640000	200520000
chr1	200520000	200840000
chr1	200840000	201080000
chr1	201200000	201400000
chr1	201400000	201800000
chr1	201800000	202120000
chr1	202120000	202320000
chr1	202320000	202680000
chr1	202680000	203000000
chr1	203000000	203240000
chr1	203240000	203440000
chr1	203440000	203840000
chr1	203840000	204120000
chr1	204120000	204360000
chr1	204480000	204800000
chr1	204800000	205240000
chr1	205320000	205560000
chr1	205560000	205720000
chr1	205720000	205960000
chr1	206080000	206160000
chr1	206160000	206360000
chr1	206480000	206560000
chr1	206560000	206880000
chr1	206880000	207160000
chr1	207160000	207600000
chr1	207720000	207880000
chr1	208160000	208440000
chr1	208440000	208800000
chr1	208800000	209360000
chr1	209360000	209720000
chr1	209720000	210000000
chr1	210000000	210280000
chr1	210280000	210600000
chr1	210600000	211440000
chr1	211440000	211840000
chr1	211840000	212240000
chr1	212240000	212640000
chr1	212640000	213240000
chr1	213240000	213520000
chr1	213520000	214360000
chr1	214520000	214800000
chr1	214800000	215320000
chr1	215320000	215720000
chr1	215800000	216400000
chr1	216400000	216920000
chr1	216920000	217520000
chr1	217520000	217920000
chr1	217920000	218480000
chr1	218480000	219240000
chr1	219240000	220000000
chr1	220000000	220440000
chr1	220440000	221000000
chr1	221000000	221640000
chr1	221640000	221880000
chr1	221880000	222240000
chr1	222240000	222640000
chr1	222640000	222920000
chr1	222920000	223280000
chr1	223280000	223760000
chr1	223800000	223880000
chr1	223880000	224280000
chr1	224280000	224560000
chr1	224680000	225120000
chr1	225120000	225600000
chr1	225600000	225960000
chr1	225960000	226240000
chr1	226240000	226600000
chr1	226600000	226800000
chr1	226800000	227040000
chr1	227040000	227640000
chr1	227640000	227920000
chr1	227920000	228160000
chr1	228160000	228760000
chr1	228760000	229360000
chr1	229360000	229800000
chr1	229800000	230200000
chr1	230200000	230440000
chr1	230440000	230760000
chr1	230760000	231360000
chr1	231360000	231760000
chr1	231760000	232760000
chr1	232760000	233080000
chr1	233080000	233440000
chr1	233440000	233920000
chr1	233920000	234240000
chr1	234240000	234600000
chr1	234600000	235200000
chr1	235240000	235680000
chr1	235680000	236000000
chr1	236000000	236240000
chr1	236240000	236760000
chr1	236760000	237080000
chr1	237080000	237720000
chr1	237720000	238000000
chr1	238000000	238400000
chr1	238400000	239560000
chr1	239560000	240080000
chr1	240080000	240360000
chr1	240360000	240880000
chr1	240880000	241120000
chr1	241120000	241680000
chr1	241680000	242040000
chr1	242040000	242200000
chr1	242200000	242600000
chr1	242600000	243200000
chr1	243200000	243520000
chr1	243520000	243920000
chr1	243920000	244440000
chr1	244440000	244640000
chr1	244640000	245000000
chr1	245000000	245240000
chr1	245240000	246160000
chr1	246160000	246640000
chr1	246640000	247000000
chr1	247000000	247520000
chr1	247520000	247760000
chr1	247760000	248920000
chr1	249040000	249250621
chr2	0	240000
chr2	240000	680000
chr2	680000	920000
chr2	920000	1560000
chr2	1560000	1840000
chr2	1840000	2520000
chr2	2520000	2880000
chr2	2880000	3400000
chr2	3400000	3720000
chr2	3720000	4000000
chr2	4000000	5040000
chr2	5120000	7000000
chr2	7000000	7200000
chr2	7200000	7560000
chr2	7560000	8840000
chr2	8840000	9280000
chr2	9280000	9560000
chr2	9560000	9920000
chr2	9920000	10200000
chr2	10200000	10560000
chr2	10560000	10840000
chr2	10960000	11280000
chr2	11280000	11600000
chr2	11600000	11840000
chr2	11840000	11960000
chr2	11960000	12840000
chr2	12840000	13160000
chr2	13160000	14800000
chr2	14800000	15080000
chr2	15080000	15760000
chr2	15760000	16280000
chr2	16320000	16440000
chr2	16440000	16720000
chr2	16720000	16960000
chr2	16960000	17880000
chr2	17880000	18320000
chr2	18320000	18560000
chr2	18560000	18920000
chr2	18920000	19560000
chr2	19560000	19880000
chr2	19880000	20080000
chr2	20080000	20560000
chr2	20560000	20880000
chr2	20880000	21240000
chr2	21240000	23600000
chr2	23600000	24000000
chr2	24000000	24400000
chr2	24400000	24640000
chr2	24640000	25040000
chr2	25040000	25440000
chr2	25440000	25800000
chr2	25800000	26080000
chr2	26080000	26400000
chr2	26400000	27040000
chr2	27040000	27280000
chr2	27280000	27600000
chr2	27600000	27920000
chr2	27920000	28640000
chr2	28640000	29040000
chr2	29160000	29480000
chr2	29480000	30080000
chr2	30080000	30360000
chr2	30360000	30920000
chr2	30920000	31400000
chr2	31400000	31560000
chr2	31560000	32080000
chr2	32080000	32360000
chr2	32360000	32760000
chr2	32760000	33240000
chr2	33240000	33640000
chr2	33640000	33880000
chr2	33880000	34240000
chr2	34320000	34800000
chr2	34800000	35400000
chr2	35400000	35640000
chr2	35640000	36560000
chr2	36560000	37000000
chr2	37000000	37320000
chr2	37640000	38120000
chr2	38120000	38520000
chr2	38520000	38760000
chr2	38760000	39000000
chr2	39000000	39480000
chr2	39480000	40000000
chr2	40000000	40440000
chr2	40440000	40760000
chr2	40760000	41040000
chr2	41040000	42040000
chr2	42040000	42320000
chr2	42320000	42600000
chr2	42600000	43040000
chr2	43040000	43480000
chr2	43480000	43800000
chr2	43800000	44120000
chr2	44240000	44600000
chr2	44600000	45200000
chr2	45200000	45800000
chr2	45800000	46200000
chr2	46200000	46520000
chr2	46680000	46880000
chr2	46880000	47120000
chr2	47120000	47560000
chr2	47640000	48000000
chr2	48000000	48320000
chr2	48320000	48680000
chr2	48680000	49160000
chr2	49160000	49880000
chr2	49880000	50360000
chr2	50360000	50720000
chr2	50720000	53440000
chr2	53440000	54000000
chr2	54000000	54320000
chr2	54320000	54720000
chr2	54720000	54960000
chr2	54960000	55440000
chr2	55440000	55920000
chr2	55920000	56240000
chr2	56240000	56400000
chr2	56400000	57000000
chr2	57000000	57760000
chr2	57760000	57960000
chr2	57960000	58480000
chr2	58480000	58680000
chr2	58680000	59000000
chr2	59000000	59520000
chr2	59520000	60920000
chr2	60920000	61280000
chr2	61280000	61760000
chr2	61760000	62120000
chr2	62120000	62640000
chr2	62640000	63000000
chr2	63000000	63280000
chr2	63280000	63800000
chr2	63800000	64160000
chr2	64240000	64560000
chr2	64560000	64800000
chr2	64800000	65120000
chr2	65120000	65280000
chr2	65280000	65480000
chr2	65480000	65840000
chr2	65840000	66640000
chr2	66640000	66800000
chr2	66800000	67440000
chr2	67440000	68280000
chr2	68280000	68560000
chr2	68560000	68680000
chr2	68680000	68920000
chr2	68920000	69160000
chr2	69160000	69560000
chr2	69560000	70120000
chr2	70120000	70520000
chr2	70520000	70880000
chr2	70880000	71240000
chr2	71240000	71440000
chr2	71520000	71760000
chr2	71760000	72120000
chr2	72120000	72400000
chr2	72400000	73000000
chr2	73120000	73520000
chr2	73520000	73960000
chr2	74040000	74400000
chr2	74400000	74680000
chr2	74880000	75120000
chr2	75120000	75280000
chr2	75280000	75640000
chr2	75640000	75960000
chr2	75960000	76400000
chr2	76400000	76840000
chr2	76840000	77160000
chr2	77160000	78560000
chr2	78560000	79240000
chr2	79240000	79480000
chr2	79480000	80120000
chr2	80120000	80520000
chr2	80520000	81480000
chr2	81480000	82120000
chr2	82120000	82560000
chr2	82560000	83440000
chr2	83440000	84000000
chr2	84000000	84560000
chr2	84640000	85120000
chr2	85280000	85520000
chr2	85520000	85840000
chr2	85840000	86040000
chr2	86040000	86320000
chr2	86400000	86680000
chr2	86680000	87040000
chr2	87040000	87200000
chr2	87240000	87440000
chr2	87440000	87640000
chr2	87720000	88040000
chr2	88120000	88480000
chr2	88480000	88760000
chr2	88880000	89000000
chr2	89000000	89640000
chr2	89800000	89880000
chr2	89880000	90280000
chr2	91600000	92200000
chr2	95320000	95480000
chr2	95800000	96120000
chr2	96120000	96280000
chr2	96320000	96440000
chr2	96440000	96640000
chr2	96640000	96960000
chr2	96960000	97200000
chr2	97200000	97480000
chr2	97480000	97800000
chr2	97800000	97920000
chr2	98160000	98400000
chr2	98400000	99000000
chr2	99000000	99240000
chr2	99240000	99680000
chr2	99680000	99960000
chr2	99960000	100120000
chr2	100120000	100440000
chr2	100440000	100840000
chr2	100840000	101040000
chr2	101040000	101200000
chr2	101200000	101600000
chr2	101600000	101880000
chr2	102040000	102480000
chr2	102480000	102880000
chr2	102880000	103080000
chr2	103080000	103360000
chr2	103360000	103800000
chr2	103800000	104600000
chr2	104600000	105040000
chr2	105040000	105520000
chr2	105520000	105880000
chr2	105880000	106160000
chr2	106160000	106720000
chr2	106720000	107200000
chr2	107200000	108480000
chr2	108480000	108800000
chr2	108960000	109200000
chr2	109400000	109720000
chr2	109720000	110120000
chr2	110240000	110520000
chr2	110840000	111000000
chr2	111360000	111880000
chr2	111880000	112200000
chr2	112200000	112520000
chr2	112640000	112840000
chr2	112840000	113120000
chr2	113160000	113320000
chr2	113320000	113480000
chr2	113480000	113720000
chr2	113840000	114200000
chr2	114200000	114480000
chr2	114480000	114720000
chr2	114720000	115320000
chr2	115320000	115920000
chr2	115920000	117240000
chr2	117240000	118560000
chr2	118560000	118760000
chr2	118760000	118960000
chr2	118960000	119640000
chr2	119640000	120080000
chr2	120080000	120440000
chr2	120440000	120960000
chr2	121080000	121440000
chr2	121440000	121840000
chr2	121840000	122120000
chr2	122120000	122280000
chr2	122280000	122520000
chr2	122520000	124800000
chr2	124800000	125560000
chr2	125560000	126280000
chr2	126280000	127520000
chr2	127520000	127800000
chr2	127800000	128040000
chr2	128040000	128280000
chr2	128280000	128440000
chr2	128440000	128640000
chr2	128800000	129080000
chr2	129080000	129480000
chr2	129480000	130160000
chr2	130160000	130680000
chr2	130680000	131120000
chr2	131120000	131240000
chr2	131320000	131520000
chr2	131520000	131880000
chr2	131880000	132160000
chr2	132160000	132600000
chr2	132600000	133000000
chr2	133000000	133960000
chr2	133960000	134600000
chr2	134600000	134840000
chr2	134840000	135200000
chr2	135200000	135680000
chr2	135680000	135960000
chr2	135960000	136520000
chr2	136640000	137160000
chr2	137160000	137640000
chr2	137640000	138240000
chr2	138240000	138600000
chr2	138600000	139120000
chr2	139120000	139600000
chr2	139600000	140520000
chr2	140520000	140880000
chr2	140880000	141640000
chr2	141640000	142920000
chr2	142920000	143400000
chr2	143400000	143760000
chr2	143760000	144040000
chr2	144040000	146240000
chr2	146240000	147440000
chr2	147440000	148080000
chr2	148080000	148680000
chr2	148680000	149280000
chr2	149280000	149720000
chr2	149760000	149840000
chr2	149840000	150160000
chr2	150160000	150440000
chr2	150440000	151360000
chr2	151360000	151480000
chr2	151480000	152120000
chr2	152120000	152360000
chr2	152360000	152880000
chr2	152880000	153040000
chr2	153040000	153600000
chr2	153600000	154400000
chr2	154400000	155280000
chr2	155280000	156200000
chr2	156200000	157200000
chr2	157200000	157440000
chr2	157440000	158160000
chr2	158160000	158600000
chr2	158600000	158880000
chr2	158880000	159320000
chr2	159320000	159720000
chr2	159720000	160040000
chr2	160040000	160280000
chr2	160280000	160600000
chr2	160600000	160880000
chr2	160880000	161200000
chr2	161200000	161840000
chr2	161840000	162080000
chr2	162080000	162400000
chr2	162400000	162800000
chr2	162800000	163000000
chr2	163000000	163200000
chr2	163200000	163720000
chr2	163720000	164000000
chr2	164000000	164920000
chr2	164920000	165400000
chr2	165560000	165840000
chr2	165840000	166240000
chr2	166240000	166800000
chr2	166800000	167000000
chr2	167000000	167400000
chr2	167400000	168120000
chr2	168120000	168960000
chr2	168960000	169200000
chr2	169200000	169560000
chr2	169560000	169800000
chr2	169800000	170000000
chr2	170000000	170280000
chr2	170280000	170680000
chr2	170800000	171240000
chr2	171240000	171760000
chr2	171760000	172320000
chr2	172400000	172680000
chr2	172680000	173000000
chr2	173000000	173360000
chr2	173360000	173600000
chr2	173600000	173880000
chr2	173880000	174120000
chr2	174120000	174240000
chr2	174240000	174640000
chr2	174640000	174960000
chr2	174960000	175240000
chr2	175240000	175560000
chr2	175560000	175880000
chr2	175880000	176200000
chr2	176200000	176560000
chr2	176560000	176960000
chr2	176960000	177520000
chr2	177520000	178000000
chr2	178000000	178280000
chr2	178280000	178640000
chr2	178640000	178960000
chr2	178960000	179320000
chr2	179320000	179560000
chr2	179560000	180000000
chr2	180000000	180280000
chr2	180280000	180640000
chr2	180640000	180960000
chr2	180960000	181960000
chr2	181960000	182600000
chr2	182600000	183000000
chr2	183000000	183560000
chr2	183560000	184000000
chr2	184080000	185480000
chr2	185480000	186160000
chr2	186160000	186600000
chr2	186600000	187120000
chr2	187120000	187320000
chr2	187320000	187560000
chr2	187560000	187720000
chr2	187720000	188320000
chr2	188320000	188720000
chr2	188720000	189400000
chr2	189400000	189920000
chr2	189920000	190320000
chr2	190320000	190520000
chr2	190640000	190920000
chr2	190920000	191200000
chr2	191200000	191640000
chr2	191640000	191880000
chr2	191880000	192000000
chr2	192000000	192400000
chr2	192400000	192680000
chr2	192680000	193040000
chr2	193040000	193600000
chr2	193600000	194560000
chr2	194560000	194840000
chr2	194840000	195720000
chr2	195720000	196200000
chr2	196200000	196520000
chr2	196520000	196920000
chr2	196920000	197200000
chr2	197200000	197640000
chr2	197640000	197920000
chr2	197920000	198240000
chr2	198240000	198680000
chr2	198680000	199000000
chr2	199000000	199160000
chr2	199160000	199520000
chr2	199520000	199880000
chr2	199880000	200360000
chr2	200360000	200840000
chr2	200840000	201360000
chr2	201360000	201560000
chr2	201560000	201760000
chr2	201760000	202040000
chr2	202040000	202640000
chr2	202640000	203080000
chr2	203080000	203440000
chr2	203440000	203720000
chr2	203720000	204080000
chr2	204080000	204320000
chr2	204320000	204760000
chr2	204760000	205200000
chr2	205200000	205560000
chr2	205560000	206560000
chr2	206560000	206840000
chr2	206840000	207160000
chr2	207160000	208360000
chr2	208360000	208600000
chr2	208600000	208960000
chr2	208960000	209240000
chr2	209240000	209680000
chr2	209680000	210200000
chr2	210200000	210440000
chr2	210440000	210840000
chr2	210840000	211080000
chr2	211080000	211360000
chr2	211440000	211920000
chr2	212040000	212320000
chr2	212320000	212600000
chr2	212600000	213440000
chr2	213440000	214120000
chr2	214120000	214680000
chr2	214680000	215840000
chr2	215840000	216160000
chr2	216160000	216800000
chr2	216960000	217360000
chr2	217360000	217560000
chr2	217560000	218040000
chr2	218040000	218640000
chr2	218640000	219040000
chr2	219040000	219280000
chr2	219280000	219520000
chr2	219520000	219720000
chr2	219720000	220040000
chr2	220040000	220240000
chr2	220240000	220400000
chr2	220400000	220600000
chr2	220600000	221560000
chr2	221560000	222440000
chr2	222440000	222840000
chr2	222840000	223160000
chr2	223160000	223520000
chr2	223520000	223840000
chr2	223840000	224520000
chr2	224520000	224840000
chr2	224840000	225160000
chr2	225160000	225520000
chr2	225520000	225920000
chr2	225920000	226520000
chr2	226520000	226760000
chr2	226760000	227680000
chr2	227680000	227960000
chr2	227960000	228240000
chr2	228240000	228760000
chr2	228760000	229520000
chr2	229520000	229960000
chr2	229960000	230600000
chr2	230600000	230800000
chr2	230800000	231480000
chr2	231480000	231680000
chr2	231680000	231920000
chr2	231920000	232320000
chr2	232320000	232680000
chr2	232680000	233200000
chr2	233200000	233400000
chr2	233400000	233720000
chr2	233720000	234160000
chr2	234160000	234360000
chr2	234360000	234760000
chr2	234760000	235440000
chr2	235440000	235760000
chr2	235760000	236040000
chr2	236040000	236480000
chr2	236480000	236680000
chr2	236680000	237120000
chr2	237120000	237480000
chr2	237480000	238000000
chr2	238000000	238320000
chr2	238320000	238480000
chr2	238480000	238720000
chr2	238720000	239160000
chr2	239160000	239400000
chr2	239400000	239720000
chr2	239720000	239960000
chr2	239960000	240320000
chr2	240320000	240720000
chr2	240720000	240960000
chr2	240960000	241080000
chr2	241080000	241400000
chr2	241520000	241760000
chr2	241760000	242040000
chr2	242280000	242600000
chr2	242600000	242840000
chr2	242840000	243120000
chr3	80000	440000
chr3	440000	3240000
chr3	3240000	4320000
chr3	4320000	4720000
chr3	4720000	5280000
chr3	5280000	8440000
chr3	8440000	8680000
chr3	8680000	9000000
chr3	9000000	9360000
chr3	9360000	9520000
chr3	9520000	9760000
chr3	9760000	10000000
chr3	10080000	10360000
chr3	10360000	10760000
chr3	10760000	11120000
chr3	11120000	11400000
chr3	11400000	11680000
chr3	11680000	11880000
chr3	11880000	12160000
chr3	12160000	12520000
chr3	12520000	12880000
chr3	12880000	13040000
chr3	13040000	13520000
chr3	13520000	13680000
chr3	13680000	13920000
chr3	13920000	14240000
chr3	14240000	14520000
chr3	14520000	14960000
chr3	14960000	15120000
chr3	15120000	15640000
chr3	15640000	15880000
chr3	15880000	16320000
chr3	16320000	16640000
chr3	16640000	17280000
chr3	17280000	17480000
chr3	17480000	17920000
chr3	17920000	18480000
chr3	18480000	19920000
chr3	19920000	20280000
chr3	20280000	21560000
chr3	21560000	21960000
chr3	21960000	22160000
chr3	22160000	22600000
chr3	22600000	23000000
chr3	23000000	23240000
chr3	23240000	23840000
chr3	24040000	24280000
chr3	24280000	24800000
chr3	24800000	25640000
chr3	25640000	25960000
chr3	25960000	27160000
chr3	27160000	27320000
chr3	27320000	27760000
chr3	27760000	28400000
chr3	28400000	28920000
chr3	28920000	29880000
chr3	29880000	30040000
chr3	30040000	30800000
chr3	30800000	31200000
chr3	31200000	31560000
chr3	31560000	32040000
chr3	32040000	32200000
chr3	32200000	32520000
chr3	32520000	32760000
chr3	32760000	33000000
chr3	33000000	33160000
chr3	33160000	33440000
chr3	33440000	33880000
chr3	33880000	34320000
chr3	34320000	36000000
chr3	36000000	36760000
chr3	36760000	37040000
chr3	37040000	37400000
chr3	37400000	37840000
chr3	37840000	38040000
chr3	38040000	38360000
chr3	38360000	38560000
chr3	38560000	39080000
chr3	39080000	39440000
chr3	39440000	40240000
chr3	40240000	40360000
chr3	40360000	40600000
chr3	40600000	41280000
chr3	41280000	41920000
chr3	41920000	42160000
chr3	42280000	42520000
chr3	42520000	42960000
chr3	42960000	43200000
chr3	43200000	43560000
chr3	43560000	43800000
chr3	43800000	44280000
chr3	44280000	44560000
chr3	44560000	44800000
chr3	44800000	45040000
chr3	45040000	45280000
chr3	45280000	45520000
chr3	45520000	45760000
chr3	45760000	46000000
chr3	46000000	46120000
chr3	46120000	46520000
chr3	46520000	46720000
chr3	46720000	46960000
chr3	47040000	47440000
chr3	47560000	47840000
chr3	47840000	48200000
chr3	48200000	48480000
chr3	48720000	49040000
chr3	49040000	49520000
chr3	49520000	49720000
chr3	49720000	50000000
chr3	50000000	50160000
chr3	50360000	50680000
chr3	50680000	51440000
chr3	51440000	51760000
chr3	51760000	51960000
chr3	51960000	52240000
chr3	52240000	52480000
chr3	52480000	52760000
chr3	52760000	53120000
chr3	53120000	53400000
chr3	53400000	53760000
chr3	53760000	53960000
chr3	53960000	54440000
chr3	54440000	54880000
chr3	54880000	55480000
chr3	55480000	55760000
chr3	55760000	55960000
chr3	55960000	56320000
chr3	56320000	56600000
chr3	56720000	57040000
chr3	57120000	57560000
chr3	57560000	57840000
chr3	57840000	58160000
chr3	58160000	58280000
chr3	58280000	58640000
chr3	58640000	59200000
chr3	59200000	59560000
chr3	59560000	59880000
chr3	59880000	60400000
chr3	60600000	61280000
chr3	61360000	61520000
chr3	61520000	61800000
chr3	61800000	62160000
chr3	62160000	62600000
chr3	62600000	63240000
chr3	63320000	63800000
chr3	63800000	64000000
chr3	64000000	64520000
chr3	64520000	65360000
chr3	65360000	65760000
chr3	65760000	66200000
chr3	66240000	66920000
chr3	66920000	67160000
chr3	67160000	67400000
chr3	67400000	67720000
chr3	67720000	69040000
chr3	69040000	69480000
chr3	69480000	69720000
chr3	69720000	70040000
chr3	70040000	70560000
chr3	70560000	71120000
chr3	71120000	71440000
chr3	71440000	71720000
chr3	71720000	72320000
chr3	72320000	72880000
chr3	72880000	73160000
chr3	73160000	73560000
chr3	73560000	73920000
chr3	73920000	74320000
chr3	74320000	75240000
chr3	75240000	75720000
chr3	75720000	76160000
chr3	76160000	76680000
chr3	76680000	77080000
chr3	77080000	77360000
chr3	77360000	78240000
chr3	78240000	78720000
chr3	78720000	79120000
chr3	79120000	79560000
chr3	79560000	80120000
chr3	80120000	80480000
chr3	80480000	80760000
chr3	80760000	81320000
chr3	81440000	83600000
chr3	83600000	85000000
chr3	85000000	85400000
chr3	85400000	85680000
chr3	85680000	85840000
chr3	85840000	86280000
chr3	86280000	86800000
chr3	86800000	87320000
chr3	87320000	87560000
chr3	87560000	88040000
chr3	88040000	88240000
chr3	88240000	89160000
chr3	89160000	89920000
chr3	89920000	90240000
chr3	90240000	90520000
chr3	93520000	93800000
chr3	93800000	94040000
chr3	94040000	94520000
chr3	94520000	95240000
chr3	95240000	96040000
chr3	96040000	96560000
chr3	96560000	97480000
chr3	97480000	97760000
chr3	97760000	98040000
chr3	98040000	98320000
chr3	98320000	98520000
chr3	98520000	98720000
chr3	98720000	99520000
chr3	99520000	100000000
chr3	100000000	100440000
chr3	100440000	100920000
chr3	100920000	101280000
chr3	101520000	101960000
chr3	101960000	102280000
chr3	102360000	103000000
chr3	103000000	103960000
chr3	103960000	104320000
chr3	104320000	105080000
chr3	105080000	105400000
chr3	105400000	106360000
chr3	106360000	106920000
chr3	106920000	107240000
chr3	107240000	107640000
chr3	107640000	108200000
chr3	108320000	108840000
chr3	108840000	109440000
chr3	109440000	110040000
chr3	110040000	110800000
chr3	110800000	111280000
chr3	111400000	111840000
chr3	111840000	112280000
chr3	112280000	112720000
chr3	112720000	113040000
chr3	113040000	113440000
chr3	113440000	113680000
chr3	113680000	114080000
chr3	114080000	114520000
chr3	114520000	114920000
chr3	114920000	115560000
chr3	115560000	116480000
chr3	116480000	117720000
chr3	117720000	118360000
chr3	118360000	118560000
chr3	118560000	118840000
chr3	118840000	118960000
chr3	118960000	119440000
chr3	119560000	119920000
chr3	119920000	120280000
chr3	120280000	120520000
chr3	120520000	121240000
chr3	121240000	122000000
chr3	122080000	122400000
chr3	122400000	122760000
chr3	122760000	123000000
chr3	123000000	123280000
chr3	123280000	123440000
chr3	123440000	123720000
chr3	123720000	124280000
chr3	124280000	124440000
chr3	124440000	124680000
chr3	124680000	125320000
chr3	125400000	125640000
chr3	125640000	126200000
chr3	126200000	126720000
chr3	126720000	127280000
chr3	127280000	127760000
chr3	127760000	128320000
chr3	128320000	128640000
chr3	128640000	129040000
chr3	129040000	129320000
chr3	129320000	129640000
chr3	129640000	129840000
chr3	129840000	130400000
chr3	130400000	130760000
chr3	130760000	131240000
chr3	131240000	131480000
chr3	131480000	131760000
chr3	131760000	131960000
chr3	131960000	132160000
chr3	132160000	132440000
chr3	132440000	132760000
chr3	132760000	133120000
chr3	133120000	133360000
chr3	133360000	133920000
chr3	133920000	134240000
chr3	134240000	135600000
chr3	135600000	135800000
chr3	135800000	136080000
chr3	136080000	136480000
chr3	136480000	136760000
chr3	136760000	137760000
chr3	137760000	138120000
chr3	138120000	138320000
chr3	138320000	138640000
chr3	138640000	139080000
chr3	139080000	139680000
chr3	139680000	140600000
chr3	140600000	140960000
chr3	140960000	141280000
chr3	141280000	141720000
chr3	141720000	142080000
chr3	142080000	142280000
chr3	142280000	142520000
chr3	142520000	142760000
chr3	142760000	143480000
chr3	143480000	143680000
chr3	143680000	145480000
chr3	145480000	145760000
chr3	145760000	146360000
chr3	146360000	147800000
chr3	147800000	148080000
chr3	148080000	148440000
chr3	148440000	148680000
chr3	148680000	149000000
chr3	149000000	149200000
chr3	149200000	149640000
chr3	149640000	149920000
chr3	149920000	150240000
chr3	150240000	150600000
chr3	150600000	150880000
chr3	150880000	151160000
chr3	151160000	151640000
chr3	151640000	152200000
chr3	152200000	152720000
chr3	152720000	153720000
chr3	153720000	154040000
chr3	154040000	154480000
chr3	154480000	155040000
chr3	155040000	155440000
chr3	155440000	155680000
chr3	155680000	156240000
chr3	156240000	156400000
chr3	156400000	156560000
chr3	156560000	156880000
chr3	156880000	157240000
chr3	157320000	157800000
chr3	157800000	158240000
chr3	158240000	158520000
chr3	158520000	159000000
chr3	159000000	159320000
chr3	159320000	159520000
chr3	159520000	159760000
chr3	159760000	160120000
chr3	160280000	160680000
chr3	160680000	160920000
chr3	160920000	161160000
chr3	161160000	161560000
chr3	161560000	163200000
chr3	163200000	163680000
chr3	163680000	164920000
chr3	164920000	165560000
chr3	165560000	167080000
chr3	167080000	167920000
chr3	167920000	168560000
chr3	168560000	168840000
chr3	168840000	169480000
chr3	169480000	169800000
chr3	169800000	170120000
chr3	170120000	170600000
chr3	170600000	170880000
chr3	170880000	171280000
chr3	171280000	171560000
chr3	171560000	171760000
chr3	171760000	172080000
chr3	172080000	172480000
chr3	172480000	174080000
chr3	174080000	174840000
chr3	174840000	176160000
chr3	176160000	176680000
chr3	176680000	178120000
chr3	178120000	178720000
chr3	178720000	179040000
chr3	179040000	179360000
chr3	179360000	180320000
chr3	180320000	180920000
chr3	180920000	181440000
chr3	181440000	181960000
chr3	181960000	182400000
chr3	182400000	182600000
chr3	182600000	182840000
chr3	182840000	183120000
chr3	183120000	183600000
chr3	183600000	183840000
chr3	183840000	184080000
chr3	184080000	184280000
chr3	184280000	184520000
chr3	184520000	185000000
chr3	185000000	185360000
chr3	185360000	185680000
chr3	185680000	185960000
chr3	185960000	186280000
chr3	186280000	186560000
chr3	186560000	186920000
chr3	186920000	187440000
chr3	187440000	188680000
chr3	188680000	188960000
chr3	188960000	189520000
chr3	189520000	189680000
chr3	189680000	189920000
chr3	189920000	190160000
chr3	190160000	190440000
chr3	190440000	190840000
chr3	190840000	191160000
chr3	191160000	191880000
chr3	191880000	192160000
chr3	192160000	192520000
chr3	192520000	192760000
chr3	192760000	193320000
chr3	193320000	193840000
chr3	193840000	194040000
chr3	194040000	194400000
chr3	194400000	195000000
chr3	195000000	195280000
chr3	195360000	195720000
chr3	195720000	195960000
chr3	195960000	196240000
chr3	196240000	196440000
chr3	196440000	196680000
chr3	196680000	196920000
chr3	196920000	197280000
chr3	197600000	197920000
chr4	80000	520000
chr4	520000	1000000
chr4	1000000	1360000
chr4	1360000	1440000
chr4	1480000	1680000
chr4	1680000	1920000
chr4	1920000	2200000
chr4	2200000	2480000
chr4	2480000	2720000
chr4	2720000	2960000
chr4	2960000	3320000
chr4	3320000	3560000
chr4	3560000	3960000
chr4	3960000	4120000
chr4	4160000	4240000
chr4	4240000	4480000
chr4	4480000	4960000
chr4	4960000	5400000
chr4	5400000	5800000
chr4	5800000	6240000
chr4	6320000	6680000
chr4	6680000	7080000
chr4	7080000	7480000
chr4	7480000	7760000
chr4	7760000	8040000
chr4	8160000	8440000
chr4	8440000	8640000
chr4	8640000	8920000
chr4	8920000	9240000
chr4	9360000	9680000
chr4	9680000	10120000
chr4	10120000	10440000
chr4	10440000	10560000
chr4	10560000	11400000
chr4	11400000	11760000
chr4	11760000	12680000
chr4	12680000	13320000
chr4	13320000	13640000
chr4	13640000	14720000
chr4	14720000	15040000
chr4	15040000	15200000
chr4	15200000	15480000
chr4	15480000	15720000
chr4	15720000	16000000
chr4	16000000	16280000
chr4	16280000	16520000
chr4	16520000	16920000
chr4	16920000	17480000
chr4	17480000	17800000
chr4	17800000	18640000
chr4	18640000	19200000
chr4	19200000	20280000
chr4	20400000	20720000
chr4	20720000	21480000
chr4	21480000	21800000
chr4	21800000	22400000
chr4	22400000	22720000
chr4	22720000	23120000
chr4	23120000	23720000
chr4	23720000	24480000
chr4	24480000	25000000
chr4	25000000	25160000
chr4	25160000	25400000
chr4	25400000	25960000
chr4	25960000	26320000
chr4	26440000	26720000
chr4	26720000	27040000
chr4	27040000	27360000
chr4	27360000	27640000
chr4	27640000	28200000
chr4	28200000	29960000
chr4	29960000	30680000
chr4	30680000	31040000
chr4	31040000	31360000
chr4	31360000	31720000
chr4	31720000	32320000
chr4	32320000	34440000
chr4	34440000	34760000
chr4	34760000	35920000
chr4	35920000	36400000
chr4	36400000	37400000
chr4	37400000	37800000
chr4	37800000	38040000
chr4	38040000	38320000
chr4	38320000	38760000
chr4	38760000	38880000
chr4	38880000	39160000
chr4	39160000	39440000
chr4	39440000	39680000
chr4	39680000	40000000
chr4	40000000	40320000
chr4	40320000	40720000
chr4	40720000	40920000
chr4	40920000	41240000
chr4	41240000	41680000
chr4	41680000	41920000
chr4	41920000	42280000
chr4	42280000	42560000
chr4	42560000	43000000
chr4	43000000	43760000
chr4	43760000	44440000
chr4	44440000	44720000
chr4	44720000	45480000
chr4	45480000	45960000
chr4	45960000	46320000
chr4	46320000	46680000
chr4	46680000	46840000
chr4	46840000	47120000
chr4	47120000	47400000
chr4	47400000	47600000
chr4	47600000	47920000
chr4	47920000	48120000
chr4	48120000	48560000
chr4	48560000	49040000
chr4	49040000	49120000
chr4	49160000	49320000
chr4	49480000	49640000
chr4	52680000	53080000
chr4	53080000	53400000
chr4	53400000	53880000
chr4	53880000	54280000
chr4	54280000	54760000
chr4	54760000	55120000
chr4	55120000	55560000
chr4	55560000	55840000
chr4	55840000	56200000
chr4	56280000	56760000
chr4	56760000	57200000
chr4	57200000	57840000
chr4	57840000	58040000
chr4	58040000	58320000
chr4	58320000	60080000
chr4	60080000	61080000
chr4	61080000	61640000
chr4	61640000	62400000
chr4	62400000	63600000
chr4	63600000	64600000
chr4	64600000	65480000
chr4	65480000	65840000
chr4	65840000	67560000
chr4	67560000	67920000
chr4	67920000	68280000
chr4	68280000	68720000
chr4	68720000	69120000
chr4	69120000	69360000
chr4	69360000	70040000
chr4	70040000	70520000
chr4	70520000	70760000
chr4	70760000	71120000
chr4	71120000	71440000
chr4	71440000	71920000
chr4	71920000	72600000
chr4	72600000	73160000
chr4	73160000	73360000
chr4	73360000	73920000
chr4	73920000	74160000
chr4	74160000	74440000
chr4	74440000	74520000
chr4	74520000	75000000
chr4	75000000	75440000
chr4	75480000	75600000
chr4	75600000	75760000
chr4	75760000	76400000
chr4	76400000	76800000
chr4	76800000	77080000
chr4	77080000	77440000
chr4	77440000	77680000
chr4	77680000	77960000
chr4	77960000	78160000
chr4	78160000	78280000
chr4	78280000	78640000
chr4	78640000	78880000
chr4	78880000	79440000
chr4	79440000	79880000
chr4	79880000	80800000
chr4	80800000	81120000
chr4	81120000	81280000
chr4	81280000	81960000
chr4	81960000	82320000
chr4	82320000	82760000
chr4	82760000	83240000
chr4	83360000	83760000
chr4	83760000	83960000
chr4	83960000	84200000
chr4	84200000	84400000
chr4	84400000	84560000
chr4	84560000	85440000
chr4	85440000	85640000
chr4	85640000	85920000
chr4	85920000	86320000
chr4	86320000	86680000
chr4	86680000	87000000
chr4	87000000	87400000
chr4	87400000	87840000
chr4	87840000	88080000
chr4	88160000	88440000
chr4	88440000	88920000
chr4	88920000	89160000
chr4	89160000	89440000
chr4	89440000	89720000
chr4	89720000	90080000
chr4	90080000	90400000
chr4	90400000	90520000
chr4	90520000	90840000
chr4	90840000	91240000
chr4	91240000	92040000
chr4	92040000	93320000
chr4	93320000	94120000
chr4	94120000	94720000
chr4	94720000	95200000
chr4	95200000	95320000
chr4	95320000	95520000
chr4	95520000	96080000
chr4	96080000	96440000
chr4	96440000	97280000
chr4	97280000	98640000
chr4	98640000	99040000
chr4	99040000	99360000
chr4	99360000	99640000
chr4	99640000	99800000
chr4	99800000	100040000
chr4	100040000	100440000
chr4	100440000	100880000
chr4	100880000	101000000
chr4	101000000	101320000
chr4	101320000	101720000
chr4	101720000	102080000
chr4	102080000	102680000
chr4	102680000	103240000
chr4	103240000	103520000
chr4	103520000	104040000
chr4	104120000	104880000
chr4	104880000	105800000
chr4	105800000	106400000
chr4	106400000	106640000
chr4	106640000	107160000
chr4	107160000	107840000
chr4	107840000	108440000
chr4	108440000	108640000
chr4	108640000	108920000
chr4	108920000	109520000
chr4	109520000	110320000
chr4	110320000	110920000
chr4	110920000	111200000
chr4	111200000	111520000
chr4	111520000	111880000
chr4	111880000	112200000
chr4	112200000	112560000
chr4	112560000	113000000
chr4	113000000	113240000
chr4	113240000	113520000
chr4	113520000	113880000
chr4	113880000	114280000
chr4	114280000	114680000
chr4	114680000	115320000
chr4	115320000	115640000
chr4	115640000	116000000
chr4	116000000	116480000
chr4	116480000	116800000
chr4	116800000	118040000
chr4	118040000	118480000
chr4	118480000	118960000
chr4	118960000	119200000
chr4	119200000	119440000
chr4	119440000	119600000
chr4	119600000	119880000
chr4	119880000	120200000
chr4	120200000	120480000
chr4	120480000	121000000
chr4	121000000	121600000
chr4	121600000	122040000
chr4	122040000	122360000
chr4	122360000	122800000
chr4	122800000	123120000
chr4	123200000	123520000
chr4	123520000	123880000
chr4	124000000	124280000
chr4	124280000	124600000
chr4	124600000	125240000
chr4	125240000	125640000
chr4	125640000	126200000
chr4	126200000	126760000
chr4	126760000	127520000
chr4	127520000	128400000
chr4	128520000	128680000
chr4	128680000	129080000
chr4	129080000	129360000
chr4	129360000	129800000
chr4	129800000	130040000
chr4	130040000	130280000
chr4	130280000	130560000
chr4	130560000	130840000
chr4	130840000	131280000
chr4	131280000	132000000
chr4	132000000	132360000
chr4	132360000	132640000
chr4	132640000	133160000
chr4	133160000	133600000
chr4	133600000	134040000
chr4	134040000	137840000
chr4	137840000	138720000
chr4	138720000	139120000
chr4	139120000	139600000
chr4	139600000	139880000
chr4	139880000	140320000
chr4	140640000	140960000
chr4	140960000	141280000
chr4	141280000	141520000
chr4	141520000	141800000
chr4	141800000	142080000
chr4	142080000	142240000
chr4	142240000	142640000
chr4	142640000	143040000
chr4	143040000	143760000
chr4	143760000	144120000
chr4	144120000	144480000
chr4	144480000	145080000
chr4	145080000	145680000
chr4	145680000	146000000
chr4	146000000	146560000
chr4	146560000	146880000
chr4	146880000	147240000
chr4	147240000	147840000
chr4	147840000	148040000
chr4	148040000	148520000
chr4	148520000	148840000
chr4	148840000	149360000
chr4	149360000	149960000
chr4	149960000	150240000
chr4	150240000	150840000
chr4	150840000	151160000
chr4	151160000	151800000
chr4	151800000	152040000
chr4	152040000	152280000
chr4	152280000	152560000
chr4	152560000	152680000
chr4	152680000	153320000
chr4	153320000	153680000
chr4	153680000	154040000
chr4	154040000	154240000
chr4	154240000	154520000
chr4	154520000	154680000
chr4	154680000	155280000
chr4	155280000	155560000
chr4	155560000	155720000
chr4	155720000	156320000
chr4	156320000	156720000
chr4	156720000	156880000
chr4	156880000	157360000
chr4	157360000	158120000
chr4	158120000	158880000
chr4	158880000	159160000
chr4	159160000	159600000
chr4	159600000	160120000
chr4	160120000	160400000
chr4	160400000	160840000
chr4	160840000	162480000
chr4	162480000	163120000
chr4	163120000	163400000
chr4	163400000	163960000
chr4	163960000	164480000
chr4	164480000	164960000
chr4	164960000	165280000
chr4	165280000	165680000
chr4	165680000	166040000
chr4	166040000	166400000
chr4	166400000	166760000
chr4	166760000	167040000
chr4	167040000	167520000
chr4	167520000	167920000
chr4	167920000	168240000
chr4	168240000	168560000
chr4	168560000	169080000
chr4	169080000	169440000
chr4	169440000	169840000
chr4	169840000	170520000
chr4	170520000	170720000
chr4	170720000	171040000
chr4	171040000	171200000
chr4	171200000	171480000
chr4	171480000	171840000
chr4	171840000	172760000
chr4	172760000	173120000
chr4	173120000	173760000
chr4	173760000	174200000
chr4	174200000	174360000
chr4	174440000	175120000
chr4	175120000	175280000
chr4	175280000	175680000
chr4	175680000	176480000
chr4	176480000	176840000
chr4	176840000	177280000
chr4	177280000	177720000
chr4	177720000	178000000
chr4	178000000	178480000
chr4	178480000	180840000
chr4	180840000	181560000
chr4	181560000	182040000
chr4	182040000	182480000
chr4	182480000	183040000
chr4	183040000	183400000
chr4	183400000	183760000
chr4	183840000	184200000
chr4	184200000	184360000
chr4	184360000	184640000
chr4	184640000	184760000
chr4	184760000	185160000
chr4	185160000	185560000
chr4	185640000	185920000
chr4	186080000	186360000
chr4	186360000	186560000
chr4	186560000	186960000
chr4	187080000	187520000
chr4	187520000	187880000
chr4	187880000	188520000
chr4	188520000	188880000
chr4	188880000	190160000
chr4	190160000	190480000
chr4	190480000	190720000
chr4	190720000	191040000
chr5	0	200000
chr5	280000	440000
chr5	440000	680000
chr5	680000	920000
chr5	920000	1200000
chr5	1200000	1640000
chr5	1640000	2160000
chr5	2160000	2520000
chr5	2520000	2760000
chr5	2760000	3600000
chr5	3600000	4840000
chr5	4840000	5120000
chr5	5120000	5480000
chr5	5480000	5880000
chr5	5880000	6280000
chr5	6280000	6600000
chr5	6600000	6760000
chr5	6760000	7880000
chr5	7880000	8320000
chr5	8320000	8720000
chr5	8720000	9240000
chr5	9240000	9560000
chr5	9560000	10240000
chr5	10240000	10440000
chr5	10440000	10680000
chr5	10680000	11520000
chr5	11520000	12040000
chr5	12040000	13480000
chr5	13480000	13960000
chr5	13960000	14360000
chr5	14360000	14680000
chr5	14680000	15040000
chr5	15040000	15520000
chr5	15520000	16120000
chr5	16120000	16440000
chr5	16440000	16680000
chr5	16680000	17200000
chr5	17200000	17560000
chr5	17600000	18360000
chr5	18360000	18720000
chr5	18720000	19600000
chr5	19600000	20560000
chr5	20560000	20960000
chr5	20960000	21480000
chr5	21480000	21800000
chr5	21800000	22240000
chr5	22240000	22840000
chr5	22840000	23200000
chr5	23200000	23800000
chr5	23800000	24200000
chr5	24200000	24640000
chr5	24640000	25720000
chr5	25720000	26320000
chr5	26320000	26720000
chr5	26720000	27000000
chr5	27000000	28320000
chr5	28320000	28760000
chr5	28760000	28920000
chr5	28920000	30000000
chr5	30000000	30400000
chr5	30400000	31240000
chr5	31240000	31560000
chr5	31560000	31800000
chr5	31800000	32120000
chr5	32120000	32440000
chr5	32440000	32640000
[truncated: 4,567 more rows]

## Sheet: Data S2B
Supplementary Data 2B. Topologically associating domains identified in C42B
chromosome	start	end
chr1	760000	1000000
chr1	1000000	1280000
chr1	1280000	1480000
chr1	1680000	1840000
chr1	1840000	2120000
chr1	2120000	2320000
chr1	2320000	2600000
chr1	2680000	2960000
chr1	2960000	3360000
chr1	3360000	3840000
chr1	4000000	4680000
chr1	4680000	4960000
chr1	4960000	5440000
chr1	5520000	6040000
chr1	6040000	6280000
chr1	6280000	6560000
chr1	6760000	7280000
chr1	7280000	7720000
chr1	7720000	7840000
chr1	7840000	8040000
chr1	8040000	8440000
chr1	8440000	8920000
chr1	8920000	9160000
chr1	9160000	9320000
chr1	9320000	9680000
chr1	9760000	9960000
chr1	9960000	10240000
chr1	10240000	10560000
chr1	10560000	10720000
chr1	10720000	11080000
chr1	11080000	11400000
chr1	11400000	11720000
chr1	12160000	12280000
chr1	12280000	12720000
chr1	12720000	12960000
chr1	13760000	14000000
chr1	14000000	14320000
chr1	14320000	14920000
chr1	14920000	15080000
chr1	15080000	15400000
chr1	15400000	15640000
chr1	15640000	15840000
chr1	15840000	16080000
chr1	16080000	16400000
chr1	16400000	16560000
chr1	16560000	16840000
chr1	16840000	17120000
chr1	17280000	17760000
chr1	17760000	18000000
chr1	18000000	18240000
chr1	18240000	18600000
chr1	18600000	18920000
chr1	18920000	19200000
chr1	19200000	19600000
chr1	19600000	20000000
chr1	20000000	20240000
chr1	20240000	20520000
chr1	20520000	20840000
chr1	20840000	21040000
chr1	21040000	21520000
chr1	21520000	22000000
chr1	22000000	22360000
chr1	22360000	22760000
chr1	22760000	23000000
chr1	23000000	23280000
chr1	23280000	23600000
chr1	23600000	23840000
chr1	23840000	24080000
chr1	24080000	24280000
chr1	24280000	24480000
chr1	24480000	24720000
chr1	24720000	24960000
chr1	24960000	25160000
chr1	25160000	25560000
chr1	25560000	25880000
chr1	25880000	26160000
chr1	26160000	26360000
chr1	26360000	26600000
chr1	26600000	26800000
chr1	26920000	27280000
chr1	27280000	27720000
chr1	27720000	28000000
chr1	28000000	28320000
chr1	28320000	28560000
chr1	28560000	28960000
chr1	28960000	29560000
chr1	29560000	29880000
chr1	30000000	30560000
chr1	30560000	30840000
chr1	30840000	31200000
chr1	31200000	31400000
chr1	31400000	31640000
chr1	31640000	31880000
chr1	31880000	32080000
chr1	32080000	32240000
chr1	32240000	32560000
chr1	32640000	32840000
chr1	32840000	33120000
chr1	33120000	33320000
chr1	33320000	33560000
chr1	33560000	33960000
chr1	33960000	34080000
chr1	34080000	34560000
chr1	34640000	34920000
chr1	34920000	35240000
chr1	35320000	35640000
chr1	35640000	35880000
chr1	35880000	36240000
chr1	36240000	36560000
chr1	36560000	36960000
chr1	36960000	37480000
chr1	37480000	37920000
chr1	37920000	38160000
chr1	38160000	38480000
chr1	38480000	39320000
chr1	39320000	39560000
chr1	39560000	40040000
chr1	40040000	40240000
chr1	40240000	40520000
chr1	40520000	40920000
chr1	40920000	41320000
chr1	41320000	41480000
chr1	41480000	41720000
chr1	41720000	42000000
chr1	42000000	42640000
chr1	42640000	43240000
chr1	43240000	43640000
chr1	43640000	43920000
chr1	43920000	44200000
chr1	44200000	44440000
chr1	44520000	45120000
chr1	45120000	45480000
chr1	45480000	45800000
chr1	45800000	46080000
chr1	46080000	46480000
chr1	46480000	46720000
chr1	46720000	47040000
chr1	47040000	47200000
chr1	47200000	47640000
chr1	47640000	47880000
chr1	47880000	48200000
chr1	48200000	48560000
chr1	48560000	48720000
chr1	48720000	49000000
chr1	49000000	49360000
chr1	49360000	50200000
chr1	50200000	50800000
chr1	50800000	51080000
chr1	51200000	51760000
chr1	51760000	52000000
chr1	52000000	52280000
chr1	52280000	52520000
chr1	52520000	52840000
chr1	52840000	53160000
chr1	53160000	53680000
chr1	53680000	53920000
chr1	53920000	54280000
chr1	54280000	54520000
chr1	54520000	54960000
chr1	54960000	55280000
chr1	55280000	55520000
chr1	55520000	55840000
chr1	55840000	56360000
chr1	56360000	56680000
chr1	56680000	57040000
chr1	57040000	57280000
chr1	57280000	57840000
chr1	57840000	58240000
chr1	58240000	58960000
chr1	58960000	59200000
chr1	59200000	59760000
chr1	59760000	60240000
chr1	60440000	60760000
chr1	60760000	61280000
chr1	61280000	61520000
chr1	61520000	62320000
chr1	62320000	62600000
chr1	62600000	62920000
chr1	62920000	63280000
chr1	63280000	64040000
chr1	64040000	64720000
chr1	64720000	65160000
chr1	65160000	65280000
chr1	65280000	65520000
chr1	65520000	65720000
chr1	65720000	66160000
chr1	66160000	66400000
chr1	66400000	66720000
chr1	66720000	66960000
chr1	66960000	67200000
chr1	67200000	67440000
chr1	67440000	67680000
chr1	67680000	68000000
chr1	68000000	68240000
chr1	68240000	68560000
chr1	68560000	68920000
chr1	68920000	69280000
chr1	69280000	70200000
chr1	70200000	70600000
chr1	70600000	70960000
chr1	70960000	71560000
chr1	71560000	72040000
chr1	72040000	72640000
chr1	72640000	73080000
chr1	73080000	73600000
chr1	73600000	73880000
chr1	73880000	74160000
chr1	74160000	74520000
chr1	74520000	74960000
chr1	74960000	75200000
chr1	75200000	75680000
chr1	75680000	76280000
chr1	76280000	76800000
chr1	76800000	77360000
chr1	77360000	77600000
chr1	77600000	78040000
chr1	78040000	78160000
chr1	78160000	78440000
chr1	78440000	78600000
chr1	78600000	79080000
chr1	79160000	79320000
chr1	79320000	79720000
chr1	79720000	79960000
chr1	79960000	80680000
chr1	80680000	81760000
chr1	81760000	82280000
chr1	82280000	83240000
chr1	83240000	84360000
chr1	84360000	84600000
chr1	84600000	85400000
chr1	85400000	85760000
chr1	85760000	86040000
chr1	86040000	86480000
chr1	86480000	86840000
chr1	86840000	87200000
chr1	87200000	87560000
chr1	87560000	87760000
chr1	87760000	88520000
chr1	88520000	89080000
chr1	89080000	89440000
chr1	89440000	89920000
chr1	89920000	90240000
chr1	90240000	90520000
chr1	90520000	91040000
chr1	91040000	91640000
chr1	91640000	91960000
chr1	91960000	92400000
chr1	92400000	92760000
chr1	92760000	93200000
chr1	93200000	93720000
chr1	93720000	93880000
chr1	93880000	94320000
chr1	94480000	94800000
chr1	94800000	94960000
chr1	94960000	95280000
chr1	95280000	95520000
chr1	95520000	95760000
chr1	95760000	96400000
chr1	96400000	96680000
chr1	96680000	97320000
chr1	97320000	98000000
chr1	98000000	98280000
chr1	98280000	98520000
chr1	98520000	98960000
chr1	98960000	99240000
chr1	99240000	99640000
chr1	99640000	99960000
chr1	99960000	100240000
chr1	100240000	100600000
chr1	100600000	100920000
chr1	100920000	101360000
chr1	101360000	101840000
chr1	101840000	102680000
chr1	102680000	102960000
chr1	102960000	103440000
chr1	103440000	103800000
chr1	104000000	104160000
chr1	104280000	104800000
chr1	104800000	105200000
chr1	105200000	105320000
chr1	105320000	106360000
chr1	106360000	106560000
chr1	106560000	106840000
chr1	106840000	107720000
chr1	107720000	108080000
chr1	108080000	108320000
chr1	108320000	108800000
chr1	109000000	109480000
chr1	109480000	109800000
chr1	109800000	110080000
chr1	110080000	110320000
chr1	110320000	110560000
chr1	110560000	111040000
chr1	111040000	111320000
chr1	111320000	111560000
chr1	111560000	112000000
chr1	112000000	112320000
chr1	112320000	112560000
chr1	112560000	112920000
chr1	112920000	113240000
chr1	113240000	113680000
chr1	113680000	114240000
chr1	114240000	114520000
chr1	114520000	114880000
chr1	114880000	115240000
chr1	115240000	115680000
chr1	115680000	116080000
chr1	116080000	116320000
chr1	116320000	116680000
chr1	116680000	117080000
chr1	117080000	117600000
chr1	117600000	118040000
chr1	118040000	118480000
chr1	118480000	118760000
chr1	118760000	119280000
chr1	119280000	119560000
chr1	119560000	119800000
chr1	119800000	120160000
chr1	120160000	120280000
chr1	120280000	120720000
chr1	121120000	121360000
chr1	142520000	142680000
chr1	143120000	143320000
chr1	143400000	143560000
chr1	144840000	145120000
chr1	145120000	145320000
chr1	145360000	145840000
chr1	146440000	146720000
chr1	146720000	146960000
chr1	146960000	147440000
chr1	147680000	147840000
chr1	149000000	149400000
chr1	149640000	150280000
chr1	150280000	150520000
chr1	150520000	150960000
chr1	150960000	151160000
chr1	151400000	151840000
chr1	152000000	152440000
chr1	152440000	152840000
chr1	152840000	153200000
chr1	153200000	153480000
chr1	153720000	153960000
chr1	153960000	154240000
chr1	154240000	154520000
chr1	154520000	154920000
chr1	154920000	155160000
chr1	155160000	155600000
chr1	155600000	156040000
chr1	156040000	156320000
chr1	156320000	156640000
chr1	156640000	156880000
chr1	156880000	157160000
chr1	157160000	157520000
chr1	157520000	157920000
chr1	157920000	158160000
chr1	158160000	158480000
chr1	158480000	159080000
chr1	159080000	159200000
chr1	159200000	159760000
chr1	159760000	159880000
chr1	159880000	160000000
chr1	160000000	160360000
chr1	160360000	160640000
chr1	160640000	160960000
chr1	160960000	161120000
chr1	161120000	161440000
chr1	161440000	161720000
chr1	161720000	162000000
chr1	162000000	162360000
chr1	162360000	162560000
chr1	162560000	162800000
chr1	162800000	163320000
chr1	163320000	163760000
chr1	163760000	164120000
chr1	164120000	164760000
chr1	164760000	165080000
chr1	165080000	165360000
chr1	165360000	165600000
chr1	165600000	165920000
chr1	165920000	166440000
chr1	166440000	166800000
chr1	166800000	167040000
chr1	167040000	167520000
chr1	167520000	167680000
chr1	167680000	168040000
chr1	168040000	168320000
chr1	168320000	168560000
chr1	168560000	169080000
chr1	169080000	169320000
chr1	169320000	169880000
chr1	169880000	170640000
chr1	170640000	170920000
chr1	170920000	171440000
chr1	171440000	171720000
chr1	171720000	171960000
chr1	171960000	172400000
chr1	172400000	172720000
chr1	172720000	173200000
chr1	173200000	173400000
chr1	173400000	173800000
chr1	173800000	174200000
chr1	174200000	174720000
chr1	174720000	175000000
chr1	175080000	175360000
chr1	175360000	175800000
chr1	175800000	176080000
chr1	176080000	176280000
chr1	176280000	176880000
chr1	176880000	177200000
chr1	177200000	177920000
chr1	177920000	178280000
chr1	178280000	178480000
chr1	178480000	178720000
chr1	178720000	179000000
chr1	179000000	179360000
chr1	179360000	179640000
chr1	179640000	179800000
chr1	179800000	180160000
chr1	180160000	180480000
chr1	180480000	180840000
chr1	180840000	181160000
chr1	181160000	181440000
chr1	181440000	182040000
chr1	182040000	182400000
chr1	182400000	182800000
chr1	182800000	183240000
chr1	183240000	183600000
chr1	183600000	183880000
chr1	183880000	184040000
chr1	184040000	184680000
chr1	184680000	185160000
chr1	185280000	185680000
chr1	185680000	186280000
chr1	186360000	186960000
chr1	186960000	187240000
chr1	187240000	188720000
chr1	188720000	189120000
chr1	189120000	189440000
chr1	189440000	189840000
chr1	189840000	190080000
chr1	190080000	190360000
chr1	190360000	190720000
chr1	190800000	191120000
chr1	191120000	191920000
chr1	191920000	192400000
chr1	192400000	193120000
chr1	193120000	193360000
chr1	193360000	194040000
chr1	194040000	194360000
chr1	194360000	194880000
chr1	194880000	195360000
chr1	195360000	195760000
chr1	195760000	196120000
chr1	196120000	196320000
chr1	196320000	196680000
chr1	196680000	197120000
chr1	197120000	197360000
chr1	197480000	197880000
chr1	197880000	198360000
chr1	198360000	198720000
chr1	198720000	199240000
chr1	199240000	199520000
chr1	199520000	200240000
chr1	200240000	200520000
chr1	200520000	200840000
chr1	200840000	201120000
chr1	201120000	201400000
chr1	201400000	201800000
chr1	201800000	202120000
chr1	202120000	202320000
chr1	202320000	202720000
chr1	202720000	203000000
chr1	203000000	203240000
chr1	203240000	203480000
chr1	203480000	203840000
chr1	203840000	204120000
chr1	204120000	204400000
chr1	204480000	204800000
chr1	204800000	204920000
chr1	204920000	205240000
chr1	205240000	205520000
chr1	205520000	205920000
chr1	206080000	206360000
chr1	206480000	206880000
chr1	206880000	207240000
chr1	207240000	207720000
chr1	207720000	208000000
chr1	208000000	208160000
chr1	208160000	208440000
chr1	208440000	208800000
chr1	208800000	209400000
chr1	209400000	209720000
chr1	209720000	210000000
chr1	210000000	210280000
chr1	210280000	210560000
chr1	210560000	211320000
chr1	211320000	211440000
chr1	211440000	211840000
chr1	211840000	212200000
chr1	212200000	212640000
chr1	212640000	213280000
chr1	213280000	214360000
chr1	214360000	214520000
chr1	214520000	214840000
chr1	214840000	215320000
chr1	215320000	215720000
chr1	215720000	215840000
chr1	215840000	216160000
chr1	216160000	216400000
chr1	216400000	216920000
chr1	216920000	217160000
chr1	217160000	217920000
chr1	217920000	218480000
chr1	218480000	219240000
chr1	219240000	219600000
chr1	219600000	219760000
chr1	219760000	220000000
chr1	220000000	220360000
chr1	220360000	220960000
chr1	220960000	221400000
chr1	221400000	221640000
chr1	221640000	222360000
chr1	222360000	222640000
chr1	222640000	222920000
chr1	222920000	223280000
chr1	223280000	223760000
chr1	223800000	223880000
chr1	223880000	224280000
chr1	224280000	224680000
chr1	224680000	225120000
chr1	225120000	225640000
chr1	225640000	225960000
chr1	225960000	226200000
chr1	226200000	226560000
chr1	226560000	226800000
chr1	226800000	227040000
chr1	227040000	227640000
chr1	227640000	227920000
chr1	227920000	228160000
chr1	228280000	228760000
chr1	228760000	229360000
chr1	229360000	229680000
chr1	229800000	230440000
chr1	230440000	230760000
chr1	230760000	231360000
chr1	231360000	231760000
chr1	231760000	232000000
chr1	232000000	232760000
chr1	232760000	233120000
chr1	233120000	233440000
chr1	233440000	233960000
chr1	233960000	234240000
chr1	234240000	234480000
chr1	234480000	234760000
chr1	234760000	235200000
chr1	235240000	235640000
chr1	235640000	235960000
chr1	235960000	236240000
chr1	236240000	236760000
chr1	236760000	237040000
chr1	237040000	237560000
chr1	237560000	237720000
chr1	237720000	238000000
chr1	238000000	238400000
chr1	238400000	238800000
chr1	238800000	239080000
chr1	239080000	239480000
chr1	239480000	240160000
chr1	240160000	240360000
chr1	240360000	240880000
chr1	240880000	241120000
chr1	241120000	241680000
chr1	241680000	242040000
chr1	242160000	242640000
chr1	242640000	243200000
chr1	243200000	243480000
chr1	243480000	243920000
chr1	243920000	244440000
chr1	244440000	244720000
chr1	244720000	245000000
chr1	245000000	245280000
chr1	245280000	246160000
chr1	246160000	246640000
chr1	246640000	246960000
chr1	246960000	247520000
chr1	247520000	247840000
chr1	247840000	248120000
chr1	248120000	248520000
chr1	248520000	248920000
chr1	249040000	249120000
chr1	249120000	249250621
chr2	0	240000
chr2	240000	680000
chr2	680000	920000
chr2	920000	1160000
chr2	1160000	1560000
chr2	1560000	1840000
chr2	1840000	2120000
chr2	2120000	2320000
chr2	2320000	2840000
chr2	2840000	3320000
chr2	3320000	3720000
chr2	3720000	4000000
chr2	4000000	4800000
chr2	4800000	5040000
chr2	5120000	5520000
chr2	5520000	5840000
chr2	5840000	6080000
chr2	6080000	7000000
chr2	7000000	7240000
chr2	7240000	7560000
chr2	7560000	7840000
chr2	7840000	8840000
chr2	8840000	9280000
chr2	9280000	9600000
chr2	9600000	9920000
chr2	9920000	10240000
chr2	10240000	10560000
chr2	10560000	10840000
chr2	10960000	11280000
chr2	11280000	11600000
chr2	11600000	11960000
chr2	11960000	12840000
chr2	12840000	13160000
chr2	13160000	13560000
chr2	13560000	15080000
chr2	15080000	15720000
chr2	15720000	16080000
chr2	16080000	16280000
chr2	16320000	16440000
chr2	16440000	16680000
chr2	16680000	16960000
chr2	16960000	17600000
chr2	17600000	17880000
chr2	18000000	18320000
chr2	18320000	18560000
chr2	18560000	18920000
chr2	18920000	19560000
chr2	19560000	20080000
chr2	20080000	20560000
chr2	20560000	20840000
chr2	20840000	21240000
chr2	21240000	21560000
chr2	21560000	22040000
chr2	22040000	22120000
chr2	22120000	22520000
chr2	22520000	23000000
chr2	23000000	23600000
chr2	23600000	24000000
chr2	24000000	24320000
chr2	24320000	24640000
chr2	24640000	25080000
chr2	25080000	25440000
chr2	25440000	25800000
chr2	25800000	26160000
chr2	26160000	26400000
chr2	26400000	26720000
chr2	26800000	27040000
chr2	27040000	27280000
chr2	27280000	27600000
chr2	27600000	27920000
chr2	27920000	28640000
chr2	28640000	29160000
chr2	29160000	29440000
chr2	29440000	30080000
chr2	30080000	30360000
chr2	30360000	30920000
chr2	30920000	31400000
chr2	31400000	31560000
chr2	31560000	31960000
chr2	31960000	32080000
chr2	32080000	32440000
chr2	32440000	32760000
chr2	32760000	33280000
chr2	33280000	33640000
chr2	33640000	33840000
chr2	33840000	34240000
chr2	34240000	34800000
chr2	34800000	35240000
chr2	35240000	35640000
chr2	35640000	36080000
chr2	36080000	36560000
chr2	36560000	37000000
chr2	37000000	37320000
chr2	37600000	38120000
chr2	38120000	38520000
chr2	38520000	38760000
chr2	38760000	39080000
chr2	39080000	39480000
chr2	39480000	40120000
chr2	40120000	40480000
chr2	40480000	40800000
chr2	40800000	41040000
chr2	41040000	41640000
chr2	41640000	42040000
chr2	42040000	42320000
chr2	42320000	42600000
chr2	42600000	43040000
chr2	43040000	43480000
chr2	43480000	43800000
chr2	43800000	44120000
chr2	44240000	44600000
chr2	44680000	45200000
chr2	45200000	45800000
chr2	45800000	46200000
chr2	46200000	46600000
chr2	46600000	46840000
chr2	46840000	47120000
chr2	47120000	47680000
chr2	47960000	48320000
chr2	48320000	48680000
chr2	48840000	49160000
chr2	49160000	49440000
chr2	49440000	49760000
chr2	49840000	50400000
chr2	50400000	50720000
chr2	50720000	52640000
chr2	52640000	52960000
chr2	52960000	53640000
chr2	53640000	54040000
chr2	54040000	54320000
chr2	54320000	54720000
chr2	54720000	54960000
chr2	54960000	55480000
chr2	55480000	55920000
chr2	55920000	56400000
chr2	56400000	56960000
chr2	56960000	57760000
chr2	57760000	57960000
chr2	57960000	58120000
chr2	58120000	58720000
chr2	58720000	58960000
chr2	58960000	59520000
chr2	59520000	60360000
chr2	60360000	60800000
chr2	60920000	61240000
chr2	61240000	61400000
chr2	61400000	61720000
chr2	61720000	62120000
chr2	62120000	62680000
chr2	62680000	63000000
chr2	63000000	63280000
chr2	63280000	63840000
chr2	63840000	64120000
chr2	64120000	64560000
chr2	64560000	64800000
chr2	64800000	65120000
chr2	65120000	65480000
chr2	65480000	65840000
chr2	65840000	66640000
chr2	66640000	66800000
chr2	66800000	67440000
chr2	67440000	68080000
chr2	68080000	68280000
chr2	68280000	68560000
chr2	68560000	68680000
chr2	68680000	68920000
chr2	68920000	69160000
chr2	69160000	69560000
chr2	69560000	69960000
chr2	69960000	70120000
chr2	70120000	70520000
chr2	70520000	70880000
chr2	70880000	71080000
chr2	71240000	71760000
chr2	71760000	72120000
chr2	72120000	72400000
chr2	72400000	72800000
chr2	72800000	73000000
chr2	73120000	73440000
chr2	73440000	73840000
chr2	73840000	74040000
chr2	74040000	74400000
chr2	74400000	74680000
chr2	74680000	74880000
chr2	74880000	75120000
chr2	75120000	75680000
chr2	75680000	75880000
chr2	75880000	76400000
chr2	76400000	76840000
chr2	76840000	77160000
chr2	77160000	78560000
chr2	78560000	78880000
chr2	78880000	79240000
chr2	79240000	79480000
chr2	79480000	79800000
chr2	79800000	80120000
chr2	80120000	80520000
chr2	80520000	81240000
chr2	81240000	81480000
chr2	81480000	82120000
chr2	82120000	82560000
chr2	82560000	83440000
chr2	83440000	84040000
chr2	84040000	84280000
chr2	84280000	84560000
chr2	84640000	85120000
chr2	85120000	85560000
chr2	85560000	85840000
chr2	85840000	86040000
chr2	86040000	86320000
chr2	86320000	86640000
chr2	86640000	87160000
chr2	87280000	87640000
chr2	88280000	88480000
chr2	88480000	88760000
chr2	88760000	89000000
chr2	89000000	89600000
chr2	90000000	90280000
chr2	91640000	92200000
chr2	95320000	95640000
chr2	95840000	96040000
chr2	96040000	96120000
chr2	96320000	96440000
chr2	96440000	96640000
chr2	96640000	96920000
chr2	96920000	97200000
chr2	97200000	97480000
chr2	97480000	97800000
chr2	97800000	97920000
chr2	98160000	98320000
chr2	98320000	99000000
chr2	99000000	99240000
chr2	99240000	99480000
chr2	99480000	99800000
chr2	99800000	100160000
chr2	100160000	100880000
chr2	100880000	101200000
chr2	101200000	101600000
chr2	101600000	101880000
chr2	101880000	102480000
chr2	102480000	102600000
chr2	102600000	102880000
chr2	102880000	103080000
chr2	103080000	103440000
chr2	103440000	103800000
chr2	103800000	104200000
chr2	104200000	104560000
chr2	104560000	105040000
chr2	105040000	105480000
chr2	105480000	105960000
chr2	105960000	106160000
chr2	106160000	106720000
chr2	106720000	107240000
chr2	107240000	107520000
chr2	107520000	108160000
chr2	108160000	108480000
chr2	108480000	108800000
chr2	108800000	109200000
chr2	109200000	109400000
chr2	109400000	109720000
chr2	109720000	110120000
chr2	110240000	110520000
chr2	110840000	111000000
chr2	111360000	111560000
chr2	111560000	111880000
chr2	111880000	112200000
chr2	112200000	112480000
chr2	112480000	112640000
chr2	112640000	112840000
chr2	112840000	113120000
chr2	113160000	113320000
chr2	113320000	113480000
chr2	113480000	113800000
chr2	113800000	114200000
chr2	114200000	114480000
chr2	114480000	114720000
chr2	114720000	115320000
chr2	115320000	115920000
chr2	115920000	116440000
chr2	116440000	117240000
chr2	117240000	117760000
chr2	117760000	118200000
chr2	118200000	118560000
chr2	118560000	118800000
chr2	118800000	118960000
chr2	118960000	119240000
chr2	119240000	119640000
chr2	119640000	120040000
chr2	120040000	120240000
chr2	120240000	120440000
chr2	120440000	121000000
chr2	121080000	121440000
chr2	121440000	121840000
chr2	121840000	122120000
chr2	122120000	122520000
chr2	122520000	122960000
chr2	122960000	123240000
chr2	123240000	123640000
chr2	123640000	124000000
chr2	124000000	124200000
chr2	124280000	124760000
chr2	124760000	125560000
chr2	125560000	126280000
chr2	126280000	127000000
chr2	127000000	127560000
chr2	127560000	127800000
chr2	127800000	128280000
chr2	128280000	128480000
chr2	128600000	129080000
chr2	129080000	129480000
chr2	129480000	130000000
chr2	130000000	130520000
chr2	130520000	130680000
chr2	130680000	130920000
chr2	130920000	131200000
chr2	131440000	131880000
chr2	131880000	132000000
chr2	132040000	132160000
chr2	132160000	132600000
chr2	132600000	133000000
chr2	133000000	133280000
chr2	133280000	133960000
chr2	133960000	134320000
chr2	134320000	134600000
chr2	134600000	134880000
chr2	134880000	135200000
chr2	135200000	135520000
chr2	135520000	135720000
chr2	135720000	136640000
chr2	136640000	137160000
chr2	137160000	137520000
chr2	137600000	138200000
chr2	138200000	138600000
chr2	138600000	139120000
chr2	139120000	139600000
chr2	139600000	140520000
chr2	140520000	141720000
chr2	141720000	142680000
chr2	142680000	142920000
chr2	142920000	143400000
chr2	143400000	143760000
chr2	143760000	144880000
chr2	144880000	146240000
chr2	146240000	146560000
chr2	146560000	146760000
chr2	146760000	147000000
chr2	147000000	147440000
chr2	147440000	147800000
chr2	147800000	148680000
chr2	148680000	149280000
chr2	149280000	149720000
chr2	149760000	149880000
chr2	149880000	150160000
chr2	150160000	150440000
chr2	150440000	151040000
chr2	151040000	151480000
chr2	151480000	151920000
chr2	151920000	152120000
chr2	152120000	152360000
chr2	152440000	152880000
chr2	152880000	153040000
chr2	153040000	153600000
chr2	153600000	154000000
chr2	154000000	154400000
chr2	154400000	154640000
chr2	154640000	155240000
chr2	155240000	155840000
chr2	155840000	156200000
chr2	156200000	156720000
chr2	156720000	157200000
chr2	157200000	157480000
chr2	157480000	157760000
chr2	157760000	158120000
chr2	158120000	158600000
chr2	158600000	158880000
chr2	158880000	159720000
chr2	159720000	160080000
chr2	160080000	160360000
chr2	160360000	160600000
chr2	160600000	160880000
chr2	160880000	161200000
chr2	161200000	161840000
chr2	161840000	162080000
chr2	162080000	162440000
chr2	162440000	162800000
chr2	162800000	163200000
chr2	163200000	163720000
chr2	163720000	164000000
chr2	164000000	164960000
chr2	164960000	165400000
chr2	165400000	165560000
chr2	165560000	165840000
chr2	165840000	166080000
chr2	166160000	166800000
chr2	166800000	167080000
chr2	167080000	167360000
chr2	167360000	167800000
chr2	167800000	168120000
chr2	168120000	168960000
chr2	168960000	169200000
chr2	169200000	169600000
chr2	169600000	169800000
chr2	169800000	170320000
chr2	170320000	170680000
chr2	170800000	171080000
chr2	171240000	171760000
chr2	171760000	172320000
chr2	172400000	172560000
chr2	172560000	173000000
chr2	173000000	173360000
chr2	173360000	173600000
chr2	173600000	173880000
chr2	173880000	174240000
chr2	174240000	174960000
chr2	174960000	175240000
chr2	175240000	175560000
chr2	175560000	175880000
chr2	175880000	176200000
chr2	176200000	176560000
chr2	176560000	176960000
chr2	176960000	177520000
chr2	177520000	177680000
chr2	177680000	178000000
chr2	178000000	178280000
chr2	178280000	178640000
chr2	178640000	178960000
chr2	178960000	179320000
chr2	179320000	179520000
chr2	179520000	180000000
chr2	180000000	180280000
chr2	180280000	180600000
chr2	180600000	180960000
chr2	180960000	181960000
chr2	181960000	182600000
chr2	182600000	183040000
chr2	183040000	183560000
chr2	183560000	184080000
chr2	184080000	184960000
chr2	184960000	185480000
chr2	185480000	186160000
chr2	186160000	186640000
chr2	186640000	187120000
chr2	187120000	187320000
chr2	187320000	187720000
chr2	187720000	188000000
chr2	188000000	188360000
chr2	188360000	188440000
chr2	188440000	188720000
chr2	188720000	189400000
chr2	189400000	189960000
chr2	189960000	190280000
chr2	190280000	190640000
chr2	190640000	190920000
chr2	190920000	191200000
chr2	191200000	191640000
chr2	191640000	191920000
chr2	191920000	192040000
chr2	192040000	192400000
chr2	192400000	192680000
chr2	192680000	193040000
chr2	193040000	193600000
chr2	193600000	193960000
chr2	193960000	194480000
chr2	194480000	194840000
chr2	194840000	195360000
chr2	195360000	195720000
chr2	195720000	196200000
chr2	196200000	196520000
chr2	196520000	196920000
chr2	196920000	197240000
chr2	197240000	197640000
chr2	197640000	197960000
chr2	197960000	198240000
chr2	198240000	198640000
chr2	198640000	199000000
chr2	199000000	199200000
chr2	199200000	199520000
chr2	199520000	199880000
chr2	199880000	200360000
chr2	200360000	200840000
chr2	200840000	201360000
chr2	201360000	201760000
chr2	201760000	202080000
chr2	202080000	202640000
chr2	202640000	203120000
chr2	203120000	203440000
chr2	203440000	203720000
chr2	203720000	204080000
chr2	204080000	204320000
chr2	204320000	204680000
chr2	204760000	205200000
chr2	205200000	205560000
chr2	205560000	205720000
chr2	205720000	206160000
chr2	206160000	206560000
chr2	206560000	206840000
chr2	206840000	207040000
chr2	207040000	207240000
chr2	207240000	207560000
chr2	207640000	208360000
chr2	208360000	208600000
chr2	208600000	208960000
chr2	208960000	209240000
chr2	209240000	209680000
chr2	209680000	210200000
chr2	210200000	210440000
chr2	210440000	210840000
chr2	210840000	211080000
chr2	211080000	211360000
chr2	211440000	211920000
chr2	211920000	212320000
chr2	212320000	212600000
chr2	212600000	213000000
chr2	213000000	213440000
chr2	213440000	214080000
chr2	214080000	214680000
chr2	214680000	215600000
chr2	215600000	215840000
chr2	215840000	216160000
chr2	216160000	216800000
chr2	216800000	217360000
chr2	217360000	217560000
chr2	217560000	218000000
chr2	218000000	218360000
chr2	218360000	218640000
chr2	218640000	219040000
chr2	219120000	219520000
chr2	219520000	219720000
chr2	219720000	220240000
chr2	220240000	220560000
chr2	220560000	220920000
chr2	220920000	221520000
chr2	221520000	221920000
chr2	221920000	222000000
chr2	222000000	222440000
chr2	222440000	222880000
chr2	222880000	223160000
chr2	223160000	223520000
chr2	223520000	223840000
chr2	223840000	224280000
chr2	224280000	224520000
chr2	224520000	224840000
chr2	224840000	225200000
chr2	225200000	225520000
chr2	225520000	225880000
chr2	225880000	226520000
chr2	226520000	227680000
chr2	227680000	227960000
chr2	227960000	228240000
chr2	228240000	228760000
chr2	228760000	229520000
chr2	229520000	229960000
chr2	229960000	230200000
chr2	230200000	230600000
chr2	230600000	230880000
chr2	230880000	231480000
chr2	231480000	231680000
chr2	231680000	231960000
chr2	231960000	232320000
chr2	232320000	232680000
chr2	232760000	233200000
chr2	233200000	233440000
chr2	233440000	233720000
chr2	233720000	233920000
chr2	233920000	234160000
chr2	234160000	234360000
chr2	234360000	234760000
chr2	234760000	235040000
chr2	235040000	235440000
chr2	235440000	236040000
chr2	236040000	236480000
chr2	236480000	236680000
chr2	236680000	237120000
chr2	237120000	237480000
chr2	237480000	238000000
chr2	238000000	238320000
chr2	238320000	238480000
chr2	238480000	238760000
chr2	238760000	239160000
chr2	239160000	239400000
chr2	239400000	239680000
chr2	239680000	240040000
chr2	240040000	240320000
chr2	240320000	240720000
chr2	240720000	240960000
chr2	240960000	241080000
chr2	241080000	241400000
chr2	241400000	241760000
chr2	241760000	242160000
chr2	242160000	242440000
chr2	242440000	242640000
chr2	242640000	242840000
chr2	242840000	243080000
chr3	40000	440000
chr3	440000	640000
chr3	640000	1120000
chr3	1120000	1440000
chr3	1440000	2200000
chr3	2200000	3240000
chr3	3240000	4040000
chr3	4040000	4360000
chr3	4360000	4720000
chr3	4720000	5160000
chr3	5240000	5840000
chr3	5840000	6240000
chr3	6240000	6840000
chr3	6840000	7600000
chr3	7600000	7840000
chr3	7840000	8120000
chr3	8120000	8360000
chr3	8440000	8680000
chr3	8680000	9000000
chr3	9000000	9360000
chr3	9360000	9520000
chr3	9520000	9800000
chr3	9800000	10080000
chr3	10080000	10360000
chr3	10360000	10800000
chr3	10800000	11120000
chr3	11120000	11400000
chr3	11400000	11680000
chr3	11680000	11880000
chr3	11880000	12160000
chr3	12160000	12560000
chr3	12560000	12880000
chr3	12880000	13040000
chr3	13040000	13360000
chr3	13360000	13520000
chr3	13520000	13720000
chr3	13720000	13920000
chr3	13920000	14200000
chr3	14200000	14520000
chr3	14520000	14680000
chr3	14680000	14960000
chr3	15120000	15640000
chr3	15640000	15880000
chr3	15880000	16320000
chr3	16320000	16640000
chr3	16640000	17280000
chr3	17280000	17480000
chr3	17480000	17880000
chr3	17880000	18480000
chr3	18480000	18840000
chr3	18840000	19080000
chr3	19080000	19360000
chr3	19360000	19600000
chr3	19600000	19920000
chr3	19920000	20280000
chr3	20360000	20520000
chr3	20520000	21040000
chr3	21040000	21560000
chr3	21560000	21960000
chr3	21960000	22160000
chr3	22160000	22600000
chr3	22600000	23000000
chr3	23000000	24000000
chr3	24000000	24280000
chr3	24280000	24720000
chr3	24720000	25080000
chr3	25080000	25640000
chr3	25640000	25920000
chr3	25920000	26760000
chr3	26760000	27160000
chr3	27160000	27320000
chr3	27320000	27760000
chr3	27760000	28400000
chr3	28400000	29840000
chr3	29840000	30040000
chr3	30040000	30800000
chr3	30800000	31200000
chr3	31200000	31560000
chr3	31560000	31800000
chr3	31800000	32200000
chr3	32200000	32520000
chr3	32520000	32760000
chr3	32760000	33000000
chr3	33000000	33160000
chr3	33160000	33440000
chr3	33440000	33920000
chr3	33920000	34720000
chr3	34720000	35080000
chr3	35080000	35720000
chr3	35720000	36000000
chr3	36000000	36760000
chr3	36760000	37040000
chr3	37040000	37320000
chr3	37320000	37880000
chr3	37880000	38040000
chr3	38040000	38400000
chr3	38400000	38520000
chr3	38520000	38720000
chr3	38720000	39080000
chr3	39080000	39440000
chr3	39560000	39720000
chr3	39720000	40200000
chr3	40200000	40360000
chr3	40360000	40600000
chr3	40600000	41280000
chr3	41280000	41920000
chr3	41920000	42240000
chr3	42240000	42600000
chr3	42600000	42960000
chr3	42960000	43200000
chr3	43200000	43560000
chr3	43560000	43800000
chr3	43880000	44280000
chr3	44280000	44560000
chr3	44560000	44800000
chr3	44800000	45040000
chr3	45040000	45280000
chr3	45280000	45520000
chr3	45520000	45760000
chr3	45760000	46160000
chr3	46160000	46480000
chr3	46480000	46720000
chr3	46720000	46960000
chr3	46960000	47400000
chr3	47560000	47840000
chr3	47840000	48200000
chr3	48200000	48480000
chr3	48480000	48720000
chr3	48720000	49040000
chr3	49040000	49520000
chr3	49520000	49720000
chr3	49720000	50120000
chr3	50120000	50360000
chr3	50360000	50680000
chr3	50680000	51000000
chr3	51000000	51440000
chr3	51440000	51720000
chr3	51720000	52000000
chr3	52000000	52240000
chr3	52240000	52480000
chr3	52480000	52760000
chr3	52760000	53120000
chr3	53120000	53280000
chr3	53280000	53960000
chr3	53960000	54160000
chr3	54160000	54440000
chr3	54440000	54880000
chr3	54880000	55520000
chr3	55520000	55960000
chr3	55960000	56320000
chr3	56320000	56600000
chr3	56600000	57040000
chr3	57040000	57600000
chr3	57600000	57840000
chr3	57840000	58160000
chr3	58160000	58560000
chr3	58640000	59200000
chr3	59200000	59560000
chr3	59560000	59840000
chr3	59840000	60160000
chr3	60160000	60760000
chr3	60760000	61440000
chr3	61440000	61840000
chr3	61840000	62200000
chr3	62200000	62600000
chr3	62600000	62840000
chr3	62840000	63280000
chr3	63280000	63840000
chr3	63840000	64000000
chr3	64000000	64480000
chr3	64480000	65320000
chr3	65320000	65400000
chr3	65400000	65760000
chr3	65760000	66200000
chr3	66240000	66320000
chr3	66320000	66440000
chr3	66440000	66880000
chr3	66880000	67160000
chr3	67160000	67440000
chr3	67440000	67840000
chr3	67920000	68320000
chr3	68320000	68920000
chr3	69040000	69480000
chr3	69480000	69720000
chr3	69720000	70080000
chr3	70080000	70440000
chr3	70560000	71040000
chr3	71040000	71720000
chr3	71720000	72000000
chr3	72000000	72320000
chr3	72320000	72880000
chr3	72880000	73160000
chr3	73160000	73480000
chr3	73480000	73920000
chr3	73920000	74280000
chr3	74280000	74680000
chr3	74680000	75240000
chr3	75240000	76160000
chr3	76160000	76680000
chr3	76680000	77080000
chr3	77080000	77360000
chr3	77360000	77640000
chr3	77640000	77880000
chr3	77880000	78280000
chr3	78280000	78680000
chr3	78680000	79080000
chr3	79080000	79560000
chr3	79560000	79840000
chr3	79840000	80520000
chr3	80520000	80840000
chr3	80840000	81320000
chr3	81320000	81920000
chr3	81920000	82480000
chr3	82480000	82760000
chr3	82760000	83240000
chr3	83240000	83560000
chr3	83560000	84000000
chr3	84000000	84560000
chr3	84560000	85000000
chr3	85000000	85400000
chr3	85400000	85640000
chr3	85640000	85880000
chr3	85880000	86320000
chr3	86320000	86720000
chr3	86720000	87320000
chr3	87320000	87600000
chr3	87600000	88080000
chr3	88080000	88240000
chr3	88240000	89160000
chr3	89160000	89920000
chr3	89920000	90240000
chr3	90240000	90520000
chr3	93520000	93840000
chr3	93960000	94560000
chr3	94560000	95240000
chr3	95240000	96000000
chr3	96000000	96560000
chr3	96560000	97000000
chr3	97000000	97480000
chr3	97480000	97760000
chr3	97760000	98080000
chr3	98080000	98280000
chr3	98280000	98520000
chr3	98520000	98720000
chr3	98720000	98920000
chr3	98920000	99160000
chr3	99160000	99520000
chr3	99520000	99800000
chr3	99800000	100040000
chr3	100040000	100520000
chr3	100520000	100920000
chr3	100920000	101400000
chr3	101520000	101960000
chr3	101960000	102280000
chr3	102280000	103000000
chr3	103000000	104280000
chr3	104280000	105080000
chr3	105080000	105400000
chr3	105400000	105840000
chr3	105840000	106320000
chr3	106320000	106920000
chr3	106920000	107360000
chr3	107360000	107600000
chr3	107600000	107880000
chr3	107880000	108200000
chr3	108280000	108640000
chr3	108720000	109240000
chr3	109240000	109440000
chr3	109440000	110000000
chr3	110000000	110800000
chr3	110800000	111280000
chr3	111280000	111800000
chr3	111800000	112280000
chr3	112280000	112720000
chr3	112720000	113040000
chr3	113040000	113440000
chr3	113440000	113880000
chr3	113880000	114080000
chr3	114080000	114520000
chr3	114520000	114920000
chr3	114920000	115560000
chr3	115560000	115840000
chr3	115840000	116240000
chr3	116240000	116480000
chr3	116480000	116720000
chr3	116720000	117440000
chr3	117440000	117720000
chr3	117720000	118360000
chr3	118360000	118560000
chr3	118560000	118840000
chr3	118840000	119440000
chr3	119520000	119920000
chr3	119920000	120280000
chr3	120280000	120960000
chr3	120960000	121240000
chr3	121240000	121800000
chr3	121800000	122120000
chr3	122120000	122520000
chr3	122520000	123000000
chr3	123000000	123280000
chr3	123280000	123720000
chr3	123720000	124000000
chr3	124000000	124280000
chr3	124280000	124440000
chr3	124440000	124640000
chr3	124720000	124880000
chr3	124880000	125320000
chr3	125320000	125640000
chr3	125640000	126200000
chr3	126200000	126400000
chr3	126400000	126720000
chr3	126720000	127280000
chr3	127280000	127800000
chr3	127800000	128320000
chr3	128320000	128640000
chr3	128640000	129040000
chr3	129040000	129320000
chr3	129320000	129640000
chr3	129640000	129840000
chr3	129840000	130400000
chr3	130400000	130760000
chr3	130760000	131240000
chr3	131240000	131520000
chr3	131520000	131920000
chr3	131920000	132160000
chr3	132160000	132440000
chr3	132440000	132760000
chr3	132760000	133120000
chr3	133120000	133360000
chr3	133360000	133560000
chr3	133640000	133920000
chr3	133920000	134240000
chr3	134240000	134520000
chr3	134520000	135200000
chr3	135200000	135800000
chr3	135800000	136080000
chr3	136080000	136480000
chr3	136480000	136760000
chr3	136760000	137440000
chr3	137440000	137760000
chr3	137760000	138160000
chr3	138160000	138320000
chr3	138320000	138640000
chr3	138640000	139080000
chr3	139080000	139400000
chr3	139400000	140600000
chr3	140600000	141000000
chr3	141000000	141280000
chr3	141280000	141680000
chr3	141680000	142080000
chr3	142080000	142280000
chr3	142280000	142520000
chr3	142520000	142760000
chr3	142760000	143120000
chr3	143120000	143400000
chr3	143400000	143680000
chr3	143680000	144400000
chr3	144400000	145080000
chr3	145080000	145480000
chr3	145480000	145760000
chr3	145760000	145920000
chr3	145920000	146360000
chr3	146360000	146960000
chr3	146960000	147320000
chr3	147320000	147800000
chr3	147800000	148080000
chr3	148080000	148440000
chr3	148440000	148680000
chr3	148680000	149000000
chr3	149000000	149200000
chr3	149200000	149640000
chr3	149640000	149920000
chr3	149920000	150240000
chr3	150240000	150480000
chr3	150480000	150880000
chr3	150880000	151160000
chr3	151160000	151640000
chr3	151640000	152200000
chr3	152200000	152720000
chr3	152720000	153720000
chr3	153720000	154000000
chr3	154000000	154480000
chr3	154480000	154840000
chr3	154840000	155080000
chr3	155080000	155440000
chr3	155440000	155720000
chr3	155720000	156240000
chr3	156240000	156880000
chr3	156880000	157240000
chr3	157240000	157600000
chr3	157600000	157800000
chr3	157800000	158240000
chr3	158240000	158520000
chr3	158520000	159000000
chr3	159000000	159320000
chr3	159320000	159560000
chr3	159560000	160200000
chr3	160200000	160680000
chr3	160680000	160920000
chr3	160920000	161160000
chr3	161240000	161560000
chr3	161560000	162760000
chr3	162760000	163200000
chr3	163200000	163480000
chr3	163480000	163720000
chr3	163720000	164560000
chr3	164560000	164920000
chr3	164920000	166760000
chr3	166760000	167080000
chr3	167080000	167400000
chr3	167400000	167920000
chr3	167920000	168200000
chr3	168200000	168560000
chr3	168560000	168840000
chr3	168840000	169080000
chr3	169080000	169480000
chr3	169480000	170120000
chr3	170120000	170600000
chr3	170600000	170880000
chr3	170880000	171280000
chr3	171280000	171560000
chr3	171560000	172080000
chr3	172080000	172480000
chr3	172480000	173080000
chr3	173080000	175680000
chr3	175680000	176160000
chr3	176160000	176680000
chr3	176680000	177520000
chr3	177520000	178120000
chr3	178120000	178720000
chr3	178720000	179040000
chr3	179040000	179360000
chr3	179360000	179840000
chr3	179840000	180320000
chr3	180320000	180920000
chr3	180920000	181400000
chr3	181400000	181960000
chr3	181960000	182400000
chr3	182400000	182840000
chr3	182840000	183160000
chr3	183160000	183600000
chr3	183600000	184080000
chr3	184080000	184280000
chr3	184280000	184520000
chr3	184520000	185040000
chr3	185040000	185360000
chr3	185360000	185680000
chr3	185680000	185960000
chr3	185960000	186280000
chr3	186280000	186560000
chr3	186560000	186920000
chr3	186920000	187040000
chr3	187040000	187440000
chr3	187440000	187760000
chr3	187760000	188680000
chr3	188680000	188960000
chr3	188960000	189680000
chr3	189680000	189920000
chr3	189920000	190160000
chr3	190160000	190400000
chr3	190400000	190840000
chr3	190840000	191120000
chr3	191120000	191880000
chr3	191880000	192160000
chr3	192160000	192520000
chr3	192520000	192800000
chr3	192800000	193320000
chr3	193320000	193840000
chr3	193840000	194040000
chr3	194040000	194400000
chr3	194400000	195000000
chr3	195000000	195280000
chr3	195280000	195720000
chr3	195720000	195960000
chr3	195960000	196240000
chr3	196240000	196680000
chr3	196680000	196920000
chr3	196920000	197280000
chr3	197280000	197680000
chr3	197680000	197920000
chr4	0	80000
chr4	80000	560000
chr4	720000	1000000
chr4	1000000	1360000
chr4	1360000	1440000
chr4	1480000	1720000
chr4	1720000	1920000
chr4	1920000	2200000
chr4	2200000	2520000
chr4	2520000	2760000
chr4	2760000	2960000
chr4	3080000	3520000
chr4	3520000	3960000
chr4	3960000	4240000
chr4	4240000	4480000
chr4	4480000	4960000
chr4	4960000	5400000
chr4	5400000	5800000
chr4	5800000	6360000
chr4	6360000	6680000
chr4	6680000	7080000
chr4	7080000	7440000
chr4	7440000	7720000
chr4	7720000	8040000
chr4	8040000	8160000
chr4	8160000	8440000
chr4	8440000	8640000
chr4	8640000	8920000
chr4	8920000	9160000
chr4	9360000	9680000
chr4	9680000	10120000
chr4	10120000	10560000
chr4	10560000	11440000
chr4	11440000	11760000
chr4	11760000	12040000
chr4	12040000	12720000
chr4	12840000	13640000
chr4	13640000	14000000
chr4	14000000	14480000
chr4	14480000	14760000
chr4	14760000	15200000
chr4	15200000	15480000
chr4	15480000	15720000
chr4	15720000	16000000
chr4	16000000	16280000
chr4	16280000	16920000
chr4	16920000	17480000
chr4	17480000	17800000
chr4	17800000	18040000
chr4	18040000	18320000
chr4	18320000	18640000
chr4	18640000	19200000
chr4	19200000	19840000
chr4	19840000	20280000
chr4	20280000	20720000
chr4	20720000	21120000
chr4	21120000	21480000
chr4	21480000	21800000
chr4	21800000	22120000
chr4	22120000	22400000
chr4	22400000	22720000
chr4	22720000	23120000
chr4	23120000	23720000
chr4	23720000	24440000
chr4	24440000	25000000
chr4	25000000	25160000
chr4	25160000	25440000
chr4	25440000	25800000
chr4	25920000	26440000
chr4	26440000	26720000
chr4	26720000	27040000
chr4	27040000	27680000
chr4	27680000	27880000
chr4	27880000	29080000
chr4	29080000	30720000
chr4	30720000	31040000
chr4	31040000	31680000
chr4	31680000	32400000
chr4	32400000	32840000
chr4	32840000	33080000
chr4	33080000	33720000
chr4	33720000	34000000
chr4	34000000	34440000
chr4	34440000	34720000
chr4	34720000	34960000
chr4	34960000	35160000
chr4	35160000	35400000
chr4	35400000	35640000
chr4	35640000	35920000
chr4	35920000	36320000
chr4	36400000	36800000
chr4	36800000	37400000
chr4	37400000	37800000
chr4	37800000	38040000
chr4	38160000	38760000
chr4	38760000	39160000
chr4	39160000	39440000
chr4	39440000	39680000
chr4	39680000	40000000
chr4	40000000	40360000
chr4	40360000	40720000
chr4	40720000	40920000
chr4	40920000	41240000
chr4	41240000	41680000
chr4	41680000	41960000
chr4	41960000	42280000
chr4	42280000	42560000
chr4	42560000	43000000
chr4	43120000	43760000
chr4	43760000	44080000
chr4	44080000	44440000
chr4	44440000	44680000
chr4	44680000	44920000
chr4	44920000	45440000
chr4	45440000	45800000
chr4	45800000	45960000
chr4	45960000	46320000
chr4	46320000	46760000
chr4	46760000	47160000
chr4	47160000	47440000
chr4	47440000	47640000
chr4	47640000	47920000
chr4	47920000	48120000
chr4	48120000	48560000
chr4	48560000	49000000
chr4	49000000	49120000
chr4	49160000	49320000
chr4	49480000	49640000
chr4	52680000	53080000
chr4	53080000	53400000
chr4	53400000	53880000
chr4	53880000	54800000
chr4	54800000	55120000
chr4	55120000	55520000
chr4	55520000	55840000
chr4	55840000	56200000
chr4	56200000	56760000
chr4	56760000	57240000
chr4	57240000	57880000
chr4	57880000	58280000
chr4	58280000	60080000
chr4	60080000	61080000
chr4	61080000	61360000
chr4	61360000	61640000
chr4	61640000	62400000
chr4	62400000	63040000
chr4	63040000	63440000
chr4	63440000	63600000
chr4	63600000	64120000
chr4	64120000	64400000
chr4	64400000	64600000
chr4	64600000	65000000
chr4	65000000	65480000
chr4	65480000	65880000
chr4	65880000	67560000
chr4	67560000	68240000
chr4	68240000	68760000
chr4	68760000	69120000
chr4	69120000	69360000
chr4	69360000	70040000
chr4	70040000	70200000
chr4	70200000	70520000
chr4	70520000	70760000
chr4	70760000	71120000
chr4	71120000	71440000
chr4	71440000	71880000
chr4	71880000	72600000
chr4	72600000	72840000
chr4	72840000	73160000
chr4	73160000	73920000
chr4	73920000	74160000
chr4	74160000	74520000
chr4	74520000	74800000
chr4	74800000	75040000
chr4	75040000	75280000
chr4	75480000	75600000
chr4	75600000	75800000
chr4	75800000	76440000
chr4	76440000	76800000
chr4	76800000	77080000
chr4	77080000	77400000
chr4	77400000	77680000
chr4	77680000	77960000
chr4	77960000	78160000
chr4	78280000	78640000
chr4	78640000	78880000
chr4	78880000	79440000
chr4	79440000	79840000
chr4	79840000	81160000
chr4	81240000	81520000
chr4	81520000	81960000
chr4	81960000	82320000
chr4	82320000	82800000
chr4	82800000	83280000
chr4	83360000	83720000
chr4	83720000	83960000
chr4	83960000	84200000
chr4	84200000	84400000
chr4	84400000	84560000
chr4	84560000	84920000
chr4	84920000	85440000
chr4	85440000	85960000
chr4	85960000	86320000
chr4	86320000	86680000
chr4	86680000	86960000
chr4	86960000	87400000
chr4	87400000	87840000
chr4	87840000	88080000
chr4	88080000	88160000
chr4	88160000	88400000
chr4	88400000	88760000
chr4	88760000	88920000
chr4	88920000	89160000
chr4	89160000	89440000
chr4	89440000	89720000
chr4	89720000	90040000
chr4	90040000	90360000
chr4	90360000	90840000
chr4	90840000	91240000
chr4	91240000	92040000
chr4	92040000	92480000
chr4	92480000	93040000
chr4	93040000	93560000
chr4	93560000	93720000
chr4	93720000	94160000
chr4	94160000	94680000
chr4	94680000	95200000
chr4	95200000	95520000
chr4	95520000	96080000
chr4	96080000	96320000
chr4	96320000	96960000
chr4	96960000	97320000
chr4	97320000	97600000
chr4	97600000	98000000
chr4	98000000	98640000
chr4	98640000	99040000
chr4	99040000	99360000
chr4	99360000	99800000
chr4	99800000	100040000
chr4	100040000	100440000
chr4	100440000	100880000
chr4	100880000	101000000
chr4	101000000	101320000
chr4	101320000	102080000
chr4	102080000	102280000
chr4	102280000	102640000
chr4	102640000	102840000
chr4	102840000	103240000
chr4	103360000	103560000
chr4	103560000	104040000
chr4	104040000	104920000
chr4	104920000	105320000
chr4	105320000	105560000
chr4	105560000	105800000
chr4	105800000	106080000
chr4	106080000	106400000
chr4	106400000	106640000
chr4	106640000	107160000
chr4	107160000	107480000
chr4	107480000	107880000
chr4	107880000	108280000
chr4	108280000	108440000
chr4	108440000	108640000
chr4	108640000	108920000
chr4	108920000	109560000
chr4	109560000	109760000
chr4	109760000	110320000
chr4	110320000	110920000
chr4	110920000	111200000
chr4	111200000	111520000
chr4	111520000	111920000
chr4	111920000	112160000
chr4	112160000	112520000
chr4	112520000	113000000
chr4	113000000	113240000
chr4	113240000	113520000
chr4	113520000	113880000
chr4	113880000	114280000
chr4	114280000	114720000
chr4	114720000	115320000
chr4	115320000	115640000
chr4	115640000	116000000
chr4	116000000	116480000
chr4	116480000	116960000
chr4	116960000	117760000
chr4	117760000	118040000
chr4	118040000	118360000
chr4	118360000	118600000
chr4	118600000	118960000
chr4	118960000	119200000
chr4	119200000	119440000
chr4	119520000	119920000
chr4	119920000	120200000
chr4	120200000	120480000
chr4	120480000	121000000
chr4	121000000	121600000
chr4	121600000	122040000
chr4	122040000	122360000
chr4	122360000	122720000
chr4	122720000	123200000
chr4	123200000	123520000
chr4	123520000	123880000
chr4	124000000	124320000
chr4	124320000	124600000
chr4	124600000	125040000
chr4	125040000	125240000
chr4	125240000	126200000
chr4	126200000	126680000
chr4	126680000	126920000
chr4	126920000	127520000
chr4	127520000	128080000
chr4	128080000	128480000
chr4	128480000	128680000
chr4	128680000	129120000
chr4	129120000	129360000
chr4	129360000	129800000
chr4	129800000	130240000
chr4	130240000	130600000
chr4	130600000	130840000
chr4	130840000	131280000
chr4	131280000	131760000
chr4	131760000	132000000
chr4	132000000	132280000
chr4	132280000	132680000
chr4	132680000	133200000
chr4	133200000	133560000
chr4	133560000	134040000
chr4	134040000	134480000
chr4	134480000	134880000
chr4	134880000	135400000
chr4	135400000	135880000
chr4	135880000	136280000
chr4	136280000	136640000
chr4	136640000	137800000
[truncated: 5,207 more rows]

## Sheet: Data S2C
Supplementary Data 2C. Topologically associating domains identified in 22Rv1
chromosome	start	end
chr1	760000	1280000
chr1	1280000	1560000
chr1	1680000	1840000
chr1	1840000	2120000
chr1	2120000	2320000
chr1	2320000	2600000
chr1	2680000	3360000
chr1	3360000	3840000
chr1	4000000	4680000
chr1	4680000	5440000
chr1	5440000	6040000
chr1	6040000	6320000
chr1	6320000	6520000
chr1	6520000	6760000
chr1	6760000	7280000
chr1	7280000	7720000
chr1	7720000	8040000
chr1	8040000	8400000
chr1	8400000	8920000
chr1	8920000	9160000
chr1	9160000	9320000
chr1	9320000	9680000
chr1	9680000	10000000
chr1	10000000	10240000
chr1	10240000	10560000
chr1	10560000	11080000
chr1	11080000	11320000
chr1	11320000	11720000
chr1	11800000	11960000
chr1	12040000	12320000
chr1	12320000	12720000
chr1	12720000	12960000
chr1	13800000	14320000
chr1	14320000	15400000
chr1	15400000	15840000
chr1	15840000	16080000
chr1	16080000	16320000
chr1	16320000	16560000
chr1	16560000	16840000
chr1	16840000	17120000
chr1	17240000	17760000
chr1	17760000	18000000
chr1	18000000	18920000
chr1	18920000	19200000
chr1	19200000	19440000
chr1	19640000	20000000
chr1	20000000	20240000
chr1	20240000	20520000
chr1	20520000	20840000
chr1	20840000	21040000
chr1	21120000	21520000
chr1	21520000	22000000
chr1	22000000	22360000
chr1	22360000	22760000
chr1	22760000	23000000
chr1	23000000	23280000
chr1	23280000	23640000
chr1	23640000	23840000
chr1	23840000	24080000
chr1	24080000	24480000
chr1	24480000	24720000
chr1	24720000	24960000
chr1	24960000	25160000
chr1	25160000	25560000
chr1	25560000	25880000
chr1	25880000	26160000
chr1	26160000	26360000
chr1	26360000	26600000
chr1	26600000	26800000
chr1	26800000	27240000
chr1	27240000	27640000
chr1	27720000	28000000
chr1	28000000	28320000
chr1	28320000	28560000
chr1	28560000	28840000
chr1	28960000	29200000
chr1	29200000	29560000
chr1	29560000	29880000
chr1	30040000	30600000
chr1	30600000	31160000
chr1	31160000	31440000
chr1	31440000	31640000
chr1	31640000	31880000
chr1	31880000	32080000
chr1	32080000	32280000
chr1	32280000	32560000
chr1	32560000	32840000
chr1	32840000	33120000
chr1	33120000	33320000
chr1	33320000	33560000
chr1	33560000	33960000
chr1	34080000	35240000
chr1	35240000	35640000
chr1	35640000	35880000
chr1	35880000	36240000
chr1	36240000	36560000
chr1	36560000	36960000
chr1	36960000	37920000
chr1	37920000	38160000
chr1	38160000	38280000
chr1	38280000	38480000
chr1	38480000	39320000
chr1	39320000	39560000
chr1	39560000	40040000
chr1	40040000	40240000
chr1	40240000	40520000
chr1	40520000	40880000
chr1	40880000	41320000
chr1	41320000	41480000
chr1	41480000	41720000
chr1	41720000	42000000
chr1	42000000	42640000
chr1	42640000	43240000
chr1	43240000	43640000
chr1	43640000	43920000
chr1	43920000	44200000
chr1	44200000	44440000
chr1	44520000	44680000
chr1	44680000	45160000
chr1	45160000	45480000
chr1	45480000	45800000
chr1	45800000	45960000
chr1	46040000	46480000
chr1	46480000	46720000
chr1	46800000	47000000
chr1	47000000	47200000
chr1	47200000	47640000
chr1	47640000	47880000
chr1	47880000	48200000
chr1	48200000	48520000
chr1	48520000	48720000
chr1	48720000	49000000
chr1	49000000	49360000
chr1	49360000	50200000
chr1	50200000	50480000
chr1	50480000	50800000
chr1	50800000	51200000
chr1	51200000	51680000
chr1	51760000	52000000
chr1	52000000	52280000
chr1	52280000	52520000
chr1	52520000	52840000
chr1	52840000	53160000
chr1	53160000	53680000
chr1	53680000	53920000
chr1	53920000	54280000
chr1	54280000	54520000
chr1	54520000	54960000
chr1	54960000	55280000
chr1	55280000	55520000
chr1	55520000	55840000
chr1	55840000	57040000
chr1	57040000	57280000
chr1	57280000	57880000
chr1	57880000	58520000
chr1	58520000	58640000
chr1	58640000	58960000
chr1	58960000	59200000
chr1	59200000	59760000
chr1	59760000	60280000
chr1	60440000	60720000
chr1	60720000	61240000
chr1	61240000	61520000
chr1	61520000	61840000
chr1	61840000	61920000
chr1	61920000	62080000
chr1	62080000	62320000
chr1	62320000	62600000
chr1	62600000	62920000
chr1	62920000	63280000
chr1	63280000	63760000
chr1	63760000	64040000
chr1	64040000	64720000
chr1	64720000	65320000
chr1	65320000	65680000
chr1	65680000	66160000
chr1	66160000	66400000
chr1	66400000	66720000
chr1	66720000	66960000
chr1	66960000	67200000
chr1	67200000	67440000
chr1	67440000	67680000
chr1	67680000	68000000
chr1	68000000	68240000
chr1	68240000	68560000
chr1	68560000	68920000
chr1	68920000	70200000
chr1	70200000	70600000
chr1	70600000	71000000
chr1	71000000	71560000
chr1	71560000	72040000
chr1	72040000	72520000
chr1	72520000	73080000
chr1	73080000	73600000
chr1	73600000	74160000
chr1	74160000	74480000
chr1	74480000	74920000
chr1	74920000	75200000
chr1	75200000	75680000
chr1	75680000	76280000
chr1	76280000	76600000
chr1	76600000	76800000
chr1	76800000	77360000
chr1	77360000	77600000
chr1	77600000	78040000
chr1	78040000	78440000
chr1	78440000	78600000
chr1	78600000	79080000
chr1	79160000	79320000
chr1	79320000	79720000
chr1	79720000	79960000
chr1	79960000	80680000
chr1	80680000	81760000
chr1	81760000	82280000
chr1	82280000	83240000
chr1	83240000	84360000
chr1	84360000	84600000
chr1	84600000	84920000
chr1	84920000	85400000
chr1	85400000	85760000
chr1	85760000	86040000
chr1	86040000	86840000
chr1	86840000	87200000
chr1	87200000	87560000
chr1	87560000	87760000
chr1	87760000	88440000
chr1	88440000	89080000
chr1	89080000	89360000
chr1	89440000	89920000
chr1	89920000	90240000
chr1	90240000	90520000
chr1	90520000	91040000
chr1	91040000	91640000
chr1	91640000	91960000
chr1	91960000	92400000
chr1	92400000	92760000
chr1	92760000	93280000
chr1	93280000	93560000
chr1	93560000	93760000
chr1	93760000	94320000
chr1	94320000	94800000
chr1	94960000	95280000
chr1	95280000	95520000
chr1	95520000	95720000
chr1	95720000	96400000
chr1	96400000	96720000
chr1	96720000	97320000
chr1	97320000	98000000
chr1	98000000	98280000
chr1	98280000	98520000
chr1	98520000	98960000
chr1	98960000	99240000
chr1	99240000	99640000
chr1	99640000	99960000
chr1	99960000	100240000
chr1	100240000	100600000
chr1	100600000	100920000
chr1	100920000	101360000
chr1	101360000	101760000
chr1	101960000	102680000
chr1	102680000	102920000
chr1	102920000	103440000
chr1	103440000	103800000
chr1	104000000	104160000
chr1	104280000	104720000
chr1	104720000	105200000
chr1	105200000	105320000
chr1	105320000	106360000
chr1	106360000	106840000
chr1	106840000	107720000
chr1	107720000	108320000
chr1	108320000	108760000
chr1	109000000	109200000
chr1	109200000	109480000
chr1	109640000	110080000
chr1	110080000	110320000
chr1	110320000	110560000
chr1	110560000	111040000
chr1	111040000	111360000
chr1	111360000	111600000
chr1	111720000	112000000
chr1	112000000	112320000
chr1	112320000	112920000
chr1	112920000	113240000
chr1	113240000	113680000
chr1	113680000	114240000
chr1	114240000	114520000
chr1	114520000	114880000
chr1	114880000	115320000
chr1	115320000	115680000
chr1	115680000	116080000
chr1	116080000	116320000
chr1	116320000	116680000
chr1	116680000	117080000
chr1	117080000	117600000
chr1	117600000	117840000
chr1	117840000	118040000
chr1	118040000	118480000
chr1	118480000	119560000
chr1	119560000	119800000
chr1	119800000	120160000
chr1	120240000	120720000
chr1	121120000	121360000
chr1	143400000	143560000
chr1	144840000	145120000
chr1	145120000	145320000
chr1	145360000	145840000
chr1	146480000	146720000
chr1	146720000	146960000
chr1	146960000	147440000
chr1	147680000	147840000
chr1	149000000	149400000
chr1	149640000	150200000
chr1	150200000	150560000
chr1	150560000	150960000
chr1	150960000	151160000
chr1	151400000	151880000
chr1	151880000	152000000
chr1	152000000	152440000
chr1	152440000	152840000
chr1	152840000	153280000
chr1	153280000	153480000
chr1	153480000	153640000
chr1	153720000	153960000
chr1	153960000	154120000
chr1	154320000	154520000
chr1	154520000	154920000
chr1	154920000	155200000
chr1	155200000	155560000
chr1	155560000	155720000
chr1	155720000	156040000
chr1	156040000	156320000
chr1	156320000	156640000
chr1	156640000	156920000
chr1	157160000	157520000
chr1	157520000	157840000
chr1	157840000	158160000
chr1	158160000	158520000
chr1	158520000	159080000
chr1	159200000	159720000
chr1	159720000	160000000
chr1	160000000	160360000
chr1	160360000	160640000
chr1	160640000	160960000
chr1	161120000	161360000
chr1	161440000	161720000
chr1	161720000	162000000
chr1	162000000	162560000
chr1	162560000	162800000
chr1	162800000	163320000
chr1	163320000	164120000
chr1	164120000	164600000
chr1	164600000	164760000
chr1	164760000	165080000
chr1	165080000	165320000
chr1	165320000	165600000
chr1	165600000	165880000
chr1	165880000	166440000
chr1	166440000	166800000
chr1	166800000	167520000
chr1	167520000	167680000
chr1	167680000	168120000
chr1	168120000	168320000
chr1	168320000	168560000
chr1	168560000	169080000
chr1	169080000	169320000
chr1	169320000	169880000
chr1	169880000	170480000
chr1	170480000	170640000
chr1	170640000	170920000
chr1	170920000	171280000
chr1	171280000	171440000
chr1	171440000	171720000
chr1	171720000	172000000
chr1	172000000	172400000
chr1	172400000	172720000
chr1	172720000	173400000
chr1	173400000	173800000
chr1	173800000	174200000
chr1	174200000	174720000
chr1	174720000	175000000
chr1	175000000	175320000
chr1	175320000	175840000
chr1	175840000	176080000
chr1	176080000	176320000
chr1	176320000	176840000
chr1	176840000	177200000
chr1	177200000	177920000
chr1	177920000	178280000
chr1	178280000	178520000
chr1	178520000	179000000
chr1	179000000	179360000
chr1	179360000	179640000
chr1	179640000	179800000
chr1	179800000	180160000
chr1	180160000	180480000
chr1	180480000	180840000
chr1	180840000	181160000
chr1	181160000	181440000
chr1	181440000	182040000
chr1	182040000	182400000
chr1	182400000	182800000
chr1	182800000	183200000
chr1	183200000	183600000
chr1	183600000	183920000
chr1	184040000	184680000
chr1	184680000	185160000
chr1	185280000	185680000
chr1	185680000	186280000
chr1	186360000	186960000
chr1	186960000	188720000
chr1	188720000	189400000
chr1	189400000	190400000
chr1	190400000	192440000
chr1	192440000	192760000
chr1	192760000	193120000
chr1	193120000	194040000
chr1	194040000	194280000
chr1	194280000	195760000
chr1	195760000	196120000
chr1	196120000	196320000
chr1	196320000	196640000
chr1	196640000	197120000
chr1	197120000	197360000
chr1	197480000	197920000
chr1	197920000	198440000
chr1	198440000	198680000
chr1	198680000	199520000
chr1	199640000	200520000
chr1	200520000	200840000
chr1	200840000	201120000
chr1	201200000	201400000
chr1	201400000	201800000
chr1	201800000	202120000
chr1	202120000	202320000
chr1	202320000	202720000
chr1	202720000	203000000
chr1	203000000	203240000
chr1	203240000	203800000
chr1	203800000	204120000
chr1	204120000	204480000
chr1	204480000	204760000
chr1	204760000	204920000
chr1	204920000	205240000
chr1	205240000	205520000
chr1	205520000	205760000
chr1	205760000	205920000
chr1	206080000	206360000
chr1	206480000	206880000
chr1	206880000	207240000
chr1	207240000	207600000
chr1	207720000	208000000
chr1	208000000	208160000
chr1	208160000	208440000
chr1	208440000	208800000
chr1	208800000	209360000
chr1	209360000	209720000
chr1	209720000	210000000
chr1	210000000	210240000
chr1	210240000	210600000
chr1	210600000	211440000
chr1	211440000	211840000
chr1	211840000	212200000
chr1	212200000	212640000
chr1	212640000	212960000
chr1	212960000	213240000
chr1	213240000	214360000
chr1	214360000	214520000
chr1	214520000	214800000
chr1	214800000	215320000
chr1	215320000	215720000
chr1	215800000	216400000
chr1	216400000	216920000
chr1	216920000	217520000
chr1	217520000	217920000
chr1	217920000	218480000
chr1	218480000	219280000
chr1	219360000	220000000
chr1	220000000	220360000
chr1	220360000	220960000
chr1	220960000	221400000
chr1	221400000	221640000
chr1	221640000	221920000
chr1	221920000	222320000
chr1	222320000	222640000
chr1	222640000	222920000
chr1	222920000	223280000
chr1	223280000	223680000
chr1	223680000	223760000
chr1	223800000	223880000
chr1	223880000	224280000
chr1	224280000	224680000
chr1	224680000	225120000
chr1	225120000	225640000
chr1	225640000	225960000
chr1	225960000	226200000
chr1	226200000	226600000
chr1	226600000	226800000
chr1	226800000	227040000
chr1	227040000	227640000
chr1	227640000	227920000
chr1	227920000	228160000
chr1	228160000	228760000
chr1	228760000	229360000
chr1	229360000	229680000
chr1	229800000	230440000
chr1	230440000	230760000
chr1	230760000	231040000
chr1	231040000	231360000
chr1	231360000	231760000
chr1	231760000	232000000
chr1	232000000	232760000
chr1	232760000	233120000
chr1	233120000	233400000
chr1	233400000	233920000
chr1	233920000	234240000
chr1	234240000	234480000
chr1	234600000	235200000
chr1	235240000	235680000
chr1	235680000	236240000
chr1	236240000	236680000
chr1	236760000	237040000
chr1	237040000	237720000
chr1	237720000	238000000
chr1	238000000	238400000
chr1	238400000	239120000
chr1	239120000	239520000
chr1	239520000	240080000
chr1	240080000	240360000
chr1	240360000	240880000
chr1	240880000	241120000
chr1	241120000	241680000
chr1	241680000	242040000
chr1	242040000	242160000
chr1	242160000	242600000
chr1	242600000	243200000
chr1	243200000	243480000
chr1	243480000	243920000
chr1	243920000	244440000
chr1	244440000	245000000
chr1	245000000	245240000
chr1	245240000	246160000
chr1	246160000	246640000
chr1	246640000	246960000
chr1	246960000	247520000
chr1	247520000	247840000
chr1	247840000	248120000
chr1	248120000	248560000
chr1	248560000	248920000
chr1	249040000	249120000
chr1	249120000	249250621
chr2	0	320000
chr2	320000	680000
chr2	680000	1560000
chr2	1560000	1840000
chr2	1840000	3360000
chr2	3360000	3720000
chr2	3720000	4000000
chr2	4000000	4400000
chr2	4400000	5040000
chr2	5120000	5520000
chr2	5520000	6080000
chr2	6080000	6960000
chr2	6960000	7240000
chr2	7240000	7560000
chr2	7560000	8840000
chr2	8840000	9280000
chr2	9280000	9600000
chr2	9600000	9920000
chr2	9920000	10160000
chr2	10160000	10560000
chr2	10560000	10840000
chr2	10960000	11280000
chr2	11280000	11600000
chr2	11600000	11960000
chr2	11960000	12480000
chr2	12480000	12840000
chr2	12840000	13160000
chr2	13160000	15080000
chr2	15080000	15280000
chr2	15280000	15760000
chr2	15760000	16080000
chr2	16080000	16280000
chr2	16320000	16440000
chr2	16440000	16680000
chr2	16680000	16960000
chr2	16960000	17560000
chr2	17560000	17880000
chr2	18000000	18320000
chr2	18320000	18560000
chr2	18560000	18920000
chr2	18920000	19560000
chr2	19560000	20080000
chr2	20080000	20560000
chr2	20560000	20840000
chr2	20840000	21240000
chr2	21240000	21640000
chr2	21640000	22560000
chr2	22560000	23040000
chr2	23040000	23600000
chr2	23600000	24000000
chr2	24000000	24320000
chr2	24320000	24640000
chr2	24640000	25080000
chr2	25080000	25440000
chr2	25440000	25800000
chr2	25800000	26080000
chr2	26080000	26400000
chr2	26400000	26800000
chr2	26800000	27000000
chr2	27000000	27280000
chr2	27280000	27600000
chr2	27600000	27920000
chr2	27920000	28680000
chr2	28680000	29040000
chr2	29160000	29480000
chr2	29480000	30120000
chr2	30120000	30360000
chr2	30360000	30920000
chr2	30920000	31600000
chr2	31600000	32080000
chr2	32080000	32760000
chr2	32760000	33000000
chr2	33000000	33280000
chr2	33280000	33640000
chr2	33640000	33840000
chr2	33840000	34240000
chr2	34320000	34800000
chr2	34800000	35320000
chr2	35320000	35640000
chr2	35640000	36160000
chr2	36160000	36560000
chr2	36560000	37000000
chr2	37000000	37320000
chr2	37600000	38120000
chr2	38120000	38520000
chr2	38520000	38760000
chr2	38760000	39000000
chr2	39000000	39520000
chr2	39520000	40080000
chr2	40080000	40480000
chr2	40480000	40760000
chr2	40760000	41040000
chr2	41040000	41640000
chr2	41640000	42040000
chr2	42040000	42320000
chr2	42320000	42600000
chr2	42600000	43040000
chr2	43040000	43480000
chr2	43480000	43800000
chr2	43800000	44120000
chr2	44200000	44600000
chr2	44600000	45200000
chr2	45200000	45840000
chr2	45840000	46200000
chr2	46200000	46680000
chr2	46680000	46880000
chr2	46880000	47120000
chr2	47120000	47560000
chr2	47640000	48000000
chr2	48000000	48320000
chr2	48320000	48680000
chr2	48840000	49160000
chr2	49160000	49480000
chr2	49480000	49840000
chr2	49840000	50400000
chr2	50400000	50720000
chr2	50720000	51960000
chr2	51960000	52200000
chr2	52200000	52640000
chr2	52640000	53440000
chr2	53440000	54040000
chr2	54040000	54320000
chr2	54320000	54720000
chr2	54720000	54960000
chr2	54960000	55440000
chr2	55440000	55920000
chr2	55920000	56400000
chr2	56400000	57000000
chr2	57000000	57760000
chr2	57760000	57960000
chr2	57960000	58680000
chr2	58760000	58960000
chr2	58960000	59520000
chr2	59520000	60800000
chr2	60920000	61240000
chr2	61400000	61760000
chr2	61760000	62120000
chr2	62120000	62640000
chr2	62640000	63000000
chr2	63000000	63800000
chr2	63800000	64160000
chr2	64240000	64520000
chr2	64520000	64800000
chr2	64800000	65120000
chr2	65120000	65480000
chr2	65480000	65800000
chr2	65800000	66640000
chr2	66640000	66800000
chr2	66800000	67440000
chr2	67440000	67720000
chr2	67720000	68280000
chr2	68280000	68680000
chr2	68680000	68920000
chr2	68920000	69160000
chr2	69160000	69560000
chr2	69560000	70120000
chr2	70120000	70520000
chr2	70520000	70880000
chr2	70880000	71240000
chr2	71240000	71760000
chr2	71760000	72120000
chr2	72120000	72400000
chr2	72400000	72800000
chr2	72800000	73000000
chr2	73000000	73120000
chr2	73120000	73440000
chr2	73520000	73880000
chr2	74040000	74440000
chr2	74440000	74680000
chr2	74840000	75120000
chr2	75120000	75640000
chr2	75640000	75880000
chr2	75880000	76840000
chr2	76840000	77160000
chr2	77160000	77760000
chr2	77760000	78560000
chr2	78560000	79240000
chr2	79240000	79480000
chr2	79480000	80160000
chr2	80160000	80280000
chr2	80280000	80520000
chr2	80520000	81160000
chr2	81160000	81560000
chr2	81560000	82120000
chr2	82120000	83200000
chr2	83200000	83400000
chr2	83400000	84040000
chr2	84040000	84440000
chr2	84440000	84640000
chr2	84640000	85120000
chr2	85120000	85560000
chr2	85560000	85840000
chr2	85840000	86040000
chr2	86040000	86320000
chr2	86400000	86680000
chr2	86680000	86960000
chr2	86960000	87160000
chr2	88280000	88480000
chr2	88480000	88880000
chr2	88880000	89000000
chr2	89000000	89560000
chr2	90000000	90160000
chr2	91640000	92000000
chr2	92040000	92200000
chr2	95360000	95480000
chr2	95800000	96080000
chr2	96320000	96440000
chr2	96440000	96640000
chr2	96640000	96920000
chr2	96920000	97200000
chr2	97200000	97480000
chr2	97480000	97880000
chr2	98120000	98400000
chr2	98400000	99000000
chr2	99000000	99240000
chr2	99240000	99480000
chr2	99480000	99720000
chr2	99720000	100160000
chr2	100160000	100880000
chr2	100880000	101040000
chr2	101040000	101200000
chr2	101200000	101600000
chr2	101600000	101880000
chr2	101880000	102480000
chr2	102480000	102880000
chr2	102880000	103080000
chr2	103080000	103360000
chr2	103440000	103800000
chr2	103800000	104600000
chr2	104600000	105040000
chr2	105040000	105520000
chr2	105520000	105960000
chr2	105960000	106160000
chr2	106160000	106720000
chr2	106720000	107040000
chr2	107080000	107200000
chr2	107200000	107480000
chr2	107480000	108160000
chr2	108160000	108480000
chr2	108480000	108800000
chr2	108800000	109400000
chr2	109400000	110120000
chr2	110240000	110520000
chr2	110840000	111000000
chr2	111360000	111880000
chr2	111880000	112080000
chr2	112120000	112200000
chr2	112200000	112480000
chr2	112640000	112880000
chr2	112880000	113120000
chr2	113160000	113320000
chr2	113320000	113480000
chr2	113480000	113800000
chr2	113800000	114240000
chr2	114400000	114720000
chr2	114720000	115440000
chr2	115440000	115720000
chr2	115720000	115920000
chr2	116000000	116360000
chr2	116360000	116640000
chr2	116640000	117160000
chr2	117160000	117480000
chr2	117480000	117760000
chr2	117760000	118200000
chr2	118200000	118560000
chr2	118560000	118800000
chr2	118800000	118960000
chr2	118960000	119640000
chr2	119640000	120040000
chr2	120040000	120240000
chr2	120240000	120440000
chr2	120440000	120960000
chr2	121080000	121440000
chr2	121440000	121840000
chr2	121840000	122120000
chr2	122120000	122520000
chr2	122520000	122960000
chr2	122960000	123240000
chr2	123240000	123960000
chr2	123960000	124760000
chr2	124760000	125280000
chr2	125280000	125560000
chr2	125560000	126240000
chr2	126240000	127000000
chr2	127000000	127800000
chr2	127920000	128280000
chr2	128280000	128480000
chr2	129040000	129480000
chr2	129480000	129960000
chr2	129960000	130800000
chr2	130880000	131160000
chr2	131480000	131880000
chr2	131880000	131960000
chr2	132040000	132160000
chr2	132160000	132600000
chr2	132600000	132720000
chr2	133000000	133920000
chr2	133920000	134600000
chr2	134600000	134880000
chr2	134880000	135200000
chr2	135200000	135680000
chr2	135680000	136000000
chr2	136000000	136240000
chr2	136240000	136480000
chr2	136640000	137160000
chr2	137160000	137560000
chr2	137560000	138600000
chr2	138600000	139160000
chr2	139160000	139600000
chr2	139600000	140520000
chr2	140520000	140840000
chr2	140840000	141640000
chr2	141640000	142320000
chr2	142320000	142680000
chr2	142680000	142920000
chr2	142920000	143360000
chr2	143360000	143760000
chr2	143760000	144240000
chr2	144240000	144960000
chr2	144960000	145560000
chr2	145560000	146240000
chr2	146240000	146520000
chr2	146520000	146800000
chr2	146800000	147040000
chr2	147040000	147440000
chr2	147440000	147800000
chr2	147800000	148680000
chr2	148680000	149000000
chr2	149000000	149280000
chr2	149280000	149720000
chr2	149760000	149880000
chr2	149880000	150160000
chr2	150160000	150440000
chr2	150440000	151040000
chr2	151040000	151360000
chr2	151360000	152120000
chr2	152120000	152280000
chr2	152440000	152880000
chr2	152880000	153040000
chr2	153040000	153480000
chr2	153600000	154000000
chr2	154000000	154360000
chr2	154360000	155240000
chr2	155240000	155520000
chr2	155520000	156200000
chr2	156200000	157200000
chr2	157200000	157440000
chr2	157440000	157760000
chr2	157760000	158120000
chr2	158120000	158600000
chr2	158600000	158880000
chr2	158880000	159320000
chr2	159320000	159720000
chr2	159720000	160080000
chr2	160080000	160600000
chr2	160600000	160880000
chr2	160880000	161200000
chr2	161200000	161840000
chr2	161840000	162120000
chr2	162120000	162440000
chr2	162440000	162800000
chr2	162800000	163160000
chr2	163160000	163720000
chr2	163720000	164000000
chr2	164000000	164920000
chr2	164920000	165400000
chr2	165400000	165560000
chr2	165560000	165840000
chr2	165840000	166080000
chr2	166240000	166640000
chr2	166640000	166760000
chr2	166760000	167040000
chr2	167040000	167400000
chr2	167400000	168120000
chr2	168120000	168440000
chr2	168440000	168760000
chr2	168760000	169000000
chr2	169000000	169200000
chr2	169200000	169600000
chr2	169600000	169800000
chr2	169800000	170320000
chr2	170320000	170680000
chr2	170800000	171080000
chr2	171080000	171240000
chr2	171240000	171680000
chr2	171760000	172280000
chr2	172400000	173000000
chr2	173000000	173360000
chr2	173360000	173600000
chr2	173600000	173880000
chr2	173880000	174240000
chr2	174240000	174760000
chr2	174760000	175240000
chr2	175240000	175560000
chr2	175560000	175880000
chr2	175880000	176200000
chr2	176200000	176560000
chr2	176560000	176960000
chr2	176960000	177520000
chr2	177520000	178000000
chr2	178000000	178280000
chr2	178280000	178640000
chr2	178640000	178960000
chr2	178960000	179320000
chr2	179320000	179600000
chr2	179600000	180080000
chr2	180080000	180240000
chr2	180240000	180640000
chr2	180640000	180960000
chr2	180960000	181960000
chr2	181960000	182320000
chr2	182320000	182600000
chr2	182600000	183040000
chr2	183040000	183560000
chr2	183560000	184080000
chr2	184080000	184960000
chr2	184960000	185480000
chr2	185480000	186040000
chr2	186040000	186160000
chr2	186160000	186480000
chr2	186480000	187120000
chr2	187120000	187320000
chr2	187320000	187720000
chr2	187720000	188360000
chr2	188360000	188720000
chr2	188720000	189400000
chr2	189400000	189920000
chr2	189920000	190280000
chr2	190280000	190520000
chr2	190640000	190920000
chr2	190920000	191200000
chr2	191200000	191640000
chr2	191640000	191920000
chr2	191920000	192400000
chr2	192400000	192640000
chr2	192640000	193040000
chr2	193040000	194480000
chr2	194480000	194840000
chr2	194840000	195400000
chr2	195400000	195720000
chr2	195720000	196200000
chr2	196200000	196560000
chr2	196560000	196920000
chr2	196920000	197200000
chr2	197200000	197640000
chr2	197640000	197960000
chr2	197960000	198240000
chr2	198240000	198640000
chr2	198640000	199160000
chr2	199160000	199520000
chr2	199520000	199840000
chr2	199840000	200320000
chr2	200320000	200840000
chr2	200840000	201360000
chr2	201360000	201600000
chr2	201600000	201760000
chr2	201760000	202040000
chr2	202040000	202520000
chr2	202640000	203120000
chr2	203120000	203440000
chr2	203440000	203760000
chr2	203760000	204080000
chr2	204080000	204320000
chr2	204320000	204760000
chr2	204760000	205200000
chr2	205200000	205560000
chr2	205560000	206560000
chr2	206560000	206840000
chr2	206840000	207040000
chr2	207040000	207640000
chr2	207640000	208360000
chr2	208360000	208600000
chr2	208600000	208960000
chr2	208960000	209240000
chr2	209240000	209680000
chr2	209680000	210200000
chr2	210200000	210440000
chr2	210440000	210840000
chr2	210840000	211080000
chr2	211080000	211360000
chr2	211360000	211440000
chr2	211440000	211920000
chr2	211920000	212320000
chr2	212320000	212600000
chr2	212600000	213440000
chr2	213440000	214120000
chr2	214120000	214680000
chr2	214680000	215280000
chr2	215280000	216160000
chr2	216160000	216800000
chr2	217080000	217360000
chr2	217360000	217560000
chr2	217560000	218000000
chr2	218000000	218360000
chr2	218360000	218600000
chr2	218600000	219040000
chr2	219120000	219520000
chr2	219520000	219720000
chr2	219840000	220040000
chr2	220040000	220240000
chr2	220240000	220560000
chr2	220560000	221520000
chr2	221520000	222440000
chr2	222440000	222840000
chr2	222840000	223160000
chr2	223160000	223520000
chr2	223520000	223800000
chr2	223800000	224560000
chr2	224560000	224840000
chr2	224840000	225160000
chr2	225160000	225520000
chr2	225520000	225920000
chr2	225920000	226520000
chr2	226520000	226760000
chr2	226760000	227680000
chr2	227680000	227960000
chr2	227960000	228200000
chr2	228200000	228760000
chr2	228760000	229200000
chr2	229200000	229520000
chr2	229520000	229920000
chr2	229920000	230200000
chr2	230200000	230600000
chr2	230600000	230840000
chr2	230840000	231480000
chr2	231480000	231680000
chr2	231680000	231920000
chr2	231920000	232320000
chr2	232320000	232680000
chr2	232760000	233200000
chr2	233200000	233400000
chr2	233400000	233720000
chr2	233720000	234000000
chr2	234040000	234160000
chr2	234160000	234360000
chr2	234360000	234800000
chr2	234800000	235440000
chr2	235440000	236040000
chr2	236040000	236480000
chr2	236480000	236680000
chr2	236680000	237120000
chr2	237120000	238000000
chr2	238000000	238360000
chr2	238360000	238680000
chr2	238760000	239160000
chr2	239160000	239400000
chr2	239400000	239800000
chr2	239840000	239960000
chr2	239960000	240320000
chr2	240320000	240720000
chr2	240720000	240880000
chr2	240960000	241400000
chr2	241400000	241760000
chr2	241760000	242280000
chr2	242280000	242480000
chr2	242600000	242840000
chr2	242840000	243080000
chr3	80000	440000
chr3	440000	640000
chr3	640000	920000
chr3	920000	1120000
chr3	1120000	2040000
chr3	2040000	2200000
chr3	2200000	2760000
chr3	2760000	3240000
chr3	3240000	3640000
chr3	3640000	4040000
chr3	4040000	4320000
chr3	4320000	4680000
chr3	4680000	5160000
chr3	5240000	5840000
chr3	5840000	6840000
chr3	6840000	7600000
chr3	7600000	7840000
chr3	7840000	8360000
chr3	8360000	8680000
chr3	8680000	9000000
chr3	9000000	9360000
chr3	9360000	9520000
chr3	9520000	9800000
chr3	9800000	10080000
chr3	10080000	10360000
chr3	10360000	10800000
chr3	10800000	11120000
chr3	11120000	11400000
chr3	11400000	11680000
chr3	11680000	11880000
chr3	11880000	12520000
chr3	12520000	12880000
chr3	13040000	13360000
chr3	13360000	13520000
chr3	13520000	13720000
chr3	13720000	13920000
chr3	13920000	14160000
chr3	14160000	14520000
chr3	14680000	14960000
chr3	15120000	15600000
chr3	15600000	15880000
chr3	15880000	16320000
chr3	16320000	16640000
chr3	16640000	17280000
chr3	17280000	17480000
chr3	17480000	17880000
chr3	17880000	18480000
chr3	18480000	18800000
chr3	18800000	19080000
chr3	19080000	19600000
chr3	19600000	19920000
chr3	19920000	20240000
chr3	20240000	20560000
chr3	20560000	21000000
chr3	21000000	21280000
chr3	21280000	21520000
chr3	21520000	22160000
chr3	22160000	22600000
chr3	22600000	23000000
chr3	23000000	23240000
chr3	23240000	23920000
chr3	23920000	24320000
chr3	24320000	24720000
chr3	24720000	25080000
chr3	25080000	25640000
chr3	25640000	25920000
chr3	25920000	26760000
chr3	26760000	27160000
chr3	27160000	27320000
chr3	27320000	27760000
chr3	27760000	28400000
chr3	28400000	28960000
chr3	28960000	29800000
chr3	29800000	30040000
chr3	30040000	30280000
chr3	30280000	30800000
chr3	30800000	31200000
chr3	31200000	31560000
chr3	31560000	31840000
chr3	31840000	32200000
chr3	32200000	32520000
chr3	32520000	32760000
chr3	32760000	33000000
chr3	33000000	33160000
chr3	33160000	33440000
chr3	33440000	33880000
chr3	33880000	34720000
chr3	34720000	35720000
chr3	35720000	36000000
chr3	36000000	36760000
chr3	36760000	37040000
chr3	37040000	37360000
chr3	37360000	37840000
chr3	37840000	38040000
chr3	38040000	38560000
chr3	38560000	39080000
chr3	39080000	39440000
chr3	39440000	39560000
chr3	39560000	40200000
chr3	40200000	40360000
chr3	40360000	40600000
chr3	40600000	41240000
chr3	41240000	41920000
chr3	41920000	42160000
chr3	42240000	42600000
chr3	42600000	42920000
chr3	42920000	43200000
chr3	43200000	43560000
chr3	43560000	43800000
chr3	43800000	44360000
chr3	44360000	44800000
chr3	44800000	45040000
chr3	45040000	45520000
chr3	45520000	45760000
chr3	45760000	46160000
chr3	46160000	46520000
chr3	46520000	46720000
chr3	46720000	46960000
chr3	46960000	47440000
chr3	47560000	47840000
chr3	47840000	48200000
chr3	48200000	48480000
chr3	48480000	48680000
chr3	48680000	49040000
chr3	49040000	49520000
chr3	49520000	49720000
chr3	49840000	50160000
chr3	50160000	50360000
chr3	50360000	50680000
chr3	50680000	51000000
chr3	51000000	51440000
chr3	51440000	51720000
chr3	51720000	51960000
chr3	51960000	52200000
chr3	52200000	52440000
chr3	52440000	52760000
chr3	52760000	53120000
chr3	53120000	53320000
chr3	53320000	53960000
chr3	53960000	54440000
chr3	54440000	54880000
chr3	54880000	55480000
chr3	55480000	56320000
chr3	56320000	56600000
chr3	56720000	57040000
chr3	57040000	57360000
chr3	57360000	57600000
chr3	57600000	57920000
chr3	57920000	58160000
chr3	58160000	58560000
chr3	58640000	59200000
chr3	59200000	59560000
chr3	59560000	59840000
chr3	59840000	61360000
chr3	61360000	61840000
chr3	61840000	62160000
chr3	62160000	62600000
chr3	62600000	63320000
chr3	63320000	63840000
chr3	63840000	64000000
chr3	64000000	64480000
chr3	64480000	65320000
chr3	65320000	65760000
chr3	65760000	66200000
chr3	66240000	66880000
chr3	66880000	67160000
chr3	67160000	67440000
chr3	67440000	67840000
chr3	67840000	68320000
chr3	68320000	68920000
chr3	69040000	69480000
chr3	69480000	69720000
chr3	69720000	70080000
chr3	70080000	70440000
chr3	70440000	70560000
chr3	70560000	71040000
chr3	71040000	71720000
chr3	71720000	72000000
chr3	72000000	72320000
chr3	72320000	72880000
chr3	72880000	73160000
chr3	73160000	73480000
chr3	73560000	73920000
chr3	73920000	74320000
chr3	74320000	74680000
chr3	74680000	75240000
chr3	75240000	76160000
chr3	76160000	76720000
chr3	76720000	77080000
chr3	77080000	77360000
chr3	77360000	78240000
chr3	78240000	78720000
chr3	78720000	79080000
chr3	79080000	79440000
chr3	79440000	79560000
chr3	79560000	80760000
chr3	80760000	81320000
chr3	81320000	83560000
chr3	83560000	84560000
chr3	84560000	85000000
chr3	85000000	85400000
chr3	85400000	85640000
chr3	85640000	85880000
chr3	85880000	86320000
chr3	86320000	86760000
chr3	86760000	87320000
chr3	87320000	87600000
chr3	87600000	88240000
chr3	88240000	89160000
chr3	89160000	89880000
chr3	89880000	90240000
chr3	90240000	90520000
chr3	93520000	93960000
chr3	94040000	94560000
chr3	94560000	95240000
chr3	95240000	96560000
chr3	96560000	97440000
chr3	97440000	97760000
chr3	97760000	98080000
chr3	98080000	98280000
chr3	98280000	98520000
chr3	98520000	98720000
chr3	98720000	99200000
chr3	99200000	99520000
chr3	99520000	100000000
chr3	100000000	100440000
chr3	100440000	100920000
chr3	100920000	101280000
chr3	101520000	101960000
chr3	101960000	102280000
chr3	102280000	103000000
chr3	103000000	103800000
chr3	103800000	104320000
chr3	104320000	105080000
chr3	105080000	105400000
chr3	105400000	106320000
chr3	106320000	106920000
chr3	106920000	107280000
chr3	107280000	107640000
chr3	107640000	108200000
chr3	108280000	108720000
chr3	108720000	109000000
chr3	109000000	109440000
chr3	109440000	110040000
chr3	110040000	110800000
chr3	110800000	111280000
chr3	111280000	111400000
chr3	111400000	111800000
chr3	111800000	112280000
chr3	112280000	112720000
chr3	112720000	113040000
chr3	113040000	113440000
chr3	113440000	113680000
chr3	113680000	113840000
chr3	113840000	114080000
chr3	114080000	114520000
chr3	114520000	114800000
chr3	114920000	115560000
chr3	115560000	115840000
chr3	115840000	116240000
chr3	116240000	116480000
chr3	116480000	116720000
chr3	116720000	117240000
chr3	117240000	117720000
chr3	117720000	118560000
chr3	118560000	118840000
chr3	118840000	118960000
chr3	118960000	119160000
chr3	119160000	119440000
chr3	119560000	119920000
chr3	119920000	120280000
chr3	120280000	120640000
chr3	120640000	120960000
chr3	120960000	121240000
chr3	121240000	121480000
chr3	121480000	122120000
chr3	122120000	122480000
chr3	122480000	123000000
chr3	123000000	123280000
chr3	123280000	123720000
chr3	123720000	124040000
chr3	124040000	124280000
chr3	124280000	124440000
chr3	124440000	124640000
chr3	124640000	124880000
chr3	124880000	125320000
chr3	125320000	125640000
chr3	125640000	125880000
chr3	125880000	126200000
chr3	126200000	126400000
chr3	126400000	126720000
chr3	126720000	127280000
chr3	127280000	127760000
chr3	127760000	128320000
chr3	128320000	128600000
chr3	128600000	129040000
chr3	129160000	129320000
chr3	129320000	129640000
chr3	129640000	129760000
chr3	129800000	130400000
chr3	130400000	130760000
chr3	130760000	131240000
chr3	131240000	131520000
chr3	131520000	131760000
chr3	131760000	131920000
chr3	131920000	132160000
chr3	132160000	132440000
chr3	132440000	132760000
chr3	132760000	133120000
chr3	133120000	133360000
chr3	133360000	133640000
chr3	133640000	133920000
chr3	133920000	134240000
chr3	134240000	134520000
chr3	134520000	135240000
chr3	135240000	135800000
chr3	135800000	136080000
chr3	136080000	136480000
chr3	136480000	136760000
chr3	136760000	137400000
chr3	137400000	137760000
chr3	137760000	138120000
chr3	138120000	138320000
chr3	138320000	138640000
chr3	138640000	139080000
chr3	139080000	139400000
chr3	139400000	140600000
chr3	140600000	140960000
chr3	140960000	141320000
chr3	141320000	141680000
chr3	141680000	142080000
chr3	142080000	142280000
chr3	142280000	142520000
chr3	142520000	142760000
chr3	142760000	143400000
chr3	143480000	143680000
chr3	143680000	144480000
chr3	144480000	145480000
chr3	145480000	145760000
chr3	145760000	145920000
chr3	145920000	146360000
chr3	146360000	147320000
chr3	147400000	147800000
chr3	147800000	148080000
chr3	148080000	148440000
chr3	148440000	148680000
chr3	148680000	149000000
chr3	149000000	149200000
chr3	149200000	149640000
chr3	149640000	149920000
chr3	149920000	150240000
chr3	150240000	150880000
chr3	150880000	151160000
chr3	151160000	151640000
chr3	151640000	152160000
chr3	152160000	152720000
chr3	152720000	153720000
chr3	153720000	154040000
chr3	154040000	154480000
chr3	154480000	155080000
chr3	155080000	155440000
chr3	155440000	155680000
chr3	155680000	156240000
chr3	156240000	156880000
chr3	156880000	157240000
chr3	157240000	157600000
chr3	157600000	157840000
chr3	157840000	158240000
chr3	158240000	158520000
chr3	158520000	159000000
chr3	159000000	159320000
chr3	159320000	159560000
chr3	159560000	159720000
chr3	159720000	160120000
chr3	160120000	160680000
chr3	160680000	160920000
chr3	160920000	161160000
chr3	161240000	161560000
chr3	161560000	162760000
chr3	162760000	163200000
chr3	163200000	163640000
chr3	163640000	164920000
chr3	164920000	165560000
chr3	165560000	166760000
chr3	166760000	167080000
chr3	167080000	167400000
chr3	167400000	167640000
chr3	167640000	167920000
chr3	167920000	168200000
chr3	168200000	168560000
chr3	168560000	168840000
chr3	168840000	169400000
chr3	169480000	169920000
chr3	169920000	170120000
chr3	170120000	170600000
chr3	170600000	170880000
chr3	170880000	171280000
chr3	171280000	171560000
chr3	171560000	172040000
chr3	172040000	172480000
chr3	172480000	173080000
chr3	173080000	173840000
chr3	173840000	175680000
chr3	175680000	176160000
chr3	176160000	176400000
chr3	176400000	176680000
chr3	176680000	177080000
chr3	177080000	177520000
chr3	177520000	178120000
chr3	178120000	178680000
chr3	178680000	179040000
chr3	179040000	179360000
chr3	179360000	180320000
chr3	180320000	180920000
chr3	180920000	181040000
chr3	181040000	181440000
chr3	181440000	181960000
chr3	181960000	182400000
chr3	182400000	182840000
chr3	182840000	183160000
chr3	183160000	183520000
chr3	183600000	184080000
chr3	184080000	184280000
chr3	184280000	184560000
chr3	184560000	185040000
chr3	185040000	185320000
chr3	185320000	185680000
chr3	185680000	185960000
chr3	185960000	186280000
chr3	186280000	186560000
chr3	186560000	186920000
chr3	186920000	187040000
chr3	187040000	187440000
chr3	187440000	187760000
chr3	187760000	187920000
chr3	188000000	188680000
chr3	188680000	188960000
chr3	188960000	189400000
chr3	189400000	189680000
chr3	189680000	189920000
chr3	189920000	190160000
chr3	190160000	190400000
chr3	190400000	190840000
chr3	190840000	191120000
chr3	191120000	191840000
chr3	191840000	192160000
chr3	192160000	192520000
chr3	192520000	192800000
chr3	192800000	193320000
chr3	193320000	193840000
chr3	193840000	194040000
chr3	194040000	194400000
chr3	194400000	194720000
chr3	194720000	194960000
chr3	194960000	195280000
chr3	195360000	195720000
chr3	195720000	195960000
chr3	195960000	196240000
chr3	196240000	196440000
chr3	196440000	196680000
chr3	196680000	196920000
chr3	196920000	197240000
chr3	197240000	197920000
chr4	0	80000
chr4	80000	560000
chr4	680000	1040000
chr4	1040000	1360000
chr4	1360000	1440000
chr4	1480000	1680000
chr4	1680000	1920000
chr4	1920000	2240000
chr4	2240000	2520000
chr4	2520000	2760000
chr4	2760000	2960000
chr4	3080000	3560000
chr4	3560000	3960000
chr4	3960000	4240000
chr4	4240000	4440000
chr4	4440000	4960000
chr4	4960000	5400000
chr4	5400000	5800000
chr4	5800000	6240000
chr4	6240000	6320000
chr4	6320000	6560000
chr4	6560000	7120000
chr4	7120000	7760000
chr4	7760000	8040000
chr4	8040000	8200000
chr4	8200000	8440000
chr4	8440000	8640000
chr4	8640000	8920000
chr4	8920000	9160000
chr4	9480000	9680000
chr4	9680000	10120000
chr4	10120000	10560000
chr4	10560000	11440000
chr4	11440000	11760000
chr4	11760000	12040000
chr4	12040000	12680000
chr4	12680000	13280000
chr4	13280000	13600000
chr4	13600000	13960000
chr4	13960000	14280000
chr4	14280000	14840000
chr4	14840000	15480000
chr4	15480000	15720000
chr4	15720000	16000000
chr4	16000000	16280000
chr4	16280000	16560000
chr4	16560000	16920000
chr4	16920000	17480000
chr4	17480000	17800000
chr4	17800000	18040000
chr4	18040000	18360000
chr4	18360000	18640000
chr4	18640000	19200000
chr4	19200000	19480000
chr4	19480000	20240000
chr4	20240000	20720000
chr4	20720000	21160000
chr4	21160000	21480000
chr4	21480000	21800000
chr4	21800000	22400000
chr4	22400000	22720000
chr4	22720000	22920000
chr4	22920000	23120000
chr4	23120000	23720000
chr4	23720000	24440000
chr4	24440000	24720000
chr4	24720000	25160000
chr4	25160000	25400000
chr4	25400000	25800000
chr4	25920000	26320000
chr4	26440000	26720000
chr4	26720000	27040000
chr4	27040000	27680000
chr4	27680000	28200000
chr4	28200000	29080000
chr4	29080000	30720000
chr4	30720000	31040000
chr4	31040000	31360000
chr4	31360000	31680000
chr4	31680000	32840000
chr4	32840000	33080000
chr4	33080000	33680000
chr4	33680000	34720000
chr4	34720000	35160000
chr4	35160000	35920000
chr4	35920000	36320000
chr4	36400000	37400000
chr4	37400000	37600000
chr4	37600000	37800000
chr4	37800000	38040000
chr4	38160000	38320000
chr4	38320000	38720000
chr4	38720000	39200000
chr4	39200000	39440000
chr4	39440000	39720000
chr4	39720000	40040000
chr4	40040000	40360000
chr4	40360000	40760000
chr4	40760000	40920000
chr4	40920000	41240000
chr4	41240000	41680000
chr4	41680000	41920000
chr4	41920000	42280000
chr4	42280000	42560000
chr4	42560000	43000000
chr4	43000000	43440000
chr4	43440000	43720000
chr4	43720000	44440000
chr4	44440000	44720000
chr4	44720000	45440000
chr4	45440000	45760000
chr4	45760000	46320000
chr4	46320000	46680000
chr4	46840000	47080000
chr4	47080000	47400000
chr4	47400000	47600000
chr4	47600000	47920000
chr4	47920000	48160000
chr4	48160000	48560000
chr4	48560000	49000000
chr4	49000000	49080000
chr4	49160000	49320000
chr4	49480000	49640000
chr4	52680000	52920000
chr4	53080000	53400000
chr4	53400000	53880000
chr4	53880000	54800000
chr4	54800000	55120000
chr4	55120000	55840000
chr4	55840000	56200000
chr4	56200000	56760000
chr4	56760000	57240000
chr4	57240000	57880000
chr4	57880000	58280000
chr4	58280000	60080000
chr4	60080000	61080000
chr4	61080000	61320000
chr4	61320000	61640000
chr4	61640000	62040000
chr4	62040000	62600000
chr4	62600000	63600000
chr4	63600000	64160000
chr4	64160000	64400000
chr4	64400000	64600000
chr4	64600000	65000000
chr4	65000000	65480000
chr4	65480000	65880000
chr4	65880000	66360000
chr4	66360000	67560000
chr4	67560000	68280000
chr4	68280000	68600000
chr4	68600000	69120000
chr4	69120000	69360000
chr4	69360000	70040000
chr4	70160000	70480000
chr4	70480000	70760000
chr4	70760000	71080000
chr4	71080000	71440000
chr4	71440000	71920000
chr4	71920000	72040000
chr4	72040000	72600000
chr4	72600000	73160000
chr4	73160000	73360000
chr4	73360000	73920000
chr4	73920000	74160000
chr4	74160000	74520000
chr4	74520000	75000000
chr4	75000000	75280000
chr4	75480000	75600000
chr4	75600000	75800000
chr4	75800000	76440000
chr4	76440000	76800000
chr4	76800000	77080000
chr4	77080000	77440000
chr4	77440000	77680000
chr4	77680000	77960000
chr4	77960000	78160000
chr4	78160000	78280000
chr4	78280000	78880000
chr4	78880000	79440000
chr4	79440000	79840000
chr4	79840000	80480000
chr4	80480000	80840000
chr4	80840000	81120000
chr4	81120000	81280000
chr4	81280000	81560000
chr4	81560000	81960000
chr4	81960000	82320000
chr4	82320000	82800000
chr4	82800000	83280000
chr4	83360000	83760000
chr4	83760000	83960000
chr4	83960000	84200000
chr4	84200000	84400000
chr4	84400000	84560000
chr4	84560000	85160000
chr4	85160000	85440000
chr4	85440000	85960000
chr4	85960000	86320000
chr4	86320000	86680000
chr4	86680000	86960000
chr4	86960000	87400000
chr4	87400000	87840000
chr4	87840000	88080000
chr4	88080000	88160000
chr4	88160000	88440000
chr4	88440000	88800000
chr4	88800000	88920000
chr4	88920000	89160000
chr4	89160000	89440000
chr4	89440000	89720000
chr4	89720000	90040000
chr4	90040000	90360000
chr4	90360000	90840000
chr4	90840000	91240000
chr4	91240000	92040000
chr4	92040000	93200000
chr4	93200000	94120000
chr4	94120000	94720000
chr4	94720000	95200000
chr4	95200000	95520000
chr4	95520000	96080000
chr4	96080000	96440000
chr4	96440000	97280000
chr4	97280000	98360000
chr4	98360000	98640000
chr4	98640000	99040000
chr4	99040000	99360000
chr4	99360000	100000000
chr4	100000000	100440000
chr4	100440000	100880000
chr4	100880000	101320000
chr4	101320000	102080000
chr4	102080000	102280000
chr4	102280000	102680000
chr4	102680000	103200000
chr4	103360000	103520000
chr4	103520000	104040000
chr4	104040000	104920000
chr4	104920000	105400000
chr4	105400000	105800000
chr4	105800000	106080000
chr4	106080000	106400000
chr4	106400000	106640000
chr4	106640000	107160000
chr4	107160000	107840000
chr4	107840000	108440000
chr4	108440000	108920000
chr4	108920000	109520000
chr4	109520000	110320000
chr4	110320000	110920000
chr4	110920000	111200000
chr4	111200000	111520000
chr4	111520000	111880000
chr4	111880000	112560000
chr4	112560000	113000000
chr4	113000000	113240000
chr4	113240000	113520000
chr4	113520000	114000000
chr4	114000000	114320000
chr4	114320000	114680000
chr4	114680000	115320000
chr4	115320000	115640000
chr4	115640000	116000000
chr4	116000000	116480000
chr4	116480000	116800000
chr4	116800000	116960000
chr4	116960000	118040000
chr4	118040000	118960000
chr4	118960000	119200000
chr4	119200000	119440000
chr4	119440000	119600000
chr4	119600000	119920000
chr4	119920000	120200000
chr4	120200000	120480000
chr4	120480000	121000000
chr4	121000000	121640000
chr4	121640000	122040000
chr4	122040000	122240000
chr4	122240000	122720000
chr4	122720000	123160000
chr4	123160000	123520000
chr4	123520000	123880000
chr4	124000000	124320000
chr4	124320000	124600000
chr4	124680000	125040000
chr4	125040000	125240000
chr4	125240000	125640000
chr4	125640000	126240000
chr4	126240000	126680000
chr4	126680000	127520000
chr4	127520000	128040000
chr4	128040000	128440000
chr4	128520000	128680000
chr4	128680000	129000000
chr4	129080000	129360000
chr4	129360000	129800000
chr4	129800000	130280000
chr4	130280000	130840000
chr4	130840000	131280000
chr4	131280000	131720000
chr4	131720000	132000000
chr4	132000000	132920000
chr4	132920000	133560000
chr4	133560000	134080000
chr4	134080000	135400000
chr4	135400000	135840000
chr4	135840000	136640000
chr4	136640000	137800000
chr4	137800000	138040000
chr4	138040000	138640000
chr4	138640000	139120000
chr4	139120000	139480000
chr4	139480000	139920000
chr4	139920000	140320000
chr4	140320000	140600000
chr4	140600000	140920000
chr4	140920000	141280000
chr4	141280000	141520000
chr4	141520000	141800000
chr4	141800000	142080000
chr4	142080000	142640000
chr4	142640000	143040000
chr4	143040000	143280000
chr4	143280000	143760000
chr4	143760000	144120000
chr4	144120000	144480000
chr4	144480000	145080000
chr4	145080000	145680000
chr4	145680000	146000000
chr4	146000000	146520000
chr4	146520000	146840000
chr4	146840000	147160000
chr4	147240000	147480000
chr4	147480000	147840000
chr4	147840000	148040000
chr4	148040000	148520000
chr4	148520000	148840000
chr4	148840000	149360000
chr4	149360000	149920000
chr4	149920000	150280000
chr4	150280000	150840000
chr4	150840000	151200000
chr4	151200000	151800000
chr4	151800000	152040000
chr4	152040000	152280000
chr4	152280000	152560000
chr4	152560000	153320000
chr4	153320000	153680000
chr4	153680000	154040000
chr4	154040000	154280000
chr4	154280000	154560000
chr4	154560000	155240000
chr4	155240000	155480000
chr4	155480000	155720000
chr4	155720000	156320000
chr4	156320000	156720000
chr4	156720000	156880000
chr4	156880000	157360000
chr4	157360000	157600000
chr4	157600000	157880000
chr4	157880000	158120000
chr4	158120000	158440000
chr4	158440000	158880000
chr4	158880000	159160000
chr4	159160000	159560000
chr4	159560000	159800000
chr4	159800000	160120000
chr4	160120000	160400000
chr4	160400000	160680000
chr4	160680000	161120000
chr4	161120000	161600000
chr4	161600000	162160000
chr4	162160000	163080000
chr4	163080000	163400000
chr4	163400000	163960000
chr4	163960000	164480000
chr4	164480000	164960000
chr4	164960000	165280000
chr4	165280000	165680000
chr4	165680000	166040000
chr4	166040000	166400000
chr4	166400000	167040000
chr4	167040000	167520000
chr4	167520000	167920000
chr4	167920000	168560000
chr4	168560000	169080000
chr4	169080000	169440000
chr4	169440000	169880000
chr4	169880000	170440000
chr4	170520000	170720000
chr4	170720000	171040000
chr4	171040000	171520000
chr4	171520000	171840000
chr4	171840000	172760000
chr4	172760000	173120000
chr4	173120000	173760000
chr4	173920000	174160000
chr4	174200000	174320000
chr4	174320000	174720000
chr4	174720000	175240000
chr4	175240000	175680000
chr4	175680000	176480000
chr4	176480000	176840000
chr4	176840000	177280000
chr4	177280000	177720000
chr4	177720000	178000000
chr4	178000000	178480000
chr4	178480000	179520000
chr4	179520000	179880000
chr4	179880000	180240000
chr4	180240000	181000000
chr4	181000000	181360000
chr4	181360000	181600000
chr4	181600000	182040000
chr4	182040000	182480000
chr4	182480000	183080000
chr4	183080000	183400000
chr4	183400000	183760000
chr4	183840000	184200000
chr4	184360000	184680000
chr4	184680000	185160000
chr4	185160000	185640000
chr4	185640000	185920000
chr4	185920000	186080000
chr4	186080000	186360000
chr4	186360000	186560000
[truncated: 4,863 more rows]

## Sheet: Data S2D
Supplementary Data 2D. Normal-specific TADs found in RWPE1
chromosome	start	end
chr1	1240000	1680000
chr1	4920000	5320000
chr1	5320000	5560000
chr1	6320000	6400000
chr1	8920000	9280000
chr1	11720000	12120000
chr1	14920000	15400000
chr1	16400000	16840000
chr1	16840000	17240000
chr1	21000000	21240000
chr1	21240000	21520000
chr1	26360000	26800000
chr1	28160000	28400000
chr1	28840000	28960000
chr1	29840000	29880000
chr1	35880000	36000000
chr1	36000000	36280000
chr1	36560000	36800000
chr1	39560000	39760000
chr1	39760000	40040000
chr1	42000000	42280000
chr1	42280000	42600000
chr1	46040000	46360000
chr1	46360000	46800000
chr1	46800000	47200000
chr1	49440000	50480000
chr1	51080000	51200000
chr1	53160000	53400000
chr1	53400000	53680000
chr1	56360000	57080000
chr1	57280000	58520000
chr1	58520000	58960000
chr1	60440000	61240000
chr1	65520000	66160000
chr1	67200000	67680000
chr1	76280000	77320000
chr1	79080000	79160000
chr1	79160000	79960000
chr1	80680000	82000000
chr1	82000000	82280000
chr1	82280000	83680000
chr1	83680000	84360000
chr1	85760000	86160000
chr1	86160000	86440000
chr1	91160000	91600000
chr1	94320000	94480000
chr1	101760000	101960000
chr1	102640000	103480000
chr1	104280000	105200000
chr1	106360000	107720000
chr1	108680000	108800000
chr1	109480000	109640000
chr1	113360000	113680000
chr1	113680000	113960000
chr1	113960000	114240000
chr1	114880000	115120000
chr1	115120000	115240000
chr1	119560000	119920000
chr1	120280000	120480000
chr1	120480000	120720000
chr1	120760000	120920000
chr1	143920000	144080000
chr1	144520000	144720000
chr1	145360000	145600000
chr1	145600000	145840000
chr1	155600000	155880000
chr1	158160000	159080000
chr1	163320000	164520000
chr1	169880000	170920000
chr1	171480000	171960000
chr1	175360000	176280000
chr1	176840000	177760000
chr1	177760000	177920000
chr1	183920000	184320000
chr1	184320000	184720000
chr1	184720000	184960000
chr1	184960000	185280000
chr1	187000000	187400000
chr1	187400000	187880000
chr1	187880000	190440000
chr1	190440000	191040000
chr1	191040000	191400000
chr1	191400000	192400000
chr1	192760000	193000000
chr1	193000000	193360000
chr1	193360000	195200000
chr1	195200000	195760000
chr1	195760000	196320000
chr1	197120000	197480000
chr1	204800000	205240000
chr1	206080000	206160000
chr1	206480000	206560000
chr1	207720000	207880000
chr1	213240000	213520000
chr1	213520000	214360000
chr1	221000000	221640000
chr1	224280000	224560000
chr1	229360000	229800000
chr1	229800000	230200000
chr1	230200000	230440000
chr1	231760000	232760000
chr1	234240000	234600000
chr1	238400000	239560000
chr1	247760000	248920000
chr2	920000	1560000
chr2	1840000	2520000
chr2	2520000	2880000
chr2	4000000	5040000
chr2	5120000	7000000
chr2	11600000	11840000
chr2	11840000	11960000
chr2	13160000	14800000
chr2	14800000	15080000
chr2	15760000	16280000
chr2	16960000	17880000
chr2	17880000	18320000
chr2	19560000	19880000
chr2	19880000	20080000
chr2	21240000	23600000
chr2	26400000	27040000
chr2	35640000	36560000
chr2	41040000	42040000
chr2	48680000	49160000
chr2	49160000	49880000
chr2	50720000	53440000
chr2	55920000	56240000
chr2	56240000	56400000
chr2	57960000	58480000
chr2	58480000	58680000
chr2	61280000	61760000
chr2	65120000	65280000
chr2	65280000	65480000
chr2	67440000	68280000
chr2	71240000	71440000
chr2	71520000	71760000
chr2	72400000	73000000
chr2	75120000	75280000
chr2	75280000	75640000
chr2	80520000	81480000
chr2	84000000	84560000
chr2	85280000	85520000
chr2	87240000	87440000
chr2	87440000	87640000
chr2	87720000	88040000
chr2	88120000	88480000
chr2	89800000	89880000
chr2	89880000	90280000
chr2	96120000	96280000
chr2	99240000	99680000
chr2	99680000	99960000
chr2	99960000	100120000
chr2	100120000	100440000
chr2	100440000	100840000
chr2	102040000	102480000
chr2	107200000	108480000
chr2	108960000	109200000
chr2	115920000	117240000
chr2	117240000	118560000
chr2	120080000	120440000
chr2	122120000	122280000
chr2	122280000	122520000
chr2	122520000	124800000
chr2	126280000	127520000
chr2	127800000	128040000
chr2	128040000	128280000
chr2	128440000	128640000
chr2	128800000	129080000
chr2	129480000	130160000
chr2	130160000	130680000
chr2	130680000	131120000
chr2	131120000	131240000
chr2	131320000	131520000
chr2	131880000	132160000
chr2	135960000	136520000
chr2	141640000	142920000
chr2	143760000	144040000
chr2	144040000	146240000
chr2	146240000	147440000
chr2	147440000	148080000
chr2	148080000	148680000
chr2	150440000	151360000
chr2	151360000	151480000
chr2	153600000	154400000
chr2	155280000	156200000
chr2	157440000	158160000
chr2	162800000	163000000
chr2	163000000	163200000
chr2	165840000	166240000
chr2	169800000	170000000
chr2	170000000	170280000
chr2	170800000	171240000
chr2	172400000	172680000
chr2	172680000	173000000
chr2	173880000	174120000
chr2	174120000	174240000
chr2	174240000	174640000
chr2	174640000	174960000
chr2	184080000	185480000
chr2	187320000	187560000
chr2	187560000	187720000
chr2	193600000	194560000
chr2	194840000	195720000
chr2	206840000	207160000
chr2	207160000	208360000
chr2	212040000	212320000
chr2	214680000	215840000
chr2	216960000	217360000
chr2	218040000	218640000
chr2	219040000	219280000
chr2	219280000	219520000
chr2	219720000	220040000
chr2	220240000	220400000
chr2	220400000	220600000
chr2	229960000	230600000
chr2	233720000	234160000
chr2	235440000	235760000
chr2	235760000	236040000
chr2	241520000	241760000
chr2	241760000	242040000
chr2	242280000	242600000
chr3	440000	3240000
chr3	3240000	4320000
chr3	4720000	5280000
chr3	5280000	8440000
chr3	13040000	13520000
chr3	14520000	14960000
chr3	14960000	15120000
chr3	18480000	19920000
chr3	20280000	21560000
chr3	24800000	25640000
chr3	25960000	27160000
chr3	31560000	32040000
chr3	32040000	32200000
chr3	33880000	34320000
chr3	34320000	36000000
chr3	39440000	40240000
chr3	45760000	46000000
chr3	46000000	46120000
chr3	49720000	50000000
chr3	50000000	50160000
chr3	50680000	51440000
chr3	53400000	53760000
chr3	53760000	53960000
chr3	55480000	55760000
chr3	55760000	55960000
chr3	58160000	58280000
chr3	58280000	58640000
chr3	59880000	60400000
chr3	60600000	61280000
chr3	61360000	61520000
chr3	67400000	67720000
chr3	67720000	69040000
chr3	70040000	70560000
chr3	71120000	71440000
chr3	71440000	71720000
chr3	71720000	72320000
chr3	74320000	75240000
chr3	75240000	75720000
chr3	75720000	76160000
chr3	79560000	80120000
chr3	80120000	80480000
chr3	83600000	85000000
chr3	93800000	94040000
chr3	98720000	99520000
chr3	103960000	104320000
chr3	108320000	108840000
chr3	108840000	109440000
chr3	113680000	114080000
chr3	115560000	116480000
chr3	116480000	117720000
chr3	118960000	119440000
chr3	120280000	120520000
chr3	120520000	121240000
chr3	121240000	122000000
chr3	122400000	122760000
chr3	122760000	123000000
chr3	123280000	123440000
chr3	123440000	123720000
chr3	123720000	124280000
chr3	124680000	125320000
chr3	126200000	126720000
chr3	133360000	133920000
chr3	134240000	135600000
chr3	135600000	135800000
chr3	136760000	137760000
chr3	139080000	139680000
chr3	139680000	140600000
chr3	143680000	145480000
chr3	145760000	146360000
chr3	146360000	147800000
chr3	150240000	150600000
chr3	150600000	150880000
chr3	156240000	156400000
chr3	156400000	156560000
chr3	156560000	156880000
chr3	157320000	157800000
chr3	161560000	163200000
chr3	165560000	167080000
chr3	167080000	167920000
chr3	167920000	168560000
chr3	169480000	169800000
chr3	169800000	170120000
chr3	171560000	171760000
chr3	171760000	172080000
chr3	172480000	174080000
chr3	174080000	174840000
chr3	174840000	176160000
chr3	176680000	178120000
chr3	182400000	182600000
chr3	182600000	182840000
chr3	183600000	183840000
chr3	183840000	184080000
chr3	186920000	187440000
chr3	187440000	188680000
chr3	188960000	189520000
chr3	189520000	189680000
chr4	520000	1000000
chr4	2960000	3320000
chr4	3320000	3560000
chr4	3960000	4120000
chr4	4160000	4240000
chr4	10120000	10440000
chr4	10440000	10560000
chr4	11760000	12680000
chr4	13640000	14720000
chr4	14720000	15040000
chr4	15040000	15200000
chr4	17800000	18640000
chr4	19200000	20280000
chr4	20400000	20720000
chr4	20720000	21480000
chr4	25400000	25960000
chr4	27040000	27360000
chr4	27360000	27640000
chr4	28200000	29960000
chr4	29960000	30680000
chr4	32320000	34440000
chr4	34760000	35920000
chr4	38040000	38320000
chr4	38760000	38880000
chr4	38880000	39160000
chr4	45480000	45960000
chr4	46680000	46840000
chr4	53880000	54280000
chr4	54280000	54760000
chr4	57840000	58040000
chr4	58040000	58320000
chr4	61080000	61640000
chr4	62400000	63600000
chr4	63600000	64600000
chr4	64600000	65480000
chr4	67560000	67920000
chr4	67920000	68280000
chr4	70040000	70520000
chr4	74440000	74520000
chr4	75000000	75440000
chr4	79880000	80800000
chr4	81280000	81960000
chr4	84560000	85440000
chr4	85440000	85640000
chr4	85640000	85920000
chr4	88440000	88920000
chr4	90400000	90520000
chr4	90520000	90840000
chr4	95200000	95320000
chr4	95320000	95520000
chr4	97280000	98640000
chr4	99360000	99640000
chr4	99640000	99800000
chr4	101320000	101720000
chr4	101720000	102080000
chr4	102080000	102680000
chr4	103240000	103520000
chr4	104880000	105800000
chr4	105800000	106400000
chr4	118040000	118480000
chr4	118480000	118960000
chr4	124600000	125240000
chr4	127520000	128400000
chr4	129800000	130040000
chr4	130040000	130280000
chr4	131280000	132000000
chr4	134040000	137840000
chr4	137840000	138720000
chr4	139120000	139600000
chr4	139600000	139880000
chr4	142080000	142240000
chr4	142240000	142640000
chr4	143040000	143760000
chr4	147240000	147840000
chr4	152560000	152680000
chr4	154520000	154680000
chr4	157360000	158120000
chr4	158120000	158880000
chr4	160400000	160840000
chr4	171040000	171200000
chr4	171200000	171480000
chr4	174440000	175120000
chr4	178480000	180840000
chr4	180840000	181560000
chr4	184200000	184360000
chr4	184640000	184760000
chr4	187520000	187880000
chr4	187880000	188520000
chr4	188880000	190160000
chr5	1640000	2160000
chr5	2160000	2520000
chr5	2520000	2760000
chr5	5880000	6280000
chr5	6280000	6600000
chr5	6760000	7880000
chr5	10680000	11520000
chr5	11520000	12040000
chr5	12040000	13480000
chr5	15520000	16120000
chr5	16120000	16440000
chr5	19600000	20560000
chr5	20560000	20960000
chr5	20960000	21480000
chr5	24640000	25720000
chr5	26320000	26720000
chr5	28920000	30000000
chr5	32920000	33200000
chr5	33200000	33440000
chr5	35960000	36400000
chr5	38960000	39320000
chr5	39320000	39560000
chr5	43120000	43400000
chr5	44480000	44800000
chr5	44800000	45760000
chr5	51320000	51960000
chr5	52760000	53520000
chr5	57080000	57160000
chr5	64120000	64840000
chr5	66520000	67560000
chr5	81560000	82880000
chr5	83800000	85600000
chr5	85600000	86320000
chr5	91680000	91840000
chr5	91840000	92240000
chr5	96520000	98160000
chr5	99760000	100360000
chr5	100360000	100720000
chr5	102920000	103520000
chr5	103520000	105520000
chr5	105520000	106600000
chr5	108840000	109240000
chr5	109240000	109760000
chr5	113800000	114400000
chr5	114960000	115440000
chr5	115880000	116760000
chr5	120160000	121280000
chr5	123280000	125640000
chr5	129440000	130040000
chr5	130040000	130480000
chr5	130760000	131400000
chr5	131400000	131520000
chr5	131520000	131720000
chr5	131720000	131840000
chr5	137480000	137760000
chr5	137760000	137920000
chr5	138600000	139000000
chr5	141960000	142080000
chr5	142080000	142280000
chr5	143840000	144720000
chr5	149400000	149640000
chr5	149640000	149840000
chr5	152560000	152880000
chr5	152880000	153360000
chr5	154320000	154520000
chr5	155360000	156240000
chr5	159840000	160200000
chr5	160200000	160480000
chr5	160480000	160960000
chr5	161280000	162840000
chr5	163920000	164640000
chr5	165040000	165320000
chr5	165320000	166480000
chr6	4280000	4760000
chr6	8960000	9560000
chr6	9560000	10040000
chr6	21600000	23000000
chr6	23000000	24240000
chr6	26000000	26320000
chr6	29600000	29800000
chr6	29800000	30040000
chr6	30720000	30800000
chr6	30800000	31080000
chr6	32160000	32760000
chr6	33240000	33560000
chr6	33560000	33680000
chr6	34400000	34600000
chr6	34600000	34840000
chr6	36560000	36720000
chr6	38000000	38640000
chr6	44040000	44240000
chr6	48040000	49400000
chr6	49400000	49600000
chr6	49600000	49840000
chr6	63000000	64000000
chr6	65040000	69000000
chr6	70920000	71720000
chr6	74560000	75120000
chr6	76640000	77360000
chr6	78160000	79120000
chr6	79120000	79560000
chr6	80440000	80840000
chr6	80840000	82440000
chr6	82960000	83320000
chr6	83320000	83760000
chr6	85480000	86040000
chr6	86400000	86640000
chr6	86640000	86920000
chr6	87560000	87760000
chr6	88560000	89240000
chr6	91320000	92040000
chr6	93520000	94160000
chr6	94160000	95000000
chr6	99720000	100280000
chr6	100560000	100920000
chr6	100920000	101160000
chr6	103080000	104960000
chr6	106160000	106520000
chr6	106520000	106760000
chr6	114280000	115040000
chr6	115040000	116240000
chr6	120320000	121360000
chr6	126320000	127000000
chr6	127000000	127120000
chr6	127120000	127560000
chr6	128040000	128840000
chr6	128840000	129080000
chr6	134480000	135320000
chr6	138720000	139120000
chr6	139120000	139680000
chr6	140200000	141240000
chr6	149840000	150120000
chr6	150120000	150400000
chr6	152080000	152600000
chr6	152600000	152720000
chr6	155640000	155960000
chr6	155960000	156880000
chr6	156880000	157120000
chr6	157120000	157360000
chr6	157360000	157520000
chr6	157520000	157560000
chr6	157600000	157720000
chr6	161800000	163240000
chr7	280000	560000
chr7	560000	800000
chr7	1880000	2280000
chr7	2280000	2400000
chr7	3360000	3960000
chr7	8440000	10960000
chr7	10960000	11280000
chr7	11400000	12440000
chr7	12440000	12720000
chr7	13320000	13760000
chr7	13760000	14480000
chr7	15320000	16120000
chr7	16120000	16640000
chr7	19160000	19760000
chr7	21280000	21800000
chr7	23920000	24320000
chr7	26720000	26880000
chr7	26880000	27240000
chr7	33760000	34120000
chr7	34120000	34840000
chr7	34840000	35120000
chr7	41760000	41960000
chr7	51480000	54800000
chr7	56040000	56200000
chr7	57080000	58040000
chr7	62000000	62280000
chr7	62280000	62480000
chr7	62920000	63080000
chr7	63240000	64080000
chr7	64400000	65000000
chr7	65040000	65120000
chr7	66840000	69400000
chr7	73480000	73840000
chr7	73840000	74280000
chr7	83560000	84640000
chr7	84640000	85480000
chr7	90680000	91440000
chr7	92240000	92480000
chr7	92480000	92720000
chr7	92840000	93920000
chr7	93920000	94080000
chr7	94080000	94880000
chr7	95680000	96720000
chr7	96720000	97480000
chr7	102120000	102320000
chr7	108240000	109480000
chr7	109480000	110720000
chr7	114480000	115800000
chr7	119920000	120360000
chr7	124560000	125000000
chr7	127280000	127600000
chr7	127600000	127880000
chr7	129280000	129480000
chr7	129480000	129680000
chr7	136080000	137280000
chr7	137600000	137720000
chr7	137720000	138120000
chr7	144560000	145800000
chr7	145800000	147960000
chr7	148680000	148960000
chr7	148960000	149200000
chr7	149600000	149960000
chr7	151480000	151680000
chr7	151680000	151920000
chr7	152880000	153720000
chr7	156680000	157040000
chr7	157040000	157200000
chr8	920000	1400000
chr8	1400000	1680000
chr8	4080000	4880000
chr8	4880000	6000000
chr8	11160000	11600000
chr8	20240000	21760000
chr8	22000000	22280000
chr8	22280000	22480000
chr8	27120000	27480000
chr8	27480000	27640000
chr8	29200000	29600000
chr8	29600000	29920000
chr8	33480000	35000000
chr8	35000000	35760000
chr8	39160000	39720000
chr8	40880000	41280000
chr8	42920000	43120000
chr8	43120000	43840000
chr8	46840000	47840000
chr8	50840000	52440000
chr8	55680000	56680000
chr8	56960000	57160000
chr8	57160000	57360000
chr8	63920000	64080000
chr8	64080000	64520000
chr8	65360000	66480000
chr8	67840000	68200000
chr8	68200000	68440000
chr8	71600000	72720000
chr8	77280000	79160000
chr8	82600000	82800000
chr8	82800000	83200000
chr8	83200000	85520000
chr8	89360000	90720000
chr8	109080000	109720000
chr8	111080000	111840000
chr8	113800000	114480000
chr8	114480000	116080000
chr8	120080000	120280000
chr8	120280000	120480000
chr8	122960000	123680000
chr8	124160000	124440000
chr8	126960000	127280000
chr8	127280000	127840000
chr8	127840000	128200000
chr8	128200000	128760000
chr8	130040000	130760000
chr8	131120000	131440000
chr8	131440000	131720000
chr8	133040000	133480000
chr8	136480000	137920000
chr8	137920000	138360000
chr8	138360000	139720000
chr8	141800000	142200000
chr8	142800000	143200000
chr8	143200000	143560000
chr9	320000	600000
chr9	600000	800000
chr9	1640000	2120000
chr9	3200000	3720000
chr9	4640000	5000000
chr9	6760000	7040000
chr9	7040000	7280000
chr9	7280000	8160000
chr9	8160000	9040000
chr9	9040000	9960000
chr9	10320000	11320000
chr9	13440000	14080000
chr9	15640000	15840000
chr9	18240000	18640000
chr9	18640000	19040000
chr9	22480000	23080000
chr9	23840000	25800000
chr9	29200000	31080000
chr9	31080000	31800000
chr9	43560000	43680000
chr9	43680000	43920000
chr9	69320000	69600000
chr9	73240000	73880000
chr9	75720000	75800000
chr9	76280000	76960000
chr9	81760000	82160000
chr9	82160000	82760000
chr9	82760000	84120000
chr9	84120000	84320000
chr9	84320000	85240000
chr9	92880000	93520000
chr9	95560000	95720000
chr9	95720000	96440000
chr9	99440000	99600000
chr9	105840000	106880000
chr9	110240000	111600000
chr9	111720000	112200000
chr9	112920000	113200000
chr9	113200000	113400000
chr9	119760000	120360000
chr9	121280000	122120000
chr9	122120000	122280000
chr9	122280000	123120000
chr9	123120000	123320000
chr9	123320000	123720000
chr9	124280000	124520000
chr9	124520000	124840000
chr9	124840000	125240000
chr9	135280000	135880000
chr9	136040000	136360000
chr9	138400000	138680000
chr9	138680000	139040000
chr9	139320000	139640000
chr9	140440000	140720000
chr9	140720000	141040000
chr9	141040000	141120000
chr10	1800000	2960000
chr10	2960000	3120000
chr10	9360000	10720000
chr10	15920000	16840000
chr10	22280000	23280000
chr10	23360000	23600000
chr10	23600000	23840000
chr10	23840000	24240000
chr10	24240000	24480000
chr10	24480000	24880000
chr10	29400000	29640000
chr10	30960000	31600000
chr10	31600000	32120000
chr10	33320000	33600000
chr10	34520000	34920000
chr10	37720000	37800000
chr10	38040000	38680000
chr10	38680000	39160000
chr10	49520000	49760000
chr10	51720000	51880000
chr10	52760000	53720000
chr10	57520000	58200000
chr10	64000000	64920000
chr10	65800000	67960000
chr10	69600000	69840000
chr10	69840000	70120000
chr10	71160000	71880000
chr10	73040000	73440000
chr10	73440000	73600000
chr10	73600000	73840000
chr10	73840000	74120000
chr10	74120000	74360000
chr10	74360000	74600000
chr10	77800000	78320000
chr10	81120000	81280000
chr10	82800000	84520000
chr10	84520000	85600000
chr10	85600000	86000000
chr10	90560000	90680000
chr10	90680000	90760000
chr10	91520000	92480000
chr10	98360000	98600000
chr10	98600000	98760000
chr10	101080000	101400000
chr10	101400000	101520000
chr10	110320000	111600000
chr10	112800000	113880000
chr10	114240000	114680000
chr10	114680000	114920000
chr10	118080000	118160000
chr10	118360000	118560000
chr10	126680000	126840000
chr10	126840000	127400000
chr10	128560000	128640000
chr10	128760000	129000000
chr10	129000000	129240000
chr10	132000000	133680000
chr11	9600000	9760000
chr11	11800000	12320000
chr11	14560000	15280000
chr11	17240000	17400000
chr11	18000000	18560000
chr11	18560000	18840000
chr11	21600000	22320000
chr11	23560000	25760000
chr11	28120000	29400000
chr11	29400000	30120000
chr11	30960000	32040000
chr11	32040000	32320000
chr11	32320000	32840000
chr11	33800000	34000000
chr11	34000000	34160000
chr11	34920000	35240000
chr11	35240000	35440000
chr11	35640000	35840000
chr11	35840000	36280000
chr11	37440000	38840000
chr11	44920000	45360000
chr11	45800000	46120000
chr11	46120000	46400000
chr11	48200000	50040000
chr11	50040000	50800000
chr11	54800000	55520000
chr11	65360000	65640000
chr11	65640000	65800000
chr11	68360000	68640000
chr11	68640000	68880000
chr11	70280000	70800000
chr11	73920000	74320000
chr11	75880000	76040000
chr11	76040000	76440000
chr11	78320000	78800000
chr11	78800000	79400000
chr11	84280000	85280000
chr11	93400000	93600000
chr11	93600000	93920000
chr11	96440000	98920000
chr11	103520000	103800000
chr11	103800000	104080000
chr11	104800000	105760000
chr11	105960000	106920000
chr11	107400000	107880000
chr11	107880000	108200000
chr11	108200000	108560000
chr11	111120000	111440000
chr11	113160000	113400000
chr11	113400000	113680000
chr11	118000000	118240000
chr11	118240000	118440000
chr11	126080000	126360000
chr11	126360000	126920000
chr11	126920000	127880000
chr11	127880000	128520000
chr11	128840000	129240000
chr11	134120000	134720000
chr12	2160000	2920000
chr12	6040000	6400000
chr12	7800000	7960000
chr12	7960000	8240000
chr12	8560000	8800000
chr12	8800000	9200000
chr12	12880000	13160000
chr12	13160000	13400000
chr12	14920000	15400000
chr12	19720000	19880000
chr12	19880000	20560000
chr12	21360000	21600000
chr12	21600000	21840000
chr12	23360000	25000000
chr12	34440000	34560000
chr12	38720000	39040000
chr12	39040000	39320000
chr12	42440000	42960000
chr12	44320000	45360000
chr12	52760000	52920000
chr12	52920000	53280000
chr12	58720000	59240000
chr12	59240000	59560000
chr12	60920000	62400000
chr12	62800000	62960000
chr12	62960000	63200000
chr12	63480000	64200000
chr12	67680000	68040000
chr12	68040000	68360000
chr12	69240000	69520000
chr12	69520000	69680000
chr12	70280000	71480000
chr12	76440000	76760000
chr12	76760000	77000000
chr12	80680000	80800000
chr12	80800000	81200000
chr12	83080000	85240000
chr12	89920000	91360000
chr12	99440000	100160000
chr12	100160000	100480000
chr12	100480000	100720000
chr12	100720000	101160000
chr12	102160000	102280000
chr12	102280000	102880000
chr12	102880000	103240000
chr12	110880000	111040000
chr12	111040000	111320000
chr12	112280000	112880000
chr12	115080000	116400000
chr12	120080000	120360000
chr12	120360000	120560000
chr12	122240000	122480000
chr12	126000000	126560000
chr12	126560000	127360000
chr12	128200000	129240000
chr12	129240000	129480000
chr12	129480000	130520000
chr12	131360000	131600000
chr12	133280000	133851895
chr13	19160000	20200000
chr13	21080000	21520000
chr13	22200000	23360000
chr13	31160000	31760000
chr13	38200000	39120000
chr13	42240000	42480000
chr13	42480000	42840000
chr13	43680000	44440000
chr13	46080000	46720000
chr13	47360000	48360000
chr13	51480000	51680000
chr13	53120000	53400000
chr13	54760000	55800000
chr13	55800000	57720000
chr13	58480000	58920000
chr13	61200000	62000000
chr13	62000000	62560000
chr13	63680000	64680000
chr13	65000000	66280000
chr13	66280000	67200000
chr13	67800000	68880000
chr13	69520000	70080000
chr13	71840000	72080000
chr13	72080000	72440000
chr13	74320000	74720000
chr13	74720000	74880000
chr13	77600000	77840000
chr13	77840000	78160000
chr13	78720000	79560000
chr13	81600000	82560000
chr13	82920000	83560000
chr13	83560000	85400000
chr13	86880000	86960000
chr13	86960000	87520000
chr13	88320000	88840000
chr13	88840000	89720000
chr13	90600000	91520000
chr13	91520000	92000000
chr13	93520000	95040000
chr13	96120000	96520000
chr13	98480000	99080000
chr13	99320000	99800000
chr13	99800000	99920000
chr13	99920000	100080000
chr13	100080000	100320000
chr13	102440000	103200000
chr13	105240000	105880000
chr13	105880000	106440000
chr13	106440000	107200000
chr13	107200000	107840000
chr13	111120000	111360000
chr13	111360000	111560000
chr13	111720000	111960000
chr13	111960000	112120000
chr13	113800000	114120000
chr13	114240000	114360000
chr14	22040000	22560000
chr14	22560000	22840000
chr14	23680000	23920000
chr14	29200000	30000000
chr14	36320000	37000000
chr14	37080000	37720000
chr14	38720000	39520000
chr14	40440000	41760000
chr14	42080000	43960000
chr14	43960000	45360000
chr14	46080000	46840000
chr14	46840000	47040000
chr14	47040000	48120000
chr14	59920000	60400000
chr14	63840000	64080000
chr14	64080000	64240000
chr14	64800000	64960000
chr14	64960000	65240000
chr14	66320000	66800000
chr14	66800000	67080000
chr14	67080000	67600000
chr14	71560000	71800000
chr14	71800000	72240000
chr14	73400000	73600000
chr14	77560000	77920000
chr14	77920000	78240000
chr14	78240000	79400000
chr14	79400000	80520000
chr14	80520000	81400000
chr14	82480000	83760000
chr14	83760000	86000000
chr14	86560000	87400000
chr14	89480000	89880000
chr14	89880000	90400000
chr14	91960000	92440000
chr14	97000000	97240000
chr14	97240000	97360000
chr14	97640000	98080000
chr14	98080000	98440000
chr14	99880000	100120000
chr14	102800000	103160000
chr14	105520000	105840000
chr14	105840000	106000000
chr14	106000000	106840000
chr15	22280000	22400000
chr15	22400000	22600000
chr15	22800000	23040000
chr15	23040000	23320000
chr15	23600000	23720000
chr15	23720000	25720000
chr15	26200000	27200000
chr15	27200000	28360000
chr15	28800000	29160000
chr15	35800000	36800000
chr15	43640000	44120000
chr15	45120000	45240000
chr15	51920000	52200000
chr15	52520000	53040000
chr15	55720000	56160000
chr15	57160000	57600000
chr15	58520000	58920000
chr15	58920000	59200000
chr15	63400000	63720000
chr15	63720000	63920000
chr15	67600000	68120000
chr15	73080000	73400000
chr15	75640000	76120000
chr15	76440000	76640000
chr15	76640000	77200000
chr15	79640000	80520000
chr15	80840000	81080000
chr15	81280000	81720000
chr15	81720000	82400000
chr15	82400000	82600000
chr15	83880000	84120000
chr15	84120000	84240000
chr15	84240000	84720000
chr15	86760000	88760000
chr15	91840000	92120000
chr15	92120000	92400000
chr15	92400000	92640000
chr15	92640000	93320000
chr15	94520000	94680000
chr15	96880000	97800000
chr15	98400000	98720000
chr15	98720000	98840000
chr15	98960000	99200000
chr15	99200000	99400000
chr16	40000	160000
chr16	440000	760000
chr16	840000	1280000
chr16	6720000	8600000
chr16	13000000	14000000
chr16	14720000	14800000
chr16	14840000	15000000
chr16	15160000	15320000
chr16	15320000	15840000
chr16	34160000	34640000
chr16	47200000	48200000
chr16	50400000	50720000
chr16	50720000	50840000
chr16	53800000	54320000
chr16	56840000	57120000
chr16	57560000	58040000
chr16	58800000	59440000
chr16	59440000	60800000
chr16	60800000	62200000
chr16	67520000	67840000
chr16	67840000	68000000
chr16	68000000	68120000
chr16	68120000	68280000
chr16	69720000	70280000
chr16	70280000	70720000
chr16	70720000	70880000
chr16	78520000	79640000
chr16	82640000	83840000
chr16	90120000	90354753
chr17	3560000	3760000
chr17	3760000	4040000
chr17	4600000	5000000
chr17	5080000	5400000
chr17	8680000	8880000
chr17	9440000	9840000
chr17	15440000	15720000
chr17	15720000	15920000
chr17	16440000	16880000
chr17	18520000	18720000
chr17	18720000	18960000
chr17	19720000	19880000
chr17	19880000	20280000
chr17	21640000	22280000
chr17	26240000	26560000
chr17	26560000	26680000
chr17	27440000	27640000
chr17	30760000	31320000
chr17	40280000	40440000
chr17	40440000	40680000
chr17	42840000	42960000
chr17	42960000	43200000
chr17	43280000	43480000
chr17	43480000	43680000
chr17	45120000	45560000
chr17	45560000	45760000
chr17	46720000	47120000
chr17	47360000	47480000
chr17	47480000	47640000
chr17	47880000	48080000
chr17	48440000	48560000
chr17	48840000	49080000
chr17	49080000	49360000
chr17	49360000	52960000
chr17	56200000	56280000
chr17	58760000	59480000
chr17	59920000	60200000
chr17	60200000	60480000
chr17	64680000	65160000
chr17	65160000	65360000
chr17	65960000	66480000
chr17	67560000	68640000
chr17	69080000	70120000
chr17	72720000	72960000
chr17	73040000	73240000
chr17	73520000	73640000
chr17	74520000	74720000
chr17	79640000	79760000
chr18	1560000	2560000
chr18	4040000	5080000
chr18	5080000	5880000
chr18	5880000	6520000
chr18	7760000	8040000
chr18	8040000	8640000
chr18	14480000	15440000
chr18	22080000	22880000
chr18	22880000	23480000
chr18	25200000	26560000
chr18	29120000	29400000
chr18	29400000	29720000
chr18	30160000	30800000
chr18	35400000	37400000
chr18	37760000	39000000
chr18	39600000	40200000
chr18	41200000	42120000
chr18	49840000	51080000
chr18	51080000	51640000
chr18	53560000	53960000
chr18	53960000	54280000
chr18	61520000	61680000
chr18	61680000	64160000
chr18	64160000	64760000
chr18	64760000	64880000
chr18	66320000	67800000
chr18	68120000	70360000
chr18	73200000	74080000
chr18	74720000	74960000
chr18	74960000	75440000
chr18	75760000	76200000
chr18	76200000	76760000
chr18	77440000	77800000
chr19	2240000	2440000
chr19	7040000	7120000
chr19	15200000	15560000
chr19	15560000	15680000
chr19	16640000	17160000
chr19	17600000	17960000
chr19	18120000	18560000
chr19	19240000	19640000
chr19	19640000	19760000
chr19	19760000	20520000
chr19	21160000	23400000
chr19	23400000	24600000
chr19	27720000	30080000
chr19	36800000	37800000
chr19	40040000	40640000
chr19	40640000	40720000
chr19	41960000	42360000
chr19	42360000	42600000
chr19	44040000	44160000
chr19	44160000	44320000
chr19	46800000	47240000
chr19	49120000	49360000
chr19	49360000	49480000
chr19	50000000	50400000
chr19	50840000	51640000
chr19	52320000	52760000
chr19	52760000	53280000
chr19	53280000	53680000
chr19	53680000	54280000
chr19	56880000	57680000
chr19	58400000	58680000
chr20	320000	520000
chr20	520000	760000
chr20	11960000	12880000
chr20	12880000	13800000
chr20	14320000	16240000
chr20	16240000	16480000
chr20	20040000	20320000
chr20	20320000	20560000
chr20	22680000	23000000
chr20	23000000	23320000
chr20	23640000	24000000
chr20	24960000	25240000
chr20	25240000	25400000
chr20	31080000	31240000
chr20	31240000	31360000
chr20	31360000	31480000
chr20	32880000	33120000
chr20	37680000	38760000
chr20	40360000	41800000
chr20	42840000	43080000
chr20	43080000	43280000
chr20	46280000	46920000
chr20	46920000	47240000
chr20	50720000	51360000
chr20	51360000	51840000
chr20	53280000	54000000
chr20	57040000	57280000
chr20	57280000	57440000
chr20	57440000	58120000
chr20	60960000	61280000
chr20	61440000	62160000
chr20	62160000	62520000
chr20	62760000	63025520
chr21	17720000	18040000
chr21	18040000	18720000
chr21	19640000	19880000
chr21	20680000	21360000
chr21	26800000	26960000
chr21	26960000	27120000
chr21	30120000	30320000
chr21	31680000	32200000
chr21	41840000	42480000
chr21	42480000	42960000
chr21	44840000	45080000
chr21	46200000	46360000
chr21	47560000	48129895
chr22	17560000	17640000
chr22	23680000	24200000
chr22	24200000	24360000
chr22	30840000	31320000
chr22	32880000	33200000
chr22	33200000	33400000
chr22	33680000	35400000
chr22	39520000	39720000
chr22	39720000	39920000
chr22	49400000	50040000
chr22	50120000	50560000
chrX	5000000	7040000
chrX	7520000	7920000
chrX	8720000	9280000
chrX	9280000	9680000
chrX	17120000	17360000
chrX	17360000	17760000
chrX	17760000	18400000
chrX	18400000	18680000
chrX	18680000	18920000
chrX	22760000	23680000
chrX	25200000	25720000
chrX	25720000	26400000
chrX	26680000	27440000
chrX	31040000	31680000
chrX	34640000	35360000
chrX	35760000	36880000
chrX	38600000	39480000
chrX	39480000	40040000
chrX	41120000	41360000
chrX	42520000	42960000
chrX	42960000	43160000
chrX	44120000	44400000
chrX	44400000	44720000
chrX	45160000	45400000
chrX	45400000	45720000
chrX	51200000	51640000
chrX	54040000	54240000
chrX	54240000	54600000
chrX	63000000	64760000
chrX	65320000	65960000
chrX	65960000	67400000
chrX	68040000	68520000
chrX	68640000	68880000
chrX	68880000	69240000
chrX	73360000	73840000
chrX	73840000	74800000
chrX	75360000	75480000
chrX	75480000	76160000
chrX	76160000	76680000
chrX	77400000	78720000
chrX	78720000	79920000
chrX	80680000	82240000
chrX	82240000	83240000
chrX	85360000	86560000
chrX	87880000	91040000
chrX	91480000	92320000
chrX	94040000	94600000
chrX	95000000	95600000
chrX	96000000	96960000
chrX	96960000	99120000
chrX	99120000	99600000
chrX	99600000	100080000
chrX	106240000	106560000
chrX	106560000	106760000
chrX	106760000	107160000
chrX	107160000	107360000
chrX	108720000	108880000
chrX	108880000	109160000
chrX	110080000	110480000
chrX	110480000	110920000
chrX	111880000	112200000
chrX	112200000	113040000
chrX	113040000	113520000
chrX	114400000	114960000
chrX	119080000	119440000
chrX	120720000	122280000
chrX	122280000	122720000
chrX	122720000	123240000
chrX	123520000	124280000
chrX	124560000	125880000
chrX	125880000	127240000
chrX	127640000	128720000
chrX	130920000	131240000
chrX	131240000	131360000
chrX	137840000	138640000
chrX	143560000	144000000
chrX	144000000	144280000
chrX	145320000	146920000
chrX	147560000	148360000
chrX	148360000	148560000
chrX	149080000	149680000
chrX	149680000	149920000
chrX	150320000	150640000
chrX	150640000	150920000
chrX	154440000	154960000

## Sheet: Data S2E
Supplementary Data 2E. Cancer-specific TADs found in C42B
chromosome	start	end
chr1	1280000	1480000
chr1	6280000	6560000
chr1	8920000	9160000
chr1	9160000	9320000
chr1	9760000	9960000
chr1	16400000	16560000
chr1	16560000	16840000
chr1	16840000	17120000
chr1	21040000	21520000
chr1	26360000	26600000
chr1	26600000	26800000
chr1	28000000	28320000
chr1	35320000	35640000
chr1	35880000	36240000
chr1	36560000	36960000
chr1	39560000	40040000
chr1	42000000	42640000
chr1	46080000	46480000
chr1	46480000	46720000
chr1	46720000	47040000
chr1	47040000	47200000
chr1	49360000	50200000
chr1	53160000	53680000
chr1	57280000	57840000
chr1	60440000	60760000
chr1	60760000	61280000
chr1	65720000	66160000
chr1	67200000	67440000
chr1	67440000	67680000
chr1	76800000	77360000
chr1	79160000	79320000
chr1	79320000	79720000
chr1	79720000	79960000
chr1	80680000	81760000
chr1	81760000	82280000
chr1	82280000	83240000
chr1	83240000	84360000
chr1	85760000	86040000
chr1	91040000	91640000
chr1	102680000	102960000
chr1	102960000	103440000
chr1	104280000	104800000
chr1	104800000	105200000
chr1	106840000	107720000
chr1	108320000	108800000
chr1	113240000	113680000
chr1	113680000	114240000
chr1	114880000	115240000
chr1	119560000	119800000
chr1	119800000	120160000
chr1	120280000	120720000
chr1	143400000	143560000
chr1	145360000	145840000
chr1	150960000	151160000
chr1	154920000	155160000
chr1	158160000	158480000
chr1	158480000	159080000
chr1	170640000	170920000
chr1	171440000	171720000
chr1	171720000	171960000
chr1	175360000	175800000
chr1	175800000	176080000
chr1	176080000	176280000
chr1	176880000	177200000
chr1	177200000	177920000
chr1	184040000	184680000
chr1	184680000	185160000
chr1	194040000	194360000
chr1	195760000	196120000
chr1	196120000	196320000
chr1	197120000	197360000
chr1	204800000	204920000
chr1	204920000	205240000
chr1	207720000	208000000
chr1	208000000	208160000
chr1	213280000	214360000
chr1	214360000	214520000
chr1	220960000	221400000
chr1	221400000	221640000
chr1	222360000	222640000
chr1	224280000	224680000
chr1	229360000	229680000
chr1	229800000	230440000
chr1	231760000	232000000
chr1	232000000	232760000
chr1	234240000	234480000
chr1	239080000	239480000
chr1	247840000	248120000
chr1	248120000	248520000
chr1	248520000	248920000
chr1	249040000	249120000
chr2	5120000	5520000
chr2	6080000	7000000
chr2	11600000	11960000
chr2	15720000	16080000
chr2	16080000	16280000
chr2	16960000	17600000
chr2	17600000	17880000
chr2	18000000	18320000
chr2	19560000	20080000
chr2	21240000	21560000
chr2	22520000	23000000
chr2	23000000	23600000
chr2	26400000	26720000
chr2	26800000	27040000
chr2	34800000	35240000
chr2	35240000	35640000
chr2	35640000	36080000
chr2	36080000	36560000
chr2	40120000	40480000
chr2	41040000	41640000
chr2	41640000	42040000
chr2	48840000	49160000
chr2	49160000	49440000
chr2	49440000	49760000
chr2	55920000	56400000
chr2	61400000	61720000
chr2	65120000	65480000
chr2	71240000	71760000
chr2	72400000	72800000
chr2	72800000	73000000
chr2	73440000	73840000
chr2	75120000	75680000
chr2	80520000	81240000
chr2	81240000	81480000
chr2	85120000	85560000
chr2	88280000	88480000
chr2	99240000	99480000
chr2	99480000	99800000
chr2	99800000	100160000
chr2	100160000	100880000
chr2	101880000	102480000
chr2	107240000	107520000
chr2	107520000	108160000
chr2	108160000	108480000
chr2	115920000	116440000
chr2	117760000	118200000
chr2	118200000	118560000
chr2	120040000	120240000
chr2	120240000	120440000
chr2	122120000	122520000
chr2	122520000	122960000
chr2	122960000	123240000
chr2	126280000	127000000
chr2	129480000	130000000
chr2	130920000	131200000
chr2	131880000	132000000
chr2	132040000	132160000
chr2	137160000	137520000
chr2	142680000	142920000
chr2	146240000	146560000
chr2	146560000	146760000
chr2	146760000	147000000
chr2	147000000	147440000
chr2	147440000	147800000
chr2	147800000	148680000
chr2	150440000	151040000
chr2	153600000	154000000
chr2	154000000	154400000
chr2	157480000	157760000
chr2	157760000	158120000
chr2	162800000	163200000
chr2	165400000	165560000
chr2	165840000	166080000
chr2	169800000	170320000
chr2	170800000	171080000
chr2	173880000	174240000
chr2	184080000	184960000
chr2	184960000	185480000
chr2	187320000	187720000
chr2	188440000	188720000
chr2	194840000	195360000
chr2	195360000	195720000
chr2	206840000	207040000
chr2	207640000	208360000
chr2	211920000	212320000
chr2	218000000	218360000
chr2	218360000	218640000
chr2	219120000	219520000
chr2	220240000	220560000
chr2	229960000	230200000
chr2	230200000	230600000
chr2	233720000	233920000
chr2	235440000	236040000
chr2	241400000	241760000
chr3	440000	640000
chr3	4040000	4360000
chr3	4720000	5160000
chr3	5240000	5840000
chr3	6840000	7600000
chr3	7600000	7840000
chr3	13040000	13360000
chr3	13360000	13520000
chr3	14680000	14960000
chr3	18480000	18840000
chr3	18840000	19080000
chr3	19600000	19920000
chr3	20520000	21040000
chr3	24720000	25080000
chr3	25080000	25640000
chr3	25920000	26760000
chr3	26760000	27160000
chr3	31560000	31800000
chr3	31800000	32200000
chr3	33920000	34720000
chr3	35720000	36000000
chr3	45760000	46160000
chr3	48480000	48720000
chr3	50120000	50360000
chr3	50680000	51000000
chr3	51000000	51440000
chr3	53120000	53280000
chr3	53280000	53960000
chr3	58160000	58560000
chr3	67440000	67840000
chr3	67920000	68320000
chr3	68320000	68920000
chr3	70080000	70440000
chr3	71040000	71720000
chr3	71720000	72000000
chr3	72000000	72320000
chr3	74280000	74680000
chr3	74680000	75240000
chr3	75240000	76160000
chr3	84560000	85000000
chr3	99160000	99520000
chr3	106920000	107360000
chr3	107360000	107600000
chr3	108280000	108640000
chr3	113880000	114080000
chr3	115560000	115840000
chr3	115840000	116240000
chr3	116240000	116480000
chr3	116480000	116720000
chr3	120960000	121240000
chr3	122120000	122520000
chr3	122520000	123000000
chr3	123280000	123720000
chr3	123720000	124000000
chr3	124000000	124280000
chr3	124720000	124880000
chr3	124880000	125320000
chr3	126200000	126400000
chr3	126400000	126720000
chr3	133360000	133560000
chr3	133640000	133920000
chr3	134240000	134520000
chr3	134520000	135200000
chr3	135200000	135800000
chr3	136760000	137440000
chr3	137440000	137760000
chr3	139080000	139400000
chr3	139400000	140600000
chr3	143680000	144400000
chr3	145760000	145920000
chr3	145920000	146360000
chr3	147320000	147800000
chr3	156240000	156880000
chr3	157240000	157600000
chr3	157600000	157800000
chr3	161560000	162760000
chr3	162760000	163200000
chr3	166760000	167080000
chr3	167080000	167400000
chr3	167920000	168200000
chr3	168200000	168560000
chr3	171560000	172080000
chr3	172480000	173080000
chr3	175680000	176160000
chr3	177520000	178120000
chr3	182400000	182840000
chr3	183600000	184080000
chr3	186920000	187040000
chr3	187040000	187440000
chr3	187440000	187760000
chr4	0	80000
chr4	720000	1000000
chr4	3080000	3520000
chr4	3960000	4240000
chr4	8040000	8160000
chr4	10120000	10560000
chr4	11760000	12040000
chr4	12040000	12720000
chr4	13640000	14000000
chr4	17800000	18040000
chr4	18040000	18320000
chr4	18320000	18640000
chr4	20280000	20720000
chr4	20720000	21120000
chr4	21120000	21480000
chr4	25440000	25800000
chr4	27040000	27680000
chr4	29080000	30720000
chr4	32840000	33080000
chr4	33080000	33720000
chr4	38760000	39160000
chr4	45440000	45800000
chr4	53880000	54800000
chr4	57880000	58280000
chr4	61080000	61360000
chr4	61360000	61640000
chr4	63600000	64120000
chr4	64120000	64400000
chr4	64400000	64600000
chr4	64600000	65000000
chr4	65000000	65480000
chr4	67560000	68240000
chr4	70200000	70520000
chr4	75040000	75280000
chr4	81240000	81520000
chr4	81520000	81960000
chr4	85440000	85960000
chr4	88080000	88160000
chr4	88400000	88760000
chr4	88760000	88920000
chr4	90360000	90840000
chr4	95200000	95520000
chr4	101320000	102080000
chr4	102080000	102280000
chr4	102280000	102640000
chr4	103360000	103560000
chr4	104920000	105320000
chr4	105800000	106080000
chr4	106080000	106400000
chr4	124600000	125040000
chr4	125040000	125240000
chr4	127520000	128080000
chr4	128080000	128480000
chr4	129800000	130240000
chr4	131280000	131760000
chr4	131760000	132000000
chr4	135400000	135880000
chr4	136640000	137800000
chr4	137800000	138040000
chr4	138040000	138640000
chr4	139120000	139480000
chr4	139480000	139920000
chr4	140320000	140640000
chr4	142080000	142640000
chr4	143040000	143280000
chr4	143280000	143760000
chr4	147160000	147520000
chr4	147520000	147840000
chr4	155240000	155440000
chr4	155440000	155720000
chr4	157360000	157600000
chr4	158120000	158400000
chr4	158400000	158880000
chr4	160400000	160680000
chr4	178480000	179520000
chr4	179520000	179880000
chr4	179880000	180240000
chr4	181080000	181320000
chr4	181320000	181600000
chr4	184360000	184760000
chr4	186960000	187160000
chr5	1640000	2040000
chr5	5880000	6600000
chr5	6760000	7240000
chr5	7240000	7880000
chr5	10680000	10960000
chr5	10960000	11240000
chr5	11240000	11640000
chr5	11640000	12040000
chr5	12040000	12320000
chr5	15480000	15800000
chr5	15800000	16000000
chr5	16000000	16440000
chr5	19600000	21480000
chr5	24640000	25080000
chr5	28920000	29360000
chr5	32960000	33440000
chr5	43120000	43640000
chr5	44360000	44840000
chr5	45480000	45800000
chr5	51320000	51640000
chr5	51640000	51960000
chr5	52760000	53240000
chr5	53240000	53520000
chr5	64120000	64400000
chr5	64400000	64840000
chr5	66520000	66760000
chr5	66760000	67560000
chr5	70640000	70720000
chr5	82360000	82920000
chr5	85600000	86000000
chr5	86000000	86320000
chr5	91680000	92240000
chr5	95960000	96080000
chr5	96520000	96880000
chr5	97680000	98160000
chr5	102880000	103160000
chr5	105480000	106240000
chr5	108800000	109040000
chr5	113800000	114120000
chr5	114120000	114400000
chr5	114960000	115200000
chr5	115200000	115440000
chr5	115880000	116320000
chr5	116320000	116760000
chr5	120960000	121280000
chr5	125200000	125640000
chr5	130760000	131160000
chr5	131160000	131400000
chr5	131400000	131840000
chr5	137480000	137880000
chr5	138640000	138800000
chr5	138840000	139000000
chr5	141960000	142280000
chr5	149400000	149800000
chr5	149800000	150160000
chr5	152560000	153360000
chr5	155360000	155880000
chr5	159840000	160960000
chr5	161240000	161640000
chr5	164960000	166400000
chr6	8960000	9240000
chr6	23440000	23760000
chr6	23760000	24040000
chr6	24040000	24280000
chr6	26000000	26120000
chr6	30560000	31080000
chr6	32160000	32400000
chr6	32400000	32760000
chr6	34400000	34760000
chr6	38000000	38480000
chr6	42040000	42200000
chr6	44040000	44440000
chr6	48040000	48760000
chr6	48760000	49400000
chr6	49400000	49840000
chr6	63000000	63600000
chr6	63600000	64000000
chr6	65120000	65480000
chr6	67720000	69040000
chr6	70920000	71400000
chr6	71400000	71720000
chr6	74360000	75080000
chr6	76640000	77000000
chr6	77000000	77360000
chr6	78200000	78680000
chr6	80600000	80840000
chr6	82960000	83760000
chr6	85480000	85720000
chr6	85720000	86040000
chr6	86360000	86920000
chr6	91280000	91640000
chr6	92800000	93360000
chr6	93480000	93760000
chr6	93760000	94160000
chr6	94160000	94440000
chr6	94440000	95000000
chr6	100560000	101120000
chr6	103080000	103560000
chr6	103560000	103720000
chr6	103720000	104240000
chr6	104240000	104760000
chr6	104760000	104960000
chr6	106200000	106760000
chr6	114280000	114680000
chr6	114680000	115040000
chr6	115880000	116240000
chr6	117000000	117320000
chr6	120400000	120720000
chr6	126320000	126680000
chr6	126680000	127000000
chr6	128640000	129080000
chr6	134480000	134960000
chr6	134960000	135280000
chr6	138720000	138880000
chr6	138880000	139120000
chr6	139120000	139440000
chr6	139440000	139680000
chr6	140200000	140760000
chr6	140760000	141240000
chr6	149840000	150400000
chr6	152480000	152680000
chr6	157000000	157560000
chr6	162160000	162840000
chr6	162840000	163280000
chr6	167160000	167400000
chr7	280000	920000
chr7	3320000	3720000
chr7	3720000	3960000
chr7	8440000	8840000
chr7	10000000	10480000
chr7	10480000	10960000
chr7	10960000	11400000
chr7	11400000	11880000
chr7	11880000	12120000
chr7	12560000	12720000
chr7	13320000	13560000
chr7	13560000	13800000
chr7	15320000	15760000
chr7	15760000	16120000
chr7	16120000	16440000
chr7	16440000	16680000
chr7	19160000	19520000
chr7	19520000	19760000
chr7	21280000	21560000
chr7	21560000	21800000
chr7	26720000	27200000
chr7	33760000	34000000
chr7	34680000	35080000
chr7	51480000	52360000
chr7	52360000	53000000
chr7	53000000	53400000
chr7	63240000	63600000
chr7	63600000	64120000
chr7	64400000	64640000
chr7	64640000	65000000
chr7	68560000	69400000
chr7	73600000	73840000
chr7	83520000	83880000
chr7	83880000	84080000
chr7	84080000	84640000
chr7	84640000	85080000
chr7	85080000	85480000
chr7	90680000	90920000
chr7	93360000	94080000
chr7	94080000	94320000
chr7	95720000	96040000
chr7	96040000	96720000
chr7	96720000	97120000
chr7	97120000	97480000
chr7	102320000	102400000
chr7	109080000	109480000
chr7	110120000	110720000
chr7	115560000	115760000
chr7	119920000	120200000
chr7	120200000	120400000
chr7	124480000	124680000
chr7	127320000	128040000
chr7	129280000	129680000
chr7	139160000	139280000
chr7	145320000	145560000
chr7	145560000	145800000
chr7	146920000	147200000
chr7	147200000	147960000
chr7	149480000	149760000
chr7	149760000	149960000
chr7	150440000	150720000
chr7	150720000	151000000
chr7	151480000	151840000
chr7	156680000	157200000
chr8	4640000	4880000
chr8	5520000	6000000
chr8	11160000	11400000
chr8	20280000	20880000
chr8	20880000	21760000
chr8	21760000	22080000
chr8	22080000	22480000
chr8	27120000	27640000
chr8	29200000	29920000
chr8	33520000	34160000
chr8	35000000	35280000
chr8	35280000	35760000
chr8	39440000	39720000
chr8	40880000	41400000
chr8	42960000	43520000
chr8	43520000	43840000
chr8	46840000	47160000
chr8	47160000	47600000
chr8	47600000	47880000
chr8	51360000	51720000
chr8	51720000	52440000
chr8	56400000	56680000
chr8	57000000	57360000
chr8	64040000	64280000
chr8	64280000	64520000
chr8	65400000	66040000
chr8	66040000	66520000
chr8	67840000	67960000
chr8	67960000	68400000
chr8	71600000	72120000
chr8	72120000	72720000
chr8	78520000	79160000
chr8	82600000	82920000
chr8	82920000	83200000
chr8	83200000	83640000
chr8	83640000	84040000
chr8	84800000	85120000
chr8	85120000	85520000
chr8	89320000	89880000
chr8	109720000	109880000
chr8	111080000	111280000
chr8	111280000	111840000
chr8	113760000	114160000
chr8	114160000	114480000
chr8	115160000	115480000
chr8	115480000	115800000
chr8	115800000	116080000
chr8	120080000	120480000
chr8	124040000	124280000
chr8	126920000	127840000
chr8	130000000	130280000
chr8	130280000	130760000
chr8	131120000	131720000
chr8	136480000	136840000
chr8	137440000	137760000
chr8	138880000	139160000
chr8	141680000	142160000
chr8	142800000	143560000
chr9	360000	800000
chr9	3240000	3480000
chr9	3480000	3720000
chr9	4360000	4760000
chr9	6760000	7560000
chr9	7560000	7800000
chr9	8520000	8920000
chr9	10360000	10840000
chr9	13440000	13720000
chr9	18240000	18800000
chr9	18800000	19040000
chr9	22480000	22800000
chr9	22800000	23120000
chr9	24920000	25360000
chr9	29280000	29720000
chr9	31320000	31800000
chr9	35600000	35920000
chr9	36600000	36760000
chr9	73520000	73880000
chr9	81720000	82800000
chr9	82800000	83200000
chr9	85920000	86200000
chr9	93000000	93400000
chr9	93400000	93640000
chr9	95880000	96360000
chr9	104360000	104480000
chr9	112920000	113400000
chr9	119760000	120240000
chr9	121280000	121560000
chr9	121560000	122120000
chr9	122120000	122760000
chr9	123320000	123480000
chr9	123480000	123960000
chr9	124280000	124840000
chr9	124840000	125120000
chr9	135160000	135480000
chr9	136200000	136360000
chr9	138400000	138800000
chr9	139200000	139640000
chr9	140440000	141120000
chr10	2880000	3240000
chr10	5960000	6120000
chr10	9360000	9760000
chr10	16600000	16840000
chr10	22280000	22600000
chr10	24000000	24280000
chr10	24280000	24840000
chr10	29440000	29800000
chr10	30960000	31320000
chr10	38040000	38280000
chr10	38680000	38840000
chr10	38880000	39160000
chr10	49520000	49880000
chr10	52760000	53200000
chr10	53200000	53720000
chr10	64000000	64200000
chr10	65800000	66120000
chr10	66120000	66480000
chr10	69600000	69960000
chr10	69960000	70120000
chr10	71160000	71400000
chr10	73040000	73600000
chr10	73600000	74120000
chr10	74120000	74600000
chr10	77800000	78080000
chr10	78080000	78360000
chr10	80960000	81280000
chr10	91520000	91920000
chr10	91920000	92480000
chr10	101120000	101520000
chr10	105120000	105360000
chr10	112800000	113120000
chr10	113120000	113400000
chr10	113400000	113880000
chr10	114240000	114920000
chr10	118160000	118560000
chr10	126200000	126480000
chr10	126480000	126680000
chr10	126680000	127520000
chr10	128760000	129240000
chr10	133120000	133680000
chr11	2440000	2560000
chr11	3680000	3840000
chr11	9480000	9760000
chr11	11800000	12080000
chr11	12080000	12320000
chr11	14520000	14920000
chr11	14920000	15280000
chr11	23560000	24440000
chr11	24440000	25760000
chr11	28080000	28560000
chr11	28560000	28720000
chr11	28720000	29400000
chr11	31400000	32320000
chr11	32320000	32640000
chr11	33800000	34160000
chr11	34400000	34520000
chr11	34920000	35440000
chr11	37560000	37960000
chr11	44920000	45120000
chr11	45120000	45360000
chr11	45800000	46240000
chr11	46240000	46400000
chr11	49240000	49560000
chr11	49560000	50040000
chr11	50040000	50320000
chr11	54800000	55120000
chr11	55120000	55480000
chr11	55480000	55680000
chr11	65360000	65800000
chr11	68360000	68840000
chr11	70280000	70640000
chr11	70640000	70800000
chr11	73920000	74160000
chr11	74160000	74320000
chr11	78320000	79400000
chr11	84240000	84480000
chr11	84480000	85320000
chr11	103520000	104080000
chr11	106560000	106920000
chr11	107400000	107680000
chr11	111120000	111320000
chr11	113160000	113680000
chr11	118000000	118480000
chr11	126160000	126880000
chr11	126880000	127240000
chr11	127240000	127880000
chr11	129640000	129760000
chr12	2120000	2400000
chr12	2400000	2760000
chr12	6160000	6400000
chr12	7800000	8200000
chr12	8680000	9200000
chr12	12880000	13400000
chr12	14920000	15160000
chr12	15160000	15440000
chr12	21360000	21840000
chr12	23360000	24240000
chr12	24240000	25000000
chr12	38720000	39280000
chr12	42520000	42840000
chr12	44360000	44680000
chr12	44680000	45120000
chr12	45120000	45360000
chr12	52760000	53280000
chr12	58720000	59560000
chr12	60880000	61960000
chr12	61960000	62400000
chr12	63480000	63760000
chr12	67640000	68360000
chr12	69240000	69680000
chr12	70960000	71120000
chr12	71120000	71440000
chr12	76440000	77000000
chr12	80680000	81160000
chr12	84920000	85240000
chr12	89920000	90520000
chr12	90520000	91360000
chr12	99440000	99720000
chr12	100160000	100600000
chr12	102240000	102560000
chr12	102560000	103280000
chr12	110880000	111360000
chr12	112280000	112560000
chr12	112560000	112880000
chr12	115120000	115840000
chr12	115840000	116200000
chr12	116200000	116400000
chr12	120120000	120560000
chr12	122200000	122360000
chr12	126000000	126240000
chr12	126240000	126560000
chr12	128200000	128600000
chr12	128600000	129240000
chr12	133440000	133851895
chr13	21040000	21280000
chr13	21280000	21520000
chr13	22840000	23360000
chr13	29960000	30320000
chr13	31400000	31760000
chr13	38200000	38640000
chr13	42240000	42840000
chr13	43680000	43880000
chr13	43880000	44440000
chr13	45920000	46080000
chr13	48160000	48360000
chr13	50200000	50640000
chr13	50640000	51120000
chr13	51360000	51680000
chr13	54680000	55000000
chr13	61200000	61560000
chr13	61560000	61880000
chr13	61880000	62280000
chr13	62280000	62560000
chr13	63680000	64400000
chr13	64400000	64720000
chr13	65040000	65440000
chr13	65440000	66240000
chr13	66240000	66560000
chr13	66560000	67080000
chr13	68280000	68880000
chr13	69520000	69920000
chr13	69920000	70120000
chr13	71800000	72480000
chr13	74320000	74880000
chr13	76120000	76480000
chr13	77560000	78080000
chr13	78720000	79360000
chr13	81640000	82080000
chr13	82080000	82480000
chr13	82920000	83320000
chr13	83320000	84360000
chr13	84440000	85200000
chr13	85200000	85440000
chr13	86880000	87160000
chr13	87160000	87520000
chr13	88320000	88640000
chr13	88640000	89000000
chr13	90600000	91000000
chr13	91000000	91520000
chr13	91520000	91680000
chr13	91680000	92000000
chr13	93560000	93880000
chr13	93880000	94600000
chr13	94600000	95040000
chr13	96080000	96640000
chr13	98480000	98680000
chr13	98680000	99080000
chr13	99520000	99800000
chr13	99800000	100280000
chr13	105240000	105440000
chr13	105440000	105880000
chr13	105880000	107200000
chr13	107200000	107560000
chr13	107560000	107800000
chr13	111120000	111560000
chr13	113800000	114320000
chr14	22360000	22680000
chr14	23560000	23760000
chr14	23760000	24040000
chr14	29120000	29720000
chr14	29720000	30000000
chr14	36320000	36560000
chr14	36560000	37080000
chr14	37080000	37440000
chr14	37440000	37680000
chr14	39080000	39520000
chr14	41280000	41680000
chr14	43960000	44280000
chr14	44360000	44640000
chr14	47040000	47520000
chr14	47520000	47760000
chr14	59920000	60080000
chr14	60080000	60400000
chr14	63760000	64280000
chr14	65480000	65880000
chr14	66320000	66520000
chr14	66520000	66840000
chr14	71560000	72200000
chr14	77560000	77800000
chr14	77800000	78280000
chr14	78280000	79080000
chr14	79080000	79400000
chr14	80520000	81080000
chr14	81080000	81320000
chr14	82480000	83160000
chr14	83160000	83720000
chr14	83720000	83960000
chr14	85600000	86000000
chr14	86560000	86880000
chr14	87560000	88120000
chr14	89480000	90400000
chr14	95560000	96000000
chr14	102800000	103000000
chr14	105120000	105360000
chr14	106000000	106400000
chr14	106480000	106880000
chr15	22280000	22600000
chr15	22840000	23320000
chr15	23600000	23880000
chr15	23880000	24120000
chr15	25080000	25360000
chr15	25360000	25760000
chr15	26200000	26520000
chr15	26520000	27120000
chr15	27560000	28360000
chr15	29000000	29160000
chr15	35800000	36040000
chr15	42120000	42280000
chr15	43640000	43880000
chr15	51800000	52200000
chr15	52520000	52840000
chr15	52840000	53040000
chr15	55720000	55920000
chr15	55920000	56200000
chr15	56280000	56520000
chr15	57160000	57440000
chr15	57440000	57600000
chr15	58520000	59240000
chr15	67600000	67760000
chr15	67760000	68120000
chr15	72960000	73400000
chr15	75640000	76000000
chr15	76000000	76440000
chr15	76440000	77320000
chr15	79640000	79880000
chr15	79880000	80160000
chr15	80680000	81080000
chr15	81280000	81560000
chr15	81560000	81720000
chr15	83880000	84240000
chr15	84240000	84840000
chr15	87440000	88160000
chr15	88160000	88760000
chr15	91840000	92240000
chr15	92240000	92640000
chr15	92640000	92960000
chr15	92960000	93320000
chr15	96880000	97440000
chr15	97440000	97800000
chr15	99640000	99800000
chr16	440000	600000
chr16	840000	1160000
chr16	1160000	1360000
chr16	6720000	7040000
chr16	8240000	8600000
chr16	13000000	13560000
chr16	13560000	14000000
chr16	15440000	15840000
chr16	47200000	47480000
chr16	50400000	50840000
chr16	53960000	54320000
chr16	57560000	57800000
chr16	57800000	58040000
chr16	60360000	61040000
chr16	67560000	68000000
chr16	68000000	68280000
chr16	69760000	70000000
chr16	70320000	70880000
chr16	78520000	78800000
chr16	82680000	83480000
chr17	3560000	4040000
chr17	4560000	4840000
chr17	9440000	9720000
chr17	15440000	15920000
chr17	18480000	19000000
chr17	19680000	20240000
chr17	21640000	21920000
chr17	21920000	22280000
chr17	30760000	31080000
chr17	31080000	31320000
chr17	40320000	40680000
chr17	42840000	43200000
chr17	43200000	43680000
chr17	45120000	45720000
chr17	45720000	45880000
chr17	46120000	46720000
chr17	46720000	47000000
chr17	47000000	47120000
chr17	47320000	47640000
chr17	47920000	48200000
chr17	48840000	49360000
chr17	49360000	50200000
chr17	58760000	59080000
chr17	59080000	59480000
chr17	64680000	65360000
chr17	66040000	66200000
chr17	66200000	66480000
chr17	67560000	68160000
chr17	68160000	68600000
chr17	69080000	69440000
chr17	69440000	70120000
chr17	72880000	73240000
chr17	74280000	74720000
chr17	79480000	79760000
chr18	2080000	2560000
chr18	4080000	4480000
chr18	5040000	5560000
chr18	5560000	5880000
chr18	5880000	6240000
chr18	6240000	6520000
chr18	14440000	15000000
chr18	15000000	15440000
chr18	22080000	22360000
chr18	23080000	23480000
chr18	25200000	25800000
chr18	25800000	26520000
chr18	29120000	29720000
chr18	30160000	30520000
chr18	30520000	30800000
chr18	36120000	37160000
chr18	37160000	37440000
chr18	38000000	38720000
chr18	38720000	38960000
chr18	39600000	39880000
chr18	39880000	40200000
chr18	41200000	41680000
chr18	49840000	50200000
chr18	50200000	50480000
chr18	50480000	50960000
chr18	53560000	54280000
chr18	63360000	63640000
chr18	63640000	64200000
chr18	64200000	64560000
chr18	64560000	64880000
chr18	66400000	67120000
chr18	67120000	67760000
chr18	68120000	68600000
chr18	69760000	70360000
chr18	73200000	73600000
chr18	73600000	74080000
chr19	2120000	2400000
chr19	15200000	15680000
chr19	16800000	17160000
chr19	17440000	17960000
chr19	19760000	20080000
chr19	21680000	22080000
chr19	22080000	24040000
chr19	24040000	24360000
chr19	24360000	24600000
chr19	27720000	28440000
chr19	28440000	28840000
chr19	28840000	29200000
chr19	34640000	34880000
chr19	37400000	37760000
chr19	40040000	40280000
chr19	40280000	40640000
chr19	44040000	44320000
chr19	46760000	47120000
chr19	49120000	49520000
chr19	49960000	50200000
chr19	50200000	50400000
chr19	56880000	57160000
chr19	57160000	57600000
chr20	320000	760000
chr20	12840000	13120000
chr20	13520000	13800000
chr20	20040000	20560000
chr20	22680000	23320000
chr20	24920000	25400000
chr20	32720000	33120000
chr20	37720000	38520000
chr20	41200000	41800000
chr20	42840000	43280000
chr20	46280000	47240000
chr20	50720000	51840000
chr20	53280000	53560000
chr20	53560000	54040000
chr20	57040000	57440000
chr20	57440000	57640000
chr20	57640000	58120000
chr20	61920000	62040000
chr20	62680000	62920000
chr20	62920000	63025520
chr21	17760000	18320000
chr21	18320000	18720000
chr21	20880000	21400000
chr21	26960000	27240000
chr21	31680000	31840000
chr21	31840000	32160000
chr21	41800000	42200000
chr21	42200000	42480000
chr21	42480000	42840000
chr21	42840000	42960000
chr22	23640000	23960000
chr22	23960000	24200000
chr22	30800000	31000000
chr22	31000000	31320000
chr22	32920000	33400000
chr22	33680000	34000000
chr22	39520000	39920000
chr22	49720000	50160000
chr22	50320000	50680000
chrX	5040000	5560000
chrX	5560000	5800000
chrX	6560000	7080000
chrX	7680000	7920000
chrX	8720000	9680000
chrX	17120000	17760000
chrX	17760000	18240000
chrX	18400000	18920000
chrX	22800000	23000000
chrX	23000000	23320000
chrX	23320000	23680000
chrX	25200000	25520000
chrX	26680000	27240000
chrX	27240000	27480000
chrX	31040000	31240000
chrX	31240000	31680000
chrX	34640000	34920000
chrX	34920000	35360000
chrX	35760000	35920000
chrX	35920000	36600000
chrX	36600000	36920000
chrX	38520000	39040000
chrX	39040000	39560000
chrX	39560000	39920000
chrX	39920000	40120000
chrX	42560000	43200000
chrX	44120000	44720000
chrX	54000000	54560000
chrX	58080000	58320000
chrX	63120000	63760000
chrX	63760000	64080000
chrX	64080000	64760000
chrX	65640000	65960000
chrX	65960000	66760000
chrX	66760000	67400000
chrX	68040000	68640000
chrX	68640000	69320000
chrX	73560000	73800000
chrX	73800000	74240000
chrX	74240000	74840000
chrX	75360000	75760000
chrX	77360000	77800000
chrX	77800000	78360000
chrX	78360000	78720000
chrX	80720000	81200000
chrX	81200000	81480000
chrX	81480000	81920000
chrX	81920000	82240000
chrX	82240000	82720000
chrX	86240000	86560000
chrX	87880000	88600000
chrX	94040000	94360000
chrX	94360000	94600000
chrX	95000000	95440000
chrX	95440000	95600000
chrX	96000000	96280000
chrX	96280000	96960000
chrX	96960000	98120000
chrX	98120000	98560000
chrX	98560000	98920000
chrX	99640000	99920000
chrX	99920000	100080000
chrX	106120000	106680000
chrX	108680000	109120000
chrX	110080000	110680000
chrX	110680000	110920000
chrX	111880000	113160000
chrX	113160000	113520000
chrX	114440000	114560000
chrX	114560000	114960000
chrX	115000000	115080000
chrX	115720000	115800000
chrX	118360000	118640000
chrX	121920000	122280000
chrX	122280000	122560000
chrX	122960000	123240000
chrX	123520000	123840000
chrX	123840000	124280000
chrX	125880000	126200000
chrX	126200000	127240000
chrX	128480000	128720000
chrX	130960000	131360000
chrX	137840000	138200000
chrX	138200000	138640000
chrX	145320000	145880000
chrX	150280000	150920000
chrX	154720000	154960000

## Sheet: Data S2F
Supplementary Data 2F. Cancer-specific TADs found in 22Rv1
chromosome	start	end
chr1	1280000	1560000
chr1	5440000	6040000
chr1	8920000	9160000
chr1	9160000	9320000
chr1	16320000	16560000
chr1	16560000	16840000
chr1	16840000	17120000
chr1	21120000	21520000
chr1	26360000	26600000
chr1	26600000	26800000
chr1	28000000	28320000
chr1	32560000	32840000
chr1	35880000	36240000
chr1	36560000	36960000
chr1	39560000	40040000
chr1	40520000	40880000
chr1	40880000	41320000
chr1	42000000	42640000
chr1	46040000	46480000
chr1	46480000	46720000
chr1	46800000	47000000
chr1	47000000	47200000
chr1	49360000	50200000
chr1	53160000	53680000
chr1	57280000	57880000
chr1	60440000	60720000
chr1	60720000	61240000
chr1	65680000	66160000
chr1	67200000	67440000
chr1	67440000	67680000
chr1	76800000	77360000
chr1	79160000	79320000
chr1	79320000	79720000
chr1	79720000	79960000
chr1	80680000	81760000
chr1	81760000	82280000
chr1	82280000	83240000
chr1	83240000	84360000
chr1	85760000	86040000
chr1	91040000	91640000
chr1	102680000	102920000
chr1	102920000	103440000
chr1	104280000	104720000
chr1	104720000	105200000
chr1	106840000	107720000
chr1	113240000	113680000
chr1	113680000	114240000
chr1	114880000	115320000
chr1	119560000	119800000
chr1	119800000	120160000
chr1	120240000	120720000
chr1	143400000	143560000
chr1	145360000	145840000
chr1	150960000	151160000
chr1	154920000	155200000
chr1	158160000	158520000
chr1	158520000	159080000
chr1	170640000	170920000
chr1	171440000	171720000
chr1	171720000	172000000
chr1	175320000	175840000
chr1	175840000	176080000
chr1	176080000	176320000
chr1	176840000	177200000
chr1	177200000	177920000
chr1	184040000	184680000
chr1	184680000	185160000
chr1	194040000	194280000
chr1	195760000	196120000
chr1	196120000	196320000
chr1	197120000	197360000
chr1	204120000	204480000
chr1	204760000	204920000
chr1	204920000	205240000
chr1	207720000	208000000
chr1	208000000	208160000
chr1	213240000	214360000
chr1	214360000	214520000
chr1	220960000	221400000
chr1	221400000	221640000
chr1	224280000	224680000
chr1	229360000	229680000
chr1	229800000	230440000
chr1	231760000	232000000
chr1	232000000	232760000
chr1	234240000	234480000
chr1	239120000	239520000
chr1	247840000	248120000
chr1	248120000	248560000
chr1	248560000	248920000
chr1	249040000	249120000
chr2	5120000	5520000
chr2	6080000	6960000
chr2	11600000	11960000
chr2	15760000	16080000
chr2	16080000	16280000
chr2	16960000	17560000
chr2	17560000	17880000
chr2	18000000	18320000
chr2	19560000	20080000
chr2	21240000	21640000
chr2	22560000	23040000
chr2	23040000	23600000
chr2	26400000	26800000
chr2	26800000	27000000
chr2	35640000	36160000
chr2	36160000	36560000
chr2	41040000	41640000
chr2	41640000	42040000
chr2	46200000	46680000
chr2	48840000	49160000
chr2	49160000	49480000
chr2	49480000	49840000
chr2	55920000	56400000
chr2	61400000	61760000
chr2	65120000	65480000
chr2	71240000	71760000
chr2	72400000	72800000
chr2	72800000	73000000
chr2	75120000	75640000
chr2	80520000	81160000
chr2	81160000	81560000
chr2	85120000	85560000
chr2	88280000	88480000
chr2	99240000	99480000
chr2	99480000	99720000
chr2	99720000	100160000
chr2	100160000	100880000
chr2	101880000	102480000
chr2	107200000	107480000
chr2	107480000	108160000
chr2	108160000	108480000
chr2	116000000	116360000
chr2	117760000	118200000
chr2	118200000	118560000
chr2	120040000	120240000
chr2	120240000	120440000
chr2	122120000	122520000
chr2	122520000	122960000
chr2	122960000	123240000
chr2	126240000	127000000
chr2	129480000	129960000
chr2	130880000	131160000
chr2	131880000	131960000
chr2	132040000	132160000
chr2	142680000	142920000
chr2	146240000	146520000
chr2	146520000	146800000
chr2	146800000	147040000
chr2	147040000	147440000
chr2	147440000	147800000
chr2	147800000	148680000
chr2	150440000	151040000
chr2	153600000	154000000
chr2	154000000	154360000
chr2	157440000	157760000
chr2	157760000	158120000
chr2	162800000	163160000
chr2	165400000	165560000
chr2	165840000	166080000
chr2	169800000	170320000
chr2	170800000	171080000
chr2	173880000	174240000
chr2	184080000	184960000
chr2	184960000	185480000
chr2	187320000	187720000
chr2	194840000	195400000
chr2	195400000	195720000
chr2	206840000	207040000
chr2	207640000	208360000
chr2	211920000	212320000
chr2	218000000	218360000
chr2	218360000	218600000
chr2	219120000	219520000
chr2	220240000	220560000
chr2	229920000	230200000
chr2	230200000	230600000
chr2	233720000	234000000
chr2	235440000	236040000
chr2	241400000	241760000
chr3	440000	640000
chr3	4040000	4320000
chr3	4680000	5160000
chr3	5240000	5840000
chr3	6840000	7600000
chr3	7600000	7840000
chr3	13040000	13360000
chr3	13360000	13520000
chr3	14680000	14960000
chr3	18480000	18800000
chr3	18800000	19080000
chr3	19600000	19920000
chr3	20560000	21000000
chr3	23920000	24320000
chr3	24720000	25080000
chr3	25080000	25640000
chr3	25920000	26760000
chr3	26760000	27160000
chr3	31560000	31840000
chr3	31840000	32200000
chr3	33880000	34720000
chr3	35720000	36000000
chr3	45760000	46160000
chr3	48480000	48680000
chr3	50160000	50360000
chr3	50680000	51000000
chr3	51000000	51440000
chr3	53320000	53960000
chr3	58160000	58560000
chr3	61360000	61840000
chr3	67440000	67840000
chr3	67840000	68320000
chr3	68320000	68920000
chr3	70080000	70440000
chr3	71040000	71720000
chr3	71720000	72000000
chr3	72000000	72320000
chr3	74320000	74680000
chr3	74680000	75240000
chr3	75240000	76160000
chr3	84560000	85000000
chr3	99200000	99520000
chr3	108280000	108720000
chr3	113840000	114080000
chr3	115560000	115840000
chr3	115840000	116240000
chr3	116240000	116480000
chr3	116480000	116720000
chr3	120960000	121240000
chr3	122480000	123000000
chr3	123280000	123720000
chr3	123720000	124040000
chr3	124040000	124280000
chr3	124640000	124880000
chr3	124880000	125320000
chr3	126200000	126400000
chr3	126400000	126720000
chr3	133360000	133640000
chr3	133640000	133920000
chr3	134240000	134520000
chr3	134520000	135240000
chr3	135240000	135800000
chr3	136760000	137400000
chr3	137400000	137760000
chr3	139080000	139400000
chr3	139400000	140600000
chr3	143680000	144480000
chr3	145760000	145920000
chr3	145920000	146360000
chr3	147400000	147800000
chr3	156240000	156880000
chr3	157240000	157600000
chr3	157600000	157840000
chr3	160120000	160680000
chr3	161560000	162760000
chr3	162760000	163200000
chr3	166760000	167080000
chr3	167080000	167400000
chr3	167920000	168200000
chr3	168200000	168560000
chr3	171560000	172040000
chr3	172480000	173080000
chr3	175680000	176160000
chr3	177520000	178120000
chr3	182400000	182840000
chr3	183600000	184080000
chr3	186920000	187040000
chr3	187040000	187440000
chr3	187440000	187760000
chr4	0	80000
chr4	680000	1040000
chr4	3080000	3560000
chr4	3960000	4240000
chr4	8040000	8200000
chr4	10120000	10560000
chr4	11760000	12040000
chr4	12040000	12680000
chr4	13600000	13960000
chr4	17800000	18040000
chr4	18040000	18360000
chr4	18360000	18640000
chr4	20240000	20720000
chr4	20720000	21160000
chr4	21160000	21480000
chr4	25400000	25800000
chr4	27040000	27680000
chr4	29080000	30720000
chr4	32840000	33080000
chr4	33080000	33680000
chr4	38720000	39200000
chr4	45440000	45760000
chr4	53880000	54800000
chr4	57880000	58280000
chr4	61080000	61320000
chr4	61320000	61640000
chr4	63600000	64160000
chr4	64160000	64400000
chr4	64400000	64600000
chr4	64600000	65000000
chr4	65000000	65480000
chr4	67560000	68280000
chr4	70160000	70480000
chr4	75000000	75280000
chr4	81280000	81560000
chr4	81560000	81960000
chr4	85440000	85960000
chr4	88080000	88160000
chr4	88440000	88800000
chr4	88800000	88920000
chr4	90360000	90840000
chr4	95200000	95520000
chr4	101320000	102080000
chr4	102080000	102280000
chr4	102280000	102680000
chr4	103360000	103520000
chr4	104920000	105400000
chr4	105800000	106080000
chr4	106080000	106400000
chr4	124680000	125040000
chr4	125040000	125240000
chr4	127520000	128040000
chr4	128040000	128440000
chr4	129800000	130280000
chr4	131280000	131720000
chr4	131720000	132000000
chr4	135400000	135840000
chr4	136640000	137800000
chr4	137800000	138040000
chr4	138040000	138640000
chr4	139120000	139480000
chr4	139480000	139920000
chr4	140320000	140600000
chr4	142080000	142640000
chr4	143040000	143280000
chr4	143280000	143760000
chr4	147240000	147480000
chr4	147480000	147840000
chr4	157360000	157600000
chr4	158120000	158440000
chr4	158440000	158880000
chr4	160400000	160680000
chr4	178480000	179520000
chr4	179520000	179880000
chr4	179880000	180240000
chr4	181000000	181360000
chr4	181360000	181600000
chr4	186960000	187160000
chr5	1640000	2040000
chr5	5880000	6600000
chr5	6760000	7240000
chr5	7240000	7880000
chr5	10680000	10960000
chr5	10960000	11240000
chr5	11240000	11720000
chr5	11720000	12040000
chr5	12040000	12280000
chr5	15480000	15800000
chr5	15800000	16000000
chr5	16000000	16440000
chr5	19600000	21480000
chr5	24640000	25040000
chr5	28920000	29360000
chr5	32920000	33440000
chr5	43080000	43640000
chr5	44360000	44800000
chr5	45520000	45800000
chr5	51320000	51640000
chr5	51640000	51960000
chr5	52760000	53200000
chr5	53200000	53520000
chr5	64120000	64400000
chr5	64400000	64800000
chr5	66520000	66800000
chr5	66800000	67560000
chr5	70640000	70720000
chr5	82360000	83000000
chr5	85600000	85960000
chr5	85960000	86320000
chr5	91680000	92240000
chr5	95960000	96080000
chr5	96520000	96880000
chr5	97720000	98160000
chr5	102840000	103160000
chr5	105480000	106240000
chr5	108800000	109040000
chr5	113800000	114120000
chr5	114120000	114400000
chr5	114960000	115200000
chr5	115200000	115440000
chr5	115920000	116280000
chr5	116280000	116760000
chr5	120960000	121280000
chr5	125200000	125640000
chr5	130760000	131160000
chr5	131160000	131400000
chr5	131400000	131840000
chr5	137480000	137920000
chr5	138600000	138800000
chr5	138840000	139000000
chr5	141960000	142280000
chr5	149400000	149840000
chr5	152520000	153360000
chr5	154320000	155000000
chr5	155360000	155880000
chr5	159840000	160960000
chr5	161280000	161640000
chr5	165040000	166440000
chr5	168000000	168400000
chr6	4040000	4160000
chr6	8960000	9240000
chr6	23440000	23760000
chr6	23760000	24040000
chr6	24040000	24280000
chr6	26000000	26200000
chr6	30520000	31080000
chr6	32160000	32400000
chr6	32400000	32760000
chr6	34400000	34840000
chr6	38000000	38480000
chr6	42040000	42200000
chr6	44040000	44400000
chr6	48040000	48760000
chr6	48760000	49400000
chr6	49400000	49840000
chr6	63000000	63640000
chr6	63640000	64000000
chr6	65040000	65480000
chr6	67760000	69040000
chr6	70920000	71400000
chr6	71400000	71720000
chr6	74360000	75080000
chr6	76600000	76960000
chr6	76960000	77360000
chr6	78160000	78680000
chr6	80600000	80840000
chr6	82960000	83760000
chr6	85480000	85720000
chr6	85720000	86040000
chr6	86360000	86920000
chr6	91280000	91640000
chr6	93480000	93760000
chr6	93760000	94120000
chr6	94120000	94440000
chr6	94440000	94960000
chr6	100560000	101160000
chr6	103080000	103560000
chr6	103560000	103720000
chr6	103720000	104240000
chr6	104240000	104760000
chr6	104760000	104960000
chr6	106160000	106760000
chr6	114280000	114640000
chr6	114640000	115040000
chr6	115880000	116240000
chr6	120400000	120720000
chr6	126320000	126680000
chr6	126680000	127000000
chr6	128640000	129040000
chr6	134480000	134960000
chr6	134960000	135280000
chr6	138720000	138840000
chr6	138840000	139120000
chr6	139120000	139440000
chr6	139440000	139680000
chr6	140200000	140760000
chr6	140760000	141240000
chr6	143000000	143400000
chr6	143400000	143760000
chr6	149840000	150400000
chr6	152440000	152600000
chr6	152600000	153040000
chr6	157000000	157560000
chr6	162160000	162840000
chr6	162840000	163240000
chr7	280000	800000
chr7	3320000	3720000
chr7	3720000	3960000
chr7	5520000	5960000
chr7	8440000	8760000
chr7	10040000	10440000
chr7	10440000	10960000
chr7	10960000	11400000
chr7	11400000	11880000
chr7	11880000	12120000
chr7	12560000	12720000
chr7	13320000	13560000
chr7	13560000	13800000
chr7	15360000	15760000
chr7	15760000	16120000
chr7	16120000	16440000
chr7	16440000	16680000
chr7	19160000	19520000
chr7	19520000	19760000
chr7	21280000	21560000
chr7	21560000	21800000
chr7	26720000	27200000
chr7	33800000	34000000
chr7	34720000	35080000
chr7	51480000	52320000
chr7	52320000	53000000
chr7	53000000	53400000
chr7	63240000	63640000
chr7	63640000	64080000
chr7	64400000	64640000
chr7	64640000	65000000
chr7	68560000	69520000
chr7	73600000	73840000
chr7	83560000	83840000
chr7	83840000	84160000
chr7	84160000	84640000
chr7	84640000	85120000
chr7	85120000	85480000
chr7	90680000	90920000
chr7	93280000	94080000
chr7	94080000	94280000
chr7	95720000	96040000
chr7	96040000	96720000
chr7	96720000	97120000
chr7	97120000	97480000
chr7	102320000	102400000
chr7	109080000	109480000
chr7	110200000	110720000
chr7	115520000	115760000
chr7	119920000	120200000
chr7	120200000	120400000
chr7	124480000	124680000
chr7	127320000	127960000
chr7	129280000	129680000
chr7	145320000	145560000
chr7	145560000	145800000
chr7	146920000	147240000
chr7	147240000	147960000
chr7	149560000	149760000
chr7	149760000	149960000
chr7	150440000	150720000
chr7	150720000	151040000
chr7	151480000	151920000
chr7	156680000	157200000
chr8	4640000	4880000
chr8	5520000	5960000
chr8	11160000	11400000
chr8	15520000	16000000
chr8	20240000	20840000
chr8	20840000	21760000
chr8	21760000	22040000
chr8	22040000	22480000
chr8	27160000	27640000
chr8	29200000	29920000
chr8	33480000	34160000
chr8	34960000	35280000
chr8	35360000	35720000
chr8	39440000	39720000
chr8	40880000	41400000
chr8	42920000	43520000
chr8	43520000	43800000
chr8	46840000	47160000
chr8	47160000	47600000
chr8	47600000	47880000
chr8	51320000	51760000
chr8	51760000	52440000
chr8	56400000	56680000
chr8	57000000	57440000
chr8	64040000	64280000
chr8	64280000	64520000
chr8	65400000	66040000
chr8	66040000	66520000
chr8	67840000	67960000
chr8	67960000	68400000
chr8	71600000	72120000
chr8	72120000	72720000
chr8	78520000	79160000
chr8	82560000	82920000
chr8	82920000	83200000
chr8	83200000	83640000
chr8	83640000	84040000
chr8	84800000	85120000
chr8	85120000	85520000
chr8	89320000	89880000
chr8	109720000	109920000
chr8	111040000	111360000
chr8	111360000	111840000
chr8	113800000	114200000
chr8	114200000	114480000
chr8	115120000	115480000
chr8	115480000	115800000
chr8	115800000	116080000
chr8	120080000	120480000
chr8	124040000	124280000
chr8	126920000	127840000
chr8	129640000	129920000
chr8	129920000	130280000
chr8	130280000	130760000
chr8	131120000	131720000
chr8	136480000	136840000
chr8	137520000	137760000
chr8	138880000	139160000
chr8	141680000	142160000
chr8	142800000	143560000
chr9	320000	840000
chr9	3200000	3480000
chr9	3480000	3720000
chr9	6760000	7560000
chr9	7560000	7840000
chr9	8440000	8920000
chr9	10360000	10840000
chr9	13440000	13720000
chr9	18240000	18800000
chr9	18800000	19040000
chr9	22480000	22800000
chr9	22800000	23120000
chr9	24840000	25360000
chr9	26880000	27320000
chr9	29200000	29800000
chr9	31320000	31800000
chr9	35600000	35920000
chr9	36600000	36760000
chr9	73520000	73880000
chr9	81720000	82800000
chr9	82800000	83200000
chr9	85120000	85600000
chr9	93000000	93400000
chr9	93400000	93680000
chr9	95880000	96360000
chr9	104320000	104480000
chr9	112920000	113400000
chr9	119840000	120240000
chr9	121320000	121560000
chr9	121560000	122160000
chr9	122160000	122760000
chr9	123320000	123480000
chr9	123480000	123960000
chr9	124280000	124840000
chr9	124840000	125120000
chr9	135120000	135480000
chr9	136200000	136360000
chr9	138360000	138800000
chr9	139200000	139640000
chr9	140480000	141120000
chr10	2960000	3240000
chr10	5960000	6120000
chr10	9360000	9760000
chr10	16600000	16840000
chr10	22280000	22520000
chr10	24000000	24280000
chr10	24280000	24880000
chr10	24880000	25400000
chr10	29440000	29800000
chr10	31000000	31360000
chr10	38080000	38320000
chr10	38680000	38800000
chr10	38880000	39160000
chr10	49520000	49880000
chr10	52760000	53160000
chr10	53160000	53720000
chr10	64040000	64200000
chr10	65800000	66160000
chr10	66160000	66520000
chr10	69560000	69960000
chr10	69960000	70120000
chr10	71160000	71400000
chr10	73040000	73600000
chr10	73600000	74120000
chr10	74120000	74600000
chr10	77800000	78080000
chr10	78080000	78360000
chr10	80960000	81280000
chr10	91520000	91920000
chr10	91920000	92480000
chr10	101080000	101520000
chr10	105120000	105360000
chr10	112800000	113120000
chr10	113120000	113400000
chr10	113480000	113920000
chr10	114240000	114880000
chr10	118160000	118560000
chr10	123680000	123880000
chr10	123880000	124360000
chr10	126480000	126680000
chr10	126680000	127560000
chr10	128760000	129240000
chr10	133120000	133680000
chr11	2440000	2560000
chr11	3680000	3840000
chr11	9480000	9760000
chr11	11800000	12080000
chr11	12080000	12320000
chr11	14560000	14920000
chr11	14920000	15280000
chr11	23560000	24440000
chr11	24440000	25760000
chr11	28120000	28560000
chr11	28560000	28720000
chr11	28720000	29400000
chr11	31240000	32320000
chr11	32320000	32640000
chr11	33800000	34160000
chr11	34400000	34520000
chr11	34920000	35440000
chr11	37480000	37960000
chr11	44920000	45120000
chr11	45120000	45360000
chr11	45800000	46240000
chr11	46240000	46400000
chr11	49200000	49560000
chr11	49560000	50040000
chr11	50040000	50320000
chr11	54880000	55120000
chr11	55120000	55480000
chr11	55480000	55680000
chr11	65360000	65800000
chr11	68360000	68840000
chr11	70280000	70680000
chr11	70680000	70800000
chr11	73920000	74160000
chr11	74160000	74320000
chr11	78320000	79400000
chr11	80960000	81360000
chr11	84280000	84480000
chr11	84480000	85320000
chr11	103520000	104080000
chr11	106600000	106880000
chr11	107400000	107680000
chr11	111120000	111320000
chr11	113160000	113640000
chr11	118000000	118480000
chr11	126160000	126880000
chr11	126880000	127280000
chr11	127280000	127880000
chr11	129640000	129760000
chr12	2160000	2400000
chr12	2400000	2800000
chr12	6160000	6400000
chr12	7800000	8240000
chr12	8680000	9200000
chr12	12880000	13400000
chr12	14880000	15160000
chr12	15160000	15400000
chr12	21360000	21840000
chr12	23360000	24160000
chr12	24160000	25000000
chr12	38720000	39280000
chr12	42440000	42760000
chr12	44320000	44680000
chr12	44680000	45160000
chr12	45160000	45360000
chr12	52760000	53280000
chr12	54600000	54760000
chr12	58720000	59520000
chr12	60920000	61920000
chr12	61920000	62400000
chr12	63480000	63800000
chr12	67680000	68360000
chr12	69240000	69680000
chr12	70920000	71120000
chr12	71120000	71440000
chr12	75080000	75920000
chr12	76440000	77000000
chr12	80680000	81160000
chr12	84920000	85240000
chr12	89920000	90480000
chr12	90480000	91320000
chr12	99400000	99760000
chr12	100160000	100600000
chr12	102280000	102560000
chr12	102560000	103280000
chr12	110880000	111320000
chr12	112280000	112600000
chr12	112600000	112880000
chr12	115120000	115840000
chr12	115840000	116200000
chr12	116200000	116400000
chr12	120120000	120560000
chr12	122200000	122360000
chr12	126000000	126280000
chr12	126280000	126560000
chr12	128160000	128600000
chr12	128600000	129240000
chr12	133480000	133851895
chr13	21040000	21280000
chr13	21280000	21480000
chr13	22840000	23360000
chr13	31400000	31760000
chr13	38200000	38640000
chr13	42240000	42840000
chr13	43680000	43880000
chr13	43880000	44440000
chr13	45920000	46080000
chr13	48160000	48360000
chr13	51360000	51640000
chr13	54760000	55080000
chr13	61200000	61560000
chr13	61560000	61840000
chr13	61840000	62240000
chr13	62240000	62560000
chr13	63680000	64320000
chr13	64400000	64680000
chr13	65040000	65440000
chr13	65440000	66200000
chr13	66200000	66560000
chr13	66560000	67200000
chr13	68280000	68880000
chr13	69520000	69920000
chr13	69920000	70120000
chr13	71880000	72480000
chr13	74320000	74880000
chr13	77560000	78120000
chr13	78720000	79240000
chr13	81600000	82080000
chr13	82080000	82440000
chr13	82920000	83320000
chr13	83320000	84520000
chr13	84520000	85200000
chr13	85200000	85440000
chr13	86920000	87160000
chr13	87160000	87520000
chr13	88320000	88640000
chr13	88640000	89080000
chr13	90600000	91000000
chr13	91000000	91520000
chr13	91520000	91680000
chr13	91680000	92000000
chr13	93560000	93880000
chr13	93880000	94600000
chr13	94600000	95040000
chr13	96120000	96640000
chr13	98480000	98640000
chr13	98640000	99080000
chr13	99480000	99760000
chr13	99760000	100280000
chr13	105240000	105440000
chr13	105440000	105880000
chr13	106040000	107200000
chr13	107200000	107560000
chr13	107560000	107800000
chr13	111120000	111560000
chr13	113800000	114320000
chr14	22320000	22600000
chr14	23560000	23800000
chr14	23800000	24040000
chr14	29200000	29720000
chr14	29720000	30000000
chr14	36280000	36560000
chr14	36560000	37080000
chr14	37080000	37400000
chr14	37400000	37680000
chr14	39080000	39520000
chr14	41280000	41760000
chr14	43960000	44280000
chr14	44280000	44640000
chr14	47040000	47520000
chr14	47520000	47760000
chr14	59920000	60080000
chr14	60080000	60400000
chr14	63840000	64280000
chr14	66280000	66560000
chr14	66560000	66800000
chr14	71560000	72200000
chr14	77560000	77800000
chr14	77800000	78240000
chr14	78240000	79080000
chr14	79080000	79400000
chr14	80520000	81080000
chr14	81080000	81320000
chr14	82440000	83160000
chr14	83160000	83760000
chr14	83760000	83960000
chr14	85600000	86000000
chr14	86560000	86880000
chr14	89480000	90400000
chr14	102800000	103000000
chr14	105200000	105360000
chr14	106040000	106480000
chr14	106480000	106840000
chr15	22280000	22600000
chr15	22760000	23280000
chr15	23600000	23880000
chr15	23880000	24160000
chr15	25000000	25400000
chr15	25400000	25760000
chr15	26200000	26520000
chr15	26520000	27120000
chr15	27640000	28320000
chr15	28920000	29160000
chr15	35800000	36040000
chr15	42120000	42280000
chr15	43640000	43880000
chr15	51800000	52200000
chr15	52520000	52840000
chr15	52840000	53040000
chr15	55720000	55920000
chr15	55920000	56200000
chr15	57160000	57440000
chr15	57440000	57600000
chr15	58520000	59160000
chr15	67520000	67760000
chr15	67760000	68120000
chr15	72960000	73400000
chr15	75560000	76000000
chr15	76480000	77200000
chr15	77200000	77840000
chr15	78800000	79160000
chr15	79600000	79880000
chr15	79880000	80160000
chr15	80680000	81080000
chr15	81280000	81560000
chr15	81560000	81720000
chr15	83880000	84240000
chr15	84240000	84840000
chr15	87440000	88200000
chr15	88200000	88760000
chr15	91840000	92240000
chr15	92240000	92640000
chr15	92640000	93040000
chr15	93040000	93320000
chr15	96880000	97440000
chr15	97440000	97800000
chr15	99640000	99800000
chr16	440000	600000
chr16	840000	1160000
chr16	1160000	1400000
chr16	6720000	7040000
chr16	8240000	8600000
chr16	13000000	13600000
chr16	13600000	14000000
chr16	15440000	15840000
chr16	47160000	47480000
chr16	50400000	50880000
chr16	53920000	54320000
chr16	57560000	57800000
chr16	57800000	58040000
chr16	60280000	61040000
chr16	67520000	68000000
chr16	68000000	68280000
chr16	69720000	70000000
chr16	70320000	70880000
chr16	71680000	72160000
chr16	78520000	78840000
chr16	82680000	83480000
chr16	87320000	87720000
chr17	3560000	4040000
chr17	4560000	4800000
chr17	9440000	9680000
chr17	15440000	15920000
chr17	18440000	18960000
chr17	19680000	20280000
chr17	21640000	21920000
chr17	21920000	22280000
chr17	30800000	31080000
chr17	31080000	31320000
chr17	40320000	40680000
chr17	42840000	43200000
chr17	43200000	43600000
chr17	45120000	45720000
chr17	45720000	45880000
chr17	46680000	47000000
chr17	47000000	47120000
chr17	47320000	47640000
chr17	47880000	48200000
chr17	48840000	49360000
chr17	49360000	50200000
chr17	58760000	59080000
chr17	59080000	59480000
chr17	62440000	62880000
chr17	62880000	63200000
chr17	64680000	65360000
chr17	65960000	66200000
chr17	66200000	66480000
chr17	67560000	68160000
chr17	68160000	68600000
chr17	69080000	69480000
chr17	69480000	70120000
chr17	72880000	73240000
chr17	74280000	74720000
chr17	79480000	79720000
chr18	2080000	2560000
chr18	4080000	4480000
chr18	5080000	5560000
chr18	5560000	5880000
chr18	5880000	6240000
chr18	6240000	6560000
chr18	14440000	15000000
chr18	15000000	15400000
chr18	22080000	22400000
chr18	23120000	23480000
chr18	25200000	25760000
chr18	25760000	26520000
chr18	29120000	29720000
chr18	30160000	30520000
chr18	30520000	30800000
chr18	36120000	37160000
chr18	37160000	37400000
chr18	38000000	38720000
chr18	38720000	38960000
chr18	39600000	39880000
chr18	39880000	40160000
chr18	41200000	41680000
chr18	49840000	50200000
chr18	50200000	50440000
chr18	50440000	50920000
chr18	53560000	54280000
chr18	63400000	63600000
chr18	63600000	64160000
chr18	64160000	64560000
chr18	64560000	64880000
chr18	66320000	67120000
chr18	67120000	67760000
chr18	68120000	68600000
chr18	69760000	70360000
chr18	73200000	73520000
chr18	73520000	74080000
chr19	2120000	2400000
chr19	13080000	13400000
chr19	15200000	15680000
chr19	16760000	17160000
chr19	17400000	17960000
chr19	19760000	20120000
chr19	21680000	22080000
chr19	22080000	24000000
chr19	24000000	24280000
chr19	24360000	24600000
chr19	27720000	28440000
chr19	28440000	28840000
chr19	28840000	29200000
chr19	37400000	37760000
chr19	40040000	40320000
chr19	40320000	40720000
chr19	44040000	44320000
chr19	46800000	47120000
chr19	49120000	49520000
chr19	49960000	50160000
chr19	50160000	50400000
chr19	56880000	57160000
chr19	57160000	57680000
chr20	280000	760000
chr20	12880000	13120000
chr20	13520000	13800000
chr20	20040000	20560000
chr20	22680000	23320000
chr20	24920000	25400000
chr20	32720000	33120000
chr20	37680000	38520000
chr20	41200000	41800000
chr20	42840000	43280000
chr20	46280000	47240000
chr20	50720000	51840000
chr20	53280000	53560000
chr20	53560000	54000000
chr20	57040000	57440000
chr20	57440000	57680000
chr20	57680000	58120000
chr20	61840000	62040000
chr20	62720000	62920000
chr20	62920000	63025520
chr21	17800000	18280000
chr21	18280000	18720000
chr21	20920000	21400000
chr21	26960000	27240000
chr21	31640000	31840000
chr21	31840000	32200000
chr21	41840000	42200000
chr21	42200000	42480000
chr21	42480000	42840000
chr21	42840000	42960000
chr22	23640000	23960000
chr22	23960000	24200000
chr22	30800000	31000000
chr22	31000000	31320000
chr22	32880000	33400000
chr22	33680000	34000000
chr22	39520000	39920000
chr22	49800000	50160000
chr22	50320000	50680000
chrX	5120000	5480000
chrX	5480000	5880000
chrX	6560000	7040000
chrX	7680000	7920000
chrX	8720000	9680000
chrX	17120000	17760000
chrX	17760000	18240000
chrX	18400000	18920000
chrX	22800000	23000000
chrX	23000000	23360000
chrX	23360000	23680000
chrX	25160000	25520000
chrX	26680000	27240000
chrX	27240000	27480000
chrX	31040000	31280000
chrX	31280000	31680000
chrX	34640000	34920000
chrX	34920000	35400000
chrX	35760000	35920000
chrX	35920000	36600000
chrX	36600000	36920000
chrX	38520000	39040000
chrX	39040000	39520000
chrX	39520000	39920000
chrX	39920000	40040000
chrX	42560000	43200000
chrX	44200000	44720000
chrX	54040000	54560000
chrX	63240000	63760000
chrX	63760000	64120000
chrX	64120000	64760000
chrX	65680000	65960000
chrX	65960000	66880000
chrX	66880000	67400000
chrX	68040000	68720000
chrX	68720000	69320000
chrX	71000000	71480000
chrX	73560000	73840000
chrX	73840000	74200000
chrX	74200000	74840000
chrX	75360000	75760000
chrX	77360000	77800000
chrX	77800000	78360000
chrX	78360000	78720000
chrX	80680000	81200000
chrX	81200000	81480000
chrX	81480000	81920000
chrX	81920000	82200000
chrX	82200000	82680000
chrX	86240000	86560000
chrX	87880000	88640000
chrX	94040000	94360000
chrX	94360000	94600000
chrX	95000000	95440000
chrX	95440000	95600000
chrX	96000000	96280000
chrX	96280000	96960000
chrX	96960000	98120000
chrX	98120000	98560000
chrX	98560000	98840000
chrX	99680000	99920000
chrX	99920000	100080000
chrX	106080000	106760000
chrX	108720000	109160000
chrX	110080000	110680000
chrX	110680000	110920000
chrX	111960000	113160000
chrX	113160000	113520000
chrX	114400000	114560000
chrX	114560000	114960000
chrX	115000000	115080000
chrX	115720000	115880000
chrX	115880000	116160000
chrX	118360000	118640000
chrX	119320000	119600000
chrX	121960000	122280000
chrX	122280000	122560000
chrX	122880000	123240000
chrX	123520000	123840000
chrX	123840000	124280000
chrX	125880000	126200000
chrX	126200000	127240000
chrX	128520000	128720000
chrX	130960000	131360000
chrX	137840000	138200000
chrX	138200000	138640000
chrX	145320000	146000000
chrX	150280000	150920000
chrX	154720000	154920000

## Sheet: Data S2G
Supplementary Data 2G. Annotation of TADs in RWPE1
chromosome	start	end	H3K9me3	H3K27me3	H3K36me3	geneNumber	geneTAD
chr1	760000	920000	0	1	0	12	gene_enriched
chr1	920000	1240000	0	0	0	19	gene_enriched
chr1	1240000	1680000	0	0	1	36	gene_enriched
chr1	1680000	1840000	0	0	1	3	gene_poor
chr1	1840000	2120000	0	0	0	8	gene_enriched
chr1	2120000	2320000	0	0	1	11	gene_enriched
chr1	2320000	2600000	0	0	0	13	gene_enriched
chr1	2680000	3360000	1	1	0	2	gene_poor
chr1	3360000	3840000	0	0	0	14	gene_enriched
chr1	4000000	4680000	1	0	0	0	gene_desert
chr1	4680000	4920000	1	0	0	1	gene_poor
chr1	4920000	5320000	1	1	0	0	gene_desert
chr1	5320000	5560000	1	1	0	0	gene_desert
chr1	5560000	6040000	0	1	0	1	gene_poor
chr1	6040000	6320000	0	0	1	9	gene_enriched
chr1	6320000	6400000	0	0	1	2	gene_poor
chr1	6400000	6520000	0	0	1	3	gene_poor
chr1	6760000	7280000	0	0	0	2	gene_poor
chr1	7280000	7720000	0	0	0	1	gene_poor
chr1	7840000	8040000	0	0	1	4	gene_poor
chr1	8040000	8400000	0	0	0	3	gene_poor
chr1	8400000	8920000	0	0	0	3	gene_poor
chr1	8920000	9280000	0	0	0	7	gene_enriched
chr1	9280000	9640000	0	0	0	4	gene_poor
chr1	9640000	10000000	0	0	1	7	gene_enriched
chr1	10000000	10240000	0	0	1	5	gene_poor
chr1	10240000	10560000	0	0	1	10	gene_enriched
chr1	10560000	11080000	0	0	0	5	gene_poor
chr1	11080000	11320000	0	0	1	8	gene_enriched
chr1	11320000	11720000	0	0	0	5	gene_poor
chr1	11720000	12120000	0	0	1	14	gene_enriched
chr1	12120000	12320000	0	0	0	3	gene_poor
chr1	12320000	12720000	0	0	1	2	gene_poor
chr1	12720000	13000000	0	0	0	0	gene_desert
chr1	13760000	14280000	0	0	0	2	gene_poor
chr1	14280000	14920000	1	0	0	0	gene_desert
chr1	14920000	15400000	0	0	0	2	gene_poor
chr1	15400000	15640000	0	0	0	4	gene_poor
chr1	15640000	15840000	0	0	0	3	gene_poor
chr1	15840000	16080000	0	0	1	10	gene_enriched
chr1	16080000	16400000	0	0	1	9	gene_enriched
chr1	16400000	16840000	0	0	1	12	gene_enriched
chr1	16840000	17240000	0	0	0	12	gene_enriched
chr1	17240000	17760000	0	0	0	10	gene_enriched
chr1	17760000	17960000	0	0	0	2	gene_poor
chr1	17960000	18880000	0	1	0	4	gene_poor
chr1	18880000	19200000	0	1	0	2	gene_poor
chr1	19200000	19440000	0	0	1	5	gene_poor
chr1	19640000	20000000	0	0	1	6	gene_enriched
chr1	20000000	20240000	0	0	0	2	gene_poor
chr1	20240000	20520000	0	1	0	1	gene_poor
chr1	20520000	20840000	0	1	0	2	gene_poor
chr1	20840000	21000000	0	0	0	6	gene_enriched
chr1	21000000	21240000	0	0	1	4	gene_poor
chr1	21240000	21520000	0	0	1	1	gene_poor
chr1	21520000	22000000	0	0	0	6	gene_enriched
chr1	22000000	22440000	0	0	1	5	gene_poor
chr1	22440000	22760000	0	1	0	1	gene_poor
chr1	22760000	23000000	0	1	0	2	gene_poor
chr1	23000000	23280000	0	0	0	2	gene_poor
chr1	23280000	23600000	0	0	0	3	gene_poor
chr1	23600000	23840000	0	0	1	8	gene_enriched
chr1	23840000	24080000	0	0	0	6	gene_enriched
chr1	24080000	24520000	0	0	0	12	gene_enriched
chr1	24520000	24720000	0	0	0	2	gene_poor
chr1	24720000	24960000	0	0	1	6	gene_enriched
chr1	24960000	25160000	0	0	0	2	gene_poor
chr1	25160000	25560000	0	0	0	2	gene_poor
chr1	25560000	25840000	0	0	0	7	gene_enriched
chr1	25840000	26160000	0	0	0	6	gene_enriched
chr1	26160000	26360000	0	0	1	5	gene_poor
chr1	26360000	26800000	0	0	0	12	gene_enriched
chr1	26800000	27280000	0	0	1	11	gene_enriched
chr1	27280000	27640000	0	0	0	7	gene_enriched
chr1	27720000	28000000	0	0	1	5	gene_poor
chr1	28160000	28400000	0	0	1	7	gene_enriched
chr1	28400000	28560000	0	0	1	5	gene_poor
chr1	28560000	28840000	0	0	1	9	gene_enriched
chr1	28840000	28960000	0	0	1	6	gene_enriched
chr1	28960000	29560000	0	0	0	10	gene_enriched
chr1	29560000	29840000	0	1	0	2	gene_poor
chr1	29840000	29880000	0	0	0	0	gene_desert
chr1	30000000	30600000	0	1	0	0	gene_desert
chr1	30600000	31200000	0	1	0	1	gene_poor
chr1	31200000	31400000	0	0	0	3	gene_poor
chr1	31400000	31640000	0	0	1	1	gene_poor
chr1	31640000	31840000	0	0	1	5	gene_poor
chr1	31840000	32040000	0	0	0	4	gene_poor
chr1	32040000	32280000	0	0	0	7	gene_enriched
chr1	32280000	32520000	0	0	0	4	gene_poor
chr1	32680000	32840000	0	0	1	11	gene_enriched
chr1	32840000	33120000	0	0	1	6	gene_enriched
chr1	33120000	33320000	0	0	1	5	gene_poor
chr1	33320000	33560000	0	0	1	8	gene_enriched
chr1	33560000	33960000	0	0	0	6	gene_enriched
chr1	33960000	34080000	0	1	0	2	gene_poor
chr1	34080000	35200000	0	1	0	2	gene_poor
chr1	35200000	35640000	0	0	0	10	gene_enriched
chr1	35640000	35880000	0	0	1	3	gene_poor
chr1	35880000	36000000	0	0	1	2	gene_poor
chr1	36000000	36280000	0	0	1	9	gene_enriched
chr1	36280000	36560000	0	0	1	5	gene_poor
chr1	36560000	36800000	0	0	1	8	gene_enriched
chr1	36960000	37920000	0	1	0	0	gene_desert
chr1	37920000	38160000	0	0	1	8	gene_enriched
chr1	38160000	38480000	0	0	1	11	gene_enriched
chr1	38480000	39320000	0	1	0	4	gene_poor
chr1	39320000	39560000	0	0	0	8	gene_enriched
chr1	39560000	39760000	0	0	1	2	gene_poor
chr1	39760000	40040000	0	0	1	8	gene_enriched
chr1	40040000	40240000	0	1	0	7	gene_enriched
chr1	40240000	40520000	0	0	0	7	gene_enriched
chr1	40520000	41000000	1	0	0	13	gene_enriched
chr1	41000000	41320000	0	0	0	5	gene_poor
chr1	41320000	41480000	0	0	0	2	gene_poor
chr1	41480000	41720000	0	0	1	2	gene_poor
chr1	41720000	42000000	0	0	0	3	gene_poor
chr1	42000000	42280000	0	0	0	1	gene_poor
chr1	42280000	42600000	0	1	0	1	gene_poor
chr1	42600000	43240000	0	0	0	10	gene_enriched
chr1	43240000	43640000	0	0	0	12	gene_enriched
chr1	43640000	43920000	0	0	0	13	gene_enriched
chr1	43920000	44200000	0	0	1	4	gene_poor
chr1	44200000	44440000	0	0	1	5	gene_poor
chr1	44520000	44680000	0	0	0	5	gene_poor
chr1	44680000	45200000	0	0	0	5	gene_poor
chr1	45200000	45480000	0	0	1	13	gene_enriched
chr1	45480000	45760000	0	1	0	2	gene_poor
chr1	45760000	45960000	0	0	0	6	gene_enriched
chr1	46040000	46360000	0	0	1	9	gene_enriched
chr1	46360000	46800000	0	0	0	9	gene_enriched
chr1	46800000	47200000	0	0	0	8	gene_enriched
chr1	47200000	47640000	0	0	0	3	gene_poor
chr1	47640000	47880000	0	0	1	6	gene_enriched
chr1	47880000	48200000	0	1	0	2	gene_poor
chr1	48200000	48560000	0	0	0	1	gene_poor
chr1	48560000	48720000	0	1	0	1	gene_poor
chr1	48720000	48960000	1	0	0	2	gene_poor
chr1	48960000	49440000	0	0	0	0	gene_desert
chr1	49440000	50480000	1	0	0	0	gene_desert
chr1	50480000	50800000	0	1	0	1	gene_poor
chr1	50800000	51080000	0	1	0	2	gene_poor
chr1	51080000	51200000	0	0	0	1	gene_poor
chr1	51200000	51680000	0	0	0	3	gene_poor
chr1	51760000	52000000	0	0	1	4	gene_poor
chr1	52000000	52280000	0	0	1	4	gene_poor
chr1	52280000	52520000	0	0	1	4	gene_poor
chr1	52520000	52840000	0	0	1	8	gene_enriched
chr1	52840000	53160000	0	0	1	5	gene_poor
chr1	53160000	53400000	0	0	1	7	gene_enriched
chr1	53400000	53680000	0	0	0	5	gene_poor
chr1	53680000	53880000	0	0	1	7	gene_enriched
chr1	53880000	54280000	0	1	0	1	gene_poor
chr1	54280000	54520000	0	0	1	9	gene_enriched
chr1	54520000	54960000	0	0	0	7	gene_enriched
chr1	54960000	55280000	0	0	0	7	gene_enriched
chr1	55280000	55520000	0	0	1	4	gene_poor
chr1	55520000	55760000	0	0	1	3	gene_poor
chr1	55760000	56360000	0	0	0	0	gene_desert
chr1	56360000	57080000	0	0	0	2	gene_poor
chr1	57080000	57280000	0	1	0	3	gene_poor
chr1	57280000	58520000	0	0	0	2	gene_poor
chr1	58520000	58960000	0	0	0	2	gene_poor
chr1	58960000	59240000	0	0	1	5	gene_poor
chr1	59240000	59760000	0	0	0	1	gene_poor
chr1	59760000	60280000	0	0	0	1	gene_poor
chr1	60440000	61240000	0	1	0	1	gene_poor
chr1	61240000	61440000	0	1	0	1	gene_poor
chr1	61520000	61840000	0	0	0	1	gene_poor
chr1	61840000	62120000	0	0	0	1	gene_poor
chr1	62120000	62360000	0	0	1	2	gene_poor
chr1	62360000	62600000	0	0	1	1	gene_poor
chr1	62600000	62920000	0	0	0	3	gene_poor
chr1	62920000	63280000	0	0	0	4	gene_poor
chr1	63280000	63760000	0	1	0	1	gene_poor
chr1	63760000	64040000	0	0	0	5	gene_poor
chr1	64040000	64720000	0	0	0	3	gene_poor
chr1	64720000	65280000	0	0	0	2	gene_poor
chr1	65280000	65520000	0	0	0	3	gene_poor
chr1	65520000	66160000	0	0	0	4	gene_poor
chr1	66160000	66400000	0	1	0	1	gene_poor
chr1	66400000	66720000	0	1	0	1	gene_poor
chr1	66720000	66960000	0	0	0	1	gene_poor
chr1	66960000	67200000	0	0	0	1	gene_poor
chr1	67200000	67680000	0	0	0	3	gene_poor
chr1	67680000	68000000	0	0	0	2	gene_poor
chr1	68000000	68240000	0	0	0	2	gene_poor
chr1	68320000	68560000	0	0	0	2	gene_poor
chr1	68560000	68920000	0	0	0	4	gene_poor
chr1	68920000	70200000	0	0	0	4	gene_poor
chr1	70200000	70600000	0	0	0	1	gene_poor
chr1	70600000	71000000	0	0	1	6	gene_enriched
chr1	71000000	71560000	1	0	0	3	gene_poor
chr1	71560000	72040000	1	0	0	2	gene_poor
chr1	72040000	72640000	0	0	0	1	gene_poor
chr1	72640000	73080000	1	0	0	2	gene_poor
chr1	73080000	73600000	1	0	0	1	gene_poor
chr1	73600000	74160000	1	0	0	0	gene_desert
chr1	74160000	74480000	1	0	0	0	gene_desert
chr1	74480000	74920000	1	0	0	3	gene_poor
chr1	74920000	75200000	0	1	0	3	gene_poor
chr1	75200000	75680000	0	1	0	3	gene_poor
chr1	75680000	76280000	0	0	0	5	gene_poor
chr1	76280000	77320000	0	1	0	3	gene_poor
chr1	77320000	77600000	0	0	0	3	gene_poor
chr1	77600000	78000000	0	1	0	2	gene_poor
chr1	78000000	78160000	0	0	1	2	gene_poor
chr1	78160000	78440000	0	0	1	7	gene_enriched
chr1	78440000	78600000	0	0	0	2	gene_poor
chr1	78600000	79080000	0	0	0	2	gene_poor
chr1	79080000	79160000	0	0	0	2	gene_poor
chr1	79160000	79960000	0	0	0	3	gene_poor
chr1	79960000	80680000	1	0	0	0	gene_desert
chr1	80680000	82000000	0	0	0	2	gene_poor
chr1	82000000	82280000	0	0	0	1	gene_poor
chr1	82280000	83680000	0	0	0	1	gene_poor
chr1	83680000	84360000	0	0	0	2	gene_poor
chr1	84360000	84600000	0	1	0	4	gene_poor
chr1	84600000	84920000	0	0	0	4	gene_poor
chr1	84920000	85400000	0	0	0	7	gene_enriched
chr1	85400000	85760000	0	1	0	6	gene_enriched
chr1	85760000	86160000	0	0	0	3	gene_poor
chr1	86160000	86440000	0	1	0	2	gene_poor
chr1	86440000	86840000	0	0	0	2	gene_poor
chr1	86840000	87200000	0	0	0	4	gene_poor
chr1	87200000	87560000	0	0	0	5	gene_poor
chr1	87560000	87760000	0	0	0	2	gene_poor
chr1	87760000	88440000	0	0	0	1	gene_poor
chr1	88440000	89080000	0	1	0	0	gene_desert
chr1	89080000	89440000	0	0	1	4	gene_poor
chr1	89440000	89920000	0	0	0	10	gene_enriched
chr1	89920000	90240000	0	0	0	2	gene_poor
chr1	90240000	90520000	0	0	1	4	gene_poor
chr1	90520000	91160000	0	1	0	1	gene_poor
chr1	91160000	91600000	0	1	0	4	gene_poor
chr1	91600000	91960000	0	1	0	2	gene_poor
chr1	91960000	92400000	0	0	0	5	gene_poor
chr1	92400000	92760000	0	0	0	7	gene_enriched
chr1	92760000	93200000	0	0	0	5	gene_poor
chr1	93280000	93520000	0	0	0	4	gene_poor
chr1	93520000	93720000	0	0	1	4	gene_poor
chr1	93720000	94320000	0	0	1	9	gene_enriched
chr1	94320000	94480000	0	0	0	3	gene_poor
chr1	94480000	94800000	0	0	0	2	gene_poor
chr1	94960000	95280000	0	0	0	3	gene_poor
chr1	95280000	95520000	0	0	0	5	gene_poor
chr1	95520000	95760000	0	1	0	6	gene_enriched
chr1	95760000	96400000	0	0	0	1	gene_poor
chr1	96400000	96680000	0	0	0	1	gene_poor
chr1	96680000	97400000	0	0	0	4	gene_poor
chr1	97400000	98000000	0	0	0	2	gene_poor
chr1	98000000	98280000	0	0	0	3	gene_poor
chr1	98280000	98520000	0	0	0	3	gene_poor
chr1	98520000	98960000	0	0	0	1	gene_poor
chr1	98960000	99240000	0	0	0	2	gene_poor
chr1	99240000	99640000	0	1	0	1	gene_poor
chr1	99640000	99960000	0	1	0	2	gene_poor
chr1	99960000	100240000	0	0	0	3	gene_poor
chr1	100240000	100600000	0	0	1	8	gene_enriched
chr1	100600000	100920000	0	0	0	7	gene_enriched
chr1	100920000	101360000	0	0	0	3	gene_poor
chr1	101360000	101760000	0	0	0	10	gene_enriched
chr1	101760000	101960000	0	1	0	1	gene_poor
chr1	101960000	102640000	1	0	0	3	gene_poor
chr1	102640000	103480000	1	0	0	1	gene_poor
chr1	103480000	103800000	0	0	0	1	gene_poor
chr1	104000000	104160000	0	0	0	3	gene_poor
chr1	104280000	105200000	1	0	0	2	gene_poor
chr1	105200000	105320000	0	0	0	1	gene_poor
chr1	105320000	106360000	0	0	0	1	gene_poor
chr1	106360000	107720000	1	0	0	4	gene_poor
chr1	107720000	108040000	0	1	0	2	gene_poor
chr1	108040000	108320000	0	0	0	3	gene_poor
chr1	108320000	108680000	0	0	0	3	gene_poor
chr1	108680000	108800000	0	0	1	3	gene_poor
chr1	109000000	109200000	0	0	0	3	gene_poor
chr1	109200000	109480000	0	0	1	7	gene_enriched
chr1	109480000	109640000	0	0	1	8	gene_enriched
chr1	109640000	110080000	0	0	0	13	gene_enriched
chr1	110080000	110320000	0	0	0	10	gene_enriched
chr1	110320000	110560000	0	0	0	3	gene_poor
chr1	110560000	111040000	0	1	0	12	gene_enriched
chr1	111040000	111320000	0	1	0	1	gene_poor
chr1	111320000	111600000	0	1	0	6	gene_enriched
chr1	111600000	112000000	0	1	0	11	gene_enriched
chr1	112000000	112320000	0	0	0	8	gene_enriched
chr1	112320000	112920000	0	1	0	2	gene_poor
chr1	112920000	113240000	0	0	1	7	gene_enriched
chr1	113360000	113680000	0	0	1	9	gene_enriched
chr1	113680000	113960000	0	0	0	2	gene_poor
chr1	113960000	114240000	1	0	0	4	gene_poor
chr1	114240000	114520000	0	0	1	9	gene_enriched
chr1	114520000	114880000	0	1	0	3	gene_poor
chr1	114880000	115120000	0	0	1	5	gene_poor
chr1	115120000	115240000	0	0	1	3	gene_poor
chr1	115240000	115680000	0	1	0	4	gene_poor
chr1	115680000	116080000	0	0	0	2	gene_poor
chr1	116080000	116320000	0	0	0	2	gene_poor
chr1	116320000	116680000	0	0	0	4	gene_poor
chr1	116680000	117080000	0	0	0	7	gene_enriched
chr1	117080000	117600000	0	0	0	6	gene_enriched
chr1	117600000	117840000	0	0	0	5	gene_poor
chr1	117840000	118040000	0	0	0	3	gene_poor
chr1	118040000	118520000	0	1	0	7	gene_enriched
chr1	118600000	119560000	0	1	0	3	gene_poor
chr1	119560000	119920000	0	0	0	5	gene_poor
chr1	120120000	120280000	0	0	0	5	gene_poor
chr1	120280000	120480000	0	1	0	6	gene_enriched
chr1	120480000	120720000	0	0	0	3	gene_poor
chr1	120760000	120920000	0	0	0	5	gene_poor
chr1	121080000	121360000	0	0	0	8	gene_enriched
chr1	142520000	142680000	1	0	0	4	gene_poor
chr1	143120000	143280000	0	0	0	9	gene_enriched
chr1	143920000	144080000	0	0	0	2	gene_poor
chr1	144520000	144720000	0	0	0	5	gene_poor
chr1	144800000	145120000	0	0	0	7	gene_enriched
chr1	145120000	145320000	0	0	0	5	gene_poor
chr1	145360000	145600000	0	0	0	15	gene_enriched
chr1	145600000	145840000	0	0	0	6	gene_enriched
chr1	146440000	146720000	0	0	0	14	gene_enriched
chr1	146720000	146960000	1	0	0	3	gene_poor
chr1	146960000	147440000	0	1	0	5	gene_poor
chr1	147680000	147840000	0	0	0	3	gene_poor
chr1	149000000	149440000	0	0	0	11	gene_enriched
chr1	149640000	150200000	0	0	0	29	gene_enriched
chr1	150200000	150520000	0	0	1	12	gene_enriched
chr1	150520000	150960000	0	0	1	13	gene_enriched
chr1	151400000	151880000	0	0	1	20	gene_enriched
chr1	152000000	152440000	0	0	0	8	gene_enriched
chr1	152520000	152840000	0	0	0	2	gene_poor
chr1	152840000	153200000	0	0	0	8	gene_enriched
chr1	153200000	153480000	0	1	0	4	gene_poor
chr1	153720000	153960000	0	0	1	13	gene_enriched
chr1	153960000	154240000	0	0	0	6	gene_enriched
chr1	154240000	154440000	0	0	1	7	gene_enriched
chr1	154440000	154920000	0	1	0	10	gene_enriched
chr1	155160000	155600000	0	0	1	23	gene_enriched
chr1	155600000	155880000	0	0	1	9	gene_enriched
chr1	156040000	156320000	0	0	1	15	gene_enriched
chr1	156320000	156600000	0	1	0	10	gene_enriched
chr1	156600000	156920000	0	0	0	16	gene_enriched
chr1	157160000	157520000	0	1	0	1	gene_poor
chr1	157520000	157920000	0	1	0	3	gene_poor
chr1	157920000	158160000	0	0	0	5	gene_poor
chr1	158160000	159080000	0	1	0	4	gene_poor
chr1	159200000	159720000	1	0	0	1	gene_poor
chr1	159720000	160000000	0	0	0	12	gene_enriched
chr1	160000000	160320000	0	0	0	14	gene_enriched
chr1	160400000	160640000	0	1	0	2	gene_poor
chr1	160640000	160960000	0	1	0	4	gene_poor
chr1	160960000	161120000	0	0	1	10	gene_enriched
chr1	161120000	161440000	0	0	0	15	gene_enriched
chr1	161440000	161720000	0	0	0	4	gene_poor
chr1	161720000	162000000	0	0	1	4	gene_poor
chr1	162000000	162560000	0	0	0	6	gene_enriched
chr1	162560000	162800000	0	0	0	5	gene_poor
chr1	162800000	163320000	0	0	0	5	gene_poor
chr1	163320000	164520000	1	0	0	2	gene_poor
chr1	164520000	164760000	0	0	0	2	gene_poor
chr1	164760000	165080000	1	0	0	3	gene_poor
chr1	165080000	165360000	0	1	0	1	gene_poor
chr1	165360000	165560000	0	1	0	1	gene_poor
chr1	165560000	165920000	0	0	1	7	gene_enriched
chr1	165920000	166440000	0	0	0	2	gene_poor
chr1	166440000	166800000	1	0	0	1	gene_poor
chr1	166800000	167520000	0	1	0	10	gene_enriched
chr1	167520000	167680000	0	0	0	3	gene_poor
chr1	167680000	168040000	0	0	1	6	gene_enriched
chr1	168040000	168320000	0	0	0	7	gene_enriched
chr1	168320000	168560000	0	0	0	7	gene_enriched
chr1	168560000	169080000	0	0	0	3	gene_poor
chr1	169080000	169320000	0	0	0	3	gene_poor
chr1	169320000	169880000	0	1	0	11	gene_enriched
chr1	169880000	170920000	0	0	0	4	gene_poor
chr1	170920000	171280000	0	0	0	1	gene_poor
chr1	171280000	171480000	0	0	0	3	gene_poor
chr1	171480000	171960000	0	0	0	7	gene_enriched
chr1	171960000	172400000	0	0	0	3	gene_poor
chr1	172400000	172720000	0	0	0	3	gene_poor
chr1	172720000	173200000	0	0	0	3	gene_poor
chr1	173200000	173400000	0	0	0	2	gene_poor
chr1	173400000	173800000	0	0	0	7	gene_enriched
chr1	173800000	174240000	0	0	1	7	gene_enriched
chr1	174240000	174720000	0	0	0	3	gene_poor
chr1	174720000	175000000	0	0	0	5	gene_poor
chr1	175000000	175360000	0	1	0	3	gene_poor
chr1	175360000	176280000	0	1	0	3	gene_poor
chr1	176280000	176840000	0	0	0	2	gene_poor
chr1	176840000	177760000	0	0	0	1	gene_poor
chr1	177760000	177920000	0	0	0	2	gene_poor
chr1	177920000	178280000	0	0	0	5	gene_poor
chr1	178280000	178520000	0	0	0	4	gene_poor
chr1	178520000	178760000	0	0	0	3	gene_poor
chr1	178760000	179000000	0	0	0	4	gene_poor
chr1	179000000	179360000	0	0	1	6	gene_enriched
chr1	179360000	179640000	0	1	0	5	gene_poor
chr1	179640000	179800000	0	1	0	2	gene_poor
chr1	179800000	180160000	0	0	1	7	gene_enriched
chr1	180160000	180480000	0	0	0	5	gene_poor
chr1	180480000	180840000	0	0	0	3	gene_poor
chr1	180840000	181160000	0	0	0	10	gene_enriched
chr1	181160000	181440000	0	1	0	3	gene_poor
chr1	181440000	182040000	0	1	0	4	gene_poor
chr1	182040000	182400000	0	0	0	5	gene_poor
chr1	182400000	182800000	0	1	0	5	gene_poor
chr1	182800000	183240000	0	0	1	6	gene_enriched
chr1	183240000	183600000	0	0	0	7	gene_enriched
chr1	183600000	183920000	0	1	0	5	gene_poor
chr1	183920000	184320000	0	1	0	4	gene_poor
chr1	184320000	184720000	0	0	0	5	gene_poor
chr1	184720000	184960000	0	0	0	4	gene_poor
chr1	184960000	185280000	0	0	0	7	gene_enriched
chr1	185280000	185680000	0	0	0	4	gene_poor
chr1	185680000	186280000	0	0	0	4	gene_poor
chr1	186400000	187000000	0	0	0	4	gene_poor
chr1	187000000	187400000	1	0	0	2	gene_poor
chr1	187400000	187880000	1	0	0	2	gene_poor
chr1	187880000	190440000	1	0	0	4	gene_poor
chr1	190440000	191040000	1	0	0	4	gene_poor
chr1	191040000	191400000	1	0	0	3	gene_poor
chr1	191400000	192400000	1	0	0	4	gene_poor
chr1	192400000	192760000	0	0	0	4	gene_poor
chr1	192760000	193000000	0	0	0	5	gene_poor
chr1	193000000	193360000	1	0	1	8	gene_enriched
chr1	193360000	195200000	1	0	0	2	gene_poor
chr1	195200000	195760000	1	0	0	2	gene_poor
chr1	195760000	196320000	1	0	0	3	gene_poor
chr1	196320000	196680000	1	0	0	4	gene_poor
chr1	196680000	197120000	1	0	0	8	gene_enriched
chr1	197120000	197480000	0	1	0	5	gene_poor
chr1	197480000	197880000	1	0	0	6	gene_enriched
chr1	197880000	198440000	1	0	0	4	gene_poor
chr1	198440000	198680000	1	0	0	2	gene_poor
chr1	198680000	199640000	1	0	0	2	gene_poor
chr1	199640000	200520000	0	0	0	4	gene_poor
chr1	200520000	200840000	0	0	1	5	gene_poor
chr1	200840000	201080000	0	0	0	4	gene_poor
chr1	201200000	201400000	0	0	0	6	gene_enriched
chr1	201400000	201800000	0	0	1	13	gene_enriched
chr1	201800000	202120000	0	0	0	12	gene_enriched
chr1	202120000	202320000	0	0	0	6	gene_enriched
chr1	202320000	202680000	0	0	0	6	gene_enriched
chr1	202680000	203000000	0	0	1	14	gene_enriched
chr1	203000000	203240000	0	1	0	4	gene_poor
chr1	203240000	203440000	0	1	0	3	gene_poor
chr1	203440000	203840000	0	0	1	5	gene_poor
chr1	203840000	204120000	1	0	0	3	gene_poor
chr1	204120000	204360000	0	1	0	6	gene_enriched
chr1	204480000	204800000	0	1	0	5	gene_poor
chr1	204800000	205240000	0	1	0	8	gene_enriched
chr1	205320000	205560000	0	1	0	5	gene_poor
chr1	205560000	205720000	0	0	1	6	gene_enriched
chr1	205720000	205960000	0	0	0	4	gene_poor
chr1	206080000	206160000	0	0	0	3	gene_poor
chr1	206160000	206360000	0	0	0	1	gene_poor
chr1	206480000	206560000	0	0	0	2	gene_poor
chr1	206560000	206880000	0	0	1	8	gene_enriched
chr1	206880000	207160000	0	1	0	5	gene_poor
chr1	207160000	207600000	0	0	0	5	gene_poor
chr1	207720000	207880000	0	1	0	1	gene_poor
chr1	208160000	208440000	0	0	1	2	gene_poor
chr1	208440000	208800000	0	1	0	1	gene_poor
chr1	208800000	209360000	0	0	0	1	gene_poor
chr1	209360000	209720000	0	0	0	2	gene_poor
chr1	209720000	210000000	0	0	0	6	gene_enriched
chr1	210000000	210280000	0	1	0	3	gene_poor
chr1	210280000	210600000	0	0	0	6	gene_enriched
chr1	210600000	211440000	0	0	0	5	gene_poor
chr1	211440000	211840000	0	0	0	8	gene_enriched
chr1	211840000	212240000	0	0	1	6	gene_enriched
chr1	212240000	212640000	0	0	0	5	gene_poor
chr1	212640000	213240000	0	0	0	11	gene_enriched
chr1	213240000	213520000	0	0	0	2	gene_poor
chr1	213520000	214360000	0	1	0	2	gene_poor
chr1	214520000	214800000	0	0	1	4	gene_poor
chr1	214800000	215320000	0	0	0	3	gene_poor
chr1	215320000	215720000	0	0	0	2	gene_poor
chr1	215800000	216400000	0	1	0	2	gene_poor
chr1	216400000	216920000	0	0	0	3	gene_poor
chr1	216920000	217520000	0	0	0	2	gene_poor
chr1	217520000	217920000	0	0	0	4	gene_poor
chr1	217920000	218480000	0	1	0	3	gene_poor
chr1	218480000	219240000	0	0	0	3	gene_poor
chr1	219240000	220000000	1	1	0	6	gene_enriched
chr1	220000000	220440000	0	0	1	8	gene_enriched
chr1	220440000	221000000	1	0	0	8	gene_enriched
chr1	221000000	221640000	1	0	0	1	gene_poor
chr1	221640000	221880000	1	0	0	1	gene_poor
chr1	221880000	222240000	1	0	0	1	gene_poor
chr1	222240000	222640000	0	0	0	0	gene_desert
chr1	222640000	222920000	0	0	1	7	gene_enriched
chr1	222920000	223280000	0	0	0	3	gene_poor
chr1	223280000	223760000	0	0	0	2	gene_poor
chr1	223800000	223880000	0	0	0	0	gene_desert
chr1	223880000	224280000	0	0	0	8	gene_enriched
chr1	224280000	224560000	0	0	1	5	gene_poor
chr1	224680000	225120000	0	0	0	2	gene_poor
chr1	225120000	225600000	1	0	0	2	gene_poor
chr1	225600000	225960000	0	0	1	3	gene_poor
chr1	225960000	226240000	0	0	0	6	gene_enriched
chr1	226240000	226600000	0	0	1	6	gene_enriched
chr1	226600000	226800000	0	1	0	1	gene_poor
chr1	226800000	227040000	0	0	0	1	gene_poor
chr1	227040000	227640000	1	0	1	5	gene_poor
chr1	227640000	227920000	1	0	0	3	gene_poor
chr1	227920000	228160000	1	0	0	4	gene_poor
chr1	228160000	228760000	0	0	0	20	gene_enriched
chr1	228760000	229360000	0	1	0	3	gene_poor
chr1	229360000	229800000	0	0	1	11	gene_enriched
chr1	229800000	230200000	0	1	0	1	gene_poor
chr1	230200000	230440000	0	0	1	1	gene_poor
chr1	230440000	230760000	0	1	0	1	gene_poor
chr1	230760000	231360000	0	1	0	10	gene_enriched
chr1	231360000	231760000	0	0	0	7	gene_enriched
chr1	231760000	232760000	0	0	0	2	gene_poor
chr1	232760000	233080000	0	0	0	1	gene_poor
chr1	233080000	233440000	0	0	1	2	gene_poor
chr1	233440000	233920000	0	0	0	2	gene_poor
chr1	233920000	234240000	0	0	0	1	gene_poor
chr1	234240000	234600000	0	0	0	5	gene_poor
chr1	234600000	235200000	0	0	0	6	gene_enriched
chr1	235240000	235680000	0	0	1	6	gene_enriched
chr1	235680000	236000000	0	0	0	3	gene_poor
chr1	236000000	236240000	0	0	0	2	gene_poor
chr1	236240000	236760000	0	0	0	10	gene_enriched
chr1	236760000	237080000	0	0	1	3	gene_poor
chr1	237080000	237720000	0	0	0	2	gene_poor
chr1	237720000	238000000	0	0	0	1	gene_poor
chr1	238000000	238400000	0	0	0	0	gene_desert
chr1	238400000	239560000	1	0	0	2	gene_poor
chr1	239560000	240080000	0	0	0	1	gene_poor
chr1	240080000	240360000	0	0	0	1	gene_poor
chr1	240360000	240880000	0	0	0	1	gene_poor
chr1	240880000	241120000	0	0	0	0	gene_desert
chr1	241120000	241680000	0	0	0	1	gene_poor
chr1	241680000	242040000	0	0	0	4	gene_poor
chr1	242040000	242200000	0	0	0	1	gene_poor
chr1	242200000	242600000	1	0	0	0	gene_desert
chr1	242600000	243200000	1	0	0	0	gene_desert
chr1	243200000	243520000	0	0	0	5	gene_poor
chr1	243520000	243920000	0	0	0	2	gene_poor
chr1	243920000	244440000	0	0	0	2	gene_poor
chr1	244440000	244640000	0	0	0	2	gene_poor
chr1	244640000	245000000	0	0	0	2	gene_poor
chr1	245000000	245240000	0	0	0	5	gene_poor
chr1	245240000	246160000	1	0	0	3	gene_poor
chr1	246160000	246640000	0	0	0	1	gene_poor
chr1	246640000	247000000	0	0	0	8	gene_enriched
chr1	247000000	247520000	1	0	0	10	gene_enriched
chr1	247520000	247760000	1	0	0	1	gene_poor
chr1	247760000	248920000	1	0	0	3	gene_poor
chr1	249040000	249250621	0	0	0	4	gene_poor
chr2	0	240000	0	0	0	2	gene_poor
chr2	240000	680000	0	1	0	3	gene_poor
chr2	680000	920000	0	1	0	0	gene_desert
chr2	920000	1560000	0	1	0	1	gene_poor
chr2	1560000	1840000	0	0	0	3	gene_poor
chr2	1840000	2520000	1	1	0	1	gene_poor
chr2	2520000	2880000	1	1	0	0	gene_desert
chr2	2880000	3400000	1	0	0	2	gene_poor
chr2	3400000	3720000	0	0	1	11	gene_enriched
chr2	3720000	4000000	1	1	0	0	gene_desert
chr2	4000000	5040000	1	0	0	0	gene_desert
chr2	5120000	7000000	1	0	0	2	gene_poor
chr2	7000000	7200000	1	0	0	3	gene_poor
chr2	7200000	7560000	1	0	0	1	gene_poor
chr2	7560000	8840000	1	0	0	4	gene_poor
chr2	8840000	9280000	0	0	0	5	gene_poor
chr2	9280000	9560000	0	0	1	2	gene_poor
chr2	9560000	9920000	0	0	1	6	gene_enriched
chr2	9920000	10200000	0	0	1	7	gene_enriched
chr2	10200000	10560000	0	0	0	5	gene_poor
chr2	10560000	10840000	0	0	1	6	gene_enriched
chr2	10960000	11280000	0	1	0	2	gene_poor
chr2	11280000	11600000	0	0	0	5	gene_poor
chr2	11600000	11840000	0	1	0	4	gene_poor
chr2	11840000	11960000	0	0	1	1	gene_poor
chr2	11960000	12840000	0	0	0	1	gene_poor
chr2	12840000	13160000	0	0	0	2	gene_poor
chr2	13160000	14800000	1	0	0	2	gene_poor
chr2	14800000	15080000	1	0	0	0	gene_desert
chr2	15080000	15760000	0	0	0	2	gene_poor
chr2	15760000	16280000	1	0	0	3	gene_poor
chr2	16320000	16440000	1	0	0	0	gene_desert
chr2	16440000	16720000	1	0	0	0	gene_desert
chr2	16720000	16960000	0	0	0	1	gene_poor
chr2	16960000	17880000	0	0	0	2	gene_poor
chr2	17880000	18320000	0	0	0	3	gene_poor
chr2	18320000	18560000	0	0	0	1	gene_poor
chr2	18560000	18920000	1	0	0	2	gene_poor
chr2	18920000	19560000	0	0	0	2	gene_poor
chr2	19560000	19880000	0	0	0	0	gene_desert
chr2	19880000	20080000	0	0	0	0	gene_desert
chr2	20080000	20560000	0	0	1	6	gene_enriched
chr2	20560000	20880000	0	0	0	2	gene_poor
chr2	20880000	21240000	0	0	0	1	gene_poor
chr2	21240000	23600000	1	0	0	0	gene_desert
chr2	23600000	24000000	0	0	0	2	gene_poor
chr2	24000000	24400000	0	0	1	7	gene_enriched
chr2	24400000	24640000	0	0	0	1	gene_poor
chr2	24640000	25040000	0	1	0	3	gene_poor
chr2	25040000	25440000	0	0	0	8	gene_enriched
chr2	25440000	25800000	0	0	0	3	gene_poor
chr2	25800000	26080000	0	0	1	2	gene_poor
chr2	26080000	26400000	0	0	1	4	gene_poor
chr2	26400000	27040000	0	0	0	8	gene_enriched
chr2	27040000	27280000	0	1	0	4	gene_poor
chr2	27280000	27600000	0	0	1	19	gene_enriched
chr2	27600000	27920000	0	0	1	13	gene_enriched
chr2	27920000	28640000	0	0	0	6	gene_enriched
chr2	28640000	29040000	0	0	0	6	gene_enriched
chr2	29160000	29480000	0	0	0	3	gene_poor
chr2	29480000	30080000	0	1	0	0	gene_desert
chr2	30080000	30360000	0	1	0	0	gene_desert
chr2	30360000	30920000	0	0	0	4	gene_poor
chr2	30920000	31400000	0	0	0	3	gene_poor
chr2	31400000	31560000	0	0	0	3	gene_poor
chr2	31560000	32080000	1	0	0	2	gene_poor
chr2	32080000	32360000	0	0	1	3	gene_poor
chr2	32360000	32760000	0	0	1	7	gene_enriched
chr2	32760000	33240000	0	0	1	3	gene_poor
chr2	33240000	33640000	0	0	0	1	gene_poor
chr2	33640000	33880000	0	0	0	2	gene_poor
chr2	33880000	34240000	0	0	0	0	gene_desert
chr2	34320000	34800000	0	0	0	0	gene_desert
chr2	34800000	35400000	0	0	0	0	gene_desert
chr2	35400000	35640000	0	0	0	0	gene_desert
chr2	35640000	36560000	0	0	0	0	gene_desert
chr2	36560000	37000000	0	0	1	3	gene_poor
chr2	37000000	37320000	0	0	1	4	gene_poor
chr2	37640000	38120000	0	0	0	2	gene_poor
chr2	38120000	38520000	0	0	0	3	gene_poor
chr2	38520000	38760000	0	0	0	2	gene_poor
chr2	38760000	39000000	0	0	0	4	gene_poor
chr2	39000000	39480000	0	0	1	8	gene_enriched
chr2	39480000	40000000	0	0	0	3	gene_poor
chr2	40000000	40440000	0	0	0	2	gene_poor
chr2	40440000	40760000	0	0	0	1	gene_poor
chr2	40760000	41040000	0	0	0	1	gene_poor
chr2	41040000	42040000	0	0	0	0	gene_desert
chr2	42040000	42320000	0	1	0	2	gene_poor
chr2	42320000	42600000	0	0	0	2	gene_poor
chr2	42600000	43040000	0	0	0	3	gene_poor
chr2	43040000	43480000	0	0	0	3	gene_poor
chr2	43480000	43800000	0	0	1	1	gene_poor
chr2	43800000	44120000	0	1	0	6	gene_enriched
chr2	44240000	44600000	0	0	0	4	gene_poor
chr2	44600000	45200000	0	0	0	2	gene_poor
chr2	45200000	45800000	0	0	0	4	gene_poor
chr2	45800000	46200000	0	0	0	2	gene_poor
chr2	46200000	46520000	0	0	0	1	gene_poor
chr2	46680000	46880000	0	0	0	4	gene_poor
chr2	46880000	47120000	0	0	0	1	gene_poor
chr2	47120000	47560000	0	0	0	5	gene_poor
chr2	47640000	48000000	0	0	0	4	gene_poor
chr2	48000000	48320000	0	0	0	3	gene_poor
chr2	48320000	48680000	0	0	0	2	gene_poor
chr2	48680000	49160000	0	1	0	2	gene_poor
chr2	49160000	49880000	1	0	0	0	gene_desert
chr2	49880000	50360000	1	0	0	2	gene_poor
chr2	50360000	50720000	0	1	0	2	gene_poor
chr2	50720000	53440000	1	0	0	4	gene_poor
chr2	53440000	54000000	0	0	0	4	gene_poor
chr2	54000000	54320000	0	0	1	9	gene_enriched
chr2	54320000	54720000	0	0	0	3	gene_poor
chr2	54720000	54960000	0	0	1	4	gene_poor
chr2	54960000	55440000	0	0	0	4	gene_poor
chr2	55440000	55920000	0	0	1	13	gene_enriched
chr2	55920000	56240000	0	0	0	3	gene_poor
chr2	56240000	56400000	0	0	0	1	gene_poor
chr2	56400000	57000000	1	0	0	3	gene_poor
chr2	57000000	57760000	1	0	0	1	gene_poor
chr2	57760000	57960000	0	1	0	1	gene_poor
chr2	57960000	58480000	0	0	0	4	gene_poor
chr2	58480000	58680000	0	1	0	2	gene_poor
chr2	58680000	59000000	0	1	0	3	gene_poor
chr2	59000000	59520000	0	1	0	2	gene_poor
chr2	59520000	60920000	0	0	0	2	gene_poor
chr2	60920000	61280000	0	0	0	9	gene_enriched
chr2	61280000	61760000	0	0	1	10	gene_enriched
chr2	61760000	62120000	0	0	0	6	gene_enriched
chr2	62120000	62640000	0	0	0	3	gene_poor
chr2	62640000	63000000	0	0	0	3	gene_poor
chr2	63000000	63280000	0	0	1	4	gene_poor
chr2	63280000	63800000	1	0	0	4	gene_poor
chr2	63800000	64160000	0	0	0	6	gene_enriched
chr2	64240000	64560000	0	0	0	4	gene_poor
chr2	64560000	64800000	0	0	0	4	gene_poor
chr2	64800000	65120000	0	0	0	3	gene_poor
chr2	65120000	65280000	0	0	0	2	gene_poor
chr2	65280000	65480000	0	0	1	5	gene_poor
chr2	65480000	65840000	0	0	0	3	gene_poor
chr2	65840000	66640000	0	1	0	1	gene_poor
chr2	66640000	66800000	0	0	0	2	gene_poor
chr2	66800000	67440000	0	0	0	2	gene_poor
chr2	67440000	68280000	0	0	0	3	gene_poor
chr2	68280000	68560000	0	0	0	9	gene_enriched
chr2	68560000	68680000	0	0	0	1	gene_poor
chr2	68680000	68920000	0	0	0	4	gene_poor
chr2	68920000	69160000	0	0	0	2	gene_poor
chr2	69160000	69560000	0	0	1	3	gene_poor
chr2	69560000	70120000	0	0	1	7	gene_enriched
chr2	70120000	70520000	0	0	1	12	gene_enriched
chr2	70520000	70880000	0	0	0	4	gene_poor
chr2	70880000	71240000	0	1	0	4	gene_poor
chr2	71240000	71440000	0	0	0	6	gene_enriched
chr2	71520000	71760000	0	0	0	2	gene_poor
chr2	71760000	72120000	0	1	0	1	gene_poor
chr2	72120000	72400000	0	0	0	3	gene_poor
chr2	72400000	73000000	0	0	0	2	gene_poor
chr2	73120000	73520000	0	1	0	10	gene_enriched
chr2	73520000	73960000	0	0	0	6	gene_enriched
chr2	74040000	74400000	0	0	1	11	gene_enriched
chr2	74400000	74680000	0	0	0	10	gene_enriched
chr2	74880000	75120000	0	0	0	4	gene_poor
chr2	75120000	75280000	0	0	0	5	gene_poor
chr2	75280000	75640000	0	0	0	2	gene_poor
chr2	75640000	75960000	0	1	0	6	gene_enriched
chr2	75960000	76400000	0	0	0	1	gene_poor
chr2	76400000	76840000	0	0	0	1	gene_poor
chr2	76840000	77160000	0	0	0	2	gene_poor
chr2	77160000	78560000	0	0	0	2	gene_poor
chr2	78560000	79240000	0	0	0	1	gene_poor
chr2	79240000	79480000	1	0	0	3	gene_poor
chr2	79480000	80120000	1	0	0	2	gene_poor
chr2	80120000	80520000	0	1	0	3	gene_poor
chr2	80520000	81480000	1	0	0	3	gene_poor
chr2	81480000	82120000	0	0	0	1	gene_poor
chr2	82120000	82560000	0	0	0	1	gene_poor
chr2	82560000	83440000	0	0	0	1	gene_poor
chr2	83440000	84000000	1	0	0	1	gene_poor
chr2	84000000	84560000	1	0	0	3	gene_poor
chr2	84640000	85120000	0	1	0	5	gene_poor
chr2	85280000	85520000	0	0	0	4	gene_poor
chr2	85520000	85840000	0	0	0	16	gene_enriched
chr2	85840000	86040000	0	0	0	3	gene_poor
chr2	86040000	86320000	0	0	0	3	gene_poor
chr2	86400000	86680000	0	1	0	6	gene_enriched
chr2	86680000	87040000	0	0	0	8	gene_enriched
chr2	87040000	87200000	0	0	0	3	gene_poor
chr2	87240000	87440000	0	0	0	5	gene_poor
chr2	87440000	87640000	0	0	0	2	gene_poor
chr2	87720000	88040000	0	0	0	4	gene_poor
chr2	88120000	88480000	0	0	0	4	gene_poor
chr2	88480000	88760000	0	1	0	2	gene_poor
chr2	88880000	89000000	0	0	0	4	gene_poor
chr2	89000000	89640000	0	0	0	3	gene_poor
chr2	89800000	89880000	1	0	0	1	gene_poor
chr2	89880000	90280000	0	0	0	1	gene_poor
chr2	91600000	92200000	0	0	0	6	gene_enriched
chr2	95320000	95480000	0	0	0	2	gene_poor
chr2	95800000	96120000	1	0	0	9	gene_enriched
chr2	96120000	96280000	0	0	0	6	gene_enriched
chr2	96320000	96440000	0	0	0	1	gene_poor
chr2	96440000	96640000	0	0	0	3	gene_poor
chr2	96640000	96960000	0	0	0	12	gene_enriched
chr2	96960000	97200000	0	0	0	5	gene_poor
chr2	97200000	97480000	0	0	0	6	gene_enriched
chr2	97480000	97800000	0	0	0	8	gene_enriched
chr2	97800000	97920000	0	0	0	2	gene_poor
chr2	98160000	98400000	0	0	0	6	gene_enriched
chr2	98400000	99000000	0	0	0	3	gene_poor
chr2	99000000	99240000	0	0	0	5	gene_poor
chr2	99240000	99680000	0	0	0	4	gene_poor
chr2	99680000	99960000	0	0	1	12	gene_enriched
chr2	99960000	100120000	0	0	1	4	gene_poor
chr2	100120000	100440000	0	1	0	2	gene_poor
chr2	100440000	100840000	0	1	0	3	gene_poor
chr2	100840000	101040000	0	1	0	3	gene_poor
chr2	101040000	101200000	0	1	0	3	gene_poor
chr2	101200000	101600000	0	0	0	2	gene_poor
chr2	101600000	101880000	0	0	1	7	gene_enriched
chr2	102040000	102480000	0	0	0	2	gene_poor
chr2	102480000	102880000	0	0	0	6	gene_enriched
chr2	102880000	103080000	0	1	0	2	gene_poor
chr2	103080000	103360000	0	1	0	4	gene_poor
chr2	103360000	103800000	0	1	0	2	gene_poor
chr2	103800000	104600000	1	1	0	1	gene_poor
chr2	104600000	105040000	0	1	0	1	gene_poor
chr2	105040000	105520000	0	1	0	5	gene_poor
chr2	105520000	105880000	0	1	0	4	gene_poor
chr2	105880000	106160000	0	0	0	6	gene_enriched
chr2	106160000	106720000	0	0	0	4	gene_poor
chr2	106720000	107200000	0	0	0	7	gene_enriched
chr2	107200000	108480000	1	1	0	2	gene_poor
chr2	108480000	108800000	0	1	0	1	gene_poor
chr2	108960000	109200000	0	0	0	5	gene_poor
chr2	109400000	109720000	0	0	0	4	gene_poor
chr2	109720000	110120000	0	0	0	3	gene_poor
chr2	110240000	110520000	0	0	0	4	gene_poor
chr2	110840000	111000000	0	0	0	5	gene_poor
chr2	111360000	111880000	0	1	0	7	gene_enriched
chr2	111880000	112200000	0	0	0	9	gene_enriched
chr2	112200000	112520000	0	0	0	3	gene_poor
chr2	112640000	112840000	0	0	0	5	gene_poor
chr2	112840000	113120000	0	0	0	5	gene_poor
chr2	113160000	113320000	0	0	0	4	gene_poor
chr2	113320000	113480000	0	0	0	5	gene_poor
chr2	113480000	113720000	0	0	0	4	gene_poor
chr2	113840000	114200000	0	0	0	8	gene_enriched
chr2	114200000	114480000	0	0	0	9	gene_enriched
chr2	114480000	114720000	0	0	1	4	gene_poor
chr2	114720000	115320000	0	1	0	3	gene_poor
chr2	115320000	115920000	0	1	0	3	gene_poor
chr2	115920000	117240000	1	0	0	2	gene_poor
chr2	117240000	118560000	0	0	0	1	gene_poor
chr2	118560000	118760000	0	0	1	4	gene_poor
chr2	118760000	118960000	0	1	0	3	gene_poor
chr2	118960000	119640000	0	1	0	1	gene_poor
chr2	119640000	120080000	0	1	0	4	gene_poor
chr2	120080000	120440000	0	1	0	6	gene_enriched
chr2	120440000	120960000	0	0	0	4	gene_poor
chr2	121080000	121440000	0	1	0	2	gene_poor
chr2	121440000	121840000	0	0	0	2	gene_poor
chr2	121840000	122120000	0	0	1	3	gene_poor
chr2	122120000	122280000	0	0	1	2	gene_poor
chr2	122280000	122520000	0	0	0	5	gene_poor
chr2	122520000	124800000	1	0	0	3	gene_poor
chr2	124800000	125560000	0	1	0	2	gene_poor
chr2	125560000	126280000	1	0	0	2	gene_poor
chr2	126280000	127520000	1	0	0	2	gene_poor
chr2	127520000	127800000	0	1	0	1	gene_poor
chr2	127800000	128040000	0	0	0	4	gene_poor
chr2	128040000	128280000	0	0	1	6	gene_enriched
chr2	128280000	128440000	0	0	0	3	gene_poor
chr2	128440000	128640000	0	0	1	6	gene_enriched
chr2	128800000	129080000	0	0	1	3	gene_poor
chr2	129080000	129480000	0	1	0	1	gene_poor
chr2	129480000	130160000	0	0	0	1	gene_poor
chr2	130160000	130680000	0	1	0	2	gene_poor
chr2	130680000	131120000	0	0	0	18	gene_enriched
chr2	131120000	131240000	0	0	0	7	gene_enriched
chr2	131320000	131520000	0	0	0	8	gene_enriched
chr2	131520000	131880000	0	0	1	6	gene_enriched
chr2	131880000	132160000	0	0	0	9	gene_enriched
chr2	132160000	132600000	0	0	0	12	gene_enriched
chr2	132600000	133000000	0	0	0	2	gene_poor
chr2	133000000	133960000	1	0	0	8	gene_enriched
chr2	133960000	134600000	1	0	0	2	gene_poor
chr2	134600000	134840000	0	1	0	1	gene_poor
chr2	134840000	135200000	0	0	0	2	gene_poor
chr2	135200000	135680000	0	1	0	6	gene_enriched
chr2	135680000	135960000	0	0	1	4	gene_poor
chr2	135960000	136520000	0	0	1	5	gene_poor
chr2	136640000	137160000	0	1	0	5	gene_poor
chr2	137160000	137640000	0	0	0	1	gene_poor
chr2	137640000	138240000	0	0	0	1	gene_poor
chr2	138240000	138600000	0	0	0	1	gene_poor
chr2	138600000	139120000	0	0	0	3	gene_poor
chr2	139120000	139600000	0	0	0	3	gene_poor
chr2	139600000	140520000	1	0	0	1	gene_poor
chr2	140520000	140880000	1	0	0	1	gene_poor
chr2	140880000	141640000	0	0	0	2	gene_poor
chr2	141640000	142920000	1	0	0	2	gene_poor
chr2	142920000	143400000	1	0	0	1	gene_poor
chr2	143400000	143760000	0	0	0	1	gene_poor
chr2	143760000	144040000	0	0	0	2	gene_poor
chr2	144040000	146240000	0	0	0	6	gene_enriched
chr2	146240000	147440000	0	0	0	1	gene_poor
chr2	147440000	148080000	1	0	0	1	gene_poor
chr2	148080000	148680000	0	0	0	2	gene_poor
chr2	148680000	149280000	0	0	0	4	gene_poor
chr2	149280000	149720000	0	0	0	3	gene_poor
chr2	149760000	149840000	0	0	0	2	gene_poor
chr2	149840000	150160000	0	1	0	3	gene_poor
chr2	150160000	150440000	0	0	0	3	gene_poor
chr2	150440000	151360000	0	0	0	3	gene_poor
chr2	151360000	151480000	0	0	0	2	gene_poor
chr2	151480000	152120000	0	0	0	2	gene_poor
chr2	152120000	152360000	0	0	0	5	gene_poor
chr2	152360000	152880000	0	0	0	5	gene_poor
chr2	152880000	153040000	0	0	0	3	gene_poor
chr2	153040000	153600000	0	0	1	5	gene_poor
chr2	153600000	154400000	1	0	0	3	gene_poor
chr2	154400000	155280000	1	0	0	2	gene_poor
chr2	155280000	156200000	1	0	0	4	gene_poor
chr2	156200000	157200000	1	0	0	3	gene_poor
chr2	157200000	157440000	0	0	0	2	gene_poor
chr2	157440000	158160000	0	0	0	4	gene_poor
chr2	158160000	158600000	0	1	0	5	gene_poor
chr2	158600000	158880000	0	0	0	2	gene_poor
chr2	158880000	159320000	0	1	0	2	gene_poor
chr2	159320000	159720000	0	0	0	3	gene_poor
chr2	159720000	160040000	0	0	1	3	gene_poor
chr2	160040000	160280000	0	0	1	4	gene_poor
chr2	160280000	160600000	0	0	0	5	gene_poor
chr2	160600000	160880000	0	0	1	6	gene_enriched
chr2	160880000	161200000	0	0	1	4	gene_poor
chr2	161200000	161840000	0	0	0	2	gene_poor
chr2	161840000	162080000	0	0	0	3	gene_poor
chr2	162080000	162400000	0	0	0	10	gene_enriched
chr2	162400000	162800000	0	1	0	2	gene_poor
chr2	162800000	163000000	0	0	0	8	gene_enriched
chr2	163000000	163200000	0	0	0	6	gene_enriched
chr2	163200000	163720000	0	1	0	3	gene_poor
chr2	163720000	164000000	0	0	0	1	gene_poor
chr2	164000000	164920000	0	0	0	2	gene_poor
chr2	164920000	165400000	0	1	0	2	gene_poor
chr2	165560000	165840000	0	0	0	4	gene_poor
chr2	165840000	166240000	0	1	0	2	gene_poor
chr2	166240000	166800000	0	0	0	8	gene_enriched
chr2	166800000	167000000	0	1	0	5	gene_poor
chr2	167000000	167400000	0	0	0	3	gene_poor
chr2	167400000	168120000	1	0	0	1	gene_poor
chr2	168120000	168960000	0	0	0	4	gene_poor
chr2	168960000	169200000	0	0	0	2	gene_poor
chr2	169200000	169560000	0	0	0	2	gene_poor
chr2	169560000	169800000	0	0	0	6	gene_enriched
chr2	169800000	170000000	0	0	0	3	gene_poor
chr2	170000000	170280000	0	1	0	2	gene_poor
chr2	170280000	170680000	0	0	0	11	gene_enriched
chr2	170800000	171240000	0	0	0	4	gene_poor
chr2	171240000	171760000	0	1	0	6	gene_enriched
chr2	171760000	172320000	0	0	1	5	gene_poor
chr2	172400000	172680000	0	0	1	5	gene_poor
chr2	172680000	173000000	0	0	1	6	gene_enriched
chr2	173000000	173360000	0	0	0	4	gene_poor
chr2	173360000	173600000	0	0	1	4	gene_poor
chr2	173600000	173880000	0	0	0	2	gene_poor
chr2	173880000	174120000	0	0	1	4	gene_poor
chr2	174120000	174240000	1	0	1	4	gene_poor
chr2	174240000	174640000	0	0	0	2	gene_poor
chr2	174640000	174960000	0	0	0	4	gene_poor
chr2	174960000	175240000	0	0	0	4	gene_poor
chr2	175240000	175560000	0	0	0	7	gene_enriched
chr2	175560000	175880000	0	0	0	4	gene_poor
chr2	175880000	176200000	0	1	0	3	gene_poor
chr2	176200000	176560000	0	1	0	1	gene_poor
chr2	176560000	176960000	0	1	0	3	gene_poor
chr2	176960000	177520000	0	0	0	15	gene_enriched
chr2	177520000	178000000	0	1	0	2	gene_poor
chr2	178000000	178280000	0	0	0	6	gene_enriched
chr2	178280000	178640000	0	1	0	5	gene_poor
chr2	178640000	178960000	0	1	0	2	gene_poor
chr2	178960000	179320000	0	0	0	9	gene_enriched
chr2	179320000	179560000	0	0	0	11	gene_enriched
chr2	179560000	180000000	0	0	0	6	gene_enriched
chr2	180000000	180280000	0	0	0	3	gene_poor
chr2	180280000	180640000	0	0	0	2	gene_poor
chr2	180640000	180960000	0	1	0	3	gene_poor
chr2	180960000	181960000	0	0	0	5	gene_poor
chr2	181960000	182600000	0	1	0	4	gene_poor
chr2	182600000	183000000	0	0	0	4	gene_poor
chr2	183000000	183560000	0	0	0	2	gene_poor
chr2	183560000	184000000	0	0	1	5	gene_poor
chr2	184080000	185480000	1	0	0	4	gene_poor
chr2	185480000	186160000	1	0	0	2	gene_poor
chr2	186160000	186600000	1	0	0	1	gene_poor
chr2	186600000	187120000	1	0	0	3	gene_poor
chr2	187120000	187320000	0	0	0	1	gene_poor
chr2	187320000	187560000	0	0	1	5	gene_poor
chr2	187560000	187720000	0	0	0	2	gene_poor
chr2	187720000	188320000	0	0	0	2	gene_poor
chr2	188320000	188720000	0	0	0	2	gene_poor
chr2	188720000	189400000	0	0	0	2	gene_poor
chr2	189400000	189920000	1	0	0	4	gene_poor
chr2	189920000	190320000	0	0	0	3	gene_poor
chr2	190320000	190520000	0	0	0	3	gene_poor
chr2	190640000	190920000	0	0	0	5	gene_poor
chr2	190920000	191200000	0	0	0	3	gene_poor
chr2	191200000	191640000	0	0	0	8	gene_enriched
chr2	191640000	191880000	0	0	1	5	gene_poor
chr2	191880000	192000000	0	0	0	3	gene_poor
chr2	192000000	192400000	0	0	0	4	gene_poor
chr2	192400000	192680000	0	0	0	2	gene_poor
chr2	192680000	193040000	0	0	0	4	gene_poor
chr2	193040000	193600000	0	0	0	2	gene_poor
chr2	193600000	194560000	0	0	0	1	gene_poor
chr2	194560000	194840000	1	0	0	1	gene_poor
chr2	194840000	195720000	1	0	0	1	gene_poor
chr2	195720000	196200000	1	0	0	1	gene_poor
chr2	196200000	196520000	0	0	0	2	gene_poor
chr2	196520000	196920000	0	0	0	3	gene_poor
chr2	196920000	197200000	0	0	0	5	gene_poor
chr2	197200000	197640000	0	0	0	4	gene_poor
chr2	197640000	197920000	0	0	0	5	gene_poor
chr2	197920000	198240000	0	0	0	2	gene_poor
chr2	198240000	198680000	0	0	0	11	gene_enriched
chr2	198680000	199000000	0	0	0	2	gene_poor
chr2	199000000	199160000	0	0	0	2	gene_poor
chr2	199160000	199520000	0	0	0	2	gene_poor
chr2	199520000	199880000	1	0	0	1	gene_poor
chr2	199880000	200360000	0	0	0	3	gene_poor
chr2	200360000	200840000	0	1	0	7	gene_enriched
chr2	200840000	201360000	0	0	0	4	gene_poor
chr2	201360000	201560000	0	0	0	4	gene_poor
chr2	201560000	201760000	0	0	1	7	gene_enriched
chr2	201760000	202040000	0	0	1	8	gene_enriched
chr2	202040000	202640000	0	0	0	13	gene_enriched
chr2	202640000	203080000	0	1	0	4	gene_poor
chr2	203080000	203440000	0	0	0	6	gene_enriched
chr2	203440000	203720000	0	0	0	3	gene_poor
chr2	203720000	204080000	0	0	1	7	gene_enriched
chr2	204080000	204320000	0	0	1	5	gene_poor
chr2	204320000	204760000	0	0	0	2	gene_poor
chr2	204760000	205200000	0	1	0	1	gene_poor
chr2	205200000	205560000	1	0	0	2	gene_poor
chr2	205560000	206560000	0	0	0	3	gene_poor
chr2	206560000	206840000	0	0	0	3	gene_poor
chr2	206840000	207160000	0	0	1	7	gene_enriched
chr2	207160000	208360000	0	0	0	9	gene_enriched
chr2	208360000	208600000	0	0	1	4	gene_poor
chr2	208600000	208960000	0	0	0	6	gene_enriched
chr2	208960000	209240000	0	0	0	4	gene_poor
chr2	209240000	209680000	1	0	0	1	gene_poor
chr2	209680000	210200000	1	0	0	2	gene_poor
chr2	210200000	210440000	0	0	0	2	gene_poor
chr2	210440000	210840000	0	0	0	3	gene_poor
chr2	210840000	211080000	0	0	0	8	gene_enriched
chr2	211080000	211360000	0	0	0	4	gene_poor
chr2	211440000	211920000	0	0	0	2	gene_poor
chr2	212040000	212320000	0	0	0	2	gene_poor
chr2	212320000	212600000	0	0	0	2	gene_poor
chr2	212600000	213440000	0	0	0	2	gene_poor
chr2	213440000	214120000	0	0	0	3	gene_poor
chr2	214120000	214680000	1	0	0	2	gene_poor
chr2	214680000	215840000	0	0	0	6	gene_enriched
chr2	215840000	216160000	0	0	0	2	gene_poor
chr2	216160000	216800000	0	0	0	4	gene_poor
chr2	216960000	217360000	0	0	0	7	gene_enriched
chr2	217360000	217560000	0	0	0	5	gene_poor
chr2	217560000	218040000	0	1	0	2	gene_poor
chr2	218040000	218640000	0	1	0	1	gene_poor
chr2	218640000	219040000	0	0	0	4	gene_poor
chr2	219040000	219280000	0	0	0	10	gene_enriched
chr2	219280000	219520000	0	0	1	7	gene_enriched
chr2	219520000	219720000	0	0	1	7	gene_enriched
chr2	219720000	220040000	0	1	0	14	gene_enriched
chr2	220040000	220240000	0	0	0	13	gene_enriched
chr2	220240000	220400000	0	0	0	4	gene_poor
chr2	220400000	220600000	0	0	0	8	gene_enriched
chr2	220600000	221560000	0	0	0	2	gene_poor
chr2	221560000	222440000	0	0	0	3	gene_poor
chr2	222440000	222840000	0	0	0	3	gene_poor
chr2	222840000	223160000	0	1	0	1	gene_poor
chr2	223160000	223520000	0	1	0	5	gene_poor
chr2	223520000	223840000	0	0	0	4	gene_poor
chr2	223840000	224520000	0	0	0	2	gene_poor
chr2	224520000	224840000	0	0	0	6	gene_enriched
chr2	224840000	225160000	0	0	0	2	gene_poor
chr2	225160000	225520000	0	0	0	2	gene_poor
chr2	225520000	225920000	0	0	0	2	gene_poor
chr2	225920000	226520000	0	1	0	1	gene_poor
chr2	226520000	226760000	0	0	0	1	gene_poor
chr2	226760000	227680000	1	0	0	4	gene_poor
chr2	227680000	227960000	0	0	0	3	gene_poor
chr2	227960000	228240000	0	0	0	5	gene_poor
chr2	228240000	228760000	0	0	0	3	gene_poor
chr2	228760000	229520000	1	0	0	1	gene_poor
chr2	229520000	229960000	1	0	0	2	gene_poor
chr2	229960000	230600000	0	0	0	3	gene_poor
chr2	230600000	230800000	0	0	1	3	gene_poor
chr2	230800000	231480000	0	0	0	9	gene_enriched
chr2	231480000	231680000	0	0	1	3	gene_poor
chr2	231680000	231920000	0	1	0	6	gene_enriched
chr2	231920000	232320000	0	0	1	5	gene_poor
chr2	232320000	232680000	0	0	0	8	gene_enriched
chr2	232680000	233200000	0	0	0	2	gene_poor
chr2	233200000	233400000	0	1	0	3	gene_poor
chr2	233400000	233720000	0	0	1	5	gene_poor
chr2	233720000	234160000	0	0	1	5	gene_poor
chr2	234160000	234360000	0	0	1	3	gene_poor
chr2	234360000	234760000	0	0	0	9	gene_enriched
chr2	234760000	235440000	0	0	0	4	gene_poor
chr2	235440000	235760000	0	0	0	0	gene_desert
chr2	235760000	236040000	0	0	0	1	gene_poor
chr2	236040000	236480000	0	1	0	1	gene_poor
chr2	236480000	236680000	0	0	0	1	gene_poor
chr2	236680000	237120000	0	0	0	3	gene_poor
chr2	237120000	237480000	0	1	0	2	gene_poor
chr2	237480000	238000000	0	0	0	3	gene_poor
chr2	238000000	238320000	0	0	0	2	gene_poor
chr2	238320000	238480000	0	0	0	2	gene_poor
chr2	238480000	238720000	0	0	0	5	gene_poor
chr2	238720000	239160000	0	0	1	12	gene_enriched
chr2	239160000	239400000	0	0	1	4	gene_poor
chr2	239400000	239720000	1	0	0	0	gene_desert
chr2	239720000	239960000	0	0	0	1	gene_poor
chr2	239960000	240320000	0	0	0	1	gene_poor
chr2	240320000	240720000	0	1	0	2	gene_poor
chr2	240720000	240960000	0	0	0	1	gene_poor
chr2	240960000	241080000	0	1	0	2	gene_poor
chr2	241080000	241400000	0	0	0	3	gene_poor
chr2	241520000	241760000	0	1	0	6	gene_enriched
chr2	241760000	242040000	0	1	0	8	gene_enriched
chr2	242280000	242600000	0	0	1	8	gene_enriched
chr2	242600000	242840000	0	0	1	12	gene_enriched
chr2	242840000	243120000	0	0	0	4	gene_poor
chr3	80000	440000	1	0	0	1	gene_poor
chr3	440000	3240000	1	0	0	7	gene_enriched
chr3	3240000	4320000	1	0	0	3	gene_poor
chr3	4320000	4720000	0	0	0	3	gene_poor
chr3	4720000	5280000	0	0	0	4	gene_poor
chr3	5280000	8440000	1	0	0	2	gene_poor
chr3	8440000	8680000	0	0	0	3	gene_poor
chr3	8680000	9000000	0	0	0	3	gene_poor
chr3	9000000	9360000	0	0	0	3	gene_poor
chr3	9360000	9520000	0	0	1	5	gene_poor
chr3	9520000	9760000	0	0	0	5	gene_poor
chr3	9760000	10000000	0	0	1	16	gene_enriched
chr3	10080000	10360000	0	0	1	10	gene_enriched
chr3	10360000	10760000	0	1	0	1	gene_poor
chr3	10760000	11120000	0	1	0	1	gene_poor
chr3	11120000	11400000	0	0	0	2	gene_poor
chr3	11400000	11680000	0	0	0	2	gene_poor
chr3	11680000	11880000	0	0	0	2	gene_poor
chr3	11880000	12160000	0	1	0	2	gene_poor
chr3	12160000	12520000	0	0	0	3	gene_poor
chr3	12520000	12880000	0	0	0	8	gene_enriched
chr3	12880000	13040000	0	0	0	3	gene_poor
chr3	13040000	13520000	0	0	0	2	gene_poor
chr3	13520000	13680000	0	0	0	2	gene_poor
chr3	13680000	13920000	0	0	0	1	gene_poor
chr3	13920000	14240000	0	0	0	9	gene_enriched
chr3	14240000	14520000	0	0	0	2	gene_poor
chr3	14520000	14960000	0	1	0	3	gene_poor
chr3	14960000	15120000	0	0	1	4	gene_poor
chr3	15120000	15640000	0	0	0	10	gene_enriched
chr3	15640000	15880000	0	0	0	3	gene_poor
chr3	15880000	16320000	0	0	0	4	gene_poor
chr3	16320000	16640000	0	0	0	4	gene_poor
chr3	16640000	17280000	0	0	0	2	gene_poor
chr3	17280000	17480000	0	0	0	1	gene_poor
chr3	17480000	17920000	0	0	0	2	gene_poor
chr3	17920000	18480000	0	0	0	2	gene_poor
chr3	18480000	19920000	0	0	0	5	gene_poor
chr3	19920000	20280000	0	0	0	5	gene_poor
chr3	20280000	21560000	1	0	0	0	gene_desert
chr3	21560000	21960000	1	0	0	0	gene_desert
chr3	21960000	22160000	0	0	0	0	gene_desert
chr3	22160000	22600000	0	0	0	1	gene_poor
chr3	22600000	23000000	0	0	0	0	gene_desert
chr3	23000000	23240000	0	0	0	0	gene_desert
chr3	23240000	23840000	0	0	0	1	gene_poor
chr3	24040000	24280000	0	0	0	1	gene_poor
chr3	24280000	24800000	0	0	0	2	gene_poor
chr3	24800000	25640000	0	0	0	2	gene_poor
chr3	25640000	25960000	0	0	0	3	gene_poor
chr3	25960000	27160000	1	0	0	1	gene_poor
chr3	27160000	27320000	0	0	0	1	gene_poor
chr3	27320000	27760000	0	0	0	5	gene_poor
chr3	27760000	28400000	0	0	0	5	gene_poor
chr3	28400000	28920000	0	0	0	2	gene_poor
chr3	28920000	29880000	0	0	0	1	gene_poor
chr3	29880000	30040000	0	0	0	1	gene_poor
chr3	30040000	30800000	0	0	0	3	gene_poor
chr3	30800000	31200000	0	0	0	0	gene_desert
chr3	31200000	31560000	0	0	0	0	gene_desert
chr3	31560000	32040000	0	0	0	3	gene_poor
chr3	32040000	32200000	0	0	0	3	gene_poor
chr3	32200000	32520000	0	0	0	4	gene_poor
chr3	32520000	32760000	0	0	0	5	gene_poor
chr3	32760000	33000000	0	0	0	3	gene_poor
chr3	33000000	33160000	0	0	1	3	gene_poor
chr3	33160000	33440000	0	0	0	5	gene_poor
chr3	33440000	33880000	0	0	0	6	gene_enriched
chr3	33880000	34320000	0	0	0	1	gene_poor
chr3	34320000	36000000	0	0	0	1	gene_poor
chr3	36000000	36760000	0	0	0	1	gene_poor
chr3	36760000	37040000	0	0	0	5	gene_poor
chr3	37040000	37400000	0	0	1	9	gene_enriched
chr3	37400000	37840000	0	1	0	5	gene_poor
chr3	37840000	38040000	0	0	0	4	gene_poor
chr3	38040000	38360000	0	0	0	7	gene_enriched
chr3	38360000	38560000	0	0	0	4	gene_poor
chr3	38560000	39080000	0	0	0	3	gene_poor
chr3	39080000	39440000	0	0	0	5	gene_poor
chr3	39440000	40240000	0	0	0	3	gene_poor
chr3	40240000	40360000	0	0	0	3	gene_poor
chr3	40360000	40600000	0	0	0	6	gene_enriched
chr3	40600000	41280000	0	0	0	3	gene_poor
chr3	41280000	41920000	0	0	0	3	gene_poor
chr3	41920000	42160000	0	0	0	2	gene_poor
chr3	42280000	42520000	0	0	0	1	gene_poor
chr3	42520000	42960000	0	0	0	11	gene_enriched
chr3	42960000	43200000	0	0	0	4	gene_poor
chr3	43200000	43560000	0	0	0	4	gene_poor
chr3	43560000	43800000	0	0	0	2	gene_poor
chr3	43800000	44280000	0	0	0	2	gene_poor
chr3	44280000	44560000	0	0	0	3	gene_poor
chr3	44560000	44800000	1	0	0	9	gene_enriched
chr3	44800000	45040000	0	0	1	6	gene_enriched
chr3	45040000	45280000	0	0	0	5	gene_poor
chr3	45280000	45520000	0	0	0	1	gene_poor
chr3	45520000	45760000	0	0	0	4	gene_poor
chr3	45760000	46000000	0	0	0	5	gene_poor
chr3	46000000	46120000	0	0	0	1	gene_poor
chr3	46120000	46520000	0	0	0	1	gene_poor
chr3	46520000	46720000	0	0	0	2	gene_poor
chr3	46720000	46960000	0	0	0	4	gene_poor
chr3	47040000	47440000	0	0	1	7	gene_enriched
chr3	47560000	47840000	0	0	1	3	gene_poor
chr3	47840000	48200000	0	0	1	4	gene_poor
chr3	48200000	48480000	0	0	0	8	gene_enriched
chr3	48720000	49040000	0	0	1	10	gene_enriched
chr3	49040000	49520000	0	0	1	21	gene_enriched
chr3	49520000	49720000	0	0	0	4	gene_poor
chr3	49720000	50000000	0	0	1	14	gene_enriched
chr3	50000000	50160000	0	0	1	3	gene_poor
chr3	50360000	50680000	0	0	0	14	gene_enriched
chr3	50680000	51440000	0	1	0	6	gene_enriched
chr3	51440000	51760000	0	0	1	4	gene_poor
chr3	51760000	51960000	0	1	0	0	gene_desert
chr3	51960000	52240000	0	0	0	12	gene_enriched
chr3	52240000	52480000	0	0	0	11	gene_enriched
chr3	52480000	52760000	0	0	1	10	gene_enriched
chr3	52760000	53120000	0	0	0	8	gene_enriched
chr3	53120000	53400000	0	0	1	5	gene_poor
chr3	53400000	53760000	0	1	0	1	gene_poor
chr3	53760000	53960000	0	0	0	6	gene_enriched
chr3	53960000	54440000	0	0	0	0	gene_desert
chr3	54440000	54880000	0	0	0	2	gene_poor
chr3	54880000	55480000	0	0	0	0	gene_desert
chr3	55480000	55760000	0	0	0	3	gene_poor
chr3	55760000	55960000	0	0	0	1	gene_poor
chr3	55960000	56320000	0	1	0	1	gene_poor
chr3	56320000	56600000	0	1	0	2	gene_poor
chr3	56720000	57040000	0	0	0	1	gene_poor
chr3	57120000	57560000	0	0	0	6	gene_enriched
chr3	57560000	57840000	0	0	0	4	gene_poor
chr3	57840000	58160000	0	0	1	3	gene_poor
chr3	58160000	58280000	0	0	0	2	gene_poor
chr3	58280000	58640000	0	0	0	7	gene_enriched
chr3	58640000	59200000	0	0	0	1	gene_poor
chr3	59200000	59560000	0	0	0	0	gene_desert
chr3	59560000	59880000	0	0	0	1	gene_poor
chr3	59880000	60400000	0	0	0	1	gene_poor
chr3	60600000	61280000	0	0	0	1	gene_poor
chr3	61360000	61520000	0	0	0	0	gene_desert
chr3	61520000	61800000	0	0	0	2	gene_poor
chr3	61800000	62160000	0	0	0	1	gene_poor
chr3	62160000	62600000	0	1	0	5	gene_poor
chr3	62600000	63240000	0	1	0	1	gene_poor
chr3	63320000	63800000	0	0	0	0	gene_desert
chr3	63800000	64000000	0	0	1	5	gene_poor
chr3	64000000	64520000	0	0	0	4	gene_poor
chr3	64520000	65360000	0	0	0	2	gene_poor
chr3	65360000	65760000	0	0	0	1	gene_poor
chr3	65760000	66200000	0	0	0	2	gene_poor
chr3	66240000	66920000	0	0	0	2	gene_poor
chr3	66920000	67160000	0	0	0	1	gene_poor
chr3	67160000	67400000	0	0	0	0	gene_desert
chr3	67400000	67720000	0	0	0	2	gene_poor
chr3	67720000	69040000	0	0	0	5	gene_poor
chr3	69040000	69480000	0	0	1	6	gene_enriched
chr3	69480000	69720000	0	0	0	2	gene_poor
chr3	69720000	70040000	0	0	0	1	gene_poor
chr3	70040000	70560000	0	1	0	0	gene_desert
chr3	70560000	71120000	0	1	0	1	gene_poor
chr3	71120000	71440000	0	0	0	1	gene_poor
chr3	71440000	71720000	0	0	0	3	gene_poor
chr3	71720000	72320000	0	0	0	2	gene_poor
chr3	72320000	72880000	0	0	0	2	gene_poor
chr3	72880000	73160000	0	0	0	5	gene_poor
chr3	73160000	73560000	0	0	0	1	gene_poor
chr3	73560000	73920000	0	0	0	1	gene_poor
chr3	73920000	74320000	0	0	0	1	gene_poor
chr3	74320000	75240000	0	0	0	1	gene_poor
chr3	75240000	75720000	0	0	0	6	gene_enriched
chr3	75720000	76160000	1	0	0	3	gene_poor
chr3	76160000	76680000	0	0	0	2	gene_poor
chr3	76680000	77080000	0	0	0	1	gene_poor
chr3	77080000	77360000	0	0	0	1	gene_poor
chr3	77360000	78240000	0	0	0	1	gene_poor
chr3	78240000	78720000	0	0	0	1	gene_poor
chr3	78720000	79120000	0	0	0	1	gene_poor
chr3	79120000	79560000	0	0	0	1	gene_poor
chr3	79560000	80120000	0	0	0	1	gene_poor
chr3	80120000	80480000	0	0	0	0	gene_desert
chr3	80480000	80760000	0	0	0	0	gene_desert
chr3	80760000	81320000	0	0	0	1	gene_poor
chr3	81440000	83600000	0	0	0	2	gene_poor
chr3	83600000	85000000	0	0	0	0	gene_desert
chr3	85000000	85400000	0	0	0	1	gene_poor
chr3	85400000	85680000	0	0	0	1	gene_poor
chr3	85680000	85840000	0	0	0	1	gene_poor
chr3	85840000	86280000	0	0	0	1	gene_poor
chr3	86280000	86800000	0	0	0	0	gene_desert
chr3	86800000	87320000	0	0	0	3	gene_poor
chr3	87320000	87560000	0	0	0	0	gene_desert
chr3	87560000	88040000	0	0	0	0	gene_desert
chr3	88040000	88240000	0	0	0	4	gene_poor
chr3	88240000	89160000	0	0	0	1	gene_poor
chr3	89160000	89920000	0	0	0	1	gene_poor
chr3	89920000	90240000	0	0	0	0	gene_desert
chr3	90240000	90520000	1	0	0	0	gene_desert
chr3	93520000	93800000	0	0	0	6	gene_enriched
chr3	93800000	94040000	0	0	0	1	gene_poor
chr3	94040000	94520000	0	0	0	1	gene_poor
chr3	94520000	95240000	1	0	0	0	gene_desert
chr3	95240000	96040000	1	0	0	0	gene_desert
chr3	96040000	96560000	1	0	0	3	gene_poor
chr3	96560000	97480000	0	0	0	3	gene_poor
chr3	97480000	97760000	0	0	0	4	gene_poor
chr3	97760000	98040000	0	1	0	0	gene_desert
chr3	98040000	98320000	0	0	0	2	gene_poor
chr3	98320000	98520000	0	0	0	3	gene_poor
chr3	98520000	98720000	0	0	0	2	gene_poor
chr3	98720000	99520000	0	0	0	2	gene_poor
chr3	99520000	100000000	0	0	0	6	gene_enriched
chr3	100000000	100440000	0	0	0	7	gene_enriched
chr3	100440000	100920000	0	0	0	2	gene_poor
chr3	100920000	101280000	0	0	0	2	gene_poor
chr3	101520000	101960000	0	0	0	3	gene_poor
chr3	101960000	102280000	0	0	0	1	gene_poor
chr3	102360000	103000000	1	0	0	0	gene_desert
chr3	103000000	103960000	1	0	0	0	gene_desert
chr3	103960000	104320000	1	0	0	0	gene_desert
chr3	104320000	105080000	0	0	0	0	gene_desert
chr3	105080000	105400000	0	0	0	2	gene_poor
chr3	105400000	106360000	0	0	0	1	gene_poor
chr3	106360000	106920000	0	0	0	2	gene_poor
chr3	106920000	107240000	0	0	0	2	gene_poor
chr3	107240000	107640000	0	0	0	1	gene_poor
chr3	107640000	108200000	0	0	0	4	gene_poor
chr3	108320000	108840000	0	1	0	1	gene_poor
chr3	108840000	109440000	1	0	0	0	gene_desert
chr3	109440000	110040000	1	0	0	0	gene_desert
chr3	110040000	110800000	0	0	0	1	gene_poor
chr3	110800000	111280000	0	0	0	1	gene_poor
chr3	111400000	111840000	0	0	1	5	gene_poor
chr3	111840000	112280000	0	0	0	4	gene_poor
chr3	112280000	112720000	0	0	0	6	gene_enriched
chr3	112720000	113040000	0	0	0	4	gene_poor
chr3	113040000	113440000	0	0	0	5	gene_poor
chr3	113440000	113680000	0	0	0	5	gene_poor
chr3	113680000	114080000	0	0	0	5	gene_poor
chr3	114080000	114520000	0	0	0	1	gene_poor
chr3	114520000	114920000	0	0	0	1	gene_poor
chr3	114920000	115560000	0	1	0	2	gene_poor
chr3	115560000	116480000	0	1	0	2	gene_poor
chr3	116480000	117720000	0	0	0	1	gene_poor
chr3	117720000	118360000	1	0	0	0	gene_desert
chr3	118360000	118560000	0	0	0	0	gene_desert
chr3	118560000	118840000	0	1	0	1	gene_poor
chr3	118840000	118960000	0	0	0	2	gene_poor
chr3	118960000	119440000	0	0	0	10	gene_enriched
chr3	119560000	119920000	0	0	1	3	gene_poor
chr3	119920000	120280000	0	0	0	4	gene_poor
chr3	120280000	120520000	0	0	0	4	gene_poor
chr3	120520000	121240000	0	0	0	5	gene_poor
chr3	121240000	122000000	0	0	0	7	gene_enriched
chr3	122080000	122400000	0	0	1	9	gene_enriched
chr3	122400000	122760000	0	0	0	5	gene_poor
chr3	122760000	123000000	0	0	1	2	gene_poor
chr3	123000000	123280000	0	1	0	3	gene_poor
chr3	123280000	123440000	0	0	0	4	gene_poor
chr3	123440000	123720000	0	0	0	2	gene_poor
chr3	123720000	124280000	0	1	0	1	gene_poor
chr3	124280000	124440000	0	1	0	1	gene_poor
chr3	124440000	124680000	0	0	1	5	gene_poor
chr3	124680000	125320000	0	0	1	5	gene_poor
chr3	125400000	125640000	0	0	0	3	gene_poor
chr3	125640000	126200000	0	0	0	7	gene_enriched
chr3	126200000	126720000	0	0	0	4	gene_poor
chr3	126720000	127280000	0	1	0	1	gene_poor
chr3	127280000	127760000	0	0	0	6	gene_enriched
chr3	127760000	128320000	0	0	0	6	gene_enriched
chr3	128320000	128640000	0	0	1	7	gene_enriched
chr3	128640000	129040000	0	0	0	11	gene_enriched
chr3	129040000	129320000	0	0	0	7	gene_enriched
chr3	129320000	129640000	0	0	0	4	gene_poor
chr3	129640000	129840000	0	0	0	3	gene_poor
chr3	129840000	130400000	0	1	0	1	gene_poor
chr3	130400000	130760000	0	0	1	4	gene_poor
chr3	130760000	131240000	0	0	0	6	gene_enriched
chr3	131240000	131480000	0	0	0	1	gene_poor
chr3	131480000	131760000	0	0	0	1	gene_poor
chr3	131760000	131960000	0	1	0	2	gene_poor
chr3	131960000	132160000	0	1	0	3	gene_poor
chr3	132160000	132440000	0	0	1	5	gene_poor
chr3	132440000	132760000	0	1	0	2	gene_poor
chr3	132760000	133120000	0	1	0	2	gene_poor
chr3	133120000	133360000	0	0	0	2	gene_poor
chr3	133360000	133920000	0	0	0	6	gene_enriched
chr3	133920000	134240000	0	0	0	4	gene_poor
chr3	134240000	135600000	0	1	0	3	gene_poor
chr3	135600000	135800000	0	0	0	1	gene_poor
chr3	135800000	136080000	0	0	0	4	gene_poor
chr3	136080000	136480000	0	0	0	3	gene_poor
chr3	136480000	136760000	0	0	1	6	gene_enriched
chr3	136760000	137760000	0	1	0	2	gene_poor
chr3	137760000	138120000	0	0	1	6	gene_enriched
chr3	138120000	138320000	0	0	0	3	gene_poor
chr3	138320000	138640000	0	0	0	2	gene_poor
chr3	138640000	139080000	0	1	0	4	gene_poor
chr3	139080000	139680000	0	0	0	5	gene_poor
chr3	139680000	140600000	0	0	0	1	gene_poor
chr3	140600000	140960000	0	1	0	2	gene_poor
chr3	140960000	141280000	0	0	0	3	gene_poor
chr3	141280000	141720000	0	0	1	7	gene_enriched
chr3	141720000	142080000	0	0	0	5	gene_poor
chr3	142080000	142280000	0	0	1	4	gene_poor
chr3	142280000	142520000	0	0	0	3	gene_poor
chr3	142520000	142760000	0	0	0	7	gene_enriched
chr3	142760000	143480000	0	0	0	5	gene_poor
chr3	143480000	143680000	0	0	0	1	gene_poor
chr3	143680000	145480000	1	0	0	1	gene_poor
chr3	145480000	145760000	0	0	0	0	gene_desert
chr3	145760000	146360000	0	0	0	5	gene_poor
chr3	146360000	147800000	1	0	0	3	gene_poor
chr3	147800000	148080000	0	0	0	0	gene_desert
chr3	148080000	148440000	0	0	0	1	gene_poor
chr3	148440000	148680000	0	1	0	1	gene_poor
chr3	148680000	149000000	0	0	0	6	gene_enriched
chr3	149000000	149200000	0	0	0	6	gene_enriched
chr3	149200000	149640000	0	0	0	5	gene_poor
chr3	149640000	149920000	0	1	0	6	gene_enriched
chr3	149920000	150240000	0	0	0	2	gene_poor
chr3	150240000	150600000	0	0	0	6	gene_enriched
chr3	150600000	150880000	0	1	0	1	gene_poor
chr3	150880000	151160000	0	0	0	3	gene_poor
chr3	151160000	151640000	0	0	0	2	gene_poor
chr3	151640000	152200000	0	0	0	2	gene_poor
chr3	152200000	152720000	0	0	0	2	gene_poor
chr3	152720000	153720000	0	0	0	1	gene_poor
chr3	153720000	154040000	0	0	0	3	gene_poor
chr3	154040000	154480000	0	0	0	2	gene_poor
chr3	154480000	155040000	1	0	0	2	gene_poor
chr3	155040000	155440000	0	0	0	1	gene_poor
chr3	155440000	155680000	0	0	1	5	gene_poor
chr3	155680000	156240000	0	1	0	2	gene_poor
chr3	156240000	156400000	0	0	0	5	gene_poor
chr3	156400000	156560000	0	0	0	5	gene_poor
chr3	156560000	156880000	0	0	0	2	gene_poor
chr3	156880000	157240000	0	0	0	3	gene_poor
chr3	157320000	157800000	0	1	0	0	gene_desert
chr3	157800000	158240000	0	0	0	2	gene_poor
chr3	158240000	158520000	0	0	0	8	gene_enriched
chr3	158520000	159000000	0	0	0	2	gene_poor
chr3	159000000	159320000	0	0	0	1	gene_poor
chr3	159320000	159520000	0	0	0	1	gene_poor
chr3	159520000	159760000	0	0	0	3	gene_poor
chr3	159760000	160120000	0	0	0	5	gene_poor
chr3	160280000	160680000	0	0	0	4	gene_poor
chr3	160680000	160920000	0	0	0	3	gene_poor
chr3	160920000	161160000	0	0	0	3	gene_poor
chr3	161160000	161560000	1	0	0	0	gene_desert
chr3	161560000	163200000	1	0	0	1	gene_poor
chr3	163200000	163680000	0	0	0	0	gene_desert
chr3	163680000	164920000	0	0	0	2	gene_poor
chr3	164920000	165560000	0	0	0	1	gene_poor
chr3	165560000	167080000	1	0	0	0	gene_desert
chr3	167080000	167920000	0	0	0	3	gene_poor
chr3	167920000	168560000	0	0	0	1	gene_poor
chr3	168560000	168840000	0	0	0	1	gene_poor
chr3	168840000	169480000	0	0	0	2	gene_poor
chr3	169480000	169800000	0	0	0	10	gene_enriched
chr3	169800000	170120000	0	0	1	5	gene_poor
chr3	170120000	170600000	0	0	0	4	gene_poor
chr3	170600000	170880000	0	1	0	2	gene_poor
chr3	170880000	171280000	0	0	0	1	gene_poor
chr3	171280000	171560000	0	0	0	2	gene_poor
chr3	171560000	171760000	0	0	0	1	gene_poor
chr3	171760000	172080000	0	0	1	1	gene_poor
chr3	172080000	172480000	0	0	1	6	gene_enriched
chr3	172480000	174080000	0	0	0	3	gene_poor
chr3	174080000	174840000	0	0	0	2	gene_poor
chr3	174840000	176160000	0	0	0	3	gene_poor
chr3	176160000	176680000	0	0	0	0	gene_desert
chr3	176680000	178120000	0	0	0	4	gene_poor
chr3	178120000	178720000	0	0	0	2	gene_poor
chr3	178720000	179040000	0	0	0	4	gene_poor
chr3	179040000	179360000	0	0	1	12	gene_enriched
chr3	179360000	180320000	0	0	0	4	gene_poor
chr3	180320000	180920000	0	0	0	6	gene_enriched
chr3	180920000	181440000	0	1	0	2	gene_poor
chr3	181440000	181960000	0	0	0	2	gene_poor
chr3	181960000	182400000	0	0	0	0	gene_desert
chr3	182400000	182600000	0	0	1	2	gene_poor
chr3	182600000	182840000	0	0	1	5	gene_poor
chr3	182840000	183120000	0	0	0	3	gene_poor
chr3	183120000	183600000	0	0	0	8	gene_enriched
chr3	183600000	183840000	0	0	1	3	gene_poor
chr3	183840000	184080000	0	0	1	15	gene_enriched
chr3	184080000	184280000	0	1	0	5	gene_poor
chr3	184280000	184520000	0	0	0	4	gene_poor
chr3	184520000	185000000	0	0	0	3	gene_poor
chr3	185000000	185360000	0	0	0	5	gene_poor
chr3	185360000	185680000	0	0	1	4	gene_poor
chr3	185680000	185960000	0	1	0	3	gene_poor
chr3	185960000	186280000	0	1	0	3	gene_poor
chr3	186280000	186560000	0	0	0	6	gene_enriched
chr3	186560000	186920000	0	0	0	3	gene_poor
chr3	186920000	187440000	0	1	0	1	gene_poor
chr3	187440000	188680000	0	0	0	7	gene_enriched
chr3	188680000	188960000	0	0	0	1	gene_poor
chr3	188960000	189520000	1	0	0	2	gene_poor
chr3	189520000	189680000	0	0	1	2	gene_poor
chr3	189680000	189920000	0	0	0	2	gene_poor
chr3	189920000	190160000	0	0	0	1	gene_poor
chr3	190160000	190440000	0	0	1	2	gene_poor
chr3	190440000	190840000	0	1	0	1	gene_poor
chr3	190840000	191160000	0	0	0	2	gene_poor
chr3	191160000	191880000	1	0	0	1	gene_poor
chr3	191880000	192160000	0	1	0	1	gene_poor
chr3	192160000	192520000	0	1	0	2	gene_poor
chr3	192520000	192760000	0	0	0	1	gene_poor
chr3	192760000	193320000	0	1	0	1	gene_poor
chr3	193320000	193840000	0	0	0	1	gene_poor
chr3	193840000	194040000	0	0	0	2	gene_poor
chr3	194040000	194400000	0	0	0	8	gene_enriched
chr3	194400000	195000000	0	0	0	3	gene_poor
chr3	195000000	195280000	0	0	0	3	gene_poor
chr3	195360000	195720000	0	0	0	11	gene_enriched
chr3	195720000	195960000	0	0	0	3	gene_poor
chr3	195960000	196240000	0	0	1	10	gene_enriched
chr3	196240000	196440000	0	0	0	6	gene_enriched
chr3	196440000	196680000	0	0	1	8	gene_enriched
chr3	196680000	196920000	0	0	1	5	gene_poor
chr3	196920000	197280000	0	0	0	5	gene_poor
chr3	197600000	197920000	0	0	0	5	gene_poor
chr4	80000	520000	1	0	0	12	gene_enriched
chr4	520000	1000000	0	0	0	16	gene_enriched
chr4	1000000	1360000	0	0	0	10	gene_enriched
chr4	1360000	1440000	0	1	0	2	gene_poor
chr4	1480000	1680000	0	0	0	1	gene_poor
chr4	1680000	1920000	0	0	1	9	gene_enriched
chr4	1920000	2200000	0	0	0	5	gene_poor
chr4	2200000	2480000	0	0	0	6	gene_enriched
chr4	2480000	2720000	0	0	1	3	gene_poor
chr4	2720000	2960000	0	0	1	7	gene_enriched
chr4	2960000	3320000	0	0	1	6	gene_enriched
chr4	3320000	3560000	0	0	0	4	gene_poor
chr4	3560000	3960000	0	1	0	2	gene_poor
chr4	3960000	4120000	0	0	0	0	gene_desert
chr4	4160000	4240000	0	0	0	1	gene_poor
chr4	4240000	4480000	0	0	0	5	gene_poor
chr4	4480000	4960000	0	0	0	3	gene_poor
chr4	4960000	5400000	0	1	0	1	gene_poor
chr4	5400000	5800000	0	0	0	4	gene_poor
chr4	5800000	6240000	0	1	0	5	gene_poor
chr4	6320000	6680000	0	0	0	5	gene_poor
chr4	6680000	7080000	0	0	0	10	gene_enriched
chr4	7080000	7480000	0	0	0	2	gene_poor
chr4	7480000	7760000	0	0	0	2	gene_poor
chr4	7760000	8040000	0	0	0	2	gene_poor
chr4	8160000	8440000	0	0	0	5	gene_poor
chr4	8440000	8640000	0	0	0	4	gene_poor
chr4	8640000	8920000	0	1	0	1	gene_poor
chr4	8920000	9240000	0	0	0	0	gene_desert
chr4	9360000	9680000	0	0	0	0	gene_desert
chr4	9680000	10120000	0	0	0	3	gene_poor
chr4	10120000	10440000	0	0	0	0	gene_desert
chr4	10440000	10560000	0	0	0	2	gene_poor
chr4	10560000	11400000	0	0	0	3	gene_poor
chr4	11400000	11760000	0	0	0	1	gene_poor
chr4	11760000	12680000	0	0	0	1	gene_poor
chr4	12680000	13320000	1	0	0	0	gene_desert
chr4	13320000	13640000	0	0	0	4	gene_poor
chr4	13640000	14720000	0	0	0	1	gene_poor
chr4	14720000	15040000	0	0	0	2	gene_poor
chr4	15040000	15200000	0	0	0	1	gene_poor
chr4	15200000	15480000	0	0	0	1	gene_poor
chr4	15480000	15720000	0	0	0	4	gene_poor
chr4	15720000	16000000	0	0	0	2	gene_poor
chr4	16000000	16280000	0	1	0	3	gene_poor
chr4	16280000	16520000	0	1	0	1	gene_poor
chr4	16520000	16920000	0	1	0	0	gene_desert
chr4	16920000	17480000	0	0	0	1	gene_poor
chr4	17480000	17800000	0	0	0	4	gene_poor
chr4	17800000	18640000	0	0	0	3	gene_poor
chr4	18640000	19200000	0	0	0	0	gene_desert
chr4	19200000	20280000	0	0	0	1	gene_poor
chr4	20400000	20720000	0	0	0	2	gene_poor
chr4	20720000	21480000	1	0	0	2	gene_poor
chr4	21480000	21800000	0	0	0	1	gene_poor
chr4	21800000	22400000	0	0	0	2	gene_poor
chr4	22400000	22720000	0	0	0	2	gene_poor
chr4	22720000	23120000	1	0	0	4	gene_poor
chr4	23120000	23720000	1	0	0	1	gene_poor
chr4	23720000	24480000	0	0	0	2	gene_poor
chr4	24480000	25000000	0	0	0	3	gene_poor
chr4	25000000	25160000	0	1	0	2	gene_poor
chr4	25160000	25400000	0	0	1	4	gene_poor
chr4	25400000	25960000	0	0	0	3	gene_poor
chr4	25960000	26320000	0	0	0	1	gene_poor
chr4	26440000	26720000	0	0	0	1	gene_poor
chr4	26720000	27040000	0	0	0	2	gene_poor
chr4	27040000	27360000	1	0	0	0	gene_desert
chr4	27360000	27640000	1	0	0	0	gene_desert
chr4	27640000	28200000	1	0	0	0	gene_desert
chr4	28200000	29960000	1	0	0	0	gene_desert
chr4	29960000	30680000	1	0	0	0	gene_desert
chr4	30680000	31040000	0	0	0	1	gene_poor
chr4	31040000	31360000	0	0	0	1	gene_poor
chr4	31360000	31720000	0	0	0	0	gene_desert
chr4	31720000	32320000	1	0	0	0	gene_desert
chr4	32320000	34440000	1	0	0	0	gene_desert
chr4	34440000	34760000	1	0	0	0	gene_desert
chr4	34760000	35920000	1	0	0	0	gene_desert
chr4	35920000	36400000	0	0	0	1	gene_poor
chr4	36400000	37400000	1	0	0	1	gene_poor
chr4	37400000	37800000	0	0	0	3	gene_poor
chr4	37800000	38040000	0	0	0	3	gene_poor
chr4	38040000	38320000	0	0	0	1	gene_poor
chr4	38320000	38760000	0	0	0	2	gene_poor
chr4	38760000	38880000	0	0	0	3	gene_poor
chr4	38880000	39160000	0	0	0	4	gene_poor
chr4	39160000	39440000	0	0	1	3	gene_poor
chr4	39440000	39680000	0	0	0	8	gene_enriched
chr4	39680000	40000000	0	0	1	4	gene_poor
chr4	40000000	40320000	0	0	0	4	gene_poor
chr4	40320000	40720000	0	0	0	1	gene_poor
chr4	40720000	40920000	0	0	1	2	gene_poor
chr4	40920000	41240000	0	0	1	1	gene_poor
chr4	41240000	41680000	0	0	0	3	gene_poor
chr4	41680000	41920000	0	1	0	2	gene_poor
chr4	41920000	42280000	0	0	0	4	gene_poor
chr4	42280000	42560000	0	0	0	2	gene_poor
chr4	42560000	43000000	0	0	0	1	gene_poor
chr4	43000000	43760000	1	0	0	1	gene_poor
chr4	43760000	44440000	0	0	0	1	gene_poor
chr4	44440000	44720000	0	0	0	4	gene_poor
chr4	44720000	45480000	1	0	0	1	gene_poor
chr4	45480000	45960000	1	0	0	0	gene_desert
chr4	45960000	46320000	1	0	0	1	gene_poor
chr4	46320000	46680000	1	0	0	1	gene_poor
chr4	46680000	46840000	0	0	0	1	gene_poor
chr4	46840000	47120000	0	1	0	1	gene_poor
chr4	47120000	47400000	0	0	0	1	gene_poor
chr4	47400000	47600000	0	0	0	5	gene_poor
chr4	47600000	47920000	0	0	0	4	gene_poor
chr4	47920000	48120000	0	0	0	2	gene_poor
chr4	48120000	48560000	0	0	0	4	gene_poor
chr4	48560000	49040000	0	0	1	4	gene_poor
chr4	49040000	49120000	1	0	0	0	gene_desert
chr4	49160000	49320000	0	0	0	5	gene_poor
chr4	49480000	49640000	0	0	0	6	gene_enriched
chr4	52680000	53080000	0	0	0	5	gene_poor
chr4	53080000	53400000	0	0	0	0	gene_desert
chr4	53400000	53880000	0	0	0	7	gene_enriched
chr4	53880000	54280000	0	0	0	2	gene_poor
chr4	54280000	54760000	0	0	0	2	gene_poor
chr4	54760000	55120000	0	0	0	2	gene_poor
chr4	55120000	55560000	0	0	0	2	gene_poor
chr4	55560000	55840000	0	1	0	1	gene_poor
chr4	55840000	56200000	0	0	0	0	gene_desert
chr4	56280000	56760000	0	0	0	4	gene_poor
chr4	56760000	57200000	0	1	0	3	gene_poor
chr4	57200000	57840000	0	0	0	14	gene_enriched
chr4	57840000	58040000	0	0	1	4	gene_poor
chr4	58040000	58320000	0	0	0	1	gene_poor
chr4	58320000	60080000	0	0	0	0	gene_desert
chr4	60080000	61080000	0	0	0	0	gene_desert
chr4	61080000	61640000	0	0	0	0	gene_desert
chr4	61640000	62400000	0	0	0	1	gene_poor
chr4	62400000	63600000	0	0	0	1	gene_poor
chr4	63600000	64600000	1	0	0	1	gene_poor
chr4	64600000	65480000	1	0	0	0	gene_desert
chr4	65480000	65840000	1	0	0	0	gene_desert
chr4	65840000	67560000	0	0	0	4	gene_poor
chr4	67560000	67920000	0	0	0	0	gene_desert
chr4	67920000	68280000	0	0	0	0	gene_desert
chr4	68280000	68720000	0	0	0	5	gene_poor
chr4	68720000	69120000	0	0	0	2	gene_poor
chr4	69120000	69360000	0	0	0	3	gene_poor
chr4	69360000	70040000	0	0	0	4	gene_poor
chr4	70040000	70520000	0	0	0	3	gene_poor
chr4	70520000	70760000	0	0	0	1	gene_poor
chr4	70760000	71120000	0	0	0	1	gene_poor
chr4	71120000	71440000	0	0	0	0	gene_desert
chr4	71440000	71920000	0	0	0	6	gene_enriched
chr4	71920000	72600000	0	0	0	1	gene_poor
chr4	72600000	73160000	0	0	0	2	gene_poor
chr4	73160000	73360000	0	0	0	1	gene_poor
chr4	73360000	73920000	0	0	0	1	gene_poor
chr4	73920000	74160000	0	0	1	3	gene_poor
chr4	74160000	74440000	0	1	0	3	gene_poor
chr4	74440000	74520000	0	0	0	1	gene_poor
chr4	74520000	75000000	0	0	0	5	gene_poor
chr4	75000000	75440000	0	0	0	4	gene_poor
chr4	75480000	75600000	0	0	0	1	gene_poor
chr4	75600000	75760000	0	1	0	1	gene_poor
chr4	75760000	76400000	0	1	0	2	gene_poor
chr4	76400000	76800000	0	0	1	4	gene_poor
chr4	76800000	77080000	0	0	1	7	gene_enriched
chr4	77080000	77440000	0	1	0	4	gene_poor
chr4	77440000	77680000	0	0	0	1	gene_poor
chr4	77680000	77960000	0	0	0	4	gene_poor
chr4	77960000	78160000	0	0	0	3	gene_poor
chr4	78160000	78280000	1	0	0	1	gene_poor
chr4	78280000	78640000	0	0	0	3	gene_poor
chr4	78640000	78880000	0	0	1	2	gene_poor
chr4	78880000	79440000	0	0	0	2	gene_poor
chr4	79440000	79880000	0	0	0	6	gene_enriched
chr4	79880000	80800000	1	0	0	0	gene_desert
chr4	80800000	81120000	0	0	0	2	gene_poor
chr4	81120000	81280000	0	1	0	2	gene_poor
chr4	81280000	81960000	0	0	0	0	gene_desert
chr4	81960000	82320000	0	1	0	1	gene_poor
chr4	82320000	82760000	0	0	0	2	gene_poor
chr4	82760000	83240000	0	0	0	2	gene_poor
chr4	83360000	83760000	0	0	0	6	gene_enriched
chr4	83760000	83960000	0	0	1	5	gene_poor
chr4	83960000	84200000	0	0	0	3	gene_poor
chr4	84200000	84400000	0	0	1	5	gene_poor
chr4	84400000	84560000	0	0	0	2	gene_poor
chr4	84560000	85440000	0	1	0	1	gene_poor
chr4	85440000	85640000	0	0	1	2	gene_poor
chr4	85640000	85920000	0	0	1	2	gene_poor
chr4	85920000	86320000	0	0	0	1	gene_poor
chr4	86320000	86680000	0	0	0	1	gene_poor
chr4	86680000	87000000	0	0	0	2	gene_poor
chr4	87000000	87400000	0	0	0	1	gene_poor
chr4	87400000	87840000	0	0	0	3	gene_poor
chr4	87840000	88080000	0	0	1	3	gene_poor
chr4	88160000	88440000	0	0	0	4	gene_poor
chr4	88440000	88920000	0	0	0	2	gene_poor
chr4	88920000	89160000	0	0	0	2	gene_poor
chr4	89160000	89440000	0	0	0	4	gene_poor
chr4	89440000	89720000	0	0	1	5	gene_poor
chr4	89720000	90080000	0	0	0	3	gene_poor
chr4	90080000	90400000	0	1	0	1	gene_poor
chr4	90400000	90520000	0	0	0	1	gene_poor
chr4	90520000	90840000	0	0	0	3	gene_poor
chr4	90840000	91240000	0	1	0	1	gene_poor
chr4	91240000	92040000	1	0	0	2	gene_poor
chr4	92040000	93320000	1	0	0	2	gene_poor
chr4	93320000	94120000	0	0	0	1	gene_poor
chr4	94120000	94720000	0	0	0	1	gene_poor
chr4	94720000	95200000	0	1	0	1	gene_poor
chr4	95200000	95320000	0	0	0	1	gene_poor
chr4	95320000	95520000	0	0	1	1	gene_poor
chr4	95520000	96080000	0	0	0	2	gene_poor
chr4	96080000	96440000	0	0	0	1	gene_poor
chr4	96440000	97280000	0	0	0	2	gene_poor
chr4	97280000	98640000	0	0	0	0	gene_desert
chr4	98640000	99040000	0	0	0	1	gene_poor
chr4	99040000	99360000	1	0	0	1	gene_poor
chr4	99360000	99640000	0	0	0	3	gene_poor
chr4	99640000	99800000	0	0	0	1	gene_poor
chr4	99800000	100040000	0	0	1	5	gene_poor
chr4	100040000	100440000	0	0	0	3	gene_poor
chr4	100440000	100880000	0	0	0	6	gene_enriched
chr4	100880000	101000000	0	0	0	0	gene_desert
chr4	101000000	101320000	1	0	0	1	gene_poor
chr4	101320000	101720000	1	0	0	0	gene_desert
chr4	101720000	102080000	0	0	0	1	gene_poor
chr4	102080000	102680000	0	0	0	3	gene_poor
chr4	102680000	103240000	0	0	0	2	gene_poor
chr4	103240000	103520000	0	0	0	3	gene_poor
chr4	103520000	104040000	0	0	1	11	gene_enriched
chr4	104120000	104880000	0	0	0	0	gene_desert
chr4	104880000	105800000	1	0	0	1	gene_poor
chr4	105800000	106400000	0	0	0	3	gene_poor
chr4	106400000	106640000	0	0	0	4	gene_poor
chr4	106640000	107160000	0	0	0	5	gene_poor
chr4	107160000	107840000	0	0	0	2	gene_poor
chr4	107840000	108440000	0	0	0	1	gene_poor
chr4	108440000	108640000	0	0	0	1	gene_poor
chr4	108640000	108920000	0	0	0	5	gene_poor
chr4	108920000	109520000	0	1	0	2	gene_poor
chr4	109520000	110320000	0	0	0	5	gene_poor
chr4	110320000	110920000	0	0	0	10	gene_enriched
chr4	110920000	111200000	0	0	0	2	gene_poor
chr4	111200000	111520000	0	1	0	1	gene_poor
chr4	111520000	111880000	0	1	0	1	gene_poor
chr4	111880000	112200000	1	0	0	0	gene_desert
chr4	112200000	112560000	0	0	0	0	gene_desert
chr4	112560000	113000000	0	1	0	0	gene_desert
chr4	113000000	113240000	0	0	0	5	gene_poor
chr4	113240000	113520000	0	0	0	5	gene_poor
chr4	113520000	113880000	0	0	0	6	gene_enriched
chr4	113880000	114280000	0	1	0	2	gene_poor
chr4	114280000	114680000	0	0	0	2	gene_poor
chr4	114680000	115320000	0	0	0	2	gene_poor
chr4	115320000	115640000	0	0	0	1	gene_poor
chr4	115640000	116000000	0	0	0	1	gene_poor
chr4	116000000	116480000	0	0	0	1	gene_poor
chr4	116480000	116800000	0	0	0	0	gene_desert
chr4	116800000	118040000	0	0	0	2	gene_poor
chr4	118040000	118480000	1	0	0	0	gene_desert
chr4	118480000	118960000	1	0	0	2	gene_poor
chr4	118960000	119200000	0	0	0	3	gene_poor
chr4	119200000	119440000	0	0	0	3	gene_poor
chr4	119440000	119600000	0	0	0	4	gene_poor
chr4	119600000	119880000	0	0	0	3	gene_poor
chr4	119880000	120200000	0	0	0	2	gene_poor
chr4	120200000	120480000	0	0	0	8	gene_enriched
chr4	120480000	121000000	0	0	0	2	gene_poor
chr4	121000000	121600000	0	0	0	0	gene_desert
chr4	121600000	122040000	0	0	0	2	gene_poor
chr4	122040000	122360000	0	0	0	2	gene_poor
chr4	122360000	122800000	0	1	0	4	gene_poor
chr4	122800000	123120000	0	1	0	3	gene_poor
chr4	123200000	123520000	0	0	0	1	gene_poor
chr4	123520000	123880000	0	0	0	5	gene_poor
chr4	124000000	124280000	0	0	0	1	gene_poor
chr4	124280000	124600000	0	0	0	2	gene_poor
chr4	124600000	125240000	0	0	0	1	gene_poor
chr4	125240000	125640000	0	0	0	1	gene_poor
chr4	125640000	126200000	1	0	0	0	gene_desert
chr4	126200000	126760000	0	0	0	1	gene_poor
chr4	126760000	127520000	1	0	0	0	gene_desert
chr4	127520000	128400000	1	0	0	0	gene_desert
chr4	128520000	128680000	0	0	0	1	gene_poor
chr4	128680000	129080000	0	0	1	7	gene_enriched
chr4	129080000	129360000	0	0	0	3	gene_poor
chr4	129360000	129800000	0	0	0	3	gene_poor
chr4	129800000	130040000	1	0	0	2	gene_poor
chr4	130040000	130280000	0	0	0	0	gene_desert
chr4	130280000	130560000	0	0	0	0	gene_desert
chr4	130560000	130840000	0	0	0	1	gene_poor
chr4	130840000	131280000	0	0	0	0	gene_desert
chr4	131280000	132000000	0	0	0	0	gene_desert
chr4	132000000	132360000	0	0	0	0	gene_desert
chr4	132360000	132640000	0	0	0	0	gene_desert
chr4	132640000	133160000	0	0	0	3	gene_poor
chr4	133160000	133600000	1	0	0	0	gene_desert
chr4	133600000	134040000	1	0	0	1	gene_poor
chr4	134040000	137840000	1	0	0	4	gene_poor
chr4	137840000	138720000	1	0	0	1	gene_poor
chr4	138720000	139120000	0	0	0	2	gene_poor
chr4	139120000	139600000	0	0	0	2	gene_poor
chr4	139600000	139880000	0	0	0	0	gene_desert
chr4	139880000	140320000	0	0	1	5	gene_poor
chr4	140640000	140960000	0	0	0	2	gene_poor
chr4	140960000	141280000	0	0	0	3	gene_poor
chr4	141280000	141520000	0	1	0	4	gene_poor
chr4	141520000	141800000	0	0	0	4	gene_poor
chr4	141800000	142080000	0	1	0	1	gene_poor
chr4	142080000	142240000	0	0	0	2	gene_poor
chr4	142240000	142640000	0	0	0	2	gene_poor
chr4	142640000	143040000	0	0	0	2	gene_poor
chr4	143040000	143760000	0	0	0	1	gene_poor
chr4	143760000	144120000	0	1	0	2	gene_poor
chr4	144120000	144480000	0	0	0	6	gene_enriched
chr4	144480000	145080000	0	0	0	3	gene_poor
chr4	145080000	145680000	1	0	0	3	gene_poor
chr4	145680000	146000000	1	0	0	1	gene_poor
chr4	146000000	146560000	0	0	0	7	gene_enriched
chr4	146560000	146880000	0	0	0	3	gene_poor
chr4	146880000	147240000	0	0	0	2	gene_poor
chr4	147240000	147840000	0	1	0	3	gene_poor
chr4	147840000	148040000	0	0	0	1	gene_poor
chr4	148040000	148520000	0	0	0	2	gene_poor
chr4	148520000	148840000	0	0	1	3	gene_poor
chr4	148840000	149360000	0	0	0	2	gene_poor
chr4	149360000	149960000	1	0	0	1	gene_poor
chr4	149960000	150240000	1	0	0	0	gene_desert
chr4	150240000	150840000	0	0	0	0	gene_desert
chr4	150840000	151160000	0	0	0	1	gene_poor
chr4	151160000	151800000	0	0	0	2	gene_poor
chr4	151800000	152040000	0	0	1	3	gene_poor
chr4	152040000	152280000	0	0	0	2	gene_poor
chr4	152280000	152560000	0	0	0	2	gene_poor
chr4	152560000	152680000	0	0	1	4	gene_poor
chr4	152680000	153320000	0	0	0	2	gene_poor
chr4	153320000	153680000	0	0	0	3	gene_poor
chr4	153680000	154040000	0	0	0	4	gene_poor
chr4	154040000	154240000	0	0	0	2	gene_poor
chr4	154240000	154520000	0	0	0	3	gene_poor
chr4	154520000	154680000	0	0	0	2	gene_poor
chr4	154680000	155280000	0	0	0	1	gene_poor
chr4	155280000	155560000	0	1	0	3	gene_poor
chr4	155560000	155720000	0	1	0	1	gene_poor
chr4	155720000	156320000	0	0	0	4	gene_poor
chr4	156320000	156720000	0	0	0	3	gene_poor
chr4	156720000	156880000	0	0	0	2	gene_poor
chr4	156880000	157360000	0	0	0	0	gene_desert
chr4	157360000	158120000	0	0	0	2	gene_poor
chr4	158120000	158880000	1	0	0	1	gene_poor
chr4	158880000	159160000	0	0	0	3	gene_poor
chr4	159160000	159600000	0	0	0	4	gene_poor
chr4	159600000	160120000	0	0	0	5	gene_poor
chr4	160120000	160400000	0	0	0	1	gene_poor
chr4	160400000	160840000	1	0	0	0	gene_desert
chr4	160840000	162480000	1	0	0	1	gene_poor
chr4	162480000	163120000	1	0	0	2	gene_poor
chr4	163120000	163400000	1	0	0	0	gene_desert
chr4	163400000	163960000	1	0	0	0	gene_desert
chr4	163960000	164480000	0	0	0	6	gene_enriched
chr4	164480000	164960000	0	0	0	2	gene_poor
chr4	164960000	165280000	0	0	0	1	gene_poor
chr4	165280000	165680000	0	0	0	2	gene_poor
chr4	165680000	166040000	0	0	0	7	gene_enriched
chr4	166040000	166400000	0	0	0	6	gene_enriched
chr4	166400000	166760000	0	0	0	1	gene_poor
chr4	166760000	167040000	0	0	0	1	gene_poor
chr4	167040000	167520000	0	0	0	0	gene_desert
chr4	167520000	167920000	1	0	0	0	gene_desert
chr4	167920000	168240000	0	0	0	0	gene_desert
chr4	168240000	168560000	1	0	0	0	gene_desert
chr4	168560000	169080000	1	0	0	0	gene_desert
chr4	169080000	169440000	0	0	0	3	gene_poor
chr4	169440000	169840000	0	0	0	3	gene_poor
chr4	169840000	170520000	0	0	1	4	gene_poor
chr4	170520000	170720000	0	0	1	4	gene_poor
chr4	170720000	171040000	0	0	0	2	gene_poor
chr4	171040000	171200000	1	0	0	0	gene_desert
chr4	171200000	171480000	1	0	0	0	gene_desert
chr4	171480000	171840000	0	0	0	1	gene_poor
chr4	171840000	172760000	1	0	0	1	gene_poor
chr4	172760000	173120000	0	0	0	1	gene_poor
chr4	173120000	173760000	1	0	0	1	gene_poor
chr4	173760000	174200000	0	0	0	3	gene_poor
chr4	174200000	174360000	0	0	0	6	gene_enriched
chr4	174440000	175120000	1	1	0	0	gene_desert
chr4	175120000	175280000	0	0	0	2	gene_poor
chr4	175280000	175680000	0	0	0	3	gene_poor
chr4	175680000	176480000	1	0	0	1	gene_poor
chr4	176480000	176840000	1	0	0	2	gene_poor
chr4	176840000	177280000	0	0	0	4	gene_poor
chr4	177280000	177720000	0	0	0	1	gene_poor
chr4	177720000	178000000	1	0	0	0	gene_desert
chr4	178000000	178480000	0	0	0	2	gene_poor
chr4	178480000	180840000	1	0	0	0	gene_desert
chr4	180840000	181560000	1	0	0	0	gene_desert
chr4	181560000	182040000	1	0	0	0	gene_desert
chr4	182040000	182480000	0	0	0	0	gene_desert
chr4	182480000	183040000	0	0	0	1	gene_poor
chr4	183040000	183400000	0	0	0	2	gene_poor
chr4	183400000	183760000	0	0	0	1	gene_poor
chr4	183840000	184200000	0	0	0	2	gene_poor
chr4	184200000	184360000	0	0	0	1	gene_poor
chr4	184360000	184640000	0	0	0	5	gene_poor
chr4	184640000	184760000	0	0	0	0	gene_desert
chr4	184760000	185160000	0	1	0	1	gene_poor
chr4	185160000	185560000	0	0	0	3	gene_poor
chr4	185640000	185920000	0	0	0	3	gene_poor
chr4	186080000	186360000	0	0	1	6	gene_enriched
chr4	186360000	186560000	0	1	0	4	gene_poor
chr4	186560000	186960000	0	0	0	1	gene_poor
chr4	187080000	187520000	0	1	0	5	gene_poor
chr4	187520000	187880000	0	0	0	1	gene_poor
chr4	187880000	188520000	0	0	0	1	gene_poor
chr4	188520000	188880000	0	0	0	0	gene_desert
chr4	188880000	190160000	0	0	0	3	gene_poor
chr4	190160000	190480000	1	0	0	1	gene_poor
chr4	190480000	190720000	1	0	0	1	gene_poor
chr4	190720000	191040000	1	0	0	5	gene_poor
chr5	0	200000	0	1	0	3	gene_poor
chr5	280000	440000	0	0	0	3	gene_poor
chr5	440000	680000	0	1	0	9	gene_enriched
chr5	680000	920000	0	0	0	5	gene_poor
chr5	920000	1200000	0	0	0	4	gene_poor
chr5	1200000	1640000	0	0	0	11	gene_enriched
chr5	1640000	2160000	0	1	0	6	gene_enriched
chr5	2160000	2520000	1	1	0	0	gene_desert
chr5	2520000	2760000	0	1	0	2	gene_poor
chr5	2760000	3600000	1	0	0	1	gene_poor
chr5	3600000	4840000	1	0	0	0	gene_desert
chr5	4840000	5120000	1	1	0	0	gene_desert
chr5	5120000	5480000	0	1	0	1	gene_poor
chr5	5480000	5880000	1	1	0	1	gene_poor
chr5	5880000	6280000	1	1	0	0	gene_desert
chr5	6280000	6600000	0	1	0	2	gene_poor
chr5	6600000	6760000	0	0	1	4	gene_poor
chr5	6760000	7880000	1	0	0	2	gene_poor
chr5	7880000	8320000	1	0	0	1	gene_poor
chr5	8320000	8720000	1	1	0	1	gene_poor
chr5	8720000	9240000	1	0	0	2	gene_poor
chr5	9240000	9560000	1	0	0	2	gene_poor
chr5	9560000	10240000	1	0	0	2	gene_poor
chr5	10240000	10440000	0	0	1	6	gene_enriched
chr5	10440000	10680000	0	0	0	5	gene_poor
chr5	10680000	11520000	1	0	0	2	gene_poor
chr5	11520000	12040000	1	0	0	1	gene_poor
chr5	12040000	13480000	1	0	0	2	gene_poor
chr5	13480000	13960000	0	0	0	1	gene_poor
chr5	13960000	14360000	0	0	0	1	gene_poor
chr5	14360000	14680000	0	0	1	7	gene_enriched
chr5	14680000	15040000	0	0	0	3	gene_poor
chr5	15040000	15520000	1	0	0	1	gene_poor
chr5	15520000	16120000	1	0	0	2	gene_poor
chr5	16120000	16440000	1	0	0	2	gene_poor
chr5	16440000	16680000	0	0	0	3	gene_poor
chr5	16680000	17200000	0	0	0	2	gene_poor
chr5	17200000	17560000	0	0	0	2	gene_poor
chr5	17600000	18360000	1	0	0	0	gene_desert
chr5	18360000	18720000	1	0	0	0	gene_desert
chr5	18720000	19600000	0	0	0	1	gene_poor
chr5	19600000	20560000	0	0	0	1	gene_poor
chr5	20560000	20960000	0	0	0	1	gene_poor
chr5	20960000	21480000	0	0	0	1	gene_poor
chr5	21480000	21800000	0	0	0	3	gene_poor
chr5	21800000	22240000	0	0	0	2	gene_poor
chr5	22240000	22840000	0	0	0	1	gene_poor
chr5	22840000	23200000	0	0	0	1	gene_poor
chr5	23200000	23800000	0	0	0	1	gene_poor
chr5	23800000	24200000	1	0	0	0	gene_desert
chr5	24200000	24640000	0	0	0	1	gene_poor
chr5	24640000	25720000	0	0	0	1	gene_poor
chr5	25720000	26320000	1	0	0	1	gene_poor
chr5	26320000	26720000	0	0	0	0	gene_desert
chr5	26720000	27000000	1	0	0	0	gene_desert
chr5	27000000	28320000	1	0	0	1	gene_poor
chr5	28320000	28760000	1	0	0	0	gene_desert
chr5	28760000	28920000	0	0	0	0	gene_desert
chr5	28920000	30000000	0	0	0	1	gene_poor
chr5	30000000	30400000	0	1	0	0	gene_desert
chr5	30400000	31240000	1	1	0	1	gene_poor
chr5	31240000	31560000	0	0	1	3	gene_poor
chr5	31560000	31800000	0	1	0	1	gene_poor
chr5	31800000	32120000	0	0	0	1	gene_poor
chr5	32120000	32440000	0	0	1	4	gene_poor
chr5	32440000	32640000	0	0	0	2	gene_poor
[truncated: 4,567 more rows]

## Sheet: Data S2H
Supplementary Data 2H. Annotation of TADs in C42B
chromosome	start	end	H3K9me3	H3K27me3	H3K36me3	geneNumber	geneTAD
chr1	760000	1000000	0	0	1	19	gene_enriched
chr1	1000000	1280000	0	0	1	19	gene_enriched
chr1	1280000	1480000	0	0	1	15	gene_enriched
chr1	1680000	1840000	0	0	1	3	gene_poor
chr1	1840000	2120000	0	0	0	8	gene_enriched
chr1	2120000	2320000	0	0	1	11	gene_enriched
chr1	2320000	2600000	0	0	0	13	gene_enriched
chr1	2680000	2960000	0	0	0	1	gene_poor
chr1	2960000	3360000	0	0	0	1	gene_poor
chr1	3360000	3840000	0	0	1	14	gene_enriched
chr1	4000000	4680000	0	0	0	0	gene_desert
chr1	4680000	4960000	0	0	0	1	gene_poor
chr1	4960000	5440000	1	1	0	0	gene_desert
chr1	5520000	6040000	0	0	0	1	gene_poor
chr1	6040000	6280000	0	0	0	6	gene_enriched
chr1	6280000	6560000	0	0	0	9	gene_enriched
chr1	6760000	7280000	0	0	0	2	gene_poor
chr1	7280000	7720000	0	0	0	1	gene_poor
chr1	7720000	7840000	0	0	0	3	gene_poor
chr1	7840000	8040000	0	0	1	4	gene_poor
chr1	8040000	8440000	0	0	0	4	gene_poor
chr1	8440000	8920000	0	0	0	2	gene_poor
chr1	8920000	9160000	0	0	0	5	gene_poor
chr1	9160000	9320000	0	0	0	3	gene_poor
chr1	9320000	9680000	0	0	0	5	gene_poor
chr1	9760000	9960000	0	0	1	3	gene_poor
chr1	9960000	10240000	0	0	1	6	gene_enriched
chr1	10240000	10560000	0	0	1	10	gene_enriched
chr1	10560000	10720000	0	0	0	3	gene_poor
chr1	10720000	11080000	0	0	0	3	gene_poor
chr1	11080000	11400000	0	0	1	9	gene_enriched
chr1	11400000	11720000	0	0	0	3	gene_poor
chr1	12160000	12280000	0	0	0	2	gene_poor
chr1	12280000	12720000	0	0	1	2	gene_poor
chr1	12720000	12960000	0	0	0	0	gene_desert
chr1	13760000	14000000	0	0	0	1	gene_poor
chr1	14000000	14320000	0	0	0	1	gene_poor
chr1	14320000	14920000	1	0	0	0	gene_desert
chr1	14920000	15080000	0	0	0	2	gene_poor
chr1	15080000	15400000	0	0	0	1	gene_poor
chr1	15400000	15640000	0	0	0	4	gene_poor
chr1	15640000	15840000	0	0	0	3	gene_poor
chr1	15840000	16080000	0	0	1	10	gene_enriched
chr1	16080000	16400000	0	0	1	9	gene_enriched
chr1	16400000	16560000	0	0	0	7	gene_enriched
chr1	16560000	16840000	0	0	1	6	gene_enriched
chr1	16840000	17120000	0	0	0	10	gene_enriched
chr1	17280000	17760000	0	0	0	10	gene_enriched
chr1	17760000	18000000	0	0	0	2	gene_poor
chr1	18000000	18240000	0	0	0	2	gene_poor
chr1	18240000	18600000	0	0	0	1	gene_poor
chr1	18600000	18920000	0	0	0	2	gene_poor
chr1	18920000	19200000	0	0	0	2	gene_poor
chr1	19200000	19600000	0	0	1	9	gene_enriched
chr1	19600000	20000000	0	0	1	10	gene_enriched
chr1	20000000	20240000	0	0	1	2	gene_poor
chr1	20240000	20520000	0	0	0	1	gene_poor
chr1	20520000	20840000	0	0	0	2	gene_poor
chr1	20840000	21040000	0	0	0	6	gene_enriched
chr1	21040000	21520000	0	0	1	4	gene_poor
chr1	21520000	22000000	0	0	0	6	gene_enriched
chr1	22000000	22360000	0	0	0	4	gene_poor
chr1	22360000	22760000	0	0	0	2	gene_poor
chr1	22760000	23000000	0	0	0	2	gene_poor
chr1	23000000	23280000	0	0	0	2	gene_poor
chr1	23280000	23600000	0	0	0	3	gene_poor
chr1	23600000	23840000	0	0	1	8	gene_enriched
chr1	23840000	24080000	0	0	0	6	gene_enriched
chr1	24080000	24280000	0	0	1	7	gene_enriched
chr1	24280000	24480000	0	0	0	4	gene_poor
chr1	24480000	24720000	0	0	0	3	gene_poor
chr1	24720000	24960000	0	0	0	6	gene_enriched
chr1	24960000	25160000	0	0	0	2	gene_poor
chr1	25160000	25560000	0	0	0	2	gene_poor
chr1	25560000	25880000	0	0	0	8	gene_enriched
chr1	25880000	26160000	0	0	0	6	gene_enriched
chr1	26160000	26360000	0	0	0	5	gene_poor
chr1	26360000	26600000	0	0	0	6	gene_enriched
chr1	26600000	26800000	0	0	1	7	gene_enriched
chr1	26920000	27280000	0	0	1	9	gene_enriched
chr1	27280000	27720000	0	0	0	13	gene_enriched
chr1	27720000	28000000	0	0	0	5	gene_poor
chr1	28000000	28320000	0	0	1	9	gene_enriched
chr1	28320000	28560000	0	0	1	5	gene_poor
chr1	28560000	28960000	0	0	1	14	gene_enriched
chr1	28960000	29560000	0	0	1	10	gene_enriched
chr1	29560000	29880000	0	0	0	2	gene_poor
chr1	30000000	30560000	0	0	0	0	gene_desert
chr1	30560000	30840000	0	0	0	0	gene_desert
chr1	30840000	31200000	0	0	0	1	gene_poor
chr1	31200000	31400000	0	0	0	3	gene_poor
chr1	31400000	31640000	0	0	1	1	gene_poor
chr1	31640000	31880000	0	0	1	5	gene_poor
chr1	31880000	32080000	0	0	0	4	gene_poor
chr1	32080000	32240000	0	0	0	4	gene_poor
chr1	32240000	32560000	0	0	0	5	gene_poor
chr1	32640000	32840000	0	0	1	17	gene_enriched
chr1	32840000	33120000	0	0	0	6	gene_enriched
chr1	33120000	33320000	0	0	1	5	gene_poor
chr1	33320000	33560000	0	0	1	8	gene_enriched
chr1	33560000	33960000	0	0	0	6	gene_enriched
chr1	33960000	34080000	0	0	0	2	gene_poor
chr1	34080000	34560000	0	1	0	1	gene_poor
chr1	34640000	34920000	0	1	0	0	gene_desert
chr1	34920000	35240000	0	1	0	3	gene_poor
chr1	35320000	35640000	0	0	0	6	gene_enriched
chr1	35640000	35880000	0	0	1	3	gene_poor
chr1	35880000	36240000	0	0	1	9	gene_enriched
chr1	36240000	36560000	0	0	1	5	gene_poor
chr1	36560000	36960000	0	0	1	12	gene_enriched
chr1	36960000	37480000	0	0	0	0	gene_desert
chr1	37480000	37920000	0	0	0	0	gene_desert
chr1	37920000	38160000	0	0	1	8	gene_enriched
chr1	38160000	38480000	0	0	1	11	gene_enriched
chr1	38480000	39320000	0	0	0	4	gene_poor
chr1	39320000	39560000	0	0	0	8	gene_enriched
chr1	39560000	40040000	0	0	1	9	gene_enriched
chr1	40040000	40240000	0	0	0	7	gene_enriched
chr1	40240000	40520000	0	0	0	7	gene_enriched
chr1	40520000	40920000	0	0	1	8	gene_enriched
chr1	40920000	41320000	0	0	0	10	gene_enriched
chr1	41320000	41480000	0	0	1	2	gene_poor
chr1	41480000	41720000	0	0	1	2	gene_poor
chr1	41720000	42000000	0	0	0	3	gene_poor
chr1	42000000	42640000	0	0	0	1	gene_poor
chr1	42640000	43240000	0	0	0	10	gene_enriched
chr1	43240000	43640000	0	0	0	12	gene_enriched
chr1	43640000	43920000	0	0	0	13	gene_enriched
chr1	43920000	44200000	0	0	1	4	gene_poor
chr1	44200000	44440000	0	0	0	5	gene_poor
chr1	44520000	45120000	0	0	0	8	gene_enriched
chr1	45120000	45480000	0	0	1	15	gene_enriched
chr1	45480000	45800000	0	0	0	4	gene_poor
chr1	45800000	46080000	0	0	1	8	gene_enriched
chr1	46080000	46480000	0	0	1	9	gene_enriched
chr1	46480000	46720000	0	0	1	7	gene_enriched
chr1	46720000	47040000	0	0	1	8	gene_enriched
chr1	47040000	47200000	0	0	1	4	gene_poor
chr1	47200000	47640000	0	0	0	3	gene_poor
chr1	47640000	47880000	0	0	1	6	gene_enriched
chr1	47880000	48200000	0	0	0	2	gene_poor
chr1	48200000	48560000	0	0	0	1	gene_poor
chr1	48560000	48720000	0	1	0	1	gene_poor
chr1	48720000	49000000	0	0	0	2	gene_poor
chr1	49000000	49360000	0	0	0	0	gene_desert
chr1	49360000	50200000	1	0	0	0	gene_desert
chr1	50200000	50800000	0	1	0	1	gene_poor
chr1	50800000	51080000	0	0	1	2	gene_poor
chr1	51200000	51760000	0	0	0	6	gene_enriched
chr1	51760000	52000000	0	0	1	4	gene_poor
chr1	52000000	52280000	0	0	0	4	gene_poor
chr1	52280000	52520000	0	0	1	4	gene_poor
chr1	52520000	52840000	0	0	0	8	gene_enriched
chr1	52840000	53160000	0	0	1	5	gene_poor
chr1	53160000	53680000	0	0	0	11	gene_enriched
chr1	53680000	53920000	0	0	1	7	gene_enriched
chr1	53920000	54280000	0	0	0	1	gene_poor
chr1	54280000	54520000	0	0	1	9	gene_enriched
chr1	54520000	54960000	0	0	1	7	gene_enriched
chr1	54960000	55280000	0	0	0	7	gene_enriched
chr1	55280000	55520000	0	0	0	4	gene_poor
chr1	55520000	55840000	0	0	1	3	gene_poor
chr1	55840000	56360000	0	1	0	0	gene_desert
chr1	56360000	56680000	1	0	0	0	gene_desert
chr1	56680000	57040000	0	0	0	2	gene_poor
chr1	57040000	57280000	1	0	0	3	gene_poor
chr1	57280000	57840000	0	1	0	2	gene_poor
chr1	57840000	58240000	0	1	0	1	gene_poor
chr1	58240000	58960000	0	1	0	2	gene_poor
chr1	58960000	59200000	0	0	0	5	gene_poor
chr1	59200000	59760000	0	0	0	1	gene_poor
chr1	59760000	60240000	0	0	0	1	gene_poor
chr1	60440000	60760000	0	1	0	0	gene_desert
chr1	60760000	61280000	0	0	0	1	gene_poor
chr1	61280000	61520000	0	0	0	1	gene_poor
chr1	61520000	62320000	0	0	1	3	gene_poor
chr1	62320000	62600000	0	0	1	1	gene_poor
chr1	62600000	62920000	0	0	0	3	gene_poor
chr1	62920000	63280000	0	0	1	4	gene_poor
chr1	63280000	64040000	0	1	0	6	gene_enriched
chr1	64040000	64720000	0	0	0	3	gene_poor
chr1	64720000	65160000	0	1	0	1	gene_poor
chr1	65160000	65280000	0	0	0	1	gene_poor
chr1	65280000	65520000	0	0	0	3	gene_poor
chr1	65520000	65720000	0	0	0	2	gene_poor
chr1	65720000	66160000	0	1	0	3	gene_poor
chr1	66160000	66400000	1	1	0	1	gene_poor
chr1	66400000	66720000	0	1	0	1	gene_poor
chr1	66720000	66960000	1	0	0	1	gene_poor
chr1	66960000	67200000	0	1	0	1	gene_poor
chr1	67200000	67440000	0	0	0	2	gene_poor
chr1	67440000	67680000	0	0	0	2	gene_poor
chr1	67680000	68000000	0	0	0	2	gene_poor
chr1	68000000	68240000	0	0	0	2	gene_poor
chr1	68240000	68560000	0	0	0	3	gene_poor
chr1	68560000	68920000	0	1	0	4	gene_poor
chr1	68920000	69280000	1	0	0	3	gene_poor
chr1	69280000	70200000	0	0	0	1	gene_poor
chr1	70200000	70600000	0	0	0	1	gene_poor
chr1	70600000	70960000	0	0	1	6	gene_enriched
chr1	70960000	71560000	0	1	0	3	gene_poor
chr1	71560000	72040000	1	0	0	2	gene_poor
chr1	72040000	72640000	0	0	0	1	gene_poor
chr1	72640000	73080000	0	0	0	2	gene_poor
chr1	73080000	73600000	0	0	0	1	gene_poor
chr1	73600000	73880000	0	0	0	0	gene_desert
chr1	73880000	74160000	0	0	0	0	gene_desert
chr1	74160000	74520000	0	0	0	1	gene_poor
chr1	74520000	74960000	0	0	0	3	gene_poor
chr1	74960000	75200000	0	0	0	3	gene_poor
chr1	75200000	75680000	0	0	0	3	gene_poor
chr1	75680000	76280000	0	1	0	5	gene_poor
chr1	76280000	76800000	0	1	0	2	gene_poor
chr1	76800000	77360000	0	0	0	3	gene_poor
chr1	77360000	77600000	0	1	0	3	gene_poor
chr1	77600000	78040000	1	0	0	3	gene_poor
chr1	78040000	78160000	0	0	1	1	gene_poor
chr1	78160000	78440000	0	0	1	7	gene_enriched
chr1	78440000	78600000	0	0	0	2	gene_poor
chr1	78600000	79080000	1	0	0	2	gene_poor
chr1	79160000	79320000	0	1	0	1	gene_poor
chr1	79320000	79720000	1	0	0	2	gene_poor
chr1	79720000	79960000	0	0	0	0	gene_desert
chr1	79960000	80680000	0	0	0	0	gene_desert
chr1	80680000	81760000	0	0	0	0	gene_desert
chr1	81760000	82280000	0	1	0	2	gene_poor
chr1	82280000	83240000	0	1	0	1	gene_poor
chr1	83240000	84360000	0	0	0	2	gene_poor
chr1	84360000	84600000	0	0	0	4	gene_poor
chr1	84600000	85400000	1	0	0	11	gene_enriched
chr1	85400000	85760000	0	1	0	6	gene_enriched
chr1	85760000	86040000	0	0	0	1	gene_poor
chr1	86040000	86480000	0	0	0	4	gene_poor
chr1	86480000	86840000	0	1	0	2	gene_poor
chr1	86840000	87200000	0	1	0	4	gene_poor
chr1	87200000	87560000	0	0	0	5	gene_poor
chr1	87560000	87760000	0	1	0	2	gene_poor
chr1	87760000	88520000	0	0	0	1	gene_poor
chr1	88520000	89080000	0	1	0	0	gene_desert
chr1	89080000	89440000	0	0	1	4	gene_poor
chr1	89440000	89920000	0	0	0	10	gene_enriched
chr1	89920000	90240000	0	1	0	2	gene_poor
chr1	90240000	90520000	0	0	1	4	gene_poor
chr1	90520000	91040000	0	0	0	0	gene_desert
chr1	91040000	91640000	0	0	0	4	gene_poor
chr1	91640000	91960000	0	0	0	2	gene_poor
chr1	91960000	92400000	0	0	0	5	gene_poor
chr1	92400000	92760000	0	0	0	7	gene_enriched
chr1	92760000	93200000	0	0	0	5	gene_poor
chr1	93200000	93720000	0	0	0	8	gene_enriched
chr1	93720000	93880000	0	0	0	4	gene_poor
chr1	93880000	94320000	0	0	0	6	gene_enriched
chr1	94480000	94800000	0	0	0	2	gene_poor
chr1	94800000	94960000	1	0	0	2	gene_poor
chr1	94960000	95280000	0	0	0	3	gene_poor
chr1	95280000	95520000	0	0	0	5	gene_poor
chr1	95520000	95760000	0	0	0	6	gene_enriched
chr1	95760000	96400000	1	1	0	1	gene_poor
chr1	96400000	96680000	0	0	0	1	gene_poor
chr1	96680000	97320000	0	0	0	4	gene_poor
chr1	97320000	98000000	0	0	0	2	gene_poor
chr1	98000000	98280000	0	1	0	3	gene_poor
chr1	98280000	98520000	0	1	0	3	gene_poor
chr1	98520000	98960000	0	1	0	1	gene_poor
chr1	98960000	99240000	0	1	0	2	gene_poor
chr1	99240000	99640000	0	1	0	1	gene_poor
chr1	99640000	99960000	0	1	0	2	gene_poor
chr1	99960000	100240000	0	1	0	3	gene_poor
chr1	100240000	100600000	0	0	1	8	gene_enriched
chr1	100600000	100920000	0	0	1	7	gene_enriched
chr1	100920000	101360000	1	0	0	3	gene_poor
chr1	101360000	101840000	0	1	0	10	gene_enriched
chr1	101840000	102680000	0	0	0	3	gene_poor
chr1	102680000	102960000	0	0	0	1	gene_poor
chr1	102960000	103440000	0	0	0	1	gene_poor
chr1	103440000	103800000	0	1	0	1	gene_poor
chr1	104000000	104160000	0	0	0	3	gene_poor
chr1	104280000	104800000	0	0	0	2	gene_poor
chr1	104800000	105200000	0	0	0	1	gene_poor
chr1	105200000	105320000	0	0	0	1	gene_poor
chr1	105320000	106360000	1	0	0	1	gene_poor
chr1	106360000	106560000	1	0	0	2	gene_poor
chr1	106560000	106840000	1	0	0	1	gene_poor
chr1	106840000	107720000	1	0	0	3	gene_poor
chr1	107720000	108080000	1	0	0	3	gene_poor
chr1	108080000	108320000	1	0	0	2	gene_poor
chr1	108320000	108800000	0	0	0	4	gene_poor
chr1	109000000	109480000	0	0	0	8	gene_enriched
chr1	109480000	109800000	0	0	1	13	gene_enriched
chr1	109800000	110080000	0	0	0	9	gene_enriched
chr1	110080000	110320000	0	0	0	10	gene_enriched
chr1	110320000	110560000	0	0	0	3	gene_poor
chr1	110560000	111040000	0	0	0	12	gene_enriched
chr1	111040000	111320000	0	1	0	1	gene_poor
chr1	111320000	111560000	1	1	0	6	gene_enriched
chr1	111560000	112000000	0	0	0	11	gene_enriched
chr1	112000000	112320000	0	0	0	8	gene_enriched
chr1	112320000	112560000	0	0	0	2	gene_poor
chr1	112560000	112920000	0	1	0	1	gene_poor
chr1	112920000	113240000	0	0	1	7	gene_enriched
chr1	113240000	113680000	0	0	0	13	gene_enriched
chr1	113680000	114240000	0	0	0	4	gene_poor
chr1	114240000	114520000	0	0	0	9	gene_enriched
chr1	114520000	114880000	0	0	0	3	gene_poor
chr1	114880000	115240000	0	0	0	6	gene_enriched
chr1	115240000	115680000	0	1	0	4	gene_poor
chr1	115680000	116080000	0	0	0	2	gene_poor
chr1	116080000	116320000	0	0	0	2	gene_poor
chr1	116320000	116680000	0	0	0	4	gene_poor
chr1	116680000	117080000	0	0	0	7	gene_enriched
chr1	117080000	117600000	0	0	0	6	gene_enriched
chr1	117600000	118040000	0	0	0	7	gene_enriched
chr1	118040000	118480000	0	0	0	6	gene_enriched
chr1	118480000	118760000	0	0	0	3	gene_poor
chr1	118760000	119280000	1	0	0	1	gene_poor
chr1	119280000	119560000	0	0	0	2	gene_poor
chr1	119560000	119800000	0	0	0	3	gene_poor
chr1	119800000	120160000	0	0	0	7	gene_enriched
chr1	120160000	120280000	0	0	0	3	gene_poor
chr1	120280000	120720000	0	0	0	7	gene_enriched
chr1	121120000	121360000	0	0	0	8	gene_enriched
chr1	142520000	142680000	0	0	0	4	gene_poor
chr1	143120000	143320000	0	0	0	9	gene_enriched
chr1	143400000	143560000	0	0	0	3	gene_poor
chr1	144840000	145120000	0	0	0	5	gene_poor
chr1	145120000	145320000	0	0	0	5	gene_poor
chr1	145360000	145840000	0	0	0	19	gene_enriched
chr1	146440000	146720000	0	0	0	14	gene_enriched
chr1	146720000	146960000	1	0	0	3	gene_poor
chr1	146960000	147440000	0	0	0	5	gene_poor
chr1	147680000	147840000	0	0	0	3	gene_poor
chr1	149000000	149400000	0	0	0	10	gene_enriched
chr1	149640000	150280000	0	0	0	34	gene_enriched
chr1	150280000	150520000	0	0	1	7	gene_enriched
chr1	150520000	150960000	0	0	1	13	gene_enriched
chr1	150960000	151160000	0	0	1	15	gene_enriched
chr1	151400000	151840000	0	0	1	19	gene_enriched
chr1	152000000	152440000	0	0	0	8	gene_enriched
chr1	152440000	152840000	0	1	0	3	gene_poor
chr1	152840000	153200000	0	1	0	8	gene_enriched
chr1	153200000	153480000	0	0	0	4	gene_poor
chr1	153720000	153960000	0	0	1	13	gene_enriched
chr1	153960000	154240000	0	0	1	6	gene_enriched
chr1	154240000	154520000	0	0	1	8	gene_enriched
chr1	154520000	154920000	0	0	0	8	gene_enriched
chr1	154920000	155160000	0	0	1	21	gene_enriched
chr1	155160000	155600000	0	0	1	23	gene_enriched
chr1	155600000	156040000	0	0	1	16	gene_enriched
chr1	156040000	156320000	0	0	1	15	gene_enriched
chr1	156320000	156640000	0	0	0	15	gene_enriched
chr1	156640000	156880000	0	0	0	11	gene_enriched
chr1	156880000	157160000	0	0	0	5	gene_poor
chr1	157160000	157520000	0	0	0	1	gene_poor
chr1	157520000	157920000	0	1	0	3	gene_poor
chr1	157920000	158160000	0	0	0	5	gene_poor
chr1	158160000	158480000	0	0	0	2	gene_poor
chr1	158480000	159080000	0	0	0	3	gene_poor
chr1	159080000	159200000	0	1	0	4	gene_poor
chr1	159200000	159760000	0	1	0	2	gene_poor
chr1	159760000	159880000	0	0	0	5	gene_poor
chr1	159880000	160000000	0	0	0	7	gene_enriched
chr1	160000000	160360000	0	0	1	15	gene_enriched
chr1	160360000	160640000	0	1	0	3	gene_poor
chr1	160640000	160960000	0	0	0	4	gene_poor
chr1	160960000	161120000	0	0	0	10	gene_enriched
chr1	161120000	161440000	0	0	0	15	gene_enriched
chr1	161440000	161720000	0	0	0	4	gene_poor
chr1	161720000	162000000	0	0	0	4	gene_poor
chr1	162000000	162360000	0	0	0	4	gene_poor
chr1	162360000	162560000	0	0	1	3	gene_poor
chr1	162560000	162800000	0	0	0	5	gene_poor
chr1	162800000	163320000	0	1	0	5	gene_poor
chr1	163320000	163760000	0	1	0	2	gene_poor
chr1	163760000	164120000	1	0	0	1	gene_poor
chr1	164120000	164760000	0	0	0	2	gene_poor
chr1	164760000	165080000	0	1	0	3	gene_poor
chr1	165080000	165360000	0	1	0	1	gene_poor
chr1	165360000	165600000	0	1	0	1	gene_poor
chr1	165600000	165920000	0	0	1	7	gene_enriched
chr1	165920000	166440000	0	1	0	2	gene_poor
chr1	166440000	166800000	0	1	0	1	gene_poor
chr1	166800000	167040000	0	0	0	5	gene_poor
chr1	167040000	167520000	0	0	0	6	gene_enriched
chr1	167520000	167680000	0	0	0	3	gene_poor
chr1	167680000	168040000	0	0	1	6	gene_enriched
chr1	168040000	168320000	0	0	0	7	gene_enriched
chr1	168320000	168560000	0	0	0	7	gene_enriched
chr1	168560000	169080000	0	0	0	3	gene_poor
chr1	169080000	169320000	0	0	0	3	gene_poor
chr1	169320000	169880000	0	0	0	11	gene_enriched
chr1	169880000	170640000	0	1	0	4	gene_poor
chr1	170640000	170920000	0	1	0	2	gene_poor
chr1	170920000	171440000	0	0	0	2	gene_poor
chr1	171440000	171720000	0	0	1	5	gene_poor
chr1	171720000	171960000	0	1	0	3	gene_poor
chr1	171960000	172400000	0	0	0	3	gene_poor
chr1	172400000	172720000	0	0	0	3	gene_poor
chr1	172720000	173200000	1	0	0	3	gene_poor
chr1	173200000	173400000	1	0	0	2	gene_poor
chr1	173400000	173800000	0	0	1	7	gene_enriched
chr1	173800000	174200000	0	0	1	7	gene_enriched
chr1	174200000	174720000	0	0	0	3	gene_poor
chr1	174720000	175000000	0	0	0	5	gene_poor
chr1	175080000	175360000	0	0	0	3	gene_poor
chr1	175360000	175800000	0	1	0	2	gene_poor
chr1	175800000	176080000	0	0	0	2	gene_poor
chr1	176080000	176280000	0	0	0	2	gene_poor
chr1	176280000	176880000	1	1	0	2	gene_poor
chr1	176880000	177200000	0	1	0	1	gene_poor
chr1	177200000	177920000	0	1	0	2	gene_poor
chr1	177920000	178280000	0	0	0	5	gene_poor
chr1	178280000	178480000	0	0	0	3	gene_poor
chr1	178480000	178720000	0	0	0	4	gene_poor
chr1	178720000	179000000	0	0	0	4	gene_poor
chr1	179000000	179360000	0	0	0	6	gene_enriched
chr1	179360000	179640000	0	1	0	5	gene_poor
chr1	179640000	179800000	0	0	0	2	gene_poor
chr1	179800000	180160000	0	0	1	7	gene_enriched
chr1	180160000	180480000	0	0	0	5	gene_poor
chr1	180480000	180840000	0	0	0	3	gene_poor
chr1	180840000	181160000	0	0	0	10	gene_enriched
chr1	181160000	181440000	0	0	0	3	gene_poor
chr1	181440000	182040000	0	1	0	4	gene_poor
chr1	182040000	182400000	0	0	0	5	gene_poor
chr1	182400000	182800000	0	0	0	5	gene_poor
chr1	182800000	183240000	0	0	0	6	gene_enriched
chr1	183240000	183600000	0	0	0	7	gene_enriched
chr1	183600000	183880000	0	0	0	4	gene_poor
chr1	183880000	184040000	0	0	0	5	gene_poor
chr1	184040000	184680000	1	0	0	6	gene_enriched
chr1	184680000	185160000	0	0	0	8	gene_enriched
chr1	185280000	185680000	1	1	0	4	gene_poor
chr1	185680000	186280000	0	1	0	4	gene_poor
chr1	186360000	186960000	0	0	0	6	gene_enriched
chr1	186960000	187240000	1	0	0	2	gene_poor
chr1	187240000	188720000	0	0	0	2	gene_poor
chr1	188720000	189120000	0	0	0	2	gene_poor
chr1	189120000	189440000	0	0	0	2	gene_poor
chr1	189440000	189840000	0	1	0	2	gene_poor
chr1	189840000	190080000	0	0	0	4	gene_poor
chr1	190080000	190360000	0	0	0	3	gene_poor
chr1	190360000	190720000	0	0	0	4	gene_poor
chr1	190800000	191120000	0	0	0	2	gene_poor
chr1	191120000	191920000	0	1	0	3	gene_poor
chr1	191920000	192400000	0	1	0	4	gene_poor
chr1	192400000	193120000	0	0	0	11	gene_enriched
chr1	193120000	193360000	0	0	1	4	gene_poor
chr1	193360000	194040000	0	1	0	2	gene_poor
chr1	194040000	194360000	0	0	0	2	gene_poor
chr1	194360000	194880000	0	0	0	2	gene_poor
chr1	194880000	195360000	0	0	0	2	gene_poor
chr1	195360000	195760000	0	0	0	2	gene_poor
chr1	195760000	196120000	0	1	0	2	gene_poor
chr1	196120000	196320000	0	0	0	3	gene_poor
chr1	196320000	196680000	0	0	0	4	gene_poor
chr1	196680000	197120000	0	0	0	8	gene_enriched
chr1	197120000	197360000	0	1	0	4	gene_poor
chr1	197480000	197880000	0	0	0	6	gene_enriched
chr1	197880000	198360000	0	1	0	4	gene_poor
chr1	198360000	198720000	0	1	0	2	gene_poor
chr1	198720000	199240000	0	0	0	2	gene_poor
chr1	199240000	199520000	0	0	0	2	gene_poor
chr1	199520000	200240000	0	0	0	3	gene_poor
chr1	200240000	200520000	0	0	0	3	gene_poor
chr1	200520000	200840000	0	0	1	5	gene_poor
chr1	200840000	201120000	0	0	0	6	gene_enriched
chr1	201120000	201400000	0	0	0	7	gene_enriched
chr1	201400000	201800000	0	0	0	13	gene_enriched
chr1	201800000	202120000	0	0	1	12	gene_enriched
chr1	202120000	202320000	0	0	0	6	gene_enriched
chr1	202320000	202720000	0	0	0	7	gene_enriched
chr1	202720000	203000000	0	0	1	14	gene_enriched
chr1	203000000	203240000	0	0	0	4	gene_poor
chr1	203240000	203480000	0	0	0	3	gene_poor
chr1	203480000	203840000	0	0	1	5	gene_poor
chr1	203840000	204120000	0	0	0	3	gene_poor
chr1	204120000	204400000	0	0	1	8	gene_enriched
chr1	204480000	204800000	0	0	0	5	gene_poor
chr1	204800000	204920000	0	0	0	2	gene_poor
chr1	204920000	205240000	0	0	0	8	gene_enriched
chr1	205240000	205520000	0	0	0	6	gene_enriched
chr1	205520000	205920000	0	0	1	9	gene_enriched
chr1	206080000	206360000	0	0	0	3	gene_poor
chr1	206480000	206880000	0	0	0	8	gene_enriched
chr1	206880000	207240000	0	0	0	8	gene_enriched
chr1	207240000	207720000	0	1	0	4	gene_poor
chr1	207720000	208000000	0	0	0	3	gene_poor
chr1	208000000	208160000	0	0	0	2	gene_poor
chr1	208160000	208440000	0	0	0	2	gene_poor
chr1	208440000	208800000	0	1	0	1	gene_poor
chr1	208800000	209400000	0	1	0	1	gene_poor
chr1	209400000	209720000	0	1	0	2	gene_poor
chr1	209720000	210000000	0	0	0	6	gene_enriched
chr1	210000000	210280000	0	1	0	3	gene_poor
chr1	210280000	210560000	0	1	0	6	gene_enriched
chr1	210560000	211320000	0	1	0	3	gene_poor
chr1	211320000	211440000	0	0	0	3	gene_poor
chr1	211440000	211840000	0	0	0	8	gene_enriched
chr1	211840000	212200000	0	0	0	4	gene_poor
chr1	212200000	212640000	0	0	1	7	gene_enriched
chr1	212640000	213280000	0	0	0	11	gene_enriched
chr1	213280000	214360000	0	1	0	3	gene_poor
chr1	214360000	214520000	0	0	0	2	gene_poor
chr1	214520000	214840000	0	0	0	4	gene_poor
chr1	214840000	215320000	0	1	0	2	gene_poor
chr1	215320000	215720000	0	1	0	2	gene_poor
chr1	215720000	215840000	0	0	1	3	gene_poor
chr1	215840000	216160000	0	1	0	2	gene_poor
chr1	216160000	216400000	0	0	0	2	gene_poor
chr1	216400000	216920000	0	1	0	3	gene_poor
chr1	216920000	217160000	0	1	0	2	gene_poor
chr1	217160000	217920000	0	0	0	5	gene_poor
chr1	217920000	218480000	0	1	0	3	gene_poor
chr1	218480000	219240000	0	0	0	3	gene_poor
chr1	219240000	219600000	1	0	0	4	gene_poor
chr1	219600000	219760000	0	0	0	1	gene_poor
chr1	219760000	220000000	0	0	0	3	gene_poor
chr1	220000000	220360000	0	0	1	7	gene_enriched
chr1	220360000	220960000	0	0	0	7	gene_enriched
chr1	220960000	221400000	1	0	0	3	gene_poor
chr1	221400000	221640000	1	0	0	0	gene_desert
chr1	221640000	222360000	1	0	0	1	gene_poor
chr1	222360000	222640000	0	1	0	0	gene_desert
chr1	222640000	222920000	0	0	1	7	gene_enriched
chr1	222920000	223280000	0	0	0	3	gene_poor
chr1	223280000	223760000	0	0	0	2	gene_poor
chr1	223800000	223880000	0	0	0	0	gene_desert
chr1	223880000	224280000	0	0	0	8	gene_enriched
chr1	224280000	224680000	0	0	1	7	gene_enriched
chr1	224680000	225120000	0	0	0	2	gene_poor
chr1	225120000	225640000	0	0	0	3	gene_poor
chr1	225640000	225960000	0	0	0	1	gene_poor
chr1	225960000	226200000	0	0	1	6	gene_enriched
chr1	226200000	226560000	0	0	1	6	gene_enriched
chr1	226560000	226800000	0	0	0	2	gene_poor
chr1	226800000	227040000	0	0	0	1	gene_poor
chr1	227040000	227640000	0	0	1	5	gene_poor
chr1	227640000	227920000	1	0	0	3	gene_poor
chr1	227920000	228160000	0	0	0	4	gene_poor
chr1	228280000	228760000	0	0	0	19	gene_enriched
chr1	228760000	229360000	0	0	0	3	gene_poor
chr1	229360000	229680000	0	0	1	9	gene_enriched
chr1	229800000	230440000	0	0	0	1	gene_poor
chr1	230440000	230760000	0	0	0	1	gene_poor
chr1	230760000	231360000	0	0	0	10	gene_enriched
chr1	231360000	231760000	0	0	1	7	gene_enriched
chr1	231760000	232000000	0	0	0	1	gene_poor
chr1	232000000	232760000	0	0	0	2	gene_poor
chr1	232760000	233120000	0	0	0	3	gene_poor
chr1	233120000	233440000	0	0	1	1	gene_poor
chr1	233440000	233960000	0	0	0	2	gene_poor
chr1	233960000	234240000	1	1	0	1	gene_poor
chr1	234240000	234480000	0	1	0	1	gene_poor
chr1	234480000	234760000	0	0	1	7	gene_enriched
chr1	234760000	235200000	0	0	0	2	gene_poor
chr1	235240000	235640000	0	0	1	6	gene_enriched
chr1	235640000	235960000	0	0	0	4	gene_poor
chr1	235960000	236240000	0	0	0	2	gene_poor
chr1	236240000	236760000	0	0	0	10	gene_enriched
chr1	236760000	237040000	0	0	1	3	gene_poor
chr1	237040000	237560000	0	0	0	3	gene_poor
chr1	237560000	237720000	0	0	0	1	gene_poor
chr1	237720000	238000000	0	0	0	1	gene_poor
chr1	238000000	238400000	1	1	0	0	gene_desert
chr1	238400000	238800000	0	1	0	1	gene_poor
chr1	238800000	239080000	1	1	0	0	gene_desert
chr1	239080000	239480000	1	1	0	0	gene_desert
chr1	239480000	240160000	1	1	0	1	gene_poor
chr1	240160000	240360000	0	1	0	1	gene_poor
chr1	240360000	240880000	0	1	0	1	gene_poor
chr1	240880000	241120000	0	0	0	0	gene_desert
chr1	241120000	241680000	1	1	0	1	gene_poor
chr1	241680000	242040000	0	1	0	4	gene_poor
chr1	242160000	242640000	0	0	0	0	gene_desert
chr1	242640000	243200000	0	0	0	0	gene_desert
chr1	243200000	243480000	0	0	0	5	gene_poor
chr1	243480000	243920000	0	0	0	2	gene_poor
chr1	243920000	244440000	0	1	0	2	gene_poor
chr1	244440000	244720000	0	0	0	2	gene_poor
chr1	244720000	245000000	0	0	0	2	gene_poor
chr1	245000000	245280000	0	0	0	5	gene_poor
chr1	245280000	246160000	0	0	0	3	gene_poor
chr1	246160000	246640000	0	0	0	1	gene_poor
chr1	246640000	246960000	0	0	0	8	gene_enriched
chr1	246960000	247520000	1	0	1	10	gene_enriched
chr1	247520000	247840000	0	0	0	1	gene_poor
chr1	247840000	248120000	0	0	0	2	gene_poor
chr1	248120000	248520000	1	0	0	0	gene_desert
chr1	248520000	248920000	0	0	0	1	gene_poor
chr1	249040000	249120000	0	0	0	1	gene_poor
chr1	249120000	249250621	0	0	0	4	gene_poor
chr2	0	240000	0	0	0	2	gene_poor
chr2	240000	680000	0	0	0	3	gene_poor
chr2	680000	920000	0	0	0	0	gene_desert
chr2	920000	1160000	0	0	0	1	gene_poor
chr2	1160000	1560000	0	0	0	0	gene_desert
chr2	1560000	1840000	0	0	0	3	gene_poor
chr2	1840000	2120000	0	0	0	1	gene_poor
chr2	2120000	2320000	0	0	0	1	gene_poor
chr2	2320000	2840000	0	0	0	1	gene_poor
chr2	2840000	3320000	0	0	0	1	gene_poor
chr2	3320000	3720000	0	0	1	12	gene_enriched
chr2	3720000	4000000	0	0	0	0	gene_desert
chr2	4000000	4800000	0	0	0	0	gene_desert
chr2	4800000	5040000	0	0	0	0	gene_desert
chr2	5120000	5520000	0	0	0	0	gene_desert
chr2	5520000	5840000	0	0	0	1	gene_poor
chr2	5840000	6080000	0	0	0	1	gene_poor
chr2	6080000	7000000	0	0	0	1	gene_poor
chr2	7000000	7240000	0	0	0	3	gene_poor
chr2	7240000	7560000	0	0	0	0	gene_desert
chr2	7560000	7840000	0	0	0	0	gene_desert
chr2	7840000	8840000	0	0	0	4	gene_poor
chr2	8840000	9280000	0	0	1	5	gene_poor
chr2	9280000	9600000	0	0	1	3	gene_poor
chr2	9600000	9920000	0	0	1	5	gene_poor
chr2	9920000	10240000	0	0	0	7	gene_enriched
chr2	10240000	10560000	0	0	0	4	gene_poor
chr2	10560000	10840000	0	0	1	6	gene_enriched
chr2	10960000	11280000	0	0	0	2	gene_poor
chr2	11280000	11600000	0	0	0	5	gene_poor
chr2	11600000	11960000	0	0	1	4	gene_poor
chr2	11960000	12840000	0	0	0	1	gene_poor
chr2	12840000	13160000	0	0	0	2	gene_poor
chr2	13160000	13560000	0	0	0	0	gene_desert
chr2	13560000	15080000	0	0	0	2	gene_poor
chr2	15080000	15720000	0	0	0	1	gene_poor
chr2	15720000	16080000	0	0	0	1	gene_poor
chr2	16080000	16280000	0	0	0	2	gene_poor
chr2	16320000	16440000	0	0	0	0	gene_desert
chr2	16440000	16680000	0	0	0	0	gene_desert
chr2	16680000	16960000	0	0	0	1	gene_poor
chr2	16960000	17600000	0	0	0	0	gene_desert
chr2	17600000	17880000	0	0	0	2	gene_poor
chr2	18000000	18320000	0	0	0	1	gene_poor
chr2	18320000	18560000	0	0	0	1	gene_poor
chr2	18560000	18920000	0	0	0	2	gene_poor
chr2	18920000	19560000	0	0	0	2	gene_poor
chr2	19560000	20080000	0	0	0	0	gene_desert
chr2	20080000	20560000	0	0	1	6	gene_enriched
chr2	20560000	20840000	0	0	0	2	gene_poor
chr2	20840000	21240000	0	0	0	2	gene_poor
chr2	21240000	21560000	0	0	0	0	gene_desert
chr2	21560000	22040000	0	0	0	0	gene_desert
chr2	22040000	22120000	0	0	0	0	gene_desert
chr2	22120000	22520000	0	0	0	0	gene_desert
chr2	22520000	23000000	0	0	0	0	gene_desert
chr2	23000000	23600000	0	0	0	0	gene_desert
chr2	23600000	24000000	0	0	0	2	gene_poor
chr2	24000000	24320000	0	0	0	7	gene_enriched
chr2	24320000	24640000	0	0	0	2	gene_poor
chr2	24640000	25080000	0	0	0	5	gene_poor
chr2	25080000	25440000	0	0	0	6	gene_enriched
chr2	25440000	25800000	0	0	0	3	gene_poor
chr2	25800000	26160000	0	0	0	3	gene_poor
chr2	26160000	26400000	0	0	0	3	gene_poor
chr2	26400000	26720000	0	0	1	5	gene_poor
chr2	26800000	27040000	0	0	0	3	gene_poor
chr2	27040000	27280000	0	0	0	4	gene_poor
chr2	27280000	27600000	0	0	1	19	gene_enriched
chr2	27600000	27920000	0	0	1	13	gene_enriched
chr2	27920000	28640000	0	0	0	6	gene_enriched
chr2	28640000	29160000	0	0	0	8	gene_enriched
chr2	29160000	29440000	0	0	0	3	gene_poor
chr2	29440000	30080000	0	0	0	0	gene_desert
chr2	30080000	30360000	0	0	0	0	gene_desert
chr2	30360000	30920000	0	0	0	4	gene_poor
chr2	30920000	31400000	0	0	0	3	gene_poor
chr2	31400000	31560000	0	0	0	3	gene_poor
chr2	31560000	31960000	0	0	0	2	gene_poor
chr2	31960000	32080000	0	0	0	0	gene_desert
chr2	32080000	32440000	0	0	0	6	gene_enriched
chr2	32440000	32760000	0	0	1	4	gene_poor
chr2	32760000	33280000	0	0	1	3	gene_poor
chr2	33280000	33640000	0	0	0	1	gene_poor
chr2	33640000	33840000	0	0	0	2	gene_poor
chr2	33840000	34240000	0	0	0	0	gene_desert
chr2	34240000	34800000	0	0	0	0	gene_desert
chr2	34800000	35240000	0	0	0	0	gene_desert
chr2	35240000	35640000	0	0	0	0	gene_desert
chr2	35640000	36080000	0	0	0	0	gene_desert
chr2	36080000	36560000	0	0	0	0	gene_desert
chr2	36560000	37000000	0	0	0	3	gene_poor
chr2	37000000	37320000	0	0	1	4	gene_poor
chr2	37600000	38120000	0	0	0	3	gene_poor
chr2	38120000	38520000	0	0	0	3	gene_poor
chr2	38520000	38760000	0	0	0	2	gene_poor
chr2	38760000	39080000	0	0	0	6	gene_enriched
chr2	39080000	39480000	0	0	0	6	gene_enriched
chr2	39480000	40120000	0	0	0	3	gene_poor
chr2	40120000	40480000	0	0	0	1	gene_poor
chr2	40480000	40800000	0	0	0	1	gene_poor
chr2	40800000	41040000	0	0	0	1	gene_poor
chr2	41040000	41640000	0	0	0	0	gene_desert
chr2	41640000	42040000	0	0	0	0	gene_desert
chr2	42040000	42320000	0	0	0	2	gene_poor
chr2	42320000	42600000	0	0	0	2	gene_poor
chr2	42600000	43040000	0	0	0	3	gene_poor
chr2	43040000	43480000	0	0	0	3	gene_poor
chr2	43480000	43800000	0	0	0	1	gene_poor
chr2	43800000	44120000	0	0	0	6	gene_enriched
chr2	44240000	44600000	0	0	0	4	gene_poor
chr2	44680000	45200000	0	0	0	2	gene_poor
chr2	45200000	45800000	0	0	0	4	gene_poor
chr2	45800000	46200000	0	0	0	2	gene_poor
chr2	46200000	46600000	0	0	0	2	gene_poor
chr2	46600000	46840000	0	0	0	4	gene_poor
chr2	46840000	47120000	0	0	0	3	gene_poor
chr2	47120000	47680000	0	0	0	7	gene_enriched
chr2	47960000	48320000	0	0	0	3	gene_poor
chr2	48320000	48680000	0	0	0	2	gene_poor
chr2	48840000	49160000	0	0	0	0	gene_desert
chr2	49160000	49440000	0	0	0	0	gene_desert
chr2	49440000	49760000	0	0	0	0	gene_desert
chr2	49840000	50400000	0	0	0	2	gene_poor
chr2	50400000	50720000	0	0	0	2	gene_poor
chr2	50720000	52640000	0	0	0	3	gene_poor
chr2	52640000	52960000	0	0	0	2	gene_poor
chr2	52960000	53640000	0	0	0	1	gene_poor
chr2	53640000	54040000	0	0	0	5	gene_poor
chr2	54040000	54320000	0	0	1	8	gene_enriched
chr2	54320000	54720000	0	0	0	3	gene_poor
chr2	54720000	54960000	0	0	0	4	gene_poor
chr2	54960000	55480000	0	0	0	8	gene_enriched
chr2	55480000	55920000	0	0	1	9	gene_enriched
chr2	55920000	56400000	0	0	0	3	gene_poor
chr2	56400000	56960000	0	0	0	3	gene_poor
chr2	56960000	57760000	0	0	0	1	gene_poor
chr2	57760000	57960000	0	0	0	1	gene_poor
chr2	57960000	58120000	0	0	0	1	gene_poor
chr2	58120000	58720000	0	0	0	6	gene_enriched
chr2	58720000	58960000	0	0	0	2	gene_poor
chr2	58960000	59520000	0	0	0	2	gene_poor
chr2	59520000	60360000	0	0	0	1	gene_poor
chr2	60360000	60800000	0	0	0	2	gene_poor
chr2	60920000	61240000	0	0	0	8	gene_enriched
chr2	61240000	61400000	0	0	0	7	gene_enriched
chr2	61400000	61720000	0	0	1	6	gene_enriched
chr2	61720000	62120000	0	0	0	6	gene_enriched
chr2	62120000	62680000	0	0	0	3	gene_poor
chr2	62680000	63000000	0	0	0	3	gene_poor
chr2	63000000	63280000	0	0	0	4	gene_poor
chr2	63280000	63840000	0	0	0	5	gene_poor
chr2	63840000	64120000	0	0	0	5	gene_poor
chr2	64120000	64560000	0	0	0	4	gene_poor
chr2	64560000	64800000	0	0	0	4	gene_poor
chr2	64800000	65120000	0	0	0	3	gene_poor
chr2	65120000	65480000	0	0	0	6	gene_enriched
chr2	65480000	65840000	0	0	0	3	gene_poor
chr2	65840000	66640000	0	0	0	1	gene_poor
chr2	66640000	66800000	0	0	0	2	gene_poor
chr2	66800000	67440000	0	0	0	2	gene_poor
chr2	67440000	68080000	0	0	0	2	gene_poor
chr2	68080000	68280000	0	0	0	2	gene_poor
chr2	68280000	68560000	0	0	0	9	gene_enriched
chr2	68560000	68680000	0	0	0	1	gene_poor
chr2	68680000	68920000	0	0	0	4	gene_poor
chr2	68920000	69160000	0	0	0	2	gene_poor
chr2	69160000	69560000	0	0	0	3	gene_poor
chr2	69560000	69960000	0	0	1	6	gene_enriched
chr2	69960000	70120000	0	0	1	3	gene_poor
chr2	70120000	70520000	0	0	1	12	gene_enriched
chr2	70520000	70880000	0	0	0	4	gene_poor
chr2	70880000	71080000	0	0	0	1	gene_poor
chr2	71240000	71760000	0	0	0	7	gene_enriched
chr2	71760000	72120000	0	0	0	1	gene_poor
chr2	72120000	72400000	0	0	0	3	gene_poor
chr2	72400000	72800000	0	0	0	2	gene_poor
chr2	72800000	73000000	0	0	0	2	gene_poor
chr2	73120000	73440000	0	0	0	5	gene_poor
chr2	73440000	73840000	0	0	0	8	gene_enriched
chr2	73840000	74040000	0	0	0	4	gene_poor
chr2	74040000	74400000	0	0	1	11	gene_enriched
chr2	74400000	74680000	0	0	0	10	gene_enriched
chr2	74680000	74880000	0	0	0	18	gene_enriched
chr2	74880000	75120000	0	0	0	4	gene_poor
chr2	75120000	75680000	0	0	0	6	gene_enriched
chr2	75680000	75880000	0	1	0	4	gene_poor
chr2	75880000	76400000	0	0	0	5	gene_poor
chr2	76400000	76840000	0	0	0	1	gene_poor
chr2	76840000	77160000	0	0	0	2	gene_poor
chr2	77160000	78560000	0	0	0	2	gene_poor
chr2	78560000	78880000	0	0	0	1	gene_poor
chr2	78880000	79240000	0	0	0	1	gene_poor
chr2	79240000	79480000	0	1	0	3	gene_poor
chr2	79480000	79800000	0	0	0	2	gene_poor
chr2	79800000	80120000	0	0	0	2	gene_poor
chr2	80120000	80520000	0	0	0	3	gene_poor
chr2	80520000	81240000	0	0	0	3	gene_poor
chr2	81240000	81480000	0	0	0	1	gene_poor
chr2	81480000	82120000	0	0	0	1	gene_poor
chr2	82120000	82560000	0	0	0	1	gene_poor
chr2	82560000	83440000	0	0	0	1	gene_poor
chr2	83440000	84040000	0	0	0	1	gene_poor
chr2	84040000	84280000	0	0	0	2	gene_poor
chr2	84280000	84560000	0	0	0	2	gene_poor
chr2	84640000	85120000	0	0	0	5	gene_poor
chr2	85120000	85560000	0	0	0	9	gene_enriched
chr2	85560000	85840000	0	0	0	13	gene_enriched
chr2	85840000	86040000	0	0	0	3	gene_poor
chr2	86040000	86320000	0	0	0	3	gene_poor
chr2	86320000	86640000	0	0	1	7	gene_enriched
chr2	86640000	87160000	0	0	0	10	gene_enriched
chr2	87280000	87640000	0	0	0	4	gene_poor
chr2	88280000	88480000	0	0	0	4	gene_poor
chr2	88480000	88760000	0	0	0	2	gene_poor
chr2	88760000	89000000	0	0	0	4	gene_poor
chr2	89000000	89600000	0	0	0	3	gene_poor
chr2	90000000	90280000	0	0	0	1	gene_poor
chr2	91640000	92200000	0	0	0	6	gene_enriched
chr2	95320000	95640000	0	0	0	4	gene_poor
chr2	95840000	96040000	0	0	0	5	gene_poor
chr2	96040000	96120000	0	0	0	4	gene_poor
chr2	96320000	96440000	0	0	0	1	gene_poor
chr2	96440000	96640000	0	0	0	3	gene_poor
chr2	96640000	96920000	0	0	0	10	gene_enriched
chr2	96920000	97200000	0	0	1	7	gene_enriched
chr2	97200000	97480000	0	0	1	6	gene_enriched
chr2	97480000	97800000	0	0	0	8	gene_enriched
chr2	97800000	97920000	0	0	0	2	gene_poor
chr2	98160000	98320000	0	0	0	5	gene_poor
chr2	98320000	99000000	0	0	0	3	gene_poor
chr2	99000000	99240000	0	0	0	5	gene_poor
chr2	99240000	99480000	0	0	0	3	gene_poor
chr2	99480000	99800000	0	0	0	9	gene_enriched
chr2	99800000	100160000	0	0	1	9	gene_enriched
chr2	100160000	100880000	0	0	0	3	gene_poor
chr2	100880000	101200000	0	0	0	5	gene_poor
chr2	101200000	101600000	0	0	0	2	gene_poor
chr2	101600000	101880000	0	0	0	7	gene_enriched
chr2	101880000	102480000	0	0	0	5	gene_poor
chr2	102480000	102600000	0	0	1	3	gene_poor
chr2	102600000	102880000	0	0	0	4	gene_poor
chr2	102880000	103080000	0	0	0	2	gene_poor
chr2	103080000	103440000	0	0	0	4	gene_poor
chr2	103440000	103800000	0	0	0	2	gene_poor
chr2	103800000	104200000	0	0	0	1	gene_poor
chr2	104200000	104560000	0	0	0	1	gene_poor
chr2	104560000	105040000	0	0	0	1	gene_poor
chr2	105040000	105480000	0	0	0	5	gene_poor
chr2	105480000	105960000	0	0	0	7	gene_enriched
chr2	105960000	106160000	0	0	0	4	gene_poor
chr2	106160000	106720000	0	0	0	4	gene_poor
chr2	106720000	107240000	0	0	0	7	gene_enriched
chr2	107240000	107520000	0	0	0	2	gene_poor
chr2	107520000	108160000	0	0	0	1	gene_poor
chr2	108160000	108480000	0	0	0	1	gene_poor
chr2	108480000	108800000	0	0	0	1	gene_poor
chr2	108800000	109200000	0	0	0	5	gene_poor
chr2	109200000	109400000	0	0	0	3	gene_poor
chr2	109400000	109720000	0	0	0	4	gene_poor
chr2	109720000	110120000	0	0	0	3	gene_poor
chr2	110240000	110520000	0	0	0	4	gene_poor
chr2	110840000	111000000	0	0	0	5	gene_poor
chr2	111360000	111560000	0	0	0	4	gene_poor
chr2	111560000	111880000	0	0	0	5	gene_poor
chr2	111880000	112200000	0	0	0	9	gene_enriched
chr2	112200000	112480000	0	0	0	3	gene_poor
chr2	112480000	112640000	0	0	0	2	gene_poor
chr2	112640000	112840000	0	0	0	5	gene_poor
chr2	112840000	113120000	0	0	1	5	gene_poor
chr2	113160000	113320000	0	0	1	4	gene_poor
chr2	113320000	113480000	0	0	1	5	gene_poor
chr2	113480000	113800000	0	0	0	4	gene_poor
chr2	113800000	114200000	0	0	0	9	gene_enriched
chr2	114200000	114480000	0	0	0	9	gene_enriched
chr2	114480000	114720000	0	0	1	4	gene_poor
chr2	114720000	115320000	0	0	0	3	gene_poor
chr2	115320000	115920000	0	0	0	3	gene_poor
chr2	115920000	116440000	0	0	0	2	gene_poor
chr2	116440000	117240000	0	0	0	2	gene_poor
chr2	117240000	117760000	0	0	0	1	gene_poor
chr2	117760000	118200000	0	0	0	1	gene_poor
chr2	118200000	118560000	0	0	0	1	gene_poor
chr2	118560000	118800000	0	0	1	4	gene_poor
chr2	118800000	118960000	0	0	0	2	gene_poor
chr2	118960000	119240000	0	0	0	1	gene_poor
chr2	119240000	119640000	0	0	0	1	gene_poor
chr2	119640000	120040000	0	0	0	3	gene_poor
chr2	120040000	120240000	0	0	0	4	gene_poor
chr2	120240000	120440000	0	0	0	3	gene_poor
chr2	120440000	121000000	0	0	0	6	gene_enriched
chr2	121080000	121440000	0	0	0	2	gene_poor
chr2	121440000	121840000	0	0	0	2	gene_poor
chr2	121840000	122120000	0	0	0	3	gene_poor
chr2	122120000	122520000	0	0	1	5	gene_poor
chr2	122520000	122960000	0	0	0	2	gene_poor
chr2	122960000	123240000	0	0	0	1	gene_poor
chr2	123240000	123640000	0	0	0	1	gene_poor
chr2	123640000	124000000	0	0	0	1	gene_poor
chr2	124000000	124200000	0	0	0	1	gene_poor
chr2	124280000	124760000	0	0	0	1	gene_poor
chr2	124760000	125560000	0	0	0	2	gene_poor
chr2	125560000	126280000	0	0	0	2	gene_poor
chr2	126280000	127000000	0	0	0	1	gene_poor
chr2	127000000	127560000	0	0	0	2	gene_poor
chr2	127560000	127800000	0	0	0	1	gene_poor
chr2	127800000	128280000	0	0	1	8	gene_enriched
chr2	128280000	128480000	0	0	0	4	gene_poor
chr2	128600000	129080000	0	0	1	9	gene_enriched
chr2	129080000	129480000	0	0	0	1	gene_poor
chr2	129480000	130000000	0	0	0	1	gene_poor
chr2	130000000	130520000	0	0	0	2	gene_poor
chr2	130520000	130680000	0	0	0	1	gene_poor
chr2	130680000	130920000	0	0	0	12	gene_enriched
chr2	130920000	131200000	0	0	0	11	gene_enriched
chr2	131440000	131880000	0	0	0	9	gene_enriched
chr2	131880000	132000000	0	0	0	5	gene_poor
chr2	132040000	132160000	0	0	0	6	gene_enriched
chr2	132160000	132600000	0	0	0	12	gene_enriched
chr2	132600000	133000000	0	0	0	2	gene_poor
chr2	133000000	133280000	0	0	0	6	gene_enriched
chr2	133280000	133960000	0	0	0	4	gene_poor
chr2	133960000	134320000	0	0	0	2	gene_poor
chr2	134320000	134600000	0	0	0	2	gene_poor
chr2	134600000	134880000	0	0	0	2	gene_poor
chr2	134880000	135200000	0	0	0	2	gene_poor
chr2	135200000	135520000	0	0	0	4	gene_poor
chr2	135520000	135720000	0	0	0	4	gene_poor
chr2	135720000	136640000	0	0	0	7	gene_enriched
chr2	136640000	137160000	0	0	0	5	gene_poor
chr2	137160000	137520000	0	0	0	1	gene_poor
chr2	137600000	138200000	0	0	0	1	gene_poor
chr2	138200000	138600000	0	0	0	1	gene_poor
chr2	138600000	139120000	0	0	0	3	gene_poor
chr2	139120000	139600000	0	0	0	3	gene_poor
chr2	139600000	140520000	0	0	0	1	gene_poor
chr2	140520000	141720000	0	0	0	2	gene_poor
chr2	141720000	142680000	0	0	0	2	gene_poor
chr2	142680000	142920000	0	0	0	2	gene_poor
chr2	142920000	143400000	0	0	0	1	gene_poor
chr2	143400000	143760000	0	0	0	1	gene_poor
chr2	143760000	144880000	0	0	0	3	gene_poor
chr2	144880000	146240000	0	0	0	5	gene_poor
chr2	146240000	146560000	0	0	0	1	gene_poor
chr2	146560000	146760000	0	0	0	1	gene_poor
chr2	146760000	147000000	0	0	0	1	gene_poor
chr2	147000000	147440000	0	0	0	1	gene_poor
chr2	147440000	147800000	0	0	0	1	gene_poor
chr2	147800000	148680000	0	0	0	2	gene_poor
chr2	148680000	149280000	0	0	0	4	gene_poor
chr2	149280000	149720000	0	0	0	3	gene_poor
chr2	149760000	149880000	0	0	0	2	gene_poor
chr2	149880000	150160000	0	0	0	3	gene_poor
chr2	150160000	150440000	0	0	0	3	gene_poor
chr2	150440000	151040000	0	0	0	2	gene_poor
chr2	151040000	151480000	0	0	0	2	gene_poor
chr2	151480000	151920000	0	0	0	1	gene_poor
chr2	151920000	152120000	0	0	0	2	gene_poor
chr2	152120000	152360000	0	0	1	5	gene_poor
chr2	152440000	152880000	0	0	0	4	gene_poor
chr2	152880000	153040000	0	0	0	3	gene_poor
chr2	153040000	153600000	0	0	0	5	gene_poor
chr2	153600000	154000000	0	0	0	2	gene_poor
chr2	154000000	154400000	0	0	0	2	gene_poor
chr2	154400000	154640000	0	0	0	1	gene_poor
chr2	154640000	155240000	0	0	0	2	gene_poor
chr2	155240000	155840000	0	0	0	4	gene_poor
chr2	155840000	156200000	0	0	0	1	gene_poor
chr2	156200000	156720000	0	0	0	1	gene_poor
chr2	156720000	157200000	0	0	0	3	gene_poor
chr2	157200000	157480000	0	0	0	2	gene_poor
chr2	157480000	157760000	0	0	0	1	gene_poor
chr2	157760000	158120000	0	0	0	3	gene_poor
chr2	158120000	158600000	0	0	0	5	gene_poor
chr2	158600000	158880000	0	0	0	2	gene_poor
chr2	158880000	159720000	0	0	0	3	gene_poor
chr2	159720000	160080000	0	0	1	3	gene_poor
chr2	160080000	160360000	0	0	1	4	gene_poor
chr2	160360000	160600000	0	0	0	5	gene_poor
chr2	160600000	160880000	0	0	0	6	gene_enriched
chr2	160880000	161200000	0	0	0	4	gene_poor
chr2	161200000	161840000	0	0	0	2	gene_poor
chr2	161840000	162080000	0	0	0	3	gene_poor
chr2	162080000	162440000	0	0	0	10	gene_enriched
chr2	162440000	162800000	0	0	0	2	gene_poor
chr2	162800000	163200000	0	0	0	12	gene_enriched
chr2	163200000	163720000	0	0	0	3	gene_poor
chr2	163720000	164000000	0	0	0	1	gene_poor
chr2	164000000	164960000	0	0	0	2	gene_poor
chr2	164960000	165400000	0	0	0	2	gene_poor
chr2	165400000	165560000	0	0	0	3	gene_poor
chr2	165560000	165840000	0	0	0	4	gene_poor
chr2	165840000	166080000	0	0	0	1	gene_poor
chr2	166160000	166800000	0	0	0	8	gene_enriched
chr2	166800000	167080000	0	0	0	6	gene_enriched
chr2	167080000	167360000	0	0	0	3	gene_poor
chr2	167360000	167800000	0	0	0	1	gene_poor
chr2	167800000	168120000	0	0	0	1	gene_poor
chr2	168120000	168960000	0	0	0	4	gene_poor
chr2	168960000	169200000	0	0	1	2	gene_poor
chr2	169200000	169600000	0	0	0	2	gene_poor
chr2	169600000	169800000	0	0	1	6	gene_enriched
chr2	169800000	170320000	0	0	0	3	gene_poor
chr2	170320000	170680000	0	0	1	11	gene_enriched
chr2	170800000	171080000	0	0	0	4	gene_poor
chr2	171240000	171760000	0	0	0	6	gene_enriched
chr2	171760000	172320000	0	0	1	5	gene_poor
chr2	172400000	172560000	0	0	0	3	gene_poor
chr2	172560000	173000000	0	0	1	8	gene_enriched
chr2	173000000	173360000	0	0	0	4	gene_poor
chr2	173360000	173600000	0	0	0	4	gene_poor
chr2	173600000	173880000	0	0	0	2	gene_poor
chr2	173880000	174240000	0	0	0	5	gene_poor
chr2	174240000	174960000	0	0	0	5	gene_poor
chr2	174960000	175240000	0	0	0	4	gene_poor
chr2	175240000	175560000	0	0	0	7	gene_enriched
chr2	175560000	175880000	0	0	0	4	gene_poor
chr2	175880000	176200000	0	0	0	3	gene_poor
chr2	176200000	176560000	0	0	0	1	gene_poor
chr2	176560000	176960000	0	0	0	3	gene_poor
chr2	176960000	177520000	0	1	0	15	gene_enriched
chr2	177520000	177680000	0	0	0	2	gene_poor
chr2	177680000	178000000	0	0	0	1	gene_poor
chr2	178000000	178280000	0	0	0	6	gene_enriched
chr2	178280000	178640000	0	0	0	5	gene_poor
chr2	178640000	178960000	0	0	0	2	gene_poor
chr2	178960000	179320000	0	0	0	9	gene_enriched
chr2	179320000	179520000	0	0	1	11	gene_enriched
chr2	179520000	180000000	0	0	0	6	gene_enriched
chr2	180000000	180280000	0	0	0	3	gene_poor
chr2	180280000	180600000	0	0	0	2	gene_poor
chr2	180600000	180960000	0	0	0	3	gene_poor
chr2	180960000	181960000	0	0	0	5	gene_poor
chr2	181960000	182600000	0	0	0	4	gene_poor
chr2	182600000	183040000	0	0	0	5	gene_poor
chr2	183040000	183560000	0	0	0	2	gene_poor
chr2	183560000	184080000	0	0	1	6	gene_enriched
chr2	184080000	184960000	0	0	0	3	gene_poor
chr2	184960000	185480000	0	0	0	2	gene_poor
chr2	185480000	186160000	0	0	0	2	gene_poor
chr2	186160000	186640000	0	0	0	2	gene_poor
chr2	186640000	187120000	0	0	0	3	gene_poor
chr2	187120000	187320000	0	0	0	1	gene_poor
chr2	187320000	187720000	0	0	0	5	gene_poor
chr2	187720000	188000000	0	0	0	1	gene_poor
chr2	188000000	188360000	0	0	0	3	gene_poor
chr2	188360000	188440000	0	0	0	2	gene_poor
chr2	188440000	188720000	0	0	0	1	gene_poor
chr2	188720000	189400000	0	0	0	2	gene_poor
chr2	189400000	189960000	0	0	0	4	gene_poor
chr2	189960000	190280000	0	0	0	2	gene_poor
chr2	190280000	190640000	0	0	0	9	gene_enriched
chr2	190640000	190920000	0	0	1	5	gene_poor
chr2	190920000	191200000	0	0	0	3	gene_poor
chr2	191200000	191640000	0	0	0	8	gene_enriched
chr2	191640000	191920000	0	0	1	6	gene_enriched
chr2	191920000	192040000	0	0	0	2	gene_poor
chr2	192040000	192400000	0	0	0	3	gene_poor
chr2	192400000	192680000	0	0	0	2	gene_poor
chr2	192680000	193040000	0	0	0	4	gene_poor
chr2	193040000	193600000	0	0	0	2	gene_poor
chr2	193600000	193960000	0	0	0	1	gene_poor
chr2	193960000	194480000	0	0	0	1	gene_poor
chr2	194480000	194840000	0	0	0	1	gene_poor
chr2	194840000	195360000	0	0	0	1	gene_poor
chr2	195360000	195720000	0	0	0	1	gene_poor
chr2	195720000	196200000	0	0	0	1	gene_poor
chr2	196200000	196520000	0	0	0	2	gene_poor
chr2	196520000	196920000	0	0	0	3	gene_poor
chr2	196920000	197240000	0	0	0	5	gene_poor
chr2	197240000	197640000	0	0	0	4	gene_poor
chr2	197640000	197960000	0	0	0	5	gene_poor
chr2	197960000	198240000	0	0	0	2	gene_poor
chr2	198240000	198640000	0	0	1	10	gene_enriched
chr2	198640000	199000000	0	0	0	3	gene_poor
chr2	199000000	199200000	0	0	0	2	gene_poor
chr2	199200000	199520000	0	0	0	2	gene_poor
chr2	199520000	199880000	0	0	0	1	gene_poor
chr2	199880000	200360000	0	0	0	3	gene_poor
chr2	200360000	200840000	0	0	0	7	gene_enriched
chr2	200840000	201360000	0	0	0	4	gene_poor
chr2	201360000	201760000	0	0	1	10	gene_enriched
chr2	201760000	202080000	0	0	1	9	gene_enriched
chr2	202080000	202640000	0	0	0	12	gene_enriched
chr2	202640000	203120000	0	0	0	5	gene_poor
chr2	203120000	203440000	0	0	0	4	gene_poor
chr2	203440000	203720000	0	0	0	3	gene_poor
chr2	203720000	204080000	0	0	1	7	gene_enriched
chr2	204080000	204320000	0	0	1	5	gene_poor
chr2	204320000	204680000	0	0	0	2	gene_poor
chr2	204760000	205200000	0	0	0	1	gene_poor
chr2	205200000	205560000	0	0	0	2	gene_poor
chr2	205560000	205720000	0	0	0	2	gene_poor
chr2	205720000	206160000	0	0	0	2	gene_poor
chr2	206160000	206560000	0	0	0	3	gene_poor
chr2	206560000	206840000	0	0	0	3	gene_poor
chr2	206840000	207040000	0	0	1	5	gene_poor
chr2	207040000	207240000	0	0	0	3	gene_poor
chr2	207240000	207560000	0	0	0	3	gene_poor
chr2	207640000	208360000	0	0	0	5	gene_poor
chr2	208360000	208600000	0	0	1	4	gene_poor
chr2	208600000	208960000	0	0	0	6	gene_enriched
chr2	208960000	209240000	0	0	1	4	gene_poor
chr2	209240000	209680000	0	0	0	1	gene_poor
chr2	209680000	210200000	0	0	0	2	gene_poor
chr2	210200000	210440000	0	0	0	2	gene_poor
chr2	210440000	210840000	0	0	0	3	gene_poor
chr2	210840000	211080000	0	0	1	8	gene_enriched
chr2	211080000	211360000	0	0	0	4	gene_poor
chr2	211440000	211920000	0	0	0	2	gene_poor
chr2	211920000	212320000	0	0	0	2	gene_poor
chr2	212320000	212600000	0	0	0	2	gene_poor
chr2	212600000	213000000	0	0	0	2	gene_poor
chr2	213000000	213440000	0	0	0	2	gene_poor
chr2	213440000	214080000	0	0	0	3	gene_poor
chr2	214080000	214680000	0	0	0	2	gene_poor
chr2	214680000	215600000	0	0	0	4	gene_poor
chr2	215600000	215840000	0	0	1	4	gene_poor
chr2	215840000	216160000	0	0	0	2	gene_poor
chr2	216160000	216800000	0	0	0	4	gene_poor
chr2	216800000	217360000	0	0	1	9	gene_enriched
chr2	217360000	217560000	0	0	0	5	gene_poor
chr2	217560000	218000000	0	0	0	2	gene_poor
chr2	218000000	218360000	0	0	0	1	gene_poor
chr2	218360000	218640000	0	0	0	1	gene_poor
chr2	218640000	219040000	0	0	0	4	gene_poor
chr2	219120000	219520000	0	0	1	15	gene_enriched
chr2	219520000	219720000	0	0	1	7	gene_enriched
chr2	219720000	220240000	0	0	0	25	gene_enriched
chr2	220240000	220560000	0	0	0	11	gene_enriched
chr2	220560000	220920000	0	1	0	2	gene_poor
chr2	220920000	221520000	0	0	0	1	gene_poor
chr2	221520000	221920000	0	0	0	1	gene_poor
chr2	221920000	222000000	0	0	0	1	gene_poor
chr2	222000000	222440000	0	0	0	3	gene_poor
chr2	222440000	222880000	0	0	0	3	gene_poor
chr2	222880000	223160000	0	0	0	1	gene_poor
chr2	223160000	223520000	0	0	0	5	gene_poor
chr2	223520000	223840000	0	0	0	4	gene_poor
chr2	223840000	224280000	0	0	0	1	gene_poor
chr2	224280000	224520000	0	0	0	2	gene_poor
chr2	224520000	224840000	0	0	0	6	gene_enriched
chr2	224840000	225200000	0	0	0	2	gene_poor
chr2	225200000	225520000	0	0	0	2	gene_poor
chr2	225520000	225880000	0	0	0	2	gene_poor
chr2	225880000	226520000	0	0	0	2	gene_poor
chr2	226520000	227680000	0	0	0	4	gene_poor
chr2	227680000	227960000	0	0	0	3	gene_poor
chr2	227960000	228240000	0	0	0	5	gene_poor
chr2	228240000	228760000	0	0	0	3	gene_poor
chr2	228760000	229520000	0	0	0	1	gene_poor
chr2	229520000	229960000	1	0	0	2	gene_poor
chr2	229960000	230200000	0	0	0	2	gene_poor
chr2	230200000	230600000	0	0	0	2	gene_poor
chr2	230600000	230880000	0	0	1	3	gene_poor
chr2	230880000	231480000	0	0	0	8	gene_enriched
chr2	231480000	231680000	0	0	0	3	gene_poor
chr2	231680000	231960000	0	0	0	7	gene_enriched
chr2	231960000	232320000	0	0	1	5	gene_poor
chr2	232320000	232680000	0	0	0	8	gene_enriched
chr2	232760000	233200000	0	0	0	2	gene_poor
chr2	233200000	233440000	0	0	0	5	gene_poor
chr2	233440000	233720000	0	0	1	4	gene_poor
chr2	233720000	233920000	0	0	0	3	gene_poor
chr2	233920000	234160000	0	0	0	2	gene_poor
chr2	234160000	234360000	0	0	1	3	gene_poor
chr2	234360000	234760000	0	0	1	9	gene_enriched
chr2	234760000	235040000	0	0	0	3	gene_poor
chr2	235040000	235440000	0	0	0	1	gene_poor
chr2	235440000	236040000	0	0	0	1	gene_poor
chr2	236040000	236480000	0	0	0	1	gene_poor
chr2	236480000	236680000	0	0	0	1	gene_poor
chr2	236680000	237120000	0	0	0	3	gene_poor
chr2	237120000	237480000	0	0	0	2	gene_poor
chr2	237480000	238000000	0	0	0	3	gene_poor
chr2	238000000	238320000	0	0	0	2	gene_poor
chr2	238320000	238480000	0	0	1	2	gene_poor
chr2	238480000	238760000	0	0	0	5	gene_poor
chr2	238760000	239160000	0	0	1	10	gene_enriched
chr2	239160000	239400000	0	0	1	4	gene_poor
chr2	239400000	239680000	0	0	0	0	gene_desert
chr2	239680000	240040000	0	0	0	2	gene_poor
chr2	240040000	240320000	0	0	0	1	gene_poor
chr2	240320000	240720000	0	0	0	2	gene_poor
chr2	240720000	240960000	0	0	0	1	gene_poor
chr2	240960000	241080000	0	1	0	2	gene_poor
chr2	241080000	241400000	0	0	0	3	gene_poor
chr2	241400000	241760000	0	0	1	9	gene_enriched
chr2	241760000	242160000	0	0	1	11	gene_enriched
chr2	242160000	242440000	0	0	1	6	gene_enriched
chr2	242440000	242640000	0	0	1	7	gene_enriched
chr2	242640000	242840000	0	0	1	9	gene_enriched
chr2	242840000	243080000	0	0	0	4	gene_poor
chr3	40000	440000	1	0	0	1	gene_poor
chr3	440000	640000	1	0	0	2	gene_poor
chr3	640000	1120000	1	0	0	2	gene_poor
chr3	1120000	1440000	0	0	0	0	gene_desert
chr3	1440000	2200000	1	0	0	1	gene_poor
chr3	2200000	3240000	0	0	0	4	gene_poor
chr3	3240000	4040000	0	0	0	3	gene_poor
chr3	4040000	4360000	0	0	0	2	gene_poor
chr3	4360000	4720000	0	0	0	2	gene_poor
chr3	4720000	5160000	0	0	0	2	gene_poor
chr3	5240000	5840000	0	0	0	1	gene_poor
chr3	5840000	6240000	0	0	0	0	gene_desert
chr3	6240000	6840000	0	0	0	2	gene_poor
chr3	6840000	7600000	0	0	0	1	gene_poor
chr3	7600000	7840000	0	0	0	1	gene_poor
chr3	7840000	8120000	0	0	0	0	gene_desert
chr3	8120000	8360000	0	0	0	0	gene_desert
chr3	8440000	8680000	0	0	0	3	gene_poor
chr3	8680000	9000000	0	0	1	3	gene_poor
chr3	9000000	9360000	0	0	0	3	gene_poor
chr3	9360000	9520000	0	0	1	5	gene_poor
chr3	9520000	9800000	0	0	1	8	gene_enriched
chr3	9800000	10080000	0	0	1	21	gene_enriched
chr3	10080000	10360000	0	0	1	10	gene_enriched
chr3	10360000	10800000	0	0	0	1	gene_poor
chr3	10800000	11120000	0	0	0	1	gene_poor
chr3	11120000	11400000	0	0	0	2	gene_poor
chr3	11400000	11680000	0	0	0	2	gene_poor
chr3	11680000	11880000	0	0	0	2	gene_poor
chr3	11880000	12160000	0	0	0	2	gene_poor
chr3	12160000	12560000	0	0	0	5	gene_poor
chr3	12560000	12880000	0	0	1	8	gene_enriched
chr3	12880000	13040000	0	0	1	3	gene_poor
chr3	13040000	13360000	0	0	0	2	gene_poor
chr3	13360000	13520000	0	0	1	1	gene_poor
chr3	13520000	13720000	0	0	0	2	gene_poor
chr3	13720000	13920000	0	0	0	1	gene_poor
chr3	13920000	14200000	0	0	0	8	gene_enriched
chr3	14200000	14520000	0	0	0	3	gene_poor
chr3	14520000	14680000	0	0	0	2	gene_poor
chr3	14680000	14960000	0	0	0	1	gene_poor
chr3	15120000	15640000	0	0	1	10	gene_enriched
chr3	15640000	15880000	0	0	0	3	gene_poor
chr3	15880000	16320000	0	0	0	4	gene_poor
chr3	16320000	16640000	0	0	0	4	gene_poor
chr3	16640000	17280000	0	0	0	2	gene_poor
chr3	17280000	17480000	0	0	0	1	gene_poor
chr3	17480000	17880000	0	0	0	1	gene_poor
chr3	17880000	18480000	0	0	0	3	gene_poor
chr3	18480000	18840000	0	0	0	4	gene_poor
chr3	18840000	19080000	0	0	0	1	gene_poor
chr3	19080000	19360000	0	0	0	1	gene_poor
chr3	19360000	19600000	0	0	0	1	gene_poor
chr3	19600000	19920000	0	0	0	0	gene_desert
chr3	19920000	20280000	0	0	0	5	gene_poor
chr3	20360000	20520000	0	0	0	0	gene_desert
chr3	20520000	21040000	0	0	0	0	gene_desert
chr3	21040000	21560000	0	0	0	0	gene_desert
chr3	21560000	21960000	0	0	0	0	gene_desert
chr3	21960000	22160000	0	0	0	0	gene_desert
chr3	22160000	22600000	0	0	0	1	gene_poor
chr3	22600000	23000000	0	0	0	0	gene_desert
chr3	23000000	24000000	0	0	0	6	gene_enriched
chr3	24000000	24280000	0	0	0	2	gene_poor
chr3	24280000	24720000	0	0	0	2	gene_poor
chr3	24720000	25080000	0	0	0	0	gene_desert
chr3	25080000	25640000	0	0	0	2	gene_poor
chr3	25640000	25920000	0	0	1	3	gene_poor
chr3	25920000	26760000	0	0	0	0	gene_desert
chr3	26760000	27160000	0	0	0	1	gene_poor
chr3	27160000	27320000	0	0	0	1	gene_poor
chr3	27320000	27760000	0	0	0	5	gene_poor
chr3	27760000	28400000	0	0	0	5	gene_poor
chr3	28400000	29840000	0	0	0	3	gene_poor
chr3	29840000	30040000	0	0	0	1	gene_poor
chr3	30040000	30800000	0	0	0	3	gene_poor
chr3	30800000	31200000	0	0	0	0	gene_desert
chr3	31200000	31560000	0	0	0	0	gene_desert
chr3	31560000	31800000	0	0	0	2	gene_poor
chr3	31800000	32200000	0	0	0	4	gene_poor
chr3	32200000	32520000	0	0	0	4	gene_poor
chr3	32520000	32760000	0	0	0	5	gene_poor
chr3	32760000	33000000	0	0	0	3	gene_poor
chr3	33000000	33160000	0	0	1	3	gene_poor
chr3	33160000	33440000	0	0	0	5	gene_poor
chr3	33440000	33920000	0	0	1	6	gene_enriched
chr3	33920000	34720000	0	0	0	0	gene_desert
chr3	34720000	35080000	0	0	0	0	gene_desert
chr3	35080000	35720000	0	0	0	1	gene_poor
chr3	35720000	36000000	0	0	0	1	gene_poor
chr3	36000000	36760000	0	0	0	1	gene_poor
chr3	36760000	37040000	0	0	0	5	gene_poor
chr3	37040000	37320000	0	0	1	9	gene_enriched
chr3	37320000	37880000	0	0	0	5	gene_poor
chr3	37880000	38040000	0	0	0	3	gene_poor
chr3	38040000	38400000	0	0	1	8	gene_enriched
chr3	38400000	38520000	0	0	1	3	gene_poor
chr3	38520000	38720000	0	0	0	4	gene_poor
chr3	38720000	39080000	0	0	0	0	gene_desert
chr3	39080000	39440000	0	0	0	5	gene_poor
chr3	39560000	39720000	0	0	0	1	gene_poor
chr3	39720000	40200000	0	0	0	1	gene_poor
chr3	40200000	40360000	0	0	0	3	gene_poor
chr3	40360000	40600000	0	0	0	6	gene_enriched
chr3	40600000	41280000	0	0	0	3	gene_poor
chr3	41280000	41920000	0	0	0	3	gene_poor
chr3	41920000	42240000	0	0	0	2	gene_poor
chr3	42240000	42600000	0	0	0	5	gene_poor
chr3	42600000	42960000	0	0	0	9	gene_enriched
chr3	42960000	43200000	0	0	0	4	gene_poor
chr3	43200000	43560000	0	0	0	4	gene_poor
chr3	43560000	43800000	0	0	0	2	gene_poor
chr3	43880000	44280000	0	0	0	2	gene_poor
chr3	44280000	44560000	0	0	0	3	gene_poor
chr3	44560000	44800000	1	0	0	9	gene_enriched
chr3	44800000	45040000	0	0	1	6	gene_enriched
chr3	45040000	45280000	0	0	1	5	gene_poor
chr3	45280000	45520000	0	0	1	1	gene_poor
chr3	45520000	45760000	0	0	1	4	gene_poor
chr3	45760000	46160000	0	0	0	5	gene_poor
chr3	46160000	46480000	0	0	0	1	gene_poor
chr3	46480000	46720000	0	0	0	2	gene_poor
chr3	46720000	46960000	0	0	0	4	gene_poor
chr3	46960000	47400000	0	0	1	6	gene_enriched
chr3	47560000	47840000	0	0	1	3	gene_poor
chr3	47840000	48200000	0	0	1	4	gene_poor
chr3	48200000	48480000	0	0	1	8	gene_enriched
chr3	48480000	48720000	0	0	1	13	gene_enriched
chr3	48720000	49040000	0	0	1	10	gene_enriched
chr3	49040000	49520000	0	0	1	21	gene_enriched
chr3	49520000	49720000	0	0	0	4	gene_poor
chr3	49720000	50120000	0	0	1	14	gene_enriched
chr3	50120000	50360000	0	0	0	15	gene_enriched
chr3	50360000	50680000	0	0	0	14	gene_enriched
chr3	50680000	51000000	0	0	0	3	gene_poor
chr3	51000000	51440000	0	0	0	4	gene_poor
chr3	51440000	51720000	0	0	1	3	gene_poor
chr3	51720000	52000000	0	0	0	6	gene_enriched
chr3	52000000	52240000	0	0	1	9	gene_enriched
chr3	52240000	52480000	0	0	1	11	gene_enriched
chr3	52480000	52760000	0	0	1	10	gene_enriched
chr3	52760000	53120000	0	0	0	8	gene_enriched
chr3	53120000	53280000	0	0	1	4	gene_poor
chr3	53280000	53960000	0	0	0	8	gene_enriched
chr3	53960000	54160000	0	0	0	0	gene_desert
chr3	54160000	54440000	0	0	0	0	gene_desert
chr3	54440000	54880000	0	0	0	2	gene_poor
chr3	54880000	55520000	0	0	0	1	gene_poor
chr3	55520000	55960000	0	0	0	3	gene_poor
chr3	55960000	56320000	0	0	0	1	gene_poor
chr3	56320000	56600000	0	0	0	2	gene_poor
chr3	56600000	57040000	0	0	0	3	gene_poor
chr3	57040000	57600000	0	0	0	8	gene_enriched
chr3	57600000	57840000	0	0	1	2	gene_poor
chr3	57840000	58160000	0	0	1	3	gene_poor
chr3	58160000	58560000	0	0	0	8	gene_enriched
chr3	58640000	59200000	0	0	0	1	gene_poor
chr3	59200000	59560000	0	0	0	0	gene_desert
chr3	59560000	59840000	0	0	0	1	gene_poor
chr3	59840000	60160000	0	1	0	1	gene_poor
chr3	60160000	60760000	0	0	0	1	gene_poor
chr3	60760000	61440000	0	0	0	1	gene_poor
chr3	61440000	61840000	0	0	0	2	gene_poor
chr3	61840000	62200000	0	0	0	1	gene_poor
chr3	62200000	62600000	0	0	0	5	gene_poor
chr3	62600000	62840000	0	0	0	1	gene_poor
chr3	62840000	63280000	0	0	0	1	gene_poor
chr3	63280000	63840000	0	0	0	1	gene_poor
chr3	63840000	64000000	0	0	1	5	gene_poor
chr3	64000000	64480000	0	0	0	3	gene_poor
chr3	64480000	65320000	0	0	0	1	gene_poor
chr3	65320000	65400000	0	0	0	1	gene_poor
chr3	65400000	65760000	0	0	0	1	gene_poor
chr3	65760000	66200000	0	0	0	2	gene_poor
chr3	66240000	66320000	0	0	0	1	gene_poor
chr3	66320000	66440000	0	0	1	2	gene_poor
chr3	66440000	66880000	0	0	0	1	gene_poor
chr3	66880000	67160000	0	0	0	1	gene_poor
chr3	67160000	67440000	0	0	0	1	gene_poor
chr3	67440000	67840000	0	0	0	2	gene_poor
chr3	67920000	68320000	0	0	0	2	gene_poor
chr3	68320000	68920000	0	0	0	2	gene_poor
chr3	69040000	69480000	0	0	0	6	gene_enriched
chr3	69480000	69720000	0	0	0	2	gene_poor
chr3	69720000	70080000	0	0	0	1	gene_poor
chr3	70080000	70440000	0	0	0	0	gene_desert
chr3	70560000	71040000	0	0	0	1	gene_poor
chr3	71040000	71720000	0	0	0	3	gene_poor
chr3	71720000	72000000	0	0	0	2	gene_poor
chr3	72000000	72320000	0	0	0	0	gene_desert
chr3	72320000	72880000	0	0	0	2	gene_poor
chr3	72880000	73160000	0	0	0	5	gene_poor
chr3	73160000	73480000	0	0	0	1	gene_poor
chr3	73480000	73920000	0	0	0	1	gene_poor
chr3	73920000	74280000	0	0	0	0	gene_desert
chr3	74280000	74680000	0	0	0	1	gene_poor
chr3	74680000	75240000	0	0	0	0	gene_desert
chr3	75240000	76160000	0	0	0	9	gene_enriched
chr3	76160000	76680000	0	0	0	2	gene_poor
chr3	76680000	77080000	0	0	0	1	gene_poor
chr3	77080000	77360000	0	0	0	1	gene_poor
chr3	77360000	77640000	0	0	0	1	gene_poor
chr3	77640000	77880000	0	0	0	1	gene_poor
chr3	77880000	78280000	0	0	0	0	gene_desert
chr3	78280000	78680000	0	0	0	1	gene_poor
chr3	78680000	79080000	0	0	0	1	gene_poor
chr3	79080000	79560000	0	0	0	1	gene_poor
chr3	79560000	79840000	0	0	0	1	gene_poor
chr3	79840000	80520000	0	0	0	0	gene_desert
chr3	80520000	80840000	0	0	0	1	gene_poor
chr3	80840000	81320000	0	0	0	0	gene_desert
chr3	81320000	81920000	0	0	0	1	gene_poor
chr3	81920000	82480000	0	0	0	0	gene_desert
chr3	82480000	82760000	0	0	0	0	gene_desert
chr3	82760000	83240000	0	0	0	1	gene_poor
chr3	83240000	83560000	0	0	0	0	gene_desert
chr3	83560000	84000000	0	0	0	0	gene_desert
chr3	84000000	84560000	0	0	0	0	gene_desert
chr3	84560000	85000000	0	0	0	0	gene_desert
chr3	85000000	85400000	0	0	0	1	gene_poor
chr3	85400000	85640000	0	0	0	1	gene_poor
chr3	85640000	85880000	0	0	0	1	gene_poor
chr3	85880000	86320000	0	0	0	1	gene_poor
chr3	86320000	86720000	0	0	0	0	gene_desert
chr3	86720000	87320000	0	0	0	3	gene_poor
chr3	87320000	87600000	0	0	0	0	gene_desert
chr3	87600000	88080000	0	0	0	0	gene_desert
chr3	88080000	88240000	0	0	0	4	gene_poor
chr3	88240000	89160000	0	0	0	1	gene_poor
chr3	89160000	89920000	0	0	0	1	gene_poor
chr3	89920000	90240000	0	0	0	0	gene_desert
chr3	90240000	90520000	0	0	0	0	gene_desert
chr3	93520000	93840000	0	0	0	6	gene_enriched
chr3	93960000	94560000	0	0	0	1	gene_poor
chr3	94560000	95240000	0	0	0	0	gene_desert
chr3	95240000	96000000	0	0	0	0	gene_desert
chr3	96000000	96560000	0	0	0	3	gene_poor
chr3	96560000	97000000	0	0	0	1	gene_poor
chr3	97000000	97480000	0	0	0	3	gene_poor
chr3	97480000	97760000	0	0	0	4	gene_poor
chr3	97760000	98080000	0	0	0	0	gene_desert
chr3	98080000	98280000	0	0	0	2	gene_poor
chr3	98280000	98520000	0	0	0	4	gene_poor
chr3	98520000	98720000	0	0	0	2	gene_poor
chr3	98720000	98920000	0	0	0	0	gene_desert
chr3	98920000	99160000	0	0	0	0	gene_desert
chr3	99160000	99520000	0	0	0	2	gene_poor
chr3	99520000	99800000	0	0	0	3	gene_poor
chr3	99800000	100040000	0	0	0	5	gene_poor
chr3	100040000	100520000	0	0	0	8	gene_enriched
chr3	100520000	100920000	0	0	0	1	gene_poor
chr3	100920000	101400000	0	0	0	8	gene_enriched
chr3	101520000	101960000	0	0	0	3	gene_poor
chr3	101960000	102280000	0	0	0	1	gene_poor
chr3	102280000	103000000	0	0	0	0	gene_desert
chr3	103000000	104280000	0	0	0	0	gene_desert
chr3	104280000	105080000	0	0	0	0	gene_desert
chr3	105080000	105400000	0	0	0	2	gene_poor
chr3	105400000	105840000	0	0	0	1	gene_poor
chr3	105840000	106320000	0	0	0	0	gene_desert
chr3	106320000	106920000	0	0	0	2	gene_poor
chr3	106920000	107360000	0	0	0	3	gene_poor
chr3	107360000	107600000	0	0	0	1	gene_poor
chr3	107600000	107880000	0	0	0	2	gene_poor
chr3	107880000	108200000	0	0	0	3	gene_poor
chr3	108280000	108640000	0	0	0	2	gene_poor
chr3	108720000	109240000	0	0	0	0	gene_desert
chr3	109240000	109440000	0	0	0	0	gene_desert
chr3	109440000	110000000	0	0	0	0	gene_desert
chr3	110000000	110800000	0	0	0	1	gene_poor
chr3	110800000	111280000	0	0	0	1	gene_poor
chr3	111280000	111800000	0	0	0	4	gene_poor
chr3	111800000	112280000	0	0	0	4	gene_poor
chr3	112280000	112720000	0	0	0	6	gene_enriched
chr3	112720000	113040000	0	0	0	4	gene_poor
chr3	113040000	113440000	0	0	0	5	gene_poor
chr3	113440000	113880000	0	0	0	7	gene_enriched
chr3	113880000	114080000	0	0	0	2	gene_poor
chr3	114080000	114520000	0	0	0	1	gene_poor
chr3	114520000	114920000	0	0	0	1	gene_poor
chr3	114920000	115560000	0	0	0	2	gene_poor
chr3	115560000	115840000	0	0	0	1	gene_poor
chr3	115840000	116240000	0	0	0	1	gene_poor
chr3	116240000	116480000	0	1	0	2	gene_poor
chr3	116480000	116720000	0	1	0	1	gene_poor
chr3	116720000	117440000	0	1	0	1	gene_poor
chr3	117440000	117720000	0	1	0	1	gene_poor
chr3	117720000	118360000	1	0	0	0	gene_desert
chr3	118360000	118560000	0	1	0	0	gene_desert
chr3	118560000	118840000	0	1	0	1	gene_poor
chr3	118840000	119440000	0	0	0	12	gene_enriched
chr3	119520000	119920000	0	0	0	3	gene_poor
chr3	119920000	120280000	1	0	0	4	gene_poor
chr3	120280000	120960000	1	0	1	7	gene_enriched
chr3	120960000	121240000	0	0	1	3	gene_poor
chr3	121240000	121800000	0	0	1	7	gene_enriched
chr3	121800000	122120000	1	0	0	3	gene_poor
chr3	122120000	122520000	0	0	0	10	gene_enriched
chr3	122520000	123000000	0	0	1	5	gene_poor
chr3	123000000	123280000	0	0	0	3	gene_poor
chr3	123280000	123720000	0	0	0	5	gene_poor
chr3	123720000	124000000	0	0	0	1	gene_poor
chr3	124000000	124280000	0	1	0	1	gene_poor
chr3	124280000	124440000	0	0	0	1	gene_poor
chr3	124440000	124640000	0	0	0	5	gene_poor
chr3	124720000	124880000	0	0	1	2	gene_poor
chr3	124880000	125320000	0	0	1	4	gene_poor
chr3	125320000	125640000	0	0	0	3	gene_poor
chr3	125640000	126200000	0	0	0	7	gene_enriched
chr3	126200000	126400000	0	0	0	2	gene_poor
chr3	126400000	126720000	0	0	0	2	gene_poor
chr3	126720000	127280000	0	0	0	1	gene_poor
chr3	127280000	127800000	0	0	0	8	gene_enriched
chr3	127800000	128320000	0	0	1	5	gene_poor
chr3	128320000	128640000	0	0	1	7	gene_enriched
chr3	128640000	129040000	0	0	1	11	gene_enriched
chr3	129040000	129320000	0	0	1	7	gene_enriched
chr3	129320000	129640000	0	0	0	4	gene_poor
chr3	129640000	129840000	0	0	0	3	gene_poor
chr3	129840000	130400000	0	1	0	1	gene_poor
chr3	130400000	130760000	0	0	1	4	gene_poor
chr3	130760000	131240000	0	1	0	6	gene_enriched
chr3	131240000	131520000	0	1	0	1	gene_poor
chr3	131520000	131920000	0	1	0	2	gene_poor
chr3	131920000	132160000	0	0	0	3	gene_poor
chr3	132160000	132440000	0	0	1	5	gene_poor
chr3	132440000	132760000	0	1	0	2	gene_poor
chr3	132760000	133120000	0	1	0	2	gene_poor
chr3	133120000	133360000	0	0	1	2	gene_poor
chr3	133360000	133560000	0	0	1	4	gene_poor
chr3	133640000	133920000	0	0	0	2	gene_poor
chr3	133920000	134240000	0	0	0	4	gene_poor
chr3	134240000	134520000	0	0	0	2	gene_poor
chr3	134520000	135200000	0	1	0	2	gene_poor
chr3	135200000	135800000	1	1	0	1	gene_poor
chr3	135800000	136080000	0	0	1	4	gene_poor
chr3	136080000	136480000	0	0	0	3	gene_poor
chr3	136480000	136760000	0	0	0	6	gene_enriched
chr3	136760000	137440000	0	1	0	0	gene_desert
chr3	137440000	137760000	1	1	0	2	gene_poor
chr3	137760000	138160000	0	0	0	7	gene_enriched
chr3	138160000	138320000	0	0	1	2	gene_poor
chr3	138320000	138640000	0	0	1	2	gene_poor
chr3	138640000	139080000	0	0	0	4	gene_poor
chr3	139080000	139400000	0	0	0	4	gene_poor
chr3	139400000	140600000	0	1	0	1	gene_poor
chr3	140600000	141000000	0	0	0	2	gene_poor
chr3	141000000	141280000	0	0	0	3	gene_poor
chr3	141280000	141680000	0	0	0	7	gene_enriched
chr3	141680000	142080000	0	0	0	5	gene_poor
chr3	142080000	142280000	0	0	1	4	gene_poor
chr3	142280000	142520000	0	1	0	3	gene_poor
chr3	142520000	142760000	0	0	0	7	gene_enriched
chr3	142760000	143120000	0	1	0	4	gene_poor
chr3	143120000	143400000	1	1	0	2	gene_poor
chr3	143400000	143680000	1	1	0	1	gene_poor
chr3	143680000	144400000	1	1	0	1	gene_poor
chr3	144400000	145080000	1	1	0	0	gene_desert
chr3	145080000	145480000	0	1	0	0	gene_desert
chr3	145480000	145760000	1	1	0	0	gene_desert
chr3	145760000	145920000	1	1	0	4	gene_poor
chr3	145920000	146360000	0	1	0	2	gene_poor
chr3	146360000	146960000	0	1	0	0	gene_desert
chr3	146960000	147320000	0	1	0	2	gene_poor
chr3	147320000	147800000	0	1	0	1	gene_poor
chr3	147800000	148080000	0	1	0	0	gene_desert
chr3	148080000	148440000	1	1	0	1	gene_poor
chr3	148440000	148680000	0	1	0	1	gene_poor
chr3	148680000	149000000	0	0	1	6	gene_enriched
chr3	149000000	149200000	1	0	0	6	gene_enriched
chr3	149200000	149640000	0	0	0	5	gene_poor
chr3	149640000	149920000	1	1	0	6	gene_enriched
chr3	149920000	150240000	0	0	0	2	gene_poor
chr3	150240000	150480000	0	0	1	6	gene_enriched
chr3	150480000	150880000	0	1	0	2	gene_poor
chr3	150880000	151160000	0	0	0	3	gene_poor
chr3	151160000	151640000	1	1	0	2	gene_poor
chr3	151640000	152200000	0	1	0	2	gene_poor
chr3	152200000	152720000	1	1	0	2	gene_poor
chr3	152720000	153720000	1	0	0	1	gene_poor
chr3	153720000	154000000	0	0	1	3	gene_poor
chr3	154000000	154480000	1	0	0	2	gene_poor
chr3	154480000	154840000	1	0	0	1	gene_poor
chr3	154840000	155080000	1	0	0	2	gene_poor
chr3	155080000	155440000	1	0	0	1	gene_poor
chr3	155440000	155720000	0	0	1	6	gene_enriched
chr3	155720000	156240000	0	1	0	1	gene_poor
chr3	156240000	156880000	0	1	0	10	gene_enriched
chr3	156880000	157240000	1	0	0	3	gene_poor
chr3	157240000	157600000	1	1	0	1	gene_poor
chr3	157600000	157800000	1	1	0	0	gene_desert
chr3	157800000	158240000	0	0	0	2	gene_poor
chr3	158240000	158520000	0	0	1	8	gene_enriched
chr3	158520000	159000000	1	1	0	2	gene_poor
chr3	159000000	159320000	1	1	0	1	gene_poor
chr3	159320000	159560000	0	1	0	2	gene_poor
chr3	159560000	160200000	0	0	0	10	gene_enriched
chr3	160200000	160680000	0	1	0	6	gene_enriched
chr3	160680000	160920000	1	0	0	3	gene_poor
chr3	160920000	161160000	1	0	0	3	gene_poor
chr3	161240000	161560000	0	1	0	0	gene_desert
chr3	161560000	162760000	1	1	0	0	gene_desert
chr3	162760000	163200000	1	1	0	1	gene_poor
chr3	163200000	163480000	0	1	0	0	gene_desert
chr3	163480000	163720000	0	1	0	0	gene_desert
chr3	163720000	164560000	1	1	0	0	gene_desert
chr3	164560000	164920000	0	1	0	2	gene_poor
chr3	164920000	166760000	1	1	0	1	gene_poor
chr3	166760000	167080000	1	0	0	0	gene_desert
chr3	167080000	167400000	0	1	0	0	gene_desert
chr3	167400000	167920000	0	1	0	3	gene_poor
chr3	167920000	168200000	0	1	0	1	gene_poor
chr3	168200000	168560000	0	1	0	1	gene_poor
chr3	168560000	168840000	0	1	0	1	gene_poor
chr3	168840000	169080000	0	1	0	1	gene_poor
chr3	169080000	169480000	0	1	0	2	gene_poor
chr3	169480000	170120000	0	0	1	14	gene_enriched
chr3	170120000	170600000	0	1	0	4	gene_poor
chr3	170600000	170880000	1	0	0	2	gene_poor
chr3	170880000	171280000	0	0	0	1	gene_poor
chr3	171280000	171560000	1	0	0	2	gene_poor
chr3	171560000	172080000	0	0	0	1	gene_poor
chr3	172080000	172480000	0	0	0	6	gene_enriched
chr3	172480000	173080000	1	1	0	2	gene_poor
chr3	173080000	175680000	1	0	0	5	gene_poor
chr3	175680000	176160000	1	0	0	0	gene_desert
chr3	176160000	176680000	1	0	0	0	gene_desert
chr3	176680000	177520000	0	0	0	1	gene_poor
chr3	177520000	178120000	1	0	0	3	gene_poor
chr3	178120000	178720000	1	0	0	2	gene_poor
chr3	178720000	179040000	0	1	0	4	gene_poor
chr3	179040000	179360000	0	0	1	12	gene_enriched
chr3	179360000	179840000	0	1	0	3	gene_poor
chr3	179840000	180320000	1	1	0	1	gene_poor
chr3	180320000	180920000	1	1	0	6	gene_enriched
chr3	180920000	181400000	1	1	0	1	gene_poor
chr3	181400000	181960000	0	1	0	3	gene_poor
chr3	181960000	182400000	1	1	0	0	gene_desert
chr3	182400000	182840000	0	0	1	6	gene_enriched
chr3	182840000	183160000	0	0	0	3	gene_poor
chr3	183160000	183600000	0	0	1	7	gene_enriched
chr3	183600000	184080000	0	0	1	18	gene_enriched
chr3	184080000	184280000	0	0	0	5	gene_poor
chr3	184280000	184520000	0	0	0	4	gene_poor
chr3	184520000	185040000	0	0	0	4	gene_poor
chr3	185040000	185360000	0	0	0	5	gene_poor
chr3	185360000	185680000	0	0	0	4	gene_poor
chr3	185680000	185960000	0	0	0	3	gene_poor
chr3	185960000	186280000	0	0	0	3	gene_poor
chr3	186280000	186560000	0	0	0	6	gene_enriched
chr3	186560000	186920000	0	0	0	3	gene_poor
chr3	186920000	187040000	0	0	0	0	gene_desert
chr3	187040000	187440000	1	1	0	1	gene_poor
chr3	187440000	187760000	1	0	0	2	gene_poor
chr3	187760000	188680000	1	0	0	5	gene_poor
chr3	188680000	188960000	1	1	0	1	gene_poor
chr3	188960000	189680000	1	1	0	3	gene_poor
chr3	189680000	189920000	0	0	0	2	gene_poor
chr3	189920000	190160000	1	0	0	1	gene_poor
chr3	190160000	190400000	1	0	0	2	gene_poor
chr3	190400000	190840000	1	0	0	1	gene_poor
chr3	190840000	191120000	1	0	0	2	gene_poor
chr3	191120000	191880000	1	1	0	1	gene_poor
chr3	191880000	192160000	0	1	0	1	gene_poor
chr3	192160000	192520000	1	1	0	2	gene_poor
chr3	192520000	192800000	0	1	0	1	gene_poor
chr3	192800000	193320000	0	1	0	1	gene_poor
chr3	193320000	193840000	0	0	0	1	gene_poor
chr3	193840000	194040000	0	0	0	2	gene_poor
chr3	194040000	194400000	0	0	0	8	gene_enriched
chr3	194400000	195000000	0	0	0	3	gene_poor
chr3	195000000	195280000	0	0	0	3	gene_poor
chr3	195280000	195720000	0	0	0	13	gene_enriched
chr3	195720000	195960000	0	0	0	3	gene_poor
chr3	195960000	196240000	0	0	1	10	gene_enriched
chr3	196240000	196680000	0	0	0	13	gene_enriched
chr3	196680000	196920000	0	0	1	5	gene_poor
chr3	196920000	197280000	0	0	0	5	gene_poor
chr3	197280000	197680000	0	0	1	11	gene_enriched
chr3	197680000	197920000	0	0	0	4	gene_poor
chr4	0	80000	0	0	0	2	gene_poor
chr4	80000	560000	1	0	0	12	gene_enriched
chr4	720000	1000000	0	0	1	9	gene_enriched
chr4	1000000	1360000	0	0	1	10	gene_enriched
chr4	1360000	1440000	0	0	1	2	gene_poor
chr4	1480000	1720000	0	0	0	4	gene_poor
chr4	1720000	1920000	0	0	1	6	gene_enriched
chr4	1920000	2200000	0	0	1	5	gene_poor
chr4	2200000	2520000	0	0	0	7	gene_enriched
chr4	2520000	2760000	0	0	1	3	gene_poor
chr4	2760000	2960000	0	0	1	5	gene_poor
chr4	3080000	3520000	0	0	1	6	gene_enriched
chr4	3520000	3960000	0	0	0	3	gene_poor
chr4	3960000	4240000	0	0	0	1	gene_poor
chr4	4240000	4480000	0	0	1	5	gene_poor
chr4	4480000	4960000	0	0	0	3	gene_poor
chr4	4960000	5400000	0	0	0	1	gene_poor
chr4	5400000	5800000	0	0	0	4	gene_poor
chr4	5800000	6360000	0	0	0	7	gene_enriched
chr4	6360000	6680000	0	0	0	5	gene_poor
chr4	6680000	7080000	0	0	1	10	gene_enriched
chr4	7080000	7440000	0	0	0	2	gene_poor
chr4	7440000	7720000	0	0	0	1	gene_poor
chr4	7720000	8040000	0	0	0	3	gene_poor
chr4	8040000	8160000	0	0	0	0	gene_desert
chr4	8160000	8440000	0	0	0	5	gene_poor
chr4	8440000	8640000	0	0	0	4	gene_poor
chr4	8640000	8920000	0	0	0	1	gene_poor
chr4	8920000	9160000	0	0	0	0	gene_desert
chr4	9360000	9680000	0	0	0	0	gene_desert
chr4	9680000	10120000	0	0	0	3	gene_poor
chr4	10120000	10560000	0	0	0	2	gene_poor
chr4	10560000	11440000	0	0	0	3	gene_poor
chr4	11440000	11760000	0	0	0	0	gene_desert
chr4	11760000	12040000	0	0	0	0	gene_desert
chr4	12040000	12720000	0	0	0	1	gene_poor
chr4	12840000	13640000	0	0	0	4	gene_poor
chr4	13640000	14000000	0	0	0	0	gene_desert
chr4	14000000	14480000	0	0	0	1	gene_poor
chr4	14480000	14760000	0	0	0	1	gene_poor
chr4	14760000	15200000	0	0	0	2	gene_poor
chr4	15200000	15480000	0	0	0	1	gene_poor
chr4	15480000	15720000	0	0	0	4	gene_poor
chr4	15720000	16000000	0	0	0	2	gene_poor
chr4	16000000	16280000	0	0	0	3	gene_poor
chr4	16280000	16920000	0	0	0	1	gene_poor
chr4	16920000	17480000	0	0	0	1	gene_poor
chr4	17480000	17800000	0	0	0	4	gene_poor
chr4	17800000	18040000	0	0	0	3	gene_poor
chr4	18040000	18320000	0	0	0	0	gene_desert
chr4	18320000	18640000	0	0	0	0	gene_desert
chr4	18640000	19200000	0	0	0	0	gene_desert
chr4	19200000	19840000	0	0	0	0	gene_desert
chr4	19840000	20280000	0	0	0	1	gene_poor
chr4	20280000	20720000	0	0	0	2	gene_poor
chr4	20720000	21120000	0	0	0	2	gene_poor
chr4	21120000	21480000	0	0	0	1	gene_poor
chr4	21480000	21800000	0	0	0	1	gene_poor
chr4	21800000	22120000	0	0	0	1	gene_poor
chr4	22120000	22400000	0	0	0	1	gene_poor
chr4	22400000	22720000	0	0	0	2	gene_poor
chr4	22720000	23120000	0	0	0	4	gene_poor
chr4	23120000	23720000	0	0	0	1	gene_poor
chr4	23720000	24440000	0	0	0	2	gene_poor
chr4	24440000	25000000	0	0	0	3	gene_poor
chr4	25000000	25160000	0	0	0	2	gene_poor
chr4	25160000	25440000	0	0	1	4	gene_poor
chr4	25440000	25800000	0	0	0	1	gene_poor
chr4	25920000	26440000	0	0	0	2	gene_poor
chr4	26440000	26720000	0	0	0	1	gene_poor
chr4	26720000	27040000	0	0	0	2	gene_poor
chr4	27040000	27680000	0	0	0	0	gene_desert
chr4	27680000	27880000	0	0	0	0	gene_desert
chr4	27880000	29080000	0	0	0	0	gene_desert
chr4	29080000	30720000	0	0	0	0	gene_desert
chr4	30720000	31040000	0	0	0	1	gene_poor
chr4	31040000	31680000	0	0	0	1	gene_poor
chr4	31680000	32400000	0	0	0	0	gene_desert
chr4	32400000	32840000	0	0	0	0	gene_desert
chr4	32840000	33080000	0	0	0	0	gene_desert
chr4	33080000	33720000	0	0	0	0	gene_desert
chr4	33720000	34000000	0	0	0	0	gene_desert
chr4	34000000	34440000	0	0	0	0	gene_desert
chr4	34440000	34720000	0	0	0	0	gene_desert
chr4	34720000	34960000	0	0	0	0	gene_desert
chr4	34960000	35160000	0	0	0	0	gene_desert
chr4	35160000	35400000	0	0	0	0	gene_desert
chr4	35400000	35640000	0	0	0	0	gene_desert
chr4	35640000	35920000	0	0	0	0	gene_desert
chr4	35920000	36320000	0	0	0	1	gene_poor
chr4	36400000	36800000	0	0	0	0	gene_desert
chr4	36800000	37400000	0	0	0	1	gene_poor
chr4	37400000	37800000	0	0	0	3	gene_poor
chr4	37800000	38040000	0	0	0	3	gene_poor
chr4	38160000	38760000	0	0	0	2	gene_poor
chr4	38760000	39160000	0	0	0	6	gene_enriched
chr4	39160000	39440000	0	0	1	3	gene_poor
chr4	39440000	39680000	0	0	0	8	gene_enriched
chr4	39680000	40000000	0	0	1	4	gene_poor
chr4	40000000	40360000	0	0	0	4	gene_poor
chr4	40360000	40720000	0	0	0	1	gene_poor
chr4	40720000	40920000	0	0	0	2	gene_poor
chr4	40920000	41240000	0	0	0	1	gene_poor
chr4	41240000	41680000	0	0	1	3	gene_poor
chr4	41680000	41960000	0	0	1	3	gene_poor
chr4	41960000	42280000	0	0	0	4	gene_poor
chr4	42280000	42560000	0	0	0	2	gene_poor
chr4	42560000	43000000	0	1	0	1	gene_poor
chr4	43120000	43760000	0	0	0	1	gene_poor
chr4	43760000	44080000	0	0	0	0	gene_desert
chr4	44080000	44440000	0	0	0	1	gene_poor
chr4	44440000	44680000	0	0	0	1	gene_poor
chr4	44680000	44920000	0	0	0	3	gene_poor
chr4	44920000	45440000	0	0	0	0	gene_desert
chr4	45440000	45800000	0	0	0	0	gene_desert
chr4	45800000	45960000	0	0	0	0	gene_desert
chr4	45960000	46320000	0	0	0	1	gene_poor
chr4	46320000	46760000	0	0	0	2	gene_poor
chr4	46760000	47160000	0	0	0	1	gene_poor
chr4	47160000	47440000	0	0	0	2	gene_poor
chr4	47440000	47640000	0	0	0	4	gene_poor
chr4	47640000	47920000	0	0	0	4	gene_poor
chr4	47920000	48120000	0	0	0	2	gene_poor
chr4	48120000	48560000	0	0	0	4	gene_poor
chr4	48560000	49000000	0	0	1	4	gene_poor
chr4	49000000	49120000	1	0	0	0	gene_desert
chr4	49160000	49320000	0	0	0	5	gene_poor
chr4	49480000	49640000	0	0	0	6	gene_enriched
chr4	52680000	53080000	0	0	0	5	gene_poor
chr4	53080000	53400000	0	0	0	0	gene_desert
chr4	53400000	53880000	0	0	0	7	gene_enriched
chr4	53880000	54800000	0	0	0	3	gene_poor
chr4	54800000	55120000	0	0	0	2	gene_poor
chr4	55120000	55520000	0	0	0	1	gene_poor
chr4	55520000	55840000	0	0	0	1	gene_poor
chr4	55840000	56200000	0	0	0	0	gene_desert
chr4	56200000	56760000	0	0	0	6	gene_enriched
chr4	56760000	57240000	0	0	0	5	gene_poor
chr4	57240000	57880000	0	0	1	14	gene_enriched
chr4	57880000	58280000	0	0	0	3	gene_poor
chr4	58280000	60080000	0	0	0	0	gene_desert
chr4	60080000	61080000	0	0	0	0	gene_desert
chr4	61080000	61360000	0	0	0	0	gene_desert
chr4	61360000	61640000	0	0	0	0	gene_desert
chr4	61640000	62400000	0	0	0	1	gene_poor
chr4	62400000	63040000	0	0	0	1	gene_poor
chr4	63040000	63440000	0	0	0	0	gene_desert
chr4	63440000	63600000	0	0	0	0	gene_desert
chr4	63600000	64120000	0	0	0	1	gene_poor
chr4	64120000	64400000	0	0	0	0	gene_desert
chr4	64400000	64600000	0	0	0	0	gene_desert
chr4	64600000	65000000	0	0	0	0	gene_desert
chr4	65000000	65480000	0	0	0	0	gene_desert
chr4	65480000	65880000	0	0	0	0	gene_desert
chr4	65880000	67560000	0	0	0	4	gene_poor
chr4	67560000	68240000	0	0	0	0	gene_desert
chr4	68240000	68760000	0	0	0	5	gene_poor
chr4	68760000	69120000	0	0	0	2	gene_poor
chr4	69120000	69360000	0	0	0	3	gene_poor
chr4	69360000	70040000	0	0	0	4	gene_poor
chr4	70040000	70200000	0	0	0	2	gene_poor
chr4	70200000	70520000	0	0	0	1	gene_poor
chr4	70520000	70760000	0	0	0	1	gene_poor
chr4	70760000	71120000	0	0	0	1	gene_poor
chr4	71120000	71440000	0	0	0	0	gene_desert
chr4	71440000	71880000	0	0	0	6	gene_enriched
chr4	71880000	72600000	0	0	1	3	gene_poor
chr4	72600000	72840000	0	0	0	1	gene_poor
chr4	72840000	73160000	0	0	0	1	gene_poor
chr4	73160000	73920000	0	0	0	1	gene_poor
chr4	73920000	74160000	0	0	1	3	gene_poor
chr4	74160000	74520000	0	0	0	3	gene_poor
[truncated: 5,369 more rows]

## Sheet: Data S2I
Supplementary Data 2I. Annotation of TADs in 22Rv1
[truncated: 6,862 more rows]
