# Supplementary material for: A high-resolution 3D epigenomic map reveals insights into the creation of the prostate cancer transcriptome
Source: Nat Commun. 2019 Sep 12;10:4154. doi: 10.1038/s41467-019-12079-8 (PMC6742760; doi:10.1038/s41467-019-12079-8)
Supplement: Supplementary file 5 — Supplementary Data 3 [file 41467_2019_12079_MOESM5_ESM.xlsx]

## Sheet: Data S3A
Supplementary Data 3A. A list of upregulated genes from smaller size cancer-specific TADs in prostate cancer cells (C42B vs. RWPE1)
Gene name	FC (C42B.vs.RWPE1)	FDR (C42B.vs.RWPE1)	RWPE1 TAD	size of TAD in RWPE1	C42B TAD	size of TAD in C42B
ABCB7	2.42196	0.000250569	chrX_73840000_74800000	960000	chrX_74240000_74840000	600000
ABRACL	2.85395	0.0130537	chr6_139120000_139680000	560000	chr6_139120000_139440000	320000
AC006116.24	52.5592	0.00938409	chr19_56880000_57680000	800000	chr19_56880000_57160000	280000
AC006116.27	32.4457	0.000483341	chr19_56880000_57680000	800000	chr19_56880000_57160000	280000
AC007228.9	18.4134	0.000180911	chr19_56880000_57680000	800000	chr19_57160000_57600000	440000
AC012309.5	5.97054	0.011826	chr19_36800000_37800000	1000000	chr19_37400000_37760000	360000
AC018804.3	13.8176	0.000590321	chr2_130680000_131120000	440000	chr2_130680000_130920000	240000
AC018865.8	3.17352	0.0289939	chr2_130680000_131120000	440000	chr2_130680000_130920000	240000
AC074138.3	3.49251	0.014754	chr19_36800000_37800000	1000000	chr19_37000000_37400000	400000
AC079776.7	34.5142	0.000158801	chr2_130680000_131120000	440000	chr2_130680000_130920000	240000
AC131180.3	23.2442	0.000555184	chr2_131880000_132160000	280000	chr2_132040000_132160000	120000
AC131180.4	17.885	0.000310957	chr2_131880000_132160000	280000	chr2_132040000_132160000	120000
AC145343.2	5.38889	0.0126346	chr17_65960000_66480000	520000	chr17_66040000_66200000	160000
ACN9	2.09823	0.0238441	chr7_96720000_97480000	760000	chr7_96720000_97120000	400000
ACSL6	5.57949	0.00214472	chr5_130760000_131400000	640000	chr5_131160000_131400000	240000
ADAM23	8.22921	0.00175908	chr2_207160000_208360000	1200000	chr2_207240000_207560000	320000
ADCK1	2.17672	0.00686743	chr14_78240000_79400000	1160000	chr14_77800000_78280000	480000
ADRA2A	18.0623	0.0100582	chr10_112800000_113880000	1080000	chr10_112800000_113120000	320000
AF131216.5	38.174	4.78013e-05	chr8_11160000_11600000	440000	chr8_11160000_11400000	240000
AK4	5.40832	7.18063e-06	chr1_65520000_66160000	640000	chr1_65520000_65720000	200000
ALG13	2.81583	0.00107063	chrX_110480000_110920000	440000	chrX_110680000_110920000	240000
AMZ2	2.01502	0.039015	chr17_65960000_66480000	520000	chr17_66200000_66480000	280000
ANKRD65	3.79106	0.00765018	chr1_1240000_1680000	440000	chr1_1280000_1480000	200000
AP000344.3	4.24348	0.0417187	chr22_23680000_24200000	520000	chr22_23640000_23960000	320000
AP000344.4	5.66166	0.00523121	chr22_23680000_24200000	520000	chr22_23640000_23960000	320000
AP000347.4	2.95263	0.00521082	chr22_23680000_24200000	520000	chr22_23960000_24200000	240000
AP001816.1	5.85872	4.50825e-05	chr4_102080000_102680000	600000	chr4_102080000_102280000	200000
APBA2	6.01406	0.00696146	chr15_28800000_29160000	360000	chr15_29000000_29160000	160000
AR	349.564	2.83439e-07	chrX_65960000_67400000	1440000	chrX_66760000_67400000	640000
ARMC3	7.3877	0.00355443	chr10_22280000_23280000	1000000	chr10_22600000_23280000	680000
ARSG	8.19186	2.24406e-05	chr17_65960000_66480000	520000	chr17_66200000_66480000	280000
ATAD2	4.23005	0.000210813	chr8_124160000_124440000	280000	chr8_124280000_124440000	160000
ATOH7	5.34164	0.00224789	chr10_69840000_70120000	280000	chr10_69960000_70120000	160000
ATPAF1	3.01694	2.67147e-05	chr1_46800000_47200000	400000	chr1_47040000_47200000	160000
BANK1	19.2285	0.00104499	chr4_102080000_102680000	600000	chr4_102280000_102640000	360000
BCAT1	91.8618	0.000189559	chr12_23360000_25000000	1640000	chr12_24240000_25000000	760000
BMI1	2.79301	0.00178999	chr10_22280000_23280000	1000000	chr10_22600000_23280000	680000
C10orf35	4.45417	0.00465479	chr10_71160000_71880000	720000	chr10_71160000_71400000	240000
C15ORF37	3.70026	0.0362425	chr15_79640000_80520000	880000	chr15_80160000_80680000	520000
C22orf15	10.2005	0.00328443	chr22_23680000_24200000	520000	chr22_23960000_24200000	240000
C22orf43	18.7417	0.000119004	chr22_23680000_24200000	520000	chr22_23640000_23960000	320000
C2orf76	4.40921	0.000476918	chr2_119640000_120080000	440000	chr2_120040000_120240000	200000
C8orf12	7.33758	0.0427019	chr8_11160000_11600000	440000	chr8_11160000_11400000	240000
C8orf76	2.91696	0.000362449	chr8_124160000_124440000	280000	chr8_124040000_124280000	240000
CACNA1H	136.08	0.0154209	chr16_840000_1280000	440000	chr16_1160000_1360000	200000
CACYBPP2	3.00908	0.0104337	chr2_184080000_185480000	1400000	chr2_184080000_184960000	880000
CALCB	4.67661	0.0402689	chr11_14560000_15280000	720000	chr11_14920000_15280000	360000
CASD1	3.63312	0.00112866	chr7_94080000_94880000	800000	chr7_94080000_94320000	240000
CBLN2	217.076	0.000381525	chr18_68120000_70360000	2240000	chr18_69760000_70360000	600000
CCSAP	3.07134	0.000169085	chr1_229360000_229800000	440000	chr1_229360000_229680000	320000
CD9	3.75358	0.000920393	chr12_6040000_6400000	360000	chr12_6160000_6400000	240000
CDK14	2.75045	0.0409281	chr7_90080000_90680000	600000	chr7_90680000_90920000	240000
CDK5R1	2.22122	0.0103516	chr17_30760000_31320000	560000	chr17_30760000_31080000	320000
CHCHD10	2.0428	0.00686223	chr22_23680000_24200000	520000	chr22_23960000_24200000	240000
CHDC2	13.0695	0.00172933	chrX_35760000_36880000	1120000	chrX_35920000_36600000	680000
CHRNA4	6.48846	0.00430294	chr20_61440000_62160000	720000	chr20_61920000_62040000	120000
COA6	2.40621	0.0005352	chr1_234240000_234600000	360000	chr1_234480000_234760000	280000
COL9A3	11.7505	0.0159297	chr20_61440000_62160000	720000	chr20_61440000_61680000	240000
CPLX1	15.6702	1.75696e-05	chr4_520000_1000000	480000	chr4_720000_1000000	280000
CPT1C	6.77573	0.00159584	chr19_50000000_50400000	400000	chr19_49960000_50200000	240000
CRELD2	3.2273	5.63776e-05	chr22_50120000_50560000	440000	chr22_50160000_50320000	160000
CRYL1	5.70834	2.36668e-05	chr13_21080000_21520000	440000	chr13_21040000_21280000	240000
CSMD1	108.506	8.75863e-07	chr8_2680000_3120000	440000	chr8_2720000_3120000	400000
CT49	17.4229	0.00011725	chr5_12040000_13480000	1440000	chr5_12320000_12880000	560000
CTB-43P18.1	14.3322	0.00582059	chr5_138600000_139000000	400000	chr5_138640000_138800000	160000
CTB-92J24.3	2.84665	0.0461561	chr19_23400000_24600000	1200000	chr19_24040000_24360000	320000
CTC-459F4.1	3.15862	0.00780544	chr19_27720000_30080000	2360000	chr19_27720000_28440000	720000
CTD-2033A16.1	9.75927	0.0196631	chr16_69720000_70280000	560000	chr16_69360000_69760000	400000
CTD-2162K18.5	2.17954	0.0237621	chr19_36800000_37800000	1000000	chr19_37000000_37400000	400000
CTD-2377D24.4	52.9978	7.81608e-06	chr17_46720000_47120000	400000	chr17_46720000_47000000	280000
CTD-2384A14.2	10.702	0.0064836	chr14_29200000_30000000	800000	chr14_29120000_29720000	600000
CTD-2589M5.4	30.2995	6.24304e-05	chr11_46120000_46400000	280000	chr11_46240000_46400000	160000
CTD-3162L10.1	9.03368	0.000722062	chr19_36800000_37800000	1000000	chr19_36800000_37000000	200000
CTD-3220F14.1	2.80475	0.0100835	chr19_36800000_37800000	1000000	chr19_37760000_38360000	600000
CTD-3222D19.5	7.01855	0.00494634	chr19_16640000_17160000	520000	chr19_16640000_16800000	160000
CUL5	3.07854	2.13329e-05	chr11_107400000_107880000	480000	chr11_107680000_107960000	280000
CXCL16	40.3209	3.56757e-07	chr17_4600000_5000000	400000	chr17_4560000_4840000	280000
CXorf22	15.621	0.00169084	chrX_35760000_36880000	1120000	chrX_35920000_36600000	680000
CYP2R1	3.58516	0.0137001	chr11_14560000_15280000	720000	chr11_14520000_14920000	400000
CYP4F31P	18.8115	0.00580656	chr2_131880000_132160000	280000	chr2_132040000_132160000	120000
DBI	3.04837	0.000176906	chr2_120080000_120440000	360000	chr2_120040000_120240000	200000
DGKB	133.166	8.7881e-06	chr7_13760000_14480000	720000	chr7_13800000_14200000	400000
DGKQ	4.70499	0.0019281	chr4_520000_1000000	480000	chr4_720000_1000000	280000
DIRAS2	10.0442	0.00574927	chr9_92880000_93520000	640000	chr9_93400000_93640000	240000
DMBX1	50.2522	9.26885e-05	chr1_46800000_47200000	400000	chr1_46720000_47040000	320000
DNAJC6	11.1851	0.000660083	chr1_65520000_66160000	640000	chr1_65520000_65720000	200000
DNM3	3.58598	0.00740964	chr1_171480000_171960000	480000	chr1_171720000_171960000	240000
DUTP2	9.326	0.00180851	chr8_124160000_124440000	280000	chr8_124280000_124440000	160000
EEF1A2	74.395	3.53685e-06	chr20_61440000_62160000	720000	chr20_62040000_62600000	560000
EIF3M	2.4058	0.00373142	chr11_32320000_32840000	520000	chr11_32320000_32640000	320000
EIF4E3	2.50728	0.0289906	chr3_71720000_72320000	600000	chr3_71720000_72000000	280000
ELL3	5.79957	4.50825e-05	chr15_43640000_44120000	480000	chr15_43960000_44120000	160000
ENO1-AS1	3.13914	0.0213503	chr1_8920000_9280000	360000	chr1_8920000_9160000	240000
ENOX1	18.1217	0.000331551	chr13_43680000_44440000	760000	chr13_43680000_43880000	200000
EPHB1	5.24478	0.0468513	chr3_134240000_135600000	1360000	chr3_134240000_134520000	280000
ESPNP	9.5507	0.0309052	chr1_16840000_17240000	400000	chr1_16840000_17120000	280000
F8A2	9.92302	0.000786754	chrX_154440000_154960000	520000	chrX_154440000_154680000	240000
FAAH	47.9859	6.19733e-06	chr1_46800000_47200000	400000	chr1_46720000_47040000	320000
FAM120AOS	2.50705	0.000361091	chr9_95720000_96440000	720000	chr9_95880000_96360000	480000
FAM174B	112.089	1.08524e-06	chr15_92640000_93320000	680000	chr15_92960000_93320000	360000
FAM19A4	69.0265	5.04438e-05	chr3_67720000_69040000	1320000	chr3_68320000_68920000	600000
FAM214A	4.71046	7.38479e-05	chr15_52520000_53040000	520000	chr15_52840000_53040000	200000
FAM3B	10.0854	0.00471865	chr21_42480000_42960000	480000	chr21_42480000_42840000	360000
FCGBP	92.5964	9.68606e-06	chr19_40040000_40640000	600000	chr19_40280000_40640000	360000
FERP1	2.78802	0.0277454	chrX_122720000_123240000	520000	chrX_122560000_122960000	400000
FGF13	92.0174	4.60313e-06	chrX_137160000_137840000	680000	chrX_137840000_138200000	360000
FKBP4	5.06538	1.08524e-06	chr12_2160000_2920000	760000	chr12_2760000_2960000	200000
FOLH1	299.115	0.00241761	chr11_48200000_50040000	1840000	chr11_48640000_49240000	600000
FOXG1	31.9952	0.00019626	chr14_29200000_30000000	800000	chr14_29120000_29720000	600000
GABRA5	85.5465	3.46689e-05	chr15_26200000_27200000	1000000	chr15_26520000_27120000	600000
GABRB3	571.848	3.51553e-06	chr15_26200000_27200000	1000000	chr15_26520000_27120000	600000
GABRG3	25.8763	0.000249125	chr15_27200000_28360000	1160000	chr15_27280000_27560000	280000
GAPDHP1	4.666	0.00696088	chrX_39480000_40040000	560000	chrX_39560000_39920000	360000
GNG13	9.23443	0.00475934	chr16_840000_1280000	440000	chr16_840000_1160000	320000
GPR27	17.5149	0.00261826	chr3_71720000_72320000	600000	chr3_71720000_72000000	280000
GS1-179L18.1	73.9727	1.72731e-05	chr7_51480000_54800000	3320000	chr7_53400000_54840000	1440000
GSTZ1	3.21256	0.000958279	chr14_77560000_77920000	360000	chr14_77560000_77800000	240000
GUCY1A2	11.7654	0.0129812	chr11_105960000_106920000	960000	chr11_106560000_106920000	360000
GXYLT1	3.1516	0.000720706	chr12_42440000_42960000	520000	chr12_42520000_42840000	320000
HEBP2	2.58086	0.00374468	chr6_138720000_139120000	400000	chr6_138720000_138880000	160000
HIST1H1C	2.1987	0.00783226	chr6_26000000_26320000	320000	chr6_26000000_26120000	120000
HIST1H2BC	6.26007	0.000848375	chr6_26000000_26320000	320000	chr6_26000000_26120000	120000
HIST1H4C	3.44263	0.0300797	chr6_26000000_26320000	320000	chr6_26000000_26120000	120000
HIST1H4H	3.28069	0.00849175	chr6_26000000_26320000	320000	chr6_26120000_26320000	200000
HLA-DQB1	10.967	0.00143782	chr6_32160000_32760000	600000	chr6_32400000_32760000	360000
HLX	5.43537	0.00290687	chr1_221000000_221640000	640000	chr1_220960000_221400000	440000
HNRNPA3P9	6.56046	0.00213333	chr11_32320000_32840000	520000	chr11_32320000_32640000	320000
HOMER2P2	8.97762	0.00433727	chr14_106000000_106840000	840000	chr14_106480000_106880000	400000
HOXB13	103.254	1.64972e-05	chr17_46720000_47120000	400000	chr17_46720000_47000000	280000
HPD	5.17955	0.036047	chr12_122240000_122480000	240000	chr12_122200000_122360000	160000
HSP90AB3P	2.31625	0.0203503	chr4_88440000_88920000	480000	chr4_88760000_88920000	160000
HSPA8P9	8.61467	0.00353244	chr3_136760000_137760000	1000000	chr3_137440000_137760000	320000
HSPH1	6.56235	4.16417e-05	chr13_31160000_31760000	600000	chr13_31400000_31760000	360000
HYPK	2.61203	0.0229703	chr15_43640000_44120000	480000	chr15_43960000_44120000	160000
IFT88	3.30385	0.000460039	chr13_21080000_21520000	440000	chr13_21040000_21280000	240000
IL17D	5.09964	0.000667285	chr13_21080000_21520000	440000	chr13_21040000_21280000	240000
IL4I1	6.37106	0.0030536	chr19_50400000_50640000	240000	chr19_50400000_50600000	200000
IMPG1	14.8704	0.00186452	chr6_76640000_77360000	720000	chr6_76640000_77000000	360000
JKAMP	2.0153	0.00347512	chr14_59920000_60400000	480000	chr14_59920000_60080000	160000
KB-1269D1.8	3.30764	0.04482	chr22_23680000_24200000	520000	chr22_23640000_23960000	320000
KB-1572G7.3	4.94722	0.00760112	chr22_23680000_24200000	520000	chr22_23960000_24200000	240000
KB-208E9.1	7.26261	0.00276926	chr22_23680000_24200000	520000	chr22_23640000_23960000	320000
KCNN2	504.622	2.81544e-07	chr5_113400000_113800000	400000	chr5_113680000_113800000	120000
KCNQ2	215.849	1.06973e-05	chr20_61440000_62160000	720000	chr20_61920000_62040000	120000
KIAA1737	2.70774	0.00017787	chr14_77560000_77920000	360000	chr14_77560000_77800000	240000
KIAA2022	28.0166	0.00300093	chrX_73840000_74800000	960000	chrX_73800000_74240000	440000
LA16c-366D3.1	6.12524	0.00639141	chr16_840000_1280000	440000	chr16_840000_1160000	320000
LINC00355	10.6614	0.00406681	chr13_63680000_64680000	1000000	chr13_64400000_64720000	320000
LINC00571	10.7612	0.00103846	chr13_38200000_39120000	920000	chr13_38200000_38640000	440000
LINC00662	2.07541	0.00915387	chr19_27720000_30080000	2360000	chr19_27720000_28440000	720000
LINC00665	13.891	0.00023958	chr19_36800000_37800000	1000000	chr19_36800000_37000000	200000
LINC00930	36.962	0.000102507	chr15_92640000_93320000	680000	chr15_92960000_93320000	360000
LINC00992	7.62669	0.00981919	chr5_115880000_116760000	880000	chr5_116760000_117440000	680000
LIPT2	3.17667	0.00465849	chr11_73920000_74320000	400000	chr11_74160000_74320000	160000
LPP	2.04438	0.0117435	chr3_187440000_188680000	1240000	chr3_187760000_188680000	920000
LPP-AS2	4.82459	0.00333153	chr3_187440000_188680000	1240000	chr3_187760000_188680000	920000
LRRC37A16P	3.42817	0.000985769	chr17_65960000_66480000	520000	chr17_66040000_66200000	160000
LRRC9	6.20518	0.0313925	chr14_59920000_60400000	480000	chr14_60080000_60400000	320000
LRRN1	36.6373	0.00246443	chr3_3240000_4320000	1080000	chr3_3240000_4040000	800000
LUZP2	42.5244	0.0165764	chr11_23560000_25760000	2200000	chr11_24440000_25760000	1320000
MAGEE1	81.3322	7.14775e-05	chrX_75480000_76160000	680000	chrX_75360000_75760000	400000
MANF	2.57129	0.00335353	chr3_50680000_51440000	760000	chr3_51000000_51440000	440000
MDGA2	7.99332	0.0115094	chr14_47040000_48120000	1080000	chr14_47520000_47760000	240000
MID1IP1-AS1	6.43138	0.000994704	chrX_38600000_39480000	880000	chrX_38520000_39040000	520000
MIPOL1	3.95016	0.00360031	chr14_37080000_37720000	640000	chr14_37440000_37680000	240000
MKRN3	165.839	5.54655e-07	chr15_23720000_25720000	2000000	chr15_23600000_23880000	280000
MMP11	5.4285	0.00609872	chr22_23680000_24200000	520000	chr22_23960000_24200000	240000
MORC2-AS1	4.14695	0.0323028	chr22_30840000_31320000	480000	chr22_31000000_31320000	320000
MPV17L	35.5947	1.00416e-06	chr16_15320000_15840000	520000	chr16_15440000_15840000	400000
MRPL20	2.2078	0.000181208	chr1_1240000_1680000	440000	chr1_1280000_1480000	200000
MXRA8	4.27615	0.0044702	chr1_1240000_1680000	440000	chr1_1280000_1480000	200000
MYO1D	2.67546	0.0293156	chr17_30760000_31320000	560000	chr17_30760000_31080000	320000
MYO5C	128.697	2.0591e-06	chr15_52520000_53040000	520000	chr15_52520000_52840000	320000
MZB1	12.5795	0.000318705	chr5_138600000_139000000	400000	chr5_138640000_138800000	160000
NAP1L4P3	20.0632	0.00187261	chr13_47360000_48360000	1000000	chr13_48160000_48360000	200000
NBPF1	2.14836	0.0061515	chr1_16840000_17240000	400000	chr1_16840000_17120000	280000
NLGN4X	949.626	9.774e-07	chrX_5000000_7040000	2040000	chrX_5560000_5800000	240000
NMNAT3	8.16103	0.00732724	chr3_139080000_139680000	600000	chr3_139080000_139400000	320000
NPIPA5	3.94177	0.00429856	chr16_15320000_15840000	520000	chr16_15440000_15840000	400000
NQO1	2.38395	0.0446872	chr16_69720000_70280000	560000	chr16_69360000_69760000	400000
NR2F2	2.16478	0.0329703	chr15_95840000_96880000	1040000	chr15_96880000_97440000	560000
NRXN3	23.2365	0.000286847	chr14_78240000_79400000	1160000	chr14_79080000_79400000	320000
NTNG1	103.124	0.000171672	chr1_106360000_107720000	1360000	chr1_106840000_107720000	880000
NUP210	283.012	2.88338e-06	chr3_13040000_13520000	480000	chr3_13040000_13360000	320000
PABPC5	41.8171	0.000665896	chrX_87880000_91040000	3160000	chrX_89040000_91040000	2000000
PARPBP	3.45111	0.000171461	chr12_102280000_102880000	600000	chr12_102240000_102560000	320000
PAX9	4.43823	0.00119797	chr14_37080000_37720000	640000	chr14_37080000_37440000	360000
PBLD	3.53987	0.00348054	chr10_69840000_70120000	280000	chr10_69960000_70120000	160000
PCDH20	10.1663	0.0127595	chr13_62000000_62560000	560000	chr13_61880000_62280000	400000
PCDP1	13.6582	0.00159256	chr2_120080000_120440000	360000	chr2_120240000_120440000	200000
PDE3B	15.1307	4.97932e-05	chr11_14560000_15280000	720000	chr11_14520000_14920000	400000
PEG3	11.2688	0.0142073	chr19_56880000_57680000	800000	chr19_57160000_57600000	440000
PEX2	3.00606	0.000180752	chr8_77280000_79160000	1880000	chr8_77280000_78320000	1040000
PIK3R3	2.93847	0.0017507	chr1_46360000_46800000	440000	chr1_46480000_46720000	240000
POLQ	3.11981	0.00013213	chr3_120520000_121240000	720000	chr3_120960000_121240000	280000
POT1	2.38624	0.00679252	chr7_123760000_124560000	800000	chr7_123760000_124480000	720000
POTEE	53.1546	3.46899e-05	chr2_131880000_132160000	280000	chr2_131880000_132000000	120000
POU4F1	30.8548	0.000109144	chr13_78720000_79560000	840000	chr13_78720000_79360000	640000
PPP3CA	7.91986	2.45264e-06	chr4_101720000_102080000	360000	chr4_102080000_102280000	200000
PRAC1	217.34	9.83304e-07	chr17_46720000_47120000	400000	chr17_46720000_47000000	280000
PRAC2	86.109	1.66984e-06	chr17_46720000_47120000	400000	chr17_46720000_47000000	280000
PRMT6	3.82753	1.03032e-05	chr1_106360000_107720000	1360000	chr1_106840000_107720000	880000
PRRG2	3.89388	0.00445462	chr19_50000000_50400000	400000	chr19_49960000_50200000	240000
PRTG	22.9756	2.95431e-05	chr15_55720000_56160000	440000	chr15_55720000_55920000	200000
PSMC1P5	20.932	0.00215952	chr5_105520000_106600000	1080000	chr5_106240000_107000000	760000
PTER	6.66958	0.000411398	chr10_15920000_16840000	920000	chr10_16160000_16600000	440000
PTMAP5	2.42379	0.00055038	chr13_81600000_82560000	960000	chr13_82080000_82480000	400000
PTOV1-AS1	2.0664	0.00554914	chr19_50000000_50400000	400000	chr19_50200000_50400000	200000
PTPRR	19.5653	0.000921854	chr12_70280000_71480000	1200000	chr12_70960000_71120000	160000
PWAR6	8.39144	3.66243e-05	chr15_23720000_25720000	2000000	chr15_25080000_25360000	280000
PYGO1	9.81101	0.00162504	chr15_55720000_56160000	440000	chr15_55720000_55920000	200000
RAB39A	19.1424	3.72549e-05	chr11_107400000_107880000	480000	chr11_107680000_107960000	280000
RAB39B	32.9798	9.35849e-05	chrX_154440000_154960000	520000	chrX_154440000_154680000	240000
RAB6B	17.7094	5.89679e-06	chr3_133360000_133920000	560000	chr3_133360000_133560000	200000
RAB6C	38.9986	0.000257123	chr2_130680000_131120000	440000	chr2_130680000_130920000	240000
RAI2	27.7256	0.00678062	chrX_17760000_18400000	640000	chrX_17760000_18240000	480000
RARB	45.6458	3.48873e-05	chr3_24800000_25640000	840000	chr3_25080000_25640000	560000
RCN3	5.31254	0.000553449	chr19_50000000_50400000	400000	chr19_49960000_50200000	240000
RFX3	2.56187	0.00433208	chr9_3200000_3720000	520000	chr9_3240000_3480000	240000
RGMB-AS1	2.44334	0.0250194	chr5_96520000_98160000	1640000	chr5_97680000_98160000	480000
RGPD2	62.961	1.57913e-05	chr2_88120000_88480000	360000	chr2_88280000_88480000	200000
RNF219-AS1	9.41694	0.00535439	chr13_78720000_79560000	840000	chr13_78720000_79360000	640000
RP11-1018N14.5	32.1914	0.000713755	chr17_49360000_52960000	3600000	chr17_49360000_50200000	840000
RP11-109M17.1	34.8451	3.23442e-05	chr9_10320000_11320000	1000000	chr9_10840000_11360000	520000
RP11-109M17.2	15.9487	0.00340936	chr9_10320000_11320000	1000000	chr9_10840000_11360000	520000
RP11-1109M24.5	55.5224	2.66416e-06	chr17_21640000_22280000	640000	chr17_21640000_21920000	280000
RP11-138J23.1	17.0234	0.000112575	chr5_102920000_103520000	600000	chr5_103160000_103520000	360000
RP11-161M6.2	4.0855	0.0149313	chr16_840000_1280000	440000	chr16_840000_1160000	320000
RP11-23N2.4	3.73926	0.0134264	chr15_52520000_53040000	520000	chr15_52840000_53040000	200000
RP11-268G12.1	5.1741	0.0120424	chrX_26680000_27440000	760000	chrX_26680000_27240000	560000
RP11-308B16.2	8.49778	0.000916678	chr5_12040000_13480000	1440000	chr5_12320000_12880000	560000
RP11-30J20.1	69.8697	7.69817e-06	chr8_137920000_138360000	440000	chr8_137440000_137760000	320000
RP11-314A20.2	5.54793	0.0197236	chr17_4600000_5000000	400000	chr17_4560000_4840000	280000
RP11-317N8.4	3.97398	0.0356076	chr14_36320000_37000000	680000	chr14_36320000_36560000	240000
RP11-321E8.1	5.88857	0.00793922	chr7_63240000_64080000	840000	chr7_63600000_64120000	520000
RP11-33A14.1	23.5495	0.00181179	chr3_176680000_178120000	1440000	chr3_177520000_178120000	600000
RP11-358D14.2	23.0259	0.000165488	chr20_61440000_62160000	720000	chr20_62040000_62600000	560000
RP11-386M24.6	16.7386	0.000567367	chr15_92640000_93320000	680000	chr15_92960000_93320000	360000
RP11-436H11.1	21.6137	0.000251745	chr5_123280000_125640000	2360000	chr5_123280000_125200000	1920000
RP11-440L14.1	2.08585	0.0453745	chr4_520000_1000000	480000	chr4_720000_1000000	280000
RP11-466A19.1	9.48127	0.00436049	chr17_30760000_31320000	560000	chr17_30760000_31080000	320000
RP11-516A11.1	8.54472	0.0261738	chrX_65960000_67400000	1440000	chrX_66760000_67400000	640000
RP11-565F19.2	4.12901	0.00235529	chr17_9440000_9840000	400000	chr17_9440000_9720000	280000
RP11-61N20.3	9.05509	9.59081e-05	chr11_48200000_50040000	1840000	chr11_49240000_49560000	320000
RP11-678L1.1	15.5111	0.0106025	chr3_120520000_121240000	720000	chr3_120280000_120960000	680000
RP11-701H24.10	6.53554	0.0119489	chr15_23720000_25720000	2000000	chr15_25080000_25360000	280000
RP11-701H24.3	3.81571	0.00604328	chr15_23720000_25720000	2000000	chr15_25080000_25360000	280000
RP11-701H24.7	3.96113	0.0267297	chr15_23720000_25720000	2000000	chr15_25080000_25360000	280000
RP11-73C9.1	28.6956	2.97548e-05	chr15_23720000_25720000	2000000	chr15_23600000_23880000	280000
RP11-744K17.2	21.3052	0.000241475	chr17_21640000_22280000	640000	chr17_21920000_22280000	360000
RP11-744K17.9	57.6874	0.000479586	chr17_21640000_22280000	640000	chr17_21640000_21920000	280000
RP11-94B19.7	15.3628	0.000407375	chr18_73200000_74080000	880000	chr18_73600000_74080000	480000
RP1-241P17.4	3.18658	0.0362213	chrX_114400000_114960000	560000	chrX_114560000_114960000	400000
RP1-272J12.1	4.19182	0.0219181	chr22_33680000_35400000	1720000	chr22_34800000_35720000	920000
RP1-29C18.8	6.26965	0.0252189	chr22_49400000_50040000	640000	chr22_49720000_50160000	440000
RP1-29C18.9	217.607	6.53131e-07	chr22_49400000_50040000	640000	chr22_49720000_50160000	440000
RP1-315G1.3	3.61104	0.0327246	chrX_122720000_123240000	520000	chrX_122960000_123240000	280000
RP3-522J7.6	19.8287	0.00522266	chr22_50120000_50560000	440000	chr22_50160000_50320000	160000
RP4-533D7.5	21.119	0.000265357	chr1_46360000_46800000	440000	chr1_46480000_46720000	240000
RP4-758J18.10	35.4314	0.000642432	chr1_1240000_1680000	440000	chr1_1280000_1480000	200000
RP4-816N1.6	8.69742	0.00193492	chr12_2160000_2920000	760000	chr12_2760000_2960000	200000
RP5-1061H20.4	4.66436	0.00095505	chr1_229360000_229800000	440000	chr1_229360000_229680000	320000
RP5-827C21.1	5.48756	0.0163828	chr1_234240000_234600000	360000	chr1_234480000_234760000	280000
RPL10L	22.4249	4.97303e-05	chr14_47040000_48120000	1080000	chr14_47040000_47520000	480000
RPL7AP66	7.51728	0.00078893	chr18_35400000_37400000	2000000	chr18_36120000_37160000	1040000
RPS7P10	6.57971	0.0265844	chr13_22200000_23360000	1160000	chr13_22080000_22440000	360000
RTKN2	44.9877	0.000198392	chr10_64000000_64920000	920000	chr10_64000000_64200000	200000
RTN1	18.3889	3.38578e-05	chr14_59920000_60400000	480000	chr14_59920000_60080000	160000
SEL1L3	6.16749	0.00189506	chr4_25400000_25960000	560000	chr4_25440000_25800000	360000
SHANK2	4.74108	0.00137864	chr11_70280000_70800000	520000	chr11_70280000_70640000	360000
SLC12A8	4.68289	5.02763e-05	chr3_124680000_125320000	640000	chr3_124880000_125320000	440000
SLC16A2	13.3834	0.00136902	chrX_73360000_73840000	480000	chrX_73560000_73800000	240000
SLC16A6	25.6396	6.66191e-05	chr17_65960000_66480000	520000	chr17_66200000_66480000	280000
SLC23A1	4.46726	0.00179372	chr5_138600000_139000000	400000	chr5_138640000_138800000	160000
SLC25A21	6.45186	0.00138199	chr14_37080000_37720000	640000	chr14_37080000_37440000	360000
SLC26A1	6.80216	0.000994704	chr4_520000_1000000	480000	chr4_720000_1000000	280000
SLC2A5	36.1785	6.33826e-05	chr1_8920000_9280000	360000	chr1_8920000_9160000	240000
SMIM20	2.71436	0.00777086	chr4_25400000_25960000	560000	chr4_25920000_26440000	520000
SNHG14	5.10213	6.64198e-06	chr15_23720000_25720000	2000000	chr15_25360000_25760000	400000
SNORD109A	7.50926	0.000302109	chr15_23720000_25720000	2000000	chr15_25080000_25360000	280000
SNORD116-20	3.32139	0.00209295	chr15_23720000_25720000	2000000	chr15_25080000_25360000	280000
SNORD64	3.00031	0.0305326	chr15_23720000_25720000	2000000	chr15_25080000_25360000	280000
SNRPN	2.03093	0.0041144	chr15_23720000_25720000	2000000	chr15_25080000_25360000	280000
SNURF	4.68373	2.77654e-05	chr15_23720000_25720000	2000000	chr15_25080000_25360000	280000
SNX4	3.64531	3.40956e-05	chr3_124680000_125320000	640000	chr3_124880000_125320000	440000
SOX11	119.506	2.95431e-05	chr2_5120000_7000000	1880000	chr2_5520000_5840000	320000
SOX8	21.4399	0.000249867	chr16_840000_1280000	440000	chr16_840000_1160000	320000
SP4	2.63288	0.0122765	chr7_21280000_21800000	520000	chr7_21280000_21560000	280000
SPAG6	7.15329	0.00695489	chr10_22280000_23280000	1000000	chr10_22600000_23280000	680000
SRPRB	2.58845	5.63613e-05	chr3_133360000_133920000	560000	chr3_133360000_133560000	200000
ST8SIA2	8.79908	0.0425746	chr15_92640000_93320000	680000	chr15_92640000_92960000	320000
STAG2	2.38453	0.00164176	chrX_122720000_123240000	520000	chrX_122960000_123240000	280000
STXBP5L	625.753	1.39667e-06	chr3_120520000_121240000	720000	chr3_120960000_121240000	280000
SYTL4	15.2121	0.000127713	chrX_99600000_100080000	480000	chrX_99920000_100080000	160000
TACR2	4.30506	0.00679936	chr10_71160000_71880000	720000	chr10_71160000_71400000	240000
TAS1R3	4.4001	0.0485711	chr1_1240000_1680000	440000	chr1_1000000_1280000	280000
TBC1D31	2.64657	0.00116899	chr8_124160000_124440000	280000	chr8_124040000_124280000	240000
TBL1XR1	5.43244	2.11153e-05	chr3_176680000_178120000	1440000	chr3_176680000_177520000	840000
TBX3	8.73043	7.01014e-07	chr12_115080000_116400000	1320000	chr12_114960000_115120000	160000
TCERG1L	20.7022	0.00500585	chr10_132000000_133680000	1680000	chr10_132400000_133120000	720000
TDH	69.5951	3.1773e-05	chr8_11160000_11600000	440000	chr8_11160000_11400000	240000
THNSL2	14.8151	0.00505542	chr2_88120000_88480000	360000	chr2_88280000_88480000	200000
THOC2	3.05545	0.000880998	chrX_122720000_123240000	520000	chrX_122560000_122960000	400000
THSD7A	30.1012	0.000106088	chr7_11400000_12440000	1040000	chr7_11400000_11880000	480000
TMEM200C	10.6504	0.0294445	chr18_5880000_6520000	640000	chr18_5880000_6240000	360000
TMEM37	63.1121	0.000131421	chr2_120080000_120440000	360000	chr2_120040000_120240000	200000
TMEM47	274.955	2.08081e-06	chrX_34640000_35360000	720000	chrX_34640000_34920000	280000
TMEM5	2.06344	0.0251312	chr12_64200000_64680000	480000	chr12_64040000_64240000	200000
TMEM63C	15.3639	2.24818e-05	chr14_77560000_77920000	360000	chr14_77560000_77800000	240000
TMEM78	15.7332	0.00862123	chr1_229360000_229800000	440000	chr1_229360000_229680000	320000
TMEM98	21.6706	0.00134697	chr17_30760000_31320000	560000	chr17_31080000_31320000	240000
TMPRSS2	1286.03	9.67849e-08	chr21_42480000_42960000	480000	chr21_42480000_42840000	360000
TMTC2	30.3208	2.86813e-06	chr12_83080000_85240000	2160000	chr12_83080000_83840000	760000
TPI1P1	2.46585	0.00164167	chr1_76280000_77320000	1040000	chr1_76800000_77360000	560000
TSPAN1	19.3444	5.74789e-06	chr1_46360000_46800000	440000	chr1_46480000_46720000	240000
TSPAN15	101.587	9.34267e-07	chr10_71160000_71880000	720000	chr10_71160000_71400000	240000
TTC29	15.0088	0.000256991	chr4_147240000_147840000	600000	chr4_147520000_147840000	320000
TTLL6	10.7707	0.00268546	chr17_46720000_47120000	400000	chr17_46720000_47000000	280000
TUBA3E	145.276	0.000336732	chr2_130680000_131120000	440000	chr2_130920000_131200000	280000
TXLNB	80.7014	0.000130094	chr6_139120000_139680000	560000	chr6_139440000_139680000	240000
TXNRD3	3.27804	0.00186945	chr3_126200000_126720000	520000	chr3_126200000_126400000	200000
UBBP4	114.295	3.79428e-07	chr17_21640000_22280000	640000	chr17_21640000_21920000	280000
UFM1	3.72767	6.16156e-05	chr13_38200000_39120000	920000	chr13_38640000_39040000	400000
UGT2B28	13.3772	0.00322757	chr4_70040000_70520000	480000	chr4_70040000_70200000	160000
UPRT	2.33762	0.00314117	chrX_73840000_74800000	960000	chrX_74240000_74840000	600000
UQCRFS1	2.38183	0.0001762	chr19_27720000_30080000	2360000	chr19_29400000_29760000	360000
UQCRH	2.56493	0.000196095	chr1_46360000_46800000	440000	chr1_46720000_47040000	320000
USP43	18.187	3.51553e-06	chr17_9440000_9840000	400000	chr17_9440000_9720000	280000
VBP1	2.36745	0.000385983	chrX_154440000_154960000	520000	chrX_154440000_154680000	240000
VCX	64.2396	9.64039e-05	chrX_7520000_7920000	400000	chrX_7680000_7920000	240000
VPREB3	7.21744	0.0034198	chr22_23680000_24200000	520000	chr22_23960000_24200000	240000
VSTM2A	7.5602	0.0239939	chr7_51480000_54800000	3320000	chr7_53400000_54840000	1440000
VWA1	8.3413	0.000426488	chr1_1240000_1680000	440000	chr1_1280000_1480000	200000
VWDE	25.2941	5.84779e-05	chr7_11400000_12440000	1040000	chr7_12120000_12560000	440000
VWF	125.595	1.15579e-05	chr12_6040000_6400000	360000	chr12_6160000_6400000	240000
WBP11	2.31651	0.000950111	chr12_14920000_15400000	480000	chr12_14920000_15160000	240000
WDR16	14.053	0.00447113	chr17_9440000_9840000	400000	chr17_9440000_9720000	280000
WNK2	307.551	8.75863e-07	chr9_95720000_96440000	720000	chr9_95880000_96360000	480000
WT1	210.691	3.33256e-07	chr11_32320000_32840000	520000	chr11_32320000_32640000	320000
WT1-AS	37.9508	1.72724e-05	chr11_32320000_32840000	520000	chr11_32320000_32640000	320000
XIAP	2.11256	0.000577556	chrX_122720000_123240000	520000	chrX_122960000_123240000	280000
XKR9	5.11127	0.00921457	chr8_71040000_71600000	560000	chr8_71600000_72120000	520000
XPO4	2.05329	0.00202779	chr13_21080000_21520000	440000	chr13_21280000_21520000	240000
XX-CR54.3	85.8786	0.00059943	chr1_247760000_248920000	1160000	chr1_248520000_248920000	400000
YTHDF3-AS1	6.03734	0.0108941	chr8_64080000_64520000	440000	chr8_64040000_64280000	240000
ZBTB41	4.67636	3.39098e-05	chr1_197120000_197480000	360000	chr1_197120000_197360000	240000
ZDHHC15	6.99211	0.0269337	chrX_73840000_74800000	960000	chrX_74240000_74840000	600000
ZDHHC20P4	5.19229	0.00145487	chr13_69520000_70080000	560000	chr13_69520000_69920000	400000
ZDHHC8P1	9.47819	0.000445153	chr22_23680000_24200000	520000	chr22_23640000_23960000	320000
ZFP82	14.2135	7.24487e-05	chr19_36800000_37800000	1000000	chr19_36800000_37000000	200000
ZIC1	7.28645	0.00629923	chr3_146360000_147800000	1440000	chr3_146960000_147320000	360000
ZIC4	10.9724	0.0465768	chr3_146360000_147800000	1440000	chr3_146960000_147320000	360000
ZMYND15	34.3699	3.43604e-05	chr17_4600000_5000000	400000	chr17_4560000_4840000	280000
ZNF100	2.57282	0.0184165	chr19_21160000_23400000	2240000	chr19_21680000_22080000	400000
ZNF148	2.27832	0.00282741	chr3_124680000_125320000	640000	chr3_124880000_125320000	440000
ZNF248	2.03287	0.00475035	chr10_38040000_38680000	640000	chr10_38040000_38280000	240000
ZNF254	3.49634	0.000210813	chr19_23400000_24600000	1200000	chr19_24040000_24360000	320000
ZNF260	2.45303	0.0161423	chr19_36800000_37800000	1000000	chr19_37000000_37400000	400000
ZNF365	5.9759	0.00934032	chr10_64000000_64920000	920000	chr10_64000000_64200000	200000
ZNF382	4.36861	0.000305298	chr19_36800000_37800000	1000000	chr19_37000000_37400000	400000
ZNF429	4.88872	0.00815372	chr19_21160000_23400000	2240000	chr19_20720000_21680000	960000
ZNF542	255.273	3.67373e-06	chr19_56560000_56880000	320000	chr19_56880000_57160000	280000
ZNF566	2.45633	0.000994008	chr19_36800000_37800000	1000000	chr19_36800000_37000000	200000
ZNF582	19.6106	0.000113039	chr19_56880000_57680000	800000	chr19_56880000_57160000	280000
ZNF583	11.5911	0.000634877	chr19_56880000_57680000	800000	chr19_56880000_57160000	280000
ZNF682	5.32021	0.00105204	chr19_19760000_20520000	760000	chr19_20080000_20400000	320000
ZNF708	4.00166	0.00160692	chr19_21160000_23400000	2240000	chr19_20720000_21680000	960000
ZNF714	2.64666	0.000950963	chr19_21160000_23400000	2240000	chr19_20720000_21680000	960000
ZNF726	2.30976	0.00173917	chr19_23400000_24600000	1200000	chr19_24040000_24360000	320000
ZNF780A	3.05815	0.000165099	chr19_40040000_40640000	600000	chr19_40280000_40640000	360000
ZNF780B	2.14597	0.00202546	chr19_40040000_40640000	600000	chr19_40280000_40640000	360000
ZNF84	2.37186	0.00448508	chr12_133280000_133851895	571895	chr12_133440000_133851895	411895
ZNF850	2.90213	0.000422498	chr19_36800000_37800000	1000000	chr19_37000000_37400000	400000
ZNF92	4.13805	0.00268134	chr7_64400000_65000000	600000	chr7_64640000_65000000	360000
ZNF93	2.7847	0.0273266	chr19_19760000_20520000	760000	chr19_19760000_20080000	320000

## Sheet: Data S3B
Supplementary Data 3B. A list of upregulated genes from smaller size cancer-specific TADs in prostate cancer cells (22Rv1 vs. RWPE1)
Gene name	FC (22Rv1.vs.RWPE1)	FDR (22Rv1.vs.RWPE1)	RWPE1 TAD	size of TAD in RWPE1	22Rv1 TAD	size of TAD in 22Rv1
ABRACL	10.9744	0.000131287	chr6_139120000_139680000	560000	chr6_139120000_139440000	320000
AC005152.2	15.5138	0.0386199	chr17_69080000_70120000	1040000	chr17_69480000_70120000	640000
AC005281.2	8.26288	0.00843446	chr7_12440000_12720000	280000	chr7_12560000_12720000	160000
AC005307.3	24.4637	8.25349e-05	chr19_27720000_30080000	2360000	chr19_28840000_29200000	360000
AC006116.27	30.7318	0.000377424	chr19_56880000_57680000	800000	chr19_56880000_57160000	280000
AC007228.9	10.8593	0.000600277	chr19_56880000_57680000	800000	chr19_57160000_57680000	520000
AC011891.5	97.3801	7.71717e-05	chr7_12440000_12720000	280000	chr7_12560000_12720000	160000
AC012309.5	12.6047	0.00098468	chr19_36800000_37800000	1000000	chr19_37400000_37760000	360000
AC073869.1	3.99853	0.00133242	chr2_131880000_132160000	280000	chr2_132040000_132160000	120000
AC074138.3	3.83507	0.00931166	chr19_36800000_37800000	1000000	chr19_36800000_37400000	600000
AC090044.1	26.4076	0.000112999	chr3_440000_3240000	2800000	chr3_440000_640000	200000
AC090044.2	6.97857	0.00374374	chr3_440000_3240000	2800000	chr3_640000_920000	280000
AC131180.3	131.901	2.89541e-05	chr2_131880000_132160000	280000	chr2_132040000_132160000	120000
AC131180.4	114.106	1.65028e-05	chr2_131880000_132160000	280000	chr2_132040000_132160000	120000
AC144521.1	11.5845	0.00474474	chr3_18480000_19920000	1440000	chr3_18480000_18800000	320000
ACSL6	37.8495	2.35358e-05	chr5_130760000_131400000	640000	chr5_131160000_131400000	240000
ACTA1^	8.40042	0.00316867	chr1_229360000_229800000	440000	chr1_229360000_229680000	320000
ADAM1A	7.42627	1.93833e-05	chr12_112280000_112880000	600000	chr12_112280000_112600000	320000
ADAM1B	3.28615	0.01693	chr12_112280000_112880000	600000	chr12_112280000_112600000	320000
ADAM23	14.555	0.000494201	chr2_207160000_208360000	1200000	chr2_207040000_207640000	600000
ADRA2A	217.165	0.000347979	chr10_112800000_113880000	1080000	chr10_112800000_113120000	320000
AL049542.1	4.18328	0.010849	chr16_440000_760000	320000	chr16_440000_600000	160000
ANKRD30B	62.5258	8.47173e-05	chr18_14480000_15440000	960000	chr18_14440000_15000000	560000
ANKS1B^	28.8754	0.00110057	chr12_99080000_99440000	360000	chr12_99080000_99400000	320000
AP000344.3	86.9127	4.50759e-05	chr22_23680000_24200000	520000	chr22_23640000_23960000	320000
AP000344.4	53.4058	2.88344e-05	chr22_23680000_24200000	520000	chr22_23640000_23960000	320000
AP000345.1	46.3693	4.88097e-05	chr22_23680000_24200000	520000	chr22_23640000_23960000	320000
AP000347.2	2.30381	0.00131546	chr22_23680000_24200000	520000	chr22_23960000_24200000	240000
AP000347.4	3.60895	0.00188243	chr22_23680000_24200000	520000	chr22_23960000_24200000	240000
AP001816.1	7.05225	2.35377e-05	chr4_102080000_102680000	600000	chr4_102080000_102280000	200000
APBA2	3.97552	0.0191459	chr15_28800000_29160000	360000	chr15_28920000_29160000	240000
AR	454.861	3.06099e-07	chrX_65960000_67400000	1440000	chrX_65960000_66880000	920000
ARMC3	6.00931	0.00756664	chr10_22280000_23280000	1000000	chr10_22880000_23360000	480000
ARSG	4.29202	0.0002484	chr17_65960000_66480000	520000	chr17_66200000_66480000	280000
ASLP1	2.73805	0.0323594	chr22_23680000_24200000	520000	chr22_23960000_24200000	240000
ATG10	2.11936	0.0204404	chr5_80600000_81560000	960000	chr5_81040000_81600000	560000
ATOH7	4.36091	0.00469369	chr10_69840000_70120000	280000	chr10_69960000_70120000	160000
ATPAF1	3.01009	2.57898e-05	chr1_46800000_47200000	400000	chr1_47000000_47200000	200000
AVPR1A^	222.382	2.63353e-05	chr12_63480000_64200000	720000	chr12_63480000_63800000	320000
BANK1	18.7169	0.00184369	chr4_102080000_102680000	600000	chr4_102280000_102680000	400000
BCAT1^	18.7604	0.0035281	chr12_23360000_25000000	1640000	chr12_24160000_25000000	840000
BCOR	4.0063	3.02562e-05	chrX_39480000_40040000	560000	chrX_39920000_40040000	120000
BTBD9	2.97968	0.00131917	chr6_38000000_38640000	640000	chr6_38000000_38480000	480000
C10orf11	22.1642	0.000251485	chr10_77800000_78320000	520000	chr10_77800000_78080000	280000
C10orf35	6.23444	0.00126405	chr10_71160000_71880000	720000	chr10_71160000_71400000	240000
C17orf58	2.7154	0.0265451	chr17_65960000_66480000	520000	chr17_65960000_66200000	240000
C1orf134	4.15698	0.0151453	chr1_16400000_16840000	440000	chr1_16320000_16560000	240000
C22orf15	5.72776	0.0119086	chr22_23680000_24200000	520000	chr22_23960000_24200000	240000
C22orf34	170.912	5.06429e-06	chr22_49400000_50040000	640000	chr22_49800000_50160000	360000
C22orf43	28.9724	5.29776e-05	chr22_23680000_24200000	520000	chr22_23640000_23960000	320000
C2orf76	2.2939	0.0158084	chr2_119640000_120080000	440000	chr2_120040000_120240000	200000
CA10	48.2581	5.72805e-05	chr17_49360000_52960000	3600000	chr17_49360000_50200000	840000
CACFD1	2.79155	0.0236511	chr9_136040000_136360000	320000	chr9_136200000_136360000	160000
CALCA	13.8958	0.000480036	chr11_14560000_15280000	720000	chr11_14920000_15280000	360000
CALCB	166.869	3.06709e-05	chr11_14560000_15280000	720000	chr11_14920000_15280000	360000
CALM3	3.73538	4.57148e-05	chr19_46800000_47240000	440000	chr19_46800000_47120000	320000
CBLN2	263.848	0.000650795	chr18_68120000_70360000	2240000	chr18_69760000_70360000	600000
CCDC135	11.8159	0.00794876	chr16_57560000_58040000	480000	chr16_57560000_57800000	240000
CCDC74B	5.81791	0.00812225	chr2_130680000_131120000	440000	chr2_130880000_131160000	280000
CCSAP	3.88535	4.71233e-05	chr1_229360000_229800000	440000	chr1_229360000_229680000	320000
CDH7	307.417	3.67001e-05	chr18_61680000_64160000	2480000	chr18_63400000_63600000	200000
CES5AP1	238.746	2.74414e-05	chr22_23680000_24200000	520000	chr22_23640000_23960000	320000
CNTN4	51.6317	0.000518302	chr3_440000_3240000	2800000	chr3_2200000_2760000	560000
CNTNAP5	154.025	4.05186e-06	chr2_124800000_125560000	760000	chr2_125280000_125560000	280000
COL9A1	19.3502	0.000235344	chr6_70920000_71720000	800000	chr6_70920000_71400000	480000
COL9A3	13.1617	0.0493752	chr20_61440000_62160000	720000	chr20_61440000_61840000	400000
COLCA1	365.137	0.00100424	chr11_111120000_111440000	320000	chr11_111120000_111320000	200000
CPLX1	89.463	8.63472e-07	chr4_520000_1000000	480000	chr4_680000_1040000	360000
CPT1C	9.6154	0.000869942	chr19_50000000_50400000	400000	chr19_50160000_50400000	240000
CRELD2	4.61827	9.46171e-06	chr22_50120000_50560000	440000	chr22_50320000_50680000	360000
CROCCP3	2.01146	0.0149956	chr1_16400000_16840000	440000	chr1_16560000_16840000	280000
CROCCP4	9.53708	0.00608069	chr1_16840000_17240000	400000	chr1_16840000_17120000	280000
CRYL1	4.66224	5.44678e-05	chr13_21080000_21520000	440000	chr13_21040000_21280000	240000
CSMD1	271.451	4.00118e-07	chr8_2680000_3120000	440000	chr8_2720000_3120000	400000
CT64	8.53365	0.0454083	chr3_161560000_163200000	1640000	chr3_162760000_163200000	440000
CTB-92J24.3	5.27559	0.00569473	chr19_23400000_24600000	1200000	chr19_24000000_24280000	280000
CTC-451A6.4	19.5585	0.0102506	chr19_21160000_23400000	2240000	chr19_22080000_24000000	1920000
CTC-459F4.1	2.50402	0.0190885	chr19_27720000_30080000	2360000	chr19_27720000_28440000	720000
CTC-830E23.1	23.2832	0.0488324	chr11_23560000_25760000	2200000	chr11_24440000_25760000	1320000
CTD-2017D11.1	2.60223	0.00589622	chr19_23400000_24600000	1200000	chr19_24000000_24280000	280000
CTD-2162K18.5	2.95493	0.00376438	chr19_36800000_37800000	1000000	chr19_36800000_37400000	600000
CTD-2291D10.4	53.8811	2.89899e-05	chr19_21160000_23400000	2240000	chr19_22080000_24000000	1920000
CTD-2561J22.5	33.9717	2.83009e-05	chr19_21160000_23400000	2240000	chr19_21200000_21680000	480000
CTD-3162L10.1	12.8158	0.000332489	chr19_36800000_37800000	1000000	chr19_36800000_37400000	600000
CTD-3220F14.1	9.71713	8.96316e-05	chr19_36800000_37800000	1000000	chr19_37400000_37760000	360000
CTNND2	143.098	2.08317e-05	chr5_10680000_11520000	840000	chr5_10960000_11240000	280000
CUL5	2.15838	0.000259712	chr11_107400000_107880000	480000	chr11_107800000_108080000	280000
CXCL16	20.8164	1.25124e-06	chr17_4600000_5000000	400000	chr17_4560000_4800000	240000
CXXC4	97.3558	4.93502e-06	chr4_104880000_105800000	920000	chr4_104920000_105400000	480000
CYP4F31P	113.567	0.000350014	chr2_131880000_132160000	280000	chr2_132040000_132160000	120000
DACH2	22.4825	8.77822e-05	chrX_85360000_86560000	1200000	chrX_85120000_85440000	320000
DACT3	8.99815	0.00063496	chr19_46800000_47240000	440000	chr19_47120000_47240000	120000
DCDC2	58.5307	2.91034e-05	chr6_24240000_24400000	160000	chr6_24280000_24400000	120000
DDX53	93.6348	0.044189	chrX_22760000_23680000	920000	chrX_23000000_23360000	360000
DECR2	2.76754	0.00587884	chr16_440000_760000	320000	chr16_440000_600000	160000
DGKB^	6.03591	0.00803403	chr7_13760000_14480000	720000	chr7_14040000_14480000	440000
DGKQ	6.65034	0.000466997	chr4_520000_1000000	480000	chr4_680000_1040000	360000
DIRAS2	27.9943	0.00146971	chr9_92880000_93520000	640000	chr9_93400000_93680000	280000
DMBX1	40.1371	0.000215077	chr1_46800000_47200000	400000	chr1_46800000_47000000	200000
DNAJC6	69.1581	1.29106e-05	chr1_65520000_66160000	640000	chr1_65680000_66160000	480000
DNM3	2.96304	0.0143366	chr1_171480000_171960000	480000	chr1_172000000_172400000	400000
DOCK3	48.2767	5.53594e-06	chr3_50680000_51440000	760000	chr3_50680000_51000000	320000
DOK6	125.092	0.000106152	chr18_66320000_67800000	1480000	chr18_67120000_67760000	640000
DPP10	58.2228	0.0117124	chr2_114720000_115320000	600000	chr2_115440000_115720000	280000
DPY19L2^	11.3136	0.0083445	chr12_63480000_64200000	720000	chr12_63800000_64240000	440000
ECT2L	4.46247	0.0106142	chr6_138720000_139120000	400000	chr6_138840000_139120000	280000
EGFEM1P	13.8562	0.0330553	chr3_167920000_168560000	640000	chr3_167920000_168200000	280000
ELMOD1	64.2103	0.00102443	chr11_107400000_107880000	480000	chr11_107400000_107680000	280000
ELOVL4	6.93947	0.00346419	chr6_80440000_80840000	400000	chr6_80600000_80840000	240000
ENOX1	5.88732	0.00420954	chr13_43680000_44440000	760000	chr13_43680000_43880000	200000
EPHB1	8.56644	0.00579405	chr3_134240000_135600000	1360000	chr3_134240000_134520000	280000
EPT1	2.27053	0.00130151	chr2_26400000_27040000	640000	chr2_26400000_26800000	400000
ERV3-1	2.90767	0.0260709	chr7_64400000_65000000	600000	chr7_64400000_64640000	240000
ESPNP	7.46813	0.0482399	chr1_16840000_17240000	400000	chr1_16840000_17120000	280000
F2RL3	11.066	0.000315359	chr19_16640000_17160000	520000	chr19_16760000_17160000	400000
FAAH	23.3949	2.10719e-05	chr1_46800000_47200000	400000	chr1_46800000_47000000	200000
FAM174B	20.5153	1.86218e-05	chr15_92640000_93320000	680000	chr15_93040000_93320000	280000
FAM71C^	8.59144	0.00574775	chr12_99440000_100160000	720000	chr12_99760000_100160000	400000
FCGBP	6.52467	0.00336733	chr19_40040000_40640000	600000	chr19_40320000_40720000	400000
FGF13	296.711	1.2144e-06	chrX_137160000_137840000	680000	chrX_137840000_138200000	360000
FOLH1	367.262	0.00104652	chr11_48200000_50040000	1840000	chr11_48920000_49200000	280000
FTO-IT1	9.57074	0.00125839	chr16_53800000_54320000	520000	chr16_53920000_54320000	400000
GABRB3	372.987	7.17679e-06	chr15_26200000_27200000	1000000	chr15_26520000_27120000	600000
GAL3ST1	93.9648	1.80927e-05	chr22_30840000_31320000	480000	chr22_30800000_31000000	200000
GAREML	2.71557	0.0378487	chr2_26400000_27040000	640000	chr2_26400000_26800000	400000
GLRB	4.47247	0.00497863	chr4_157360000_158120000	760000	chr4_157880000_158120000	240000
GNG13	47.801	0.000197102	chr16_840000_1280000	440000	chr16_840000_1160000	320000
GOLGA6L7P	6.21752	0.0213558	chr15_28800000_29160000	360000	chr15_28920000_29160000	240000
GOLGA8M	6.57949	0.0406944	chr15_28800000_29160000	360000	chr15_28920000_29160000	240000
GPR27	101.003	7.25004e-05	chr3_71720000_72320000	600000	chr3_71720000_72000000	280000
GRIA2	140.874	0.000578125	chr4_158120000_158880000	760000	chr4_158120000_158440000	320000
GSTZ1	2.9938	0.00138753	chr14_77560000_77920000	360000	chr14_77560000_77800000	240000
GUCY1A2	697.911	1.34244e-05	chr11_105960000_106920000	960000	chr11_105960000_106600000	640000
GXYLT1^	4.77878	8.15523e-05	chr12_42440000_42960000	520000	chr12_42440000_42760000	320000
HAVCR1P1	4.46449	0.0158028	chr19_23400000_24600000	1200000	chr19_24280000_24360000	80000
HCN1	6.31717	0.0421224	chr5_44800000_45760000	960000	chr5_45520000_45800000	280000
HEBP2	4.72789	0.000167398	chr6_138720000_139120000	400000	chr6_138720000_138840000	120000
HECA	2.71364	0.000157491	chr6_139120000_139680000	560000	chr6_139440000_139680000	240000
HIST1H3D	4.80229	0.0389408	chr6_26000000_26320000	320000	chr6_26000000_26200000	200000
HLA-DQB1	278.77	5.59053e-06	chr6_32160000_32760000	600000	chr6_32400000_32760000	360000
HLA-DQB2	84.5664	4.35774e-05	chr6_32160000_32760000	600000	chr6_32400000_32760000	360000
HLA-DRB1^	15.0585	0.00199553	chr6_32160000_32760000	600000	chr6_32400000_32760000	360000
HNRNPCP7	2.74699	0.0301851	chr7_63240000_64080000	840000	chr7_63640000_64080000	440000
HOXB13	73.2569	2.7432e-05	chr17_46720000_47120000	400000	chr17_46680000_47000000	320000
HPD^	5.78326	0.0335733	chr12_122240000_122480000	240000	chr12_122200000_122360000	160000
IL17D	2.44397	0.0205071	chr13_21080000_21520000	440000	chr13_21040000_21280000	240000
IL17REL	21.907	0.000914371	chr22_50120000_50560000	440000	chr22_50320000_50680000	360000
IMPG1	12.4042	0.00399899	chr6_76640000_77360000	720000	chr6_76600000_76960000	360000
INO80D	2.39096	0.0013966	chr2_206840000_207160000	320000	chr2_206840000_207040000	200000
INSC	10.7808	0.00277109	chr11_14560000_15280000	720000	chr11_14920000_15280000	360000
IRX3	6.64631	6.55751e-05	chr16_53800000_54320000	520000	chr16_53920000_54320000	400000
ISPD^	4.11482	0.0180705	chr7_16120000_16640000	520000	chr7_16120000_16440000	320000
ITM2A	14.2427	0.00628195	chrX_77400000_78720000	1320000	chrX_78360000_78720000	360000
KB-1269D1.8	62.1001	2.62046e-05	chr22_23680000_24200000	520000	chr22_23640000_23960000	320000
KB-1572G7.3	14.1633	0.000389794	chr22_23680000_24200000	520000	chr22_23960000_24200000	240000
KB-208E9.1	18.9713	0.000322757	chr22_23680000_24200000	520000	chr22_23640000_23960000	320000
KCNH8	34.4675	6.43065e-05	chr3_18480000_19920000	1440000	chr3_19080000_19600000	520000
KCNK3	100.809	0.000392597	chr2_26400000_27040000	640000	chr2_26800000_27000000	200000
KCNMB2	5.90084	0.00589406	chr3_176680000_178120000	1440000	chr3_177520000_178120000	600000
KCNMB4^	85.3798	3.83358e-05	chr12_70280000_71480000	1200000	chr12_70600000_70920000	320000
KCNQ2	54.5179	0.000129661	chr20_61440000_62160000	720000	chr20_61840000_62040000	200000
KIAA1737	2.83428	0.000129077	chr14_77560000_77920000	360000	chr14_77560000_77800000	240000
KIAA2022	88.099	0.000843924	chrX_73840000_74800000	960000	chrX_73840000_74200000	360000
KIFAP3^	2.09733	0.000972661	chr1_169880000_170920000	1040000	chr1_169880000_170480000	600000
LAT2	3.35272	0.0235366	chr7_73480000_73840000	360000	chr7_73600000_73840000	240000
LCORL	2.5046	0.0143602	chr4_17800000_18640000	840000	chr4_17800000_18040000	240000
LDHBP2	3.63042	0.00803403	chrX_75480000_76160000	680000	chrX_75360000_75760000	400000
LINC00505	14.7974	0.000639924	chr1_46800000_47200000	400000	chr1_46800000_47000000	200000
LINC00571	12.5713	0.000597329	chr13_38200000_39120000	920000	chr13_38200000_38640000	440000
LINC00639	40.2666	0.00204708	chr14_38720000_39520000	800000	chr14_39080000_39520000	440000
LINC00664	29.8051	2.83009e-05	chr19_21160000_23400000	2240000	chr19_21200000_21680000	480000
LINC00665	6.95161	0.00137311	chr19_36800000_37800000	1000000	chr19_36800000_37400000	600000
LINC00674	3.91653	0.0063538	chr17_65960000_66480000	520000	chr17_65960000_66200000	240000
LINC00865	19.5284	0.000215432	chr10_91520000_92480000	960000	chr10_91520000_91920000	400000
LINC00992	16.4941	0.00248125	chr5_115880000_116760000	880000	chr5_116280000_116760000	480000
LRP1B	16.7214	0.000706039	chr2_140880000_141640000	760000	chr2_141640000_142320000	680000
LRRC37A16P	4.99019	0.000201955	chr17_65960000_66480000	520000	chr17_65960000_66200000	240000
LRRN1	50.9049	0.00186192	chr3_3240000_4320000	1080000	chr3_3640000_4040000	400000
LRRTM1	78.748	0.0039314	chr2_80120000_80520000	400000	chr2_80280000_80520000	240000
LUZP2	230.035	0.00882897	chr11_23560000_25760000	2200000	chr11_24440000_25760000	1320000
MAGEE1	161.47	4.18354e-05	chrX_75480000_76160000	680000	chrX_75360000_75760000	400000
MAP1A	6.68055	0.000716191	chr15_43640000_44120000	480000	chr15_43640000_43880000	240000
MARCKSL1P2	5.3589	0.0214972	chr6_138720000_139120000	400000	chr6_138720000_138840000	120000
MDGA2	125.006	2.48035e-05	chr14_47040000_48120000	1080000	chr14_47520000_47760000	240000
MDH1B	3.69684	0.00795157	chr2_207160000_208360000	1200000	chr2_207040000_207640000	600000
MED15P9	118.613	0.00182359	chr2_130680000_131120000	440000	chr2_130880000_131160000	280000
MEGF9	2.67924	0.000716191	chr9_123320000_123720000	400000	chr9_123320000_123480000	160000
MFSD7	18.3467	0.000416661	chr4_520000_1000000	480000	chr4_680000_1040000	360000
MIPOL1	3.62575	0.00305813	chr14_37080000_37720000	640000	chr14_37400000_37680000	280000
MIR4500HG	7.13763	0.0094572	chr13_88320000_88840000	520000	chr13_88320000_88640000	320000
MKRN3	178.721	6.03897e-07	chr15_23720000_25720000	2000000	chr15_23600000_23880000	280000
MORC2-AS1	9.11644	0.00685447	chr22_30840000_31320000	480000	chr22_31000000_31320000	320000
MOV10L1	36.427	0.000449861	chr22_50120000_50560000	440000	chr22_50320000_50680000	360000
MPV17L	14.4147	5.89101e-06	chr16_15320000_15840000	520000	chr16_15440000_15840000	400000
MTMR8	2.11149	0.0440554	chrX_63000000_64760000	1760000	chrX_63240000_63760000	520000
MYO1D	7.0356	0.00212307	chr17_30760000_31320000	560000	chr17_30800000_31080000	280000
MYO5C	63.4455	5.51374e-06	chr15_52520000_53040000	520000	chr15_52520000_52840000	320000
MYT1	60.1205	0.00317025	chr20_62760000_63025520	265520	chr20_62720000_62920000	200000
MZB1	29.6938	3.66732e-05	chr5_138600000_139000000	400000	chr5_138600000_138800000	200000
NAA25^	2.3973	0.000285883	chr12_112280000_112880000	600000	chr12_112280000_112600000	320000
NBPF1	2.75962	0.00131421	chr1_16840000_17240000	400000	chr1_16840000_17120000	280000
NCAPD2P1	28.4102	0.000109543	chr7_34120000_34840000	720000	chr7_34720000_35080000	360000
NELL2^	347.326	5.05984e-06	chr12_44320000_45360000	1040000	chr12_45160000_45360000	200000
NFASC^	23.8943	0.000147551	chr1_204480000_204800000	320000	chr1_204760000_204920000	160000
NHSL1	2.7726	0.00051144	chr6_138720000_139120000	400000	chr6_138720000_138840000	120000
NKX2-1	22.38	0.0066164	chr14_36320000_37000000	680000	chr14_36560000_37080000	520000
NLGN1	360.228	1.25124e-06	chr3_172480000_174080000	1600000	chr3_173080000_173840000	760000
NMD3P1	4.88691	0.020151	chr7_63240000_64080000	840000	chr7_63240000_63640000	400000
NRSN1	49.6451	0.000393815	chr6_23000000_24240000	1240000	chr6_24040000_24280000	240000
NTNG1	51.1404	0.00102443	chr1_106360000_107720000	1360000	chr1_106840000_107720000	880000
NUP210	420.327	2.13225e-06	chr3_13040000_13520000	480000	chr3_13040000_13360000	320000
NXPH1	67.4865	0.00674052	chr7_8440000_10960000	2520000	chr7_8440000_8760000	320000
OCRL	3.31667	0.000372686	chrX_127640000_128720000	1080000	chrX_128520000_128720000	200000
PABPC5	27.665	0.00096193	chrX_87880000_91040000	3160000	chrX_90280000_90760000	480000
PARPBP	2.26806	0.00199946	chr12_102280000_102880000	600000	chr12_102280000_102560000	280000
PAX9	3.10842	0.00520755	chr14_37080000_37720000	640000	chr14_37080000_37400000	320000
PBLD	40.1031	3.03387e-06	chr10_69840000_70120000	280000	chr10_69960000_70120000	160000
PCDH10	49.0068	0.04673	chr4_134040000_137840000	3800000	chr4_133560000_134080000	520000
PCDH11X	88.8712	8.28792e-06	chrX_87880000_91040000	3160000	chrX_90760000_91040000	280000
PCDH20	213.464	2.36393e-05	chr13_62000000_62560000	560000	chr13_61840000_62240000	400000
PCDP1	19.0801	0.000852062	chr2_120080000_120440000	360000	chr2_120240000_120440000	200000
PDE3B	37.6941	8.27748e-06	chr11_14560000_15280000	720000	chr11_14560000_14920000	360000
PDIK1L	2.98592	0.000258768	chr1_26360000_26800000	440000	chr1_26360000_26600000	240000
PEG10^	14.1356	5.45271e-05	chr7_94080000_94880000	800000	chr7_94280000_94520000	240000
PEG3	147.096	6.24549e-05	chr19_56880000_57680000	800000	chr19_57160000_57680000	520000
PIK3R3	2.6493	0.00316921	chr1_46360000_46800000	440000	chr1_46480000_46720000	240000
PIM3	3.03744	0.0124894	chr22_50120000_50560000	440000	chr22_50320000_50680000	360000
POTEC	76.8756	0.000464963	chr18_14480000_15440000	960000	chr18_14440000_15000000	560000
POTEF	309.759	1.75733e-06	chr2_130680000_131120000	440000	chr2_130880000_131160000	280000
POU4F2	172.783	3.80724e-06	chr4_147240000_147840000	600000	chr4_147480000_147840000	360000
PPP3CA	7.80101	2.95694e-06	chr4_101720000_102080000	360000	chr4_102080000_102280000	200000
PRAC1	115.516	2.11458e-06	chr17_46720000_47120000	400000	chr17_46680000_47000000	320000
PRAC2	234.096	6.11923e-07	chr17_46720000_47120000	400000	chr17_46680000_47000000	320000
PRMT6	3.03845	3.61716e-05	chr1_106360000_107720000	1360000	chr1_106840000_107720000	880000
PROB1	6.67325	0.0170142	chr5_138600000_139000000	400000	chr5_138600000_138800000	200000
PRRG2	4.97908	0.00159659	chr19_50000000_50400000	400000	chr19_49960000_50160000	200000
PRRX1	13.3909	0.0286975	chr1_169880000_170920000	1040000	chr1_170480000_170640000	160000
PRTG	12.1049	0.00012703	chr15_55720000_56160000	440000	chr15_55720000_55920000	200000
PSMD9^	2.08701	0.000589431	chr12_122240000_122480000	240000	chr12_122200000_122360000	160000
PTCHD1	224.719	0.000112976	chrX_22760000_23680000	920000	chrX_23360000_23680000	320000
PTMAP5	7.42753	2.77185e-06	chr13_81600000_82560000	960000	chr13_82080000_82440000	360000
PTOV1-AS1	2.43872	0.0017992	chr19_50000000_50400000	400000	chr19_50160000_50400000	240000
PTPRB^	298.563	1.58413e-06	chr12_70280000_71480000	1200000	chr12_70600000_70920000	320000
PTPRR^	50.6061	0.000273933	chr12_70280000_71480000	1200000	chr12_70920000_71120000	200000
PWAR6	3.55457	0.000888628	chr15_23720000_25720000	2000000	chr15_25000000_25400000	400000
PYGO1	3.7196	0.0203569	chr15_55720000_56160000	440000	chr15_55720000_55920000	200000
RAB11FIP3	2.12011	0.00137598	chr16_440000_760000	320000	chr16_440000_600000	160000
RAB39A	136.04	1.3089e-06	chr11_107400000_107880000	480000	chr11_107680000_107800000	120000
RAB39B	98.9656	1.64266e-05	chrX_154440000_154960000	520000	chrX_154440000_154560000	120000
RAB6B	9.55981	2.83009e-05	chr3_133360000_133920000	560000	chr3_133360000_133640000	280000
RAI2	68.6795	0.00545352	chrX_17760000_18400000	640000	chrX_17760000_18240000	480000
RALYL	29.6598	6.03267e-05	chr8_85520000_86000000	480000	chr8_85120000_85520000	400000
RARB	49.6049	2.98914e-05	chr3_24800000_25640000	840000	chr3_25080000_25640000	560000
REPS1	3.48952	0.000547913	chr6_139120000_139680000	560000	chr6_139120000_139440000	320000
RFX3	5.18754	0.000127364	chr9_3200000_3720000	520000	chr9_3200000_3480000	280000
RGPD2	61.6528	1.70196e-05	chr2_88120000_88480000	360000	chr2_88280000_88480000	200000
RHOF^	4.50374	0.000478287	chr12_122240000_122480000	240000	chr12_122200000_122360000	160000
RP11-1109M24.5	36.4304	5.64433e-06	chr17_21640000_22280000	640000	chr17_21640000_21920000	280000
RP11-147L13.8	5.85736	0.00261911	chr17_65960000_66480000	520000	chr17_65960000_66200000	240000
RP11-157B13.6	19.734	0.000568105	chr19_21160000_23400000	2240000	chr19_22080000_24000000	1920000
RP11-174G6.5	3.07819	0.0292605	chr12_14920000_15400000	480000	chr12_14880000_15160000	280000
RP11-196O16.1	7.30633	0.00144761	chr7_16120000_16640000	520000	chr7_16120000_16440000	320000
RP11-268G12.1	15.9093	0.000944217	chrX_26680000_27440000	760000	chrX_26680000_27240000	560000
RP11-2E17.1	8.62296	0.00995711	chr15_79640000_80520000	880000	chr15_80160000_80520000	360000
RP11-30J20.1	41.2935	1.93745e-05	chr8_137920000_138360000	440000	chr8_137520000_137760000	240000
RP11-320P7.1	6.64942	0.0448812	chr12_70280000_71480000	1200000	chr12_70600000_70920000	320000
RP11-332H18.4	16.7435	0.000464523	chr17_58760000_59480000	720000	chr17_59080000_59480000	400000
RP11-371I1.2	107.766	9.3089e-05	chr1_238400000_239560000	1160000	chr1_238400000_239120000	720000
RP11-3N2.13	169.143	2.9132e-05	chr7_63240000_64080000	840000	chr7_63240000_63640000	400000
RP11-415I12.3	4.37604	0.0236522	chr12_63480000_64200000	720000	chr12_63800000_64240000	440000
RP11-438L19.1	5.6143	0.00858065	chr2_184080000_185480000	1400000	chr2_183560000_184080000	520000
RP11-440L14.1	3.04436	0.00820794	chr4_520000_1000000	480000	chr4_680000_1040000	360000
RP11-454P7.3	34.9887	2.39593e-05	chr18_14480000_15440000	960000	chr18_15000000_15400000	400000
RP11-466A19.1	8.59064	0.00357079	chr17_30760000_31320000	560000	chr17_30800000_31080000	280000
RP11-536L3.4	2.6271	0.0498992	chr1_204800000_205240000	440000	chr1_204920000_205240000	320000
RP11-553L6.5	9.20862	0.000787999	chr3_113680000_114080000	400000	chr3_113840000_114080000	240000
RP11-561N12.2	9.86831	0.00173288	chr7_63240000_64080000	840000	chr7_63240000_63640000	400000
RP11-578F21.12	4.04751	0.00315555	chr15_28800000_29160000	360000	chr15_28920000_29160000	240000
RP11-588H23.3	14.8875	0.00432865	chr12_70280000_71480000	1200000	chr12_70600000_70920000	320000
RP11-61N20.3	3.7611	0.00216962	chr11_48200000_50040000	1840000	chr11_49200000_49560000	360000
RP11-657O9.1	12.9772	0.0155813	chr3_134240000_135600000	1360000	chr3_134520000_135240000	720000
RP11-678G14.2	32.5925	2.49994e-05	chr19_21160000_23400000	2240000	chr19_21680000_22080000	400000
RP11-701H24.3	2.26517	0.0474007	chr15_23720000_25720000	2000000	chr15_25000000_25400000	400000
RP11-701H24.7	4.75584	0.0149207	chr15_23720000_25720000	2000000	chr15_25000000_25400000	400000
RP11-707M1.1	8.39225	0.0387209	chr11_48200000_50040000	1840000	chr11_49560000_50040000	480000
RP11-723G8.2	27.062	0.00019172	chr18_68120000_70360000	2240000	chr18_69080000_69760000	680000
RP11-736G13.1	8.9187	0.00698039	chr18_68120000_70360000	2240000	chr18_69080000_69760000	680000
RP11-73B2.6	12.6246	0.0096039	chr7_63240000_64080000	840000	chr7_63240000_63640000	400000
RP11-73C9.1	18.4897	7.81752e-05	chr15_23720000_25720000	2000000	chr15_23600000_23880000	280000
RP11-746P2.3	40.7639	3.93031e-05	chr7_64400000_65000000	600000	chr7_64640000_65000000	360000
RP11-93L9.1	11.5701	0.0251565	chr4_124280000_124600000	320000	chr4_124320000_124600000	280000
RP11-964E11.2	12.4792	0.000352254	chr14_37080000_37720000	640000	chr14_37080000_37400000	320000
RP1-272J12.1	11.1757	0.00125936	chr22_33680000_35400000	1720000	chr22_34800000_35440000	640000
RP1-29C18.10	39.6404	0.00148641	chr22_49400000_50040000	640000	chr22_49800000_50160000	360000
RP1-29C18.8	147.196	2.11746e-05	chr22_49400000_50040000	640000	chr22_49800000_50160000	360000
RP1-29C18.9	140.809	1.2144e-06	chr22_49400000_50040000	640000	chr22_49800000_50160000	360000
RP1-56J10.8	17.7859	0.000215077	chr22_30840000_31320000	480000	chr22_30800000_31000000	200000
RP3-462E2.5	5.68917	0.000741189	chr12_112280000_112880000	600000	chr12_112280000_112600000	320000
RP4-533D7.5	6.85964	0.00575513	chr1_46360000_46800000	440000	chr1_46480000_46720000	240000
RP4-798A10.7	3.23524	0.0389408	chr1_16840000_17240000	400000	chr1_16840000_17120000	280000
RP4-803J11.2	5.86892	0.0220913	chr1_229360000_229800000	440000	chr1_229360000_229680000	320000
RP4-816N1.6	6.10826	0.00484044	chr12_2160000_2920000	760000	chr12_2920000_3160000	240000
RP5-1068B5.3	3.50922	0.0256903	chr1_229360000_229800000	440000	chr1_229360000_229680000	320000
RSG1	2.88498	0.0255963	chr1_16400000_16840000	440000	chr1_16320000_16560000	240000
RSL24D1P3	12.7303	0.000547139	chr7_64400000_65000000	600000	chr7_64640000_65000000	360000
RTKN2	43.569	0.000191649	chr10_64000000_64920000	920000	chr10_63600000_64040000	440000
RTN1	15.8503	4.38557e-05	chr14_59920000_60400000	480000	chr14_59920000_60080000	160000
SCIN^	301.583	2.31666e-05	chr7_12440000_12720000	280000	chr7_12560000_12720000	160000
SCML2	5.18175	8.27936e-06	chrX_17760000_18400000	640000	chrX_18240000_18400000	160000
SEC14L4	37.9419	0.00102504	chr22_30840000_31320000	480000	chr22_30800000_31000000	200000
SEMA3D^	26.0658	0.0151223	chr7_84640000_85480000	840000	chr7_84160000_84640000	480000
SEMA6A^	253.624	3.07529e-06	chr5_115440000_115880000	440000	chr5_115440000_115840000	400000
SERPINI1	10.0467	0.000510476	chr3_167080000_167920000	840000	chr3_167400000_167640000	240000
SETD1B^	2.65945	0.000134457	chr12_122240000_122480000	240000	chr12_122200000_122360000	160000
SH3GL1P3	2.60469	0.0275898	chr17_65960000_66480000	520000	chr17_65960000_66200000	240000
SHANK2	4.47937	0.00151742	chr11_70280000_70800000	520000	chr11_70280000_70680000	400000
SIPA1L2	2.21023	0.0181945	chr1_231760000_232760000	1000000	chr1_232000000_232760000	760000
SLC10A7	3.72775	0.0118975	chr4_146880000_147240000	360000	chr4_147240000_147480000	240000
SLC16A2	22.9076	0.000577167	chrX_73360000_73840000	480000	chrX_73560000_73840000	280000
SLC16A6	8.94211	0.00168616	chr17_65960000_66480000	520000	chr17_66200000_66480000	280000
SLC25A21	5.9306	0.00226228	chr14_37080000_37720000	640000	chr14_37080000_37400000	320000
SLC26A1	3.88739	0.00720861	chr4_520000_1000000	480000	chr4_680000_1040000	360000
SLC2A5	4.20208	0.0128794	chr1_8920000_9280000	360000	chr1_8920000_9160000	240000
SLITRK1	165.57	2.38545e-05	chr13_83560000_85400000	1840000	chr13_83320000_84520000	1200000
SLITRK5	13.9186	0.00993882	chr13_88320000_88840000	520000	chr13_88320000_88640000	320000
SNTG1	24.447	0.00199606	chr8_50840000_52440000	1600000	chr8_50840000_51320000	480000
SNX4	2.83098	0.000134457	chr3_124680000_125320000	640000	chr3_124880000_125320000	440000
SOSTDC1^	22.0187	0.00140843	chr7_16120000_16640000	520000	chr7_16440000_16680000	240000
SOX11	8.10226	0.00839778	chr2_5120000_7000000	1880000	chr2_5520000_6080000	560000
SOX5^	120.435	0.000398439	chr12_23360000_25000000	1640000	chr12_23360000_24160000	800000
ST6GALNAC3	9.51268	0.0246348	chr1_76280000_77320000	1040000	chr1_76600000_76800000	200000
STXBP5L	73.1153	2.63353e-05	chr3_120520000_121240000	720000	chr3_120640000_120960000	320000
SYTL4	23.7088	6.9717e-05	chrX_99600000_100080000	480000	chrX_99920000_100080000	160000
TBX3	10.2237	6.03897e-07	chr12_115080000_116400000	1320000	chr12_114400000_115120000	720000
TCERG1L	13.6112	0.0304981	chr10_132000000_133680000	1680000	chr10_132000000_133120000	1120000
TCN2	6.93705	0.00728391	chr22_30840000_31320000	480000	chr22_31000000_31320000	320000
TF	5.80037	0.0333617	chr3_133360000_133920000	560000	chr3_133360000_133640000	280000
THSD7A^	10.2773	0.00122476	chr7_11400000_12440000	1040000	chr7_11400000_11880000	480000
TMEM37	4.55764	0.025752	chr2_120080000_120440000	360000	chr2_120040000_120240000	200000
TMEM47	67.3136	1.27799e-05	chrX_34640000_35360000	720000	chrX_34640000_34920000	280000
TMEM63C	22.9766	9.536e-06	chr14_77560000_77920000	360000	chr14_77560000_77800000	240000
TMEM98	8.4609	0.0055875	chr17_30760000_31320000	560000	chr17_31080000_31320000	240000
TMPRSS2	157.849	7.78112e-07	chr21_42480000_42960000	480000	chr21_42480000_42840000	360000
TMTC2^	12.0946	2.20684e-05	chr12_83080000_85240000	2160000	chr12_83080000_83400000	320000
TPI1P1	4.29137	7.47522e-05	chr1_76280000_77320000	1040000	chr1_76800000_77360000	560000
TRAFD1^	3.37801	1.84877e-05	chr12_112280000_112880000	600000	chr12_112280000_112600000	320000
TRIM60P18	4.03874	0.00759226	chr7_63240000_64080000	840000	chr7_63640000_64080000	440000
TSPAN1	16.2219	1.01237e-05	chr1_46360000_46800000	440000	chr1_46480000_46720000	240000
TSPAN15	26.3018	8.73583e-06	chr10_71160000_71880000	720000	chr10_71160000_71400000	240000
TTLL6	7.75654	0.0110834	chr17_46720000_47120000	400000	chr17_46680000_47000000	320000
UBBP4	9.4881	3.57838e-05	chr17_21640000_22280000	640000	chr17_21640000_21920000	280000
UGT2B28^	6.65206	0.0400651	chr4_70040000_70520000	480000	chr4_70160000_70480000	320000
UGT2B4	23.2854	0.00115567	chr4_70040000_70520000	480000	chr4_70160000_70480000	320000
USP43	14.415	5.91188e-06	chr17_9440000_9840000	400000	chr17_9440000_9680000	240000
VCX3A	113.217	0.000576642	chrX_5000000_7040000	2040000	chrX_6320000_6560000	240000
VPREB3	5.24438	0.00747874	chr22_23680000_24200000	520000	chr22_23960000_24200000	240000
VSTM2A	189.643	0.00016944	chr7_51480000_54800000	3320000	chr7_53920000_54800000	880000
VWDE^	63.8107	7.81681e-06	chr7_11400000_12440000	1040000	chr7_12120000_12400000	280000
WARS2	2.00238	0.00555803	chr1_119560000_119920000	360000	chr1_119560000_119800000	240000
WBP11^	2.48626	0.000465499	chr12_14920000_15400000	480000	chr12_14880000_15160000	280000
WDR16	12.5444	0.00271986	chr17_9440000_9840000	400000	chr17_9440000_9680000	240000
WNK2	79.6047	4.62899e-06	chr9_95720000_96440000	720000	chr9_95880000_96360000	480000
WT1	74.5327	1.27874e-06	chr11_32320000_32840000	520000	chr11_32320000_32640000	320000
WT1-AS	13.8995	0.000146556	chr11_32320000_32840000	520000	chr11_32320000_32640000	320000
YTHDF3-AS1	4.9303	0.0267371	chr8_64080000_64520000	440000	chr8_64040000_64280000	240000
ZBTB20	8.19611	8.83908e-05	chr3_113680000_114080000	400000	chr3_113840000_114080000	240000
ZBTB41^	4.02644	7.01252e-05	chr1_197120000_197480000	360000	chr1_197120000_197360000	240000
ZC3H12B	3.15959	0.013197	chrX_63000000_64760000	1760000	chrX_64120000_64760000	640000
ZC4H2	2.74558	0.0163033	chrX_63000000_64760000	1760000	chrX_64120000_64760000	640000
ZDHHC15	19.6056	0.00995	chrX_73840000_74800000	960000	chrX_74200000_74840000	640000
ZDHHC8P1	293.542	1.54189e-06	chr22_23680000_24200000	520000	chr22_23640000_23960000	320000
ZFP14	2.06991	0.00934513	chr19_36800000_37800000	1000000	chr19_36800000_37400000	600000
ZFP82	14.3965	7.40248e-05	chr19_36800000_37800000	1000000	chr19_36800000_37400000	600000
ZIC1	42.2537	8.86934e-05	chr3_146360000_147800000	1440000	chr3_146360000_147320000	960000
ZIC4	12.415	0.00937592	chr3_146360000_147800000	1440000	chr3_146360000_147320000	960000
ZMYND15	5.54175	0.0032418	chr17_4600000_5000000	400000	chr17_4560000_4800000	240000
ZNF10	2.68823	0.00414707	chr12_133280000_133851895	571895	chr12_133480000_133851895	371895
ZNF100	4.36874	0.000894433	chr19_21160000_23400000	2240000	chr19_21680000_22080000	400000
ZNF117	4.84825	0.0110322	chr7_64400000_65000000	600000	chr7_64400000_64640000	240000
ZNF140	2.282	0.000794618	chr12_133280000_133851895	571895	chr12_133480000_133851895	371895
ZNF208	80.4314	0.000399282	chr19_21160000_23400000	2240000	chr19_22080000_24000000	1920000
ZNF253	3.15584	0.00177828	chr19_19760000_20520000	760000	chr19_19760000_20120000	360000
ZNF254	2.66636	0.000933289	chr19_23400000_24600000	1200000	chr19_24280000_24360000	80000
ZNF257	72.5119	0.00111363	chr19_21160000_23400000	2240000	chr19_22080000_24000000	1920000
ZNF429	14.33	0.000523314	chr19_21160000_23400000	2240000	chr19_21200000_21680000	480000
ZNF43	7.80773	0.00408427	chr19_21160000_23400000	2240000	chr19_21680000_22080000	400000
ZNF492	4.8651	0.0224017	chr19_21160000_23400000	2240000	chr19_22080000_24000000	1920000
ZNF493	2.35244	0.0109589	chr19_21160000_23400000	2240000	chr19_21200000_21680000	480000
ZNF506	2.30135	0.0142358	chr19_19760000_20520000	760000	chr19_19760000_20120000	360000
ZNF542	170.539	6.39761e-06	chr19_56560000_56880000	320000	chr19_56880000_57160000	280000
ZNF566	2.91948	0.000322757	chr19_36800000_37800000	1000000	chr19_36800000_37400000	600000
ZNF582	58.285	1.37807e-05	chr19_56880000_57680000	800000	chr19_56880000_57160000	280000
ZNF582-AS1	10.9342	0.00446629	chr19_56880000_57680000	800000	chr19_56880000_57160000	280000
ZNF583	6.32966	0.00351719	chr19_56880000_57680000	800000	chr19_56880000_57160000	280000
ZNF667	6.6589	0.0158761	chr19_56880000_57680000	800000	chr19_56880000_57160000	280000
ZNF667-AS1	5.52177	0.0187227	chr19_56880000_57680000	800000	chr19_56880000_57160000	280000
ZNF676	126.777	5.14554e-06	chr19_21160000_23400000	2240000	chr19_22080000_24000000	1920000
ZNF680	2.66702	0.00369149	chr7_63240000_64080000	840000	chr7_63640000_64080000	440000
ZNF682	3.80551	0.00347516	chr19_19760000_20520000	760000	chr19_20120000_20520000	400000
ZNF708	2.77126	0.00724823	chr19_21160000_23400000	2240000	chr19_21200000_21680000	480000
ZNF723	25.1349	0.00212561	chr19_21160000_23400000	2240000	chr19_22080000_24000000	1920000
ZNF726	5.07823	2.31666e-05	chr19_23400000_24600000	1200000	chr19_24000000_24280000	280000
ZNF727	19.1274	0.000259064	chr7_63240000_64080000	840000	chr7_63240000_63640000	400000
ZNF728	130.841	2.64677e-06	chr19_21160000_23400000	2240000	chr19_22080000_24000000	1920000
ZNF729	44.3698	7.13073e-05	chr19_21160000_23400000	2240000	chr19_22080000_24000000	1920000
ZNF730	99.4184	1.92816e-06	chr19_21160000_23400000	2240000	chr19_22080000_24000000	1920000
ZNF736	3.34171	0.000150018	chr7_63240000_64080000	840000	chr7_63640000_64080000	440000
ZNF804A	24.1617	0.0327902	chr2_185480000_186160000	680000	chr2_184960000_185480000	520000
ZNF850	3.47272	0.000147551	chr19_36800000_37800000	1000000	chr19_36800000_37400000	600000
ZNF92^	4.3465	0.00151542	chr7_64400000_65000000	600000	chr7_64640000_65000000	360000
ZNF92P3	9.61467	0.0012634	chr19_23400000_24600000	1200000	chr19_24000000_24280000	280000
ZNF93	4.87258	0.00301653	chr19_19760000_20520000	760000	chr19_19760000_20120000	360000
ZNF98	166.041	5.47239e-06	chr19_21160000_23400000	2240000	chr19_22080000_24000000	1920000
ZNF99	27.9895	0.0031233	chr19_21160000_23400000	2240000	chr19_22080000_24000000	1920000
^ Genes that have more copies in cancer cells than normal cells according to Barretina et al (Nature, 2012; PMID: 22460905)
