# Supplementary material for: A high-resolution 3D epigenomic map reveals insights into the creation of the prostate cancer transcriptome
Source: Nat Commun. 2019 Sep 12;10:4154. doi: 10.1038/s41467-019-12079-8 (PMC6742760; doi:10.1038/s41467-019-12079-8)
Supplement: Supplementary file 6 — Supplementary Data 4 [file 41467_2019_12079_MOESM6_ESM.xlsx]

## Sheet: Data S4A
Supplementary Data 4A. A list of genes in epigenomic-switching TADs between RWPE1 and C42B
Gene name	Fold change C42B vs. RWPE1	FDR C42B vs. RWPE1
AAMDC	-1.36172	0.365584
AATF	1.60338	0.0862767
ABCA13	-1.92129	0.230306
ABCC2	-4.71892	0.0180087
ABCG5	1.72278	0.866373
ABHD17B	2.06914	0.0166849
ABL2	-2.11969	0.000247128
ABR	-1.7017	0.0455669
AC002064.4	1.90296	0.24015
AC002064.5	1.44187	0.511485
AC002511.1	4.41301	0.741751
AC002519.6	-5.08836	0.00474009
AC002994.1	-12.3561	0.00149435
AC003090.1	13.3702	0.00242211
AC004540.5	8.06531	0.00532161
AC004899.3	-9.46885	0.00637146
AC005280.1	-4.69059	0.017138
AC005481.5	51.7823	2.99348e-05
AC006116.17	2.8518	0.0413316
AC006116.20	-2.58789	0.0772439
AC006116.22	4.40172	0.0141661
AC006277.2	1.20291	0.756523
AC006538.1	-1.32664	0.542648
AC007092.1	2.18814	0.505239
AC007238.1	-7.36189	0.000124562
AC007405.6	5.59628	0.0258839
AC007743.1	14.9369	0.0565113
AC008174.3	-1.38085	0.776715
AC008781.7	1.02983	0.909964
AC009014.3	-1.44684	0.667353
AC009403.2	2.39005	0.10576
AC010127.3	-2.44592	0.063704
AC010127.5	11.0494	0.00332056
AC010525.1	7.25307	0.139769
AC010525.6	3.14203	0.0208839
AC010525.7	2.15191	0.409646
AC010980.2	-4.45715	0.203915
AC011242.6	-13.1788	0.000823368
AC011899.9	1.22302	0.718116
AC012531.23	76.4548	2.18505e-05
AC012531.25	25.5231	0.000118026
AC013283.1	-9.24765	0.000921854
AC013402.2	5.75712	0.411923
AC016738.4	-4.46873	0.026039
AC024580.1	-1.16504	0.695114
AC026740.1	2.88955	0.0137598
AC037445.1	-2.14716	0.156199
AC062017.1	1.23483	0.881613
AC068057.2	126.718	0.000146863
AC068134.10	-2.36961	0.0575905
AC068831.10	-1.14402	0.887188
AC068831.6	1.1011	0.959254
AC068987.1	1.0621	0.91653
AC073043.1	8.22723	0.00787556
AC087294.2	1.75382	0.162398
AC091729.9	-1.02598	0.862971
AC092811.1	1.29143	0.873824
AC092835.2	1.15779	0.665049
AC093110.3	-32.0707	2.15619e-05
AC093391.2	13.2261	0.000428794
AC093415.2	1.00602	0.844176
AC093818.1	-7.02755	0.000820176
AC096677.1	-5.81417	0.0408175
AC097533.1	-1.10193	0.745613
AC099522.2	1.4727	0.522432
AC104655.2	4.10077	0.208994
AC105344.2	30.6858	2.52669e-05
AC133785.1	2.23999	0.294698
ACACB	1.21893	0.260689
ACADSB	13.9076	1.55191e-06
ACCS	-69.4036	2.09757e-06
ACP1	1.21005	0.161545
ACP6	1.65117	0.0351698
ACPL2	2.03372	0.0836634
ACPP	40.1119	1.70333e-05
ACSBG2	2.83476	0.0452936
ACTG1P3	-1.06679	0.951033
ACTR1A	-1.47983	0.0304156
ACTR3	1.74625	0.00206677
ACVR1	-2.6546	0.00179656
ACVR1C	2.50162	0.193328
ADA	-2.20056	0.0107459
ADAM12	3.16235	0.0369206
ADAM28	41.0351	3.16922e-05
ADAM7	337.753	5.9425e-05
ADAM8	-4.07994	0.129574
ADAMTS12	6.8353	0.0635039
ADAMTS2	14.443	0.0120727
ADAP1	-1.76563	0.305162
ADAR	1.21847	0.106523
ADCK3	7.53057	1.76764e-05
ADCY10P1	-14.0477	4.47057e-05
ADCY5	3.14692	0.00797885
ADD3	7.59135	0.00111353
ADHFE1	-5.47149	0.00427781
ADIRF	-69.569	6.97931e-06
ADIRF-AS1	-403.064	2.4701e-06
ADK	-1.08537	0.599797
ADORA1	-5.90741	0.168909
ADRA2C	31.2735	0.000153709
AF131215.2	1.93095	0.0402689
AF131215.3	2.86239	0.0957714
AF131215.4	2.92618	0.196285
AF131215.5	4.19872	0.00290687
AF131215.9	1.77108	0.123226
AFF1	-1.43811	0.0150459
AFP	-1.09222	0.918743
AGAP1	-2.21894	0.00129556
AGAP11	-1.20366	0.664961
AGBL3	3.02791	0.00734903
AGBL5	-1.43582	0.0668304
AGGF1	1.56378	0.0713736
AGPAT4	-16.5851	0.000338175
AGPS	-1.55462	0.0342622
AHCYL1	2.00226	0.000587313
AHDC1	-3.64167	0.000318298
AHNAK2	-497.892	7.01399e-08
AIM1	-4.16381	0.000117512
AIPL1	6.96897	0.402975
AK3P3	-1.88538	0.1109
AK5	19.1182	0.000806788
AK9	1.18224	0.995686
AL021068.1	1.33443	0.624822
AL049840.1	-1.23558	0.3765
AL133493.2	14.0494	0.00163684
AL137059.1	4.82958	0.00460907
AL139819.1	-1.95044	0.162353
AL163636.6	3.8459	0.107667
AL390877.1	-2.99994	0.482872
AL591704.5	-8.66425	0.00198259
ALB	-5.3388	0.0221461
ALDH18A1	2.82897	6.31379e-05
ALDH3A1	-111.404	1.53079e-05
ALDH3A2	1.11175	0.496937
ALDH4A1	-1.06606	0.739773
ALG10	2.09587	0.0164026
ALG10B	2.22067	0.0135825
ALG14	2.6218	0.00155235
ALG8	2.36743	0.000781383
ALKBH2	1.86478	0.0025712
ALKBH3	1.54261	0.130236
ALKBH3-AS1	1.11213	0.956391
ALKBH7	1.16555	0.879407
ALS2	-1.14549	0.353306
ALX4	6.10262	0.00103983
AMER2	9.66574	0.130677
AMER3	-2.47944	0.140135
AMN1	-1.26585	0.363097
ANAPC10	-1.32094	0.208778
ANAPC10P1	-1.12373	0.763893
ANG	5.71923	0.000257444
ANKRA2	1.49799	0.0518677
ANKRD1	1.74755	0.662182
ANKRD18EP	5.35042	0.000253295
ANKRD26P1	1.73903	0.594599
ANKS1A	-1.0749	0.697785
ANKS1B	6.43183	0.0191392
ANKS6	-2.40056	0.00225825
ANO6	-1.98758	0.00856494
ANP32A	-1.0977	0.590937
ANTXR1	-5.42397	0.0012008
ANXA2	-2544.13	2.09669e-07
AP000253.1	2.27152	0.142369
AP000254.8	-1.45338	0.307804
AP000255.6	-1.31197	0.962125
AP000295.9	2.09691	0.954516
AP000304.12	1.17263	0.375809
AP000472.2	1.5237	0.493394
AP000580.1	-3.21507	0.0719952
AP001172.2	25.6025	0.000673828
AP001626.2	8.95602	0.0176503
AP003774.6	13.1706	0.263211
AP3B2	-1.31875	0.324669
AP4B1	1.58692	0.0137309
AP4B1-AS1	2.43059	0.0301898
APAF1	-2.63517	0.00317998
APBA2	6.01406	0.00696146
APBB2	-11.1155	5.74789e-06
APOA1BP	1.31122	0.218135
AQP1	1.65266	0.206943
ARAP1	-1.60617	0.0345299
ARAP1-AS1	-3.23633	0.518362
ARAP3	-12.1934	4.18098e-05
ARFGEF2	-1.41208	0.0276495
ARHGAP19	3.86357	1.97364e-05
ARHGAP19-SLIT1	2.00141	0.249739
ARHGAP20	8.30455	0.000526878
ARHGAP39	1.20893	0.694228
ARHGAP42	48.8962	1.28651e-05
ARHGAP44	13.4287	0.000594695
ARHGAP9	2.24951	0.130705
ARHGEF12	1.22836	0.191763
ARHGEF28	-27.6367	4.31147e-05
ARHGEF33	-3.26276	0.033336
ARHGEF4	-4.66373	0.000129927
ARL3	1.23312	0.653764
ARL5B	3.22178	0.000498458
ARL6IP5	-1.0862	0.658303
ARMC8	1.77307	0.00525868
ARNTL	-3.53125	0.00189176
ARNTL2	6.52138	8.02998e-05
ARPC5	-1.21066	0.239345
ARTN	-4.54265	0.0151332
AS3MT	-1.39214	0.724816
ASAP1	1.23856	0.493871
ASNSP3	10.0645	0.000281785
ASPM	-1.2873	0.207204
ASRGL1	40.5258	6.00631e-05
ASS1P2	-1.01145	0.86126
ASXL2	-1.88892	0.000836185
ATAD2B	1.91558	0.00751694
ATF1	1.49564	0.0830683
ATF2	-1.02121	0.892292
ATF6	1.07616	0.832586
ATF7IP2	-4.33541	0.113193
ATG5	1.01412	0.944621
ATL1	1.34891	0.790184
ATP1B3	-1.01977	0.925282
ATP1B3-AS1	1.67236	0.302687
ATP2C2	14.8549	2.02846e-05
ATP5EP2	1.32322	0.835689
ATP5G3	1.25127	0.238498
ATP5O	1.41341	0.0306969
ATP5S	1.70568	0.0188967
ATP8A2	1.2226	0.815095
ATRNL1	2.22338	0.195864
AUNIP	-1.71678	0.0194124
AURKAPS1	8.04773	0.0885976
AUTS2	18.7911	0.00336737
B3GALT5	-1.01364	0.939848
BAMBI	327.161	0.000262803
BANF1P3	-5.09568	0.0113365
BARX1	22.0161	0.000172514
BARX2	-4.73203	0.204749
BBS9	1.16918	0.519034
BCCIP	2.30174	0.0043912
BCL9	1.04733	0.776178
BDH2P1	-7.29434	0.00150443
BEND7	58.7825	1.57163e-05
BFSP1	-6.15249	0.00986816
BLOC1S2	-1.97575	0.00222513
BLZF1	1.56051	0.139261
BMP7	82.5788	0.000196095
BMP8B	8.49043	0.00098348
BMPR1A	1.30766	0.297731
BMPR1APS1	-2.81907	0.00566001
BMS1P15	-2.83987	0.787592
BMS1P8	1.38778	0.361858
BNIP3	12.1871	2.08566e-06
BNIP3P1	7.73157	0.0374169
BORA	-2.28621	0.00373278
BRD2	2.01367	0.00025547
BRD2-IT1	-1.69646	0.356994
BRIP1	-1.30543	0.507503
BSDC1	1.17977	0.454689
BTBD1	1.39331	0.13214
BTBD10	1.09399	0.774777
BTBD11	-18.662	0.000224459
BTC	1.92299	0.487879
BTF3	-1.0001	0.761756
BTF3L4	2.84084	0.0001238
BTRC	-1.38877	0.12081
BUB3	1.29649	0.0940869
BYSL	-1.07419	0.648186
BZRAP1	3.7707	0.0130434
BZRAP1-AS1	9.27985	0.00123832
C10orf11	3.53218	0.0582859
C10orf32	2.05436	0.013139
C10orf32-ASMT	-3.54627	0.0393108
C10orf85	1.19182	0.892292
C11orf70	-1.08432	0.661597
C11orf96	-5.69528	0.00894746
C12orf4	3.44629	0.000645455
C12orf5	1.94394	0.028819
C12orf55	1.07675	0.675451
C14orf169	-16.3376	0.000289375
C14orf180	3.17838	0.0828013
C14orf2	2.06343	0.000348782
C14orf39	21.8091	0.00048494
C14orf79	1.13396	0.809234
C15orf40	-1.52959	0.0321056
C16orf58	1.3465	0.151249
C16orf87	1.53192	0.047087
C17orf103	-1.42287	0.258195
C17orf51	1.25731	0.527793
C17orf75	2.21021	0.000763532
C19orf12	2.2431	0.00887495
C1orf112	1.09195	0.758001
C1orf115	56.7676	5.53971e-05
C1orf168	46.2278	0.000137106
C1orf53	-1.03023	0.95389
C1orf61	20.0364	0.00153996
C1orf95	46.7199	0.00425711
C1QL4	3.58848	0.0762724
C20orf194	-9.24846	5.78633e-05
C21orf49	-1.88111	0.195439
C21orf90	11.5435	0.000105144
C2orf44	1.06169	0.788638
C2orf47	1.77641	0.0137394
C2orf50	18.4596	0.00251666
C2orf69	2.43733	0.000523402
C2orf72	162.838	1.45828e-05
C2orf76	4.40921	0.000476918
C3orf14	-39.2173	0.000280937
C3orf35	1.54091	0.30985
C3orf65	-12.387	0.00210577
C3orf72	12.6862	0.000438465
C4orf29	-1.20671	0.290761
C4orf36	-1.71192	0.240267
C4orf47	2.8815	0.194103
C5orf30	2.63068	0.00283039
C5orf55	1.54822	0.245927
C5orf64	6.48462	0.269151
C6orf3	-1.74738	0.135164
C7orf31	1.79595	0.238034
C7orf49	1.64233	0.0550084
C7orf50	-1.2309	0.593413
C7orf63	8.10979	0.000324488
C9orf47	24.2735	0.000399059
C9orf85	1.56078	0.16327
CA8	133.307	2.0055e-06
CAB39	-1.83622	0.0105283
CACNA1E	1.67557	0.659792
CACNA1I	4.22449	0.106498
CADM1	2.18074	0.1325
CADPS	-4.98336	0.227033
CALD1	1.08101	0.823128
CAMK2N1	-6.08847	0.0041365
CARD11	-26.9141	4.71482e-05
CASC9	3.53218	0.0680589
CASP7	2.23075	0.0108666
CBLN4	1.76609	0.700482
CBR4	-1.03748	0.926723
CBX2	3.16832	0.0107522
CBX4	3.95103	0.000128814
CBX8	7.09765	2.79709e-05
CC2D1B	-1.94405	0.00437069
CCDC110	57.2354	1.07595e-05
CCDC112	13.5205	7.11638e-05
CCDC152	42.1227	3.87247e-05
CCDC169	-10.5508	0.00063607
CCDC181	-1.63208	0.383131
CCDC41	1.54648	0.100779
CCDC59	2.21928	0.0069456
CCDC66	1.0317	0.789364
CCDC67	37.4287	0.000223001
CCDC85A	15.929	0.121459
CCDC88B	-2.00743	0.106884
CCDC93	-1.981	0.00826954
CCM2L	11.1451	0.00285965
CCND2	-130.637	0.00260743
CCND3	-1.30578	0.224585
CCNE1	2.40639	0.00875333
CCSER1	1.39476	0.91068
CCT3	1.72433	0.00124717
CCT7	-1.08477	0.707484
CD22	2.43691	0.399058
CD2AP	1.67449	0.13598
CD302	3.47931	0.0256753
CD82	-6.64584	0.00100572
CD83	-1.76822	0.198199
CDC40	-1.18915	0.260663
CDC42	-1.55763	0.00401506
CDC42BPA	2.34084	0.00280572
CDC42SE2	-1.19617	0.213791
CDCA4	-2.19973	0.000674609
CDH1	59.7718	9.27047e-08
CDH11	-1598.7	2.08468e-06
CDH3	-43.3314	1.57913e-05
CDH6	-3.53273	0.239073
CDK17	-3.05088	0.000279156
CDK18	1.45439	0.129973
CDKL1	-1.77688	0.112757
CDKN1C	-1.19032	0.563366
CDX2	10.574	0.000443629
CELF4	1.64162	0.726121
CENPF	1.10596	0.635008
CENPO	-1.13616	0.411004
CEP120	-1.45199	0.175222
CEP135	-1.32346	0.173873
CEP164	-1.84365	0.00465339
CEP170B	-1.87663	0.0111793
CEP55	1.31884	0.363387
CEP72	-1.24828	0.266587
CEP85L	-1.00038	0.991017
CERS5	-1.35503	0.0689257
CETN2	-1.15557	0.482938
CETN3	2.34998	0.00612446
CFH	-223.134	5.51432e-05
CFHR3	-1.62862	0.914776
CFHR4	6.68924	0.0599537
CFHR5	1.60229	0.621858
CHD2	-1.17726	0.260658
CHD5	1.54904	0.733707
CHI3L1	-19.483	0.0833347
CHN2	3.74935	0.509485
CHODL	2.65363	0.617036
CHRD	7.46339	0.00727933
CHRNB2	-1.30086	0.466548
CHST1	-4.64676	0.173776
CHST15	-8.92655	1.15782e-05
CHST8	-1.91158	0.226143
CHSY3	-3.78722	0.0336782
CHTF8	-1.4027	0.115329
CHUK	-1.02358	0.863638
CIR1P1	13.4249	0.0835894
CKS1B	-1748.42	0.00310271
CLASP1	-1.66792	0.00259369
CLDN12	2.52342	0.00346512
CLDN8	7.05512	0.0121546
CLEC16A	-1.23307	0.157814
CLGN	157.672	1.31558e-06
CLPP	2.37286	0.00040549
CLUHP3	-1.39088	0.12238
CLUL1	7.24956	0.00246094
CMIP	-2.04927	0.00519474
CMPK2	4.04168	0.00642709
CNNM2	2.31634	0.00120827
CNOT11	-1.02268	0.896499
CNTN5	10.8798	0.0466897
CNTNAP4	74.8248	9.37946e-06
CNTNAP5	1.35702	0.540126
COBL	180.534	5.12039e-07
COL11A2	-1.58061	0.305541
COL17A1	-6583.91	2.35519e-07
COL19A1	6.11066	0.299236
COL21A1	5.35317	0.477495
COL22A1	-23.6238	0.571771
COL23A1	2.99447	0.0412916
COL3A1	19.1758	0.000151628
COL4A1	-2897.63	2.09669e-07
COL4A2	-126.438	1.29195e-06
COL5A1	-196.003	6.87283e-05
COL5A2	-230.042	8.7881e-06
COLEC12	38.0501	0.000174299
COLGALT2	137.148	1.08524e-06
COMMD10	2.50506	0.000769127
COMMD6	1.53027	0.205146
COPB2	1.59085	0.00913012
COQ2	-1.06783	0.866406
CORO2B	-5.9335	0.527172
COTL1	-8.72789	6.5406e-05
COX14	1.80802	0.0163177
COX17P1	2.26448	0.0702585
COX19	1.11358	0.557574
COX4I1	1.35486	0.0282232
COX6C	2.04663	0.000576103
COX7A2	1.32405	0.0696621
CPEB1	-1.81633	0.207119
CPEB3	4.10882	0.000238062
CPN1	-1.07913	0.930065
CPNE4	-2.19005	0.321355
CRHR1-IT1	3.0782	0.000120014
CRIM1	-83.2421	3.84912e-05
CRIPAK	1.17265	0.454303
CRISPLD1	-1.14917	0.809719
CRNDE	5.08006	0.000618777
CRTC3	-2.81731	0.000102402
CRYGS	1.21087	0.496703
CRYZ	1.49243	0.313458
CRYZL1	1.16687	0.642726
CSGALNACT1	11.15	0.000265357
CSMD1	108.506	8.75863e-07
CSNK1G1	-1.32393	0.0850785
CSNK1G3	-1.10471	0.607044
CSRNP2	1.42076	0.0652338
CSRP1	-1.34008	0.153317
CTA-360L10.1	4.85574	0.449898
CTB-102L5.7	-3.61143	0.00619301
CTB-107G13.1	2.92947	0.552462
CTB-118N6.3	3.39375	0.0336887
CTB-158E9.2	1.67266	0.155554
CTBP2P2	12.4735	0.000412105
CTC-428G20.3	1.13511	0.593935
CTC-428G20.6	1.05709	0.910702
CTC-448F2.3	-8.08293	0.0032177
CTC-448F2.4	7.50299	0.114815
CTC-448F2.6	3.02782	0.0361147
CTC-503J8.6	1.15369	0.89395
CTC-564N23.2	1.3821	0.74952
CTC-756D1.1	4.01486	0.108146
CTC-756D1.2	1.79348	0.497244
CTC-756D1.3	5.80295	0.0169584
CTD-2013N24.2	1.0432	0.983605
CTD-2017C7.2	1.08383	0.696058
CTD-2021A8.2	-16.9181	0.0043912
CTD-2021A8.3	-5.56369	0.00341628
CTD-2090I13.1	-2.56246	0.115946
CTD-2090I13.2	9.26742	0.246504
CTD-2104P17.1	-1.51767	0.427088
CTD-2116F7.1	2.33095	0.374862
CTD-2116N17.1	-1.54769	0.310458
CTD-2134A5.4	-4.91694	0.022885
CTD-2199O4.7	1.75677	0.250962
CTD-2201I18.1	2.45061	0.0926634
CTD-2203K17.1	-2.33917	0.0760676
CTD-2228K2.5	1.11186	0.517725
CTD-2228K2.7	-9.132	9.79855e-05
CTD-2313J23.1	8.58362	0.165082
CTD-2325A15.5	19.9514	0.0211974
CTD-2353F22.1	-4.96997	0.038188
CTD-2358C21.4	-2.3889	0.0599124
CTD-2366F13.1	1.64788	0.119951
CTD-2522B17.4	3.18427	0.0783291
CTD-2526A2.2	3.55429	0.0334009
CTD-2529O21.1	5.75356	0.00663208
CTD-2561B21.5	1.34365	0.931297
CTD-2589H19.6	6.61306	0.000836806
CTD-2611O12.6	9.67364	0.000507125
CTD-2611O12.7	9.29271	0.0483735
CTD-3049M7.1	83.8064	3.614e-05
CTD-3051D23.4	-1.30335	0.580443
CTD-3203P2.1	-1.95798	0.14388
CTD-3203P2.2	1.40888	0.504235
CTNNA2	3.34562	0.431663
CTTNBP2	5.2168	0.259461
CWC22	1.41117	0.238049
CWC27	-1.47646	0.0537221
CWF19L1	-1.38734	0.0365176
CXCL12	57.984	0.000105233
CXCR4	4.9794	0.0177134
CYCS	2.65237	0.0129891
CYCSP34	-1.47273	0.432669
CYCSP39	9.87654	0.0190994
CYP2C18	18.1948	0.00219042
CYP2C19	30.3121	0.000107041
CYP2C8	-1.3537	0.635669
CYP2C9	202.211	5.21626e-06
CYP39A1	5.43561	0.0118684
CYS1	-9.26482	0.00247422
DAAM2	15.7473	0.000675671
DAB1	1.22302	0.839126
DACH1	-2.30852	0.188252
DARS	1.63205	0.0122226
DAZAP2	-1.09766	0.51774
DBIL5P	1.72185	0.148166
DBR1	2.60812	0.000346904
DCAF4	1.55459	0.0752539
DCLRE1B	-1.30083	0.107845
DCN	4.48144	0.413417
DCP2	3.68347	2.00713e-05
DCUN1D5	1.63514	0.00811455
DDO	9.42298	0.00402873
DDRGK1	-1.3452	0.039088
DDX43	-1.71289	0.132404
DEFB132	122.43	0.000150705
DENND1B	4.07104	0.000675671
DGKB	133.166	8.7881e-06
DGKG	2.67828	0.0714603
DHCR24	1.826	0.00183181
DHRS12	2.44057	0.011776
DHRS2	1.69823	0.458768
DHRS4	-1.94646	0.020702
DHRS4-AS1	1.3616	0.340588
DHRS4L2	-1.47068	0.118509
DHRS7B	1.28921	0.153961
DHX32	2.32042	0.00101896
DHX57	-1.31796	0.156458
DHX9	1.26612	0.146161
DIAPH1	-1.06026	0.76132
DIAPH3	1.23766	0.320306
DICER1	2.24358	0.0107691
DIP2B	1.16555	0.231165
DIRAS1	29.9563	7.29575e-05
DIS3	-2.08791	0.0111884
DIS3L2	-1.56571	0.0256874
DMKN	-178.833	2.40922e-06
DMRT3	1.98155	0.542858
DNAH14	3.48232	0.00186604
DNAH6	2.35279	0.294503
DNAH8	30.2703	0.00121757
DNAH9	1.53028	0.488793
DNAJB6	1.05116	0.83938
DNAJC13	1.13193	0.447945
DNAJC22	31.9994	9.24154e-06
DNAJC5B	11.8665	0.0532361
DNM1L	1.89149	0.0215941
DNMBP	-15.3114	1.73945e-06
DONSON	-1.84627	0.0207123
DPCD	1.55481	0.10739
DPF1	-2.5251	0.0537777
DPF3	1.68569	0.19591
DPH2	-1.00094	0.953049
DPP10	43.5826	0.24057
DPP6	5.08919	0.430761
DPY19L2P1	1.94972	0.262268
DPYSL5	63.0439	1.23426e-06
DSCAM	-11.0307	0.033274
DSCAM-AS1	3.49368	0.349221
DST	-29.3865	1.24072e-07
DTL	-1.04556	0.785062
DTNB	-2.04314	0.0137152
DUSP12	-1.03493	0.855118
DUSP15	-5.36958	0.0162282
DUSP22	-1.8704	0.0833115
DUSP5P1	-11.3168	0.00140558
DYNC1H1	-1.46247	0.0113371
DYNC2H1	-2.27618	0.0012562
DYNC2LI1	-2.33801	0.00705064
DYRK3	-10.2866	3.49335e-05
DYRK4	2.3757	0.00243611
DZIP1L	-5.32877	0.0114321
EBF4	-1.21735	0.597261
ECEL1	1.22302	0.865409
ECT2	2.42193	0.000513972
EEF1A1	1.35636	0.116617
EEF1A1P33	-7.28406	0.0213465
EFCAB11	1.46387	0.130521
EFCAB2	2.09107	0.207735
EFR3A	1.20983	0.36551
EGR4	-6.45274	0.0799843
EIF2B5	1.72495	0.00496503
EIF2B5-AS1	5.52287	0.619113
EIF2D	-1.16241	0.578256
EIF2S2P4	-3.90186	2.25066e-05
EIF3F	1.03689	0.777382
EIF5A2	2.59476	0.0067036
ELAC2	1.13606	0.332621
ELF1	-1.15637	0.541313
ELK3	-14.1751	2.44408e-06
ELMO1	7.17663	0.204439
ELMOD2	1.60557	0.0329703
ELOVL2	356.981	2.10906e-06
ELOVL2-AS1	11.5613	0.000524241
EML6	-2.0314	0.0770524
EMX1	-1.21453	0.881282
EN2	8.58763	0.000196123
ENAH	2.22132	0.00509509
ENDOV	-1.37606	0.231518
ENO4	2.56715	0.0308591
ENPEP	6.11066	0.291203
ENPP4	49.6637	4.51213e-05
ENPP5	120.538	2.40922e-06
ENTPD1	1.21495	0.197863
ENTPD1-AS1	1.78139	0.143334
EOGT	-3.12659	0.00132764
EPC1	1.62513	0.0807062
EPDR1	7.6958	0.00081988
EPHA8	3.85914	0.0387
EPHB3	-1.38098	0.408157
EPM2A	2.55481	0.00857963
EPN1	-1.11261	0.49767
EPX	3.5837	0.0287512
ERC2	4.91572	0.015607
ERICH1	1.27698	0.356671
ERLIN1	-3.16463	2.61271e-05
ERP44	-1.05306	0.672993
ESAM	2.5745	0.0810717
ESD	1.21125	0.449191
ESRRA	1.17718	0.936093
ESRRB	-2.52019	0.365239
ETNK2	-2.39655	0.0107479
ETV5	-116.585	8.83044e-05
EXOC1	-1.04069	0.794097
EXOC2	-1.074	0.674429
EXOC3	-1.05707	0.699378
EXOC6	10.5386	1.60286e-05
EXT2	-2.19935	0.000708141
EYA2	32.7296	0.00241761
F10	5.53099	0.0068097
F13B	5.45298	0.441829
F5	6.18001	0.015798
FAHD2A	-1.30503	0.157998
FAIM3	1.68974	0.449167
FAM103A2P	-1.70069	0.0496714
FAM110A	-2.338	0.0129013
FAM124A	15.0347	7.10394e-05
FAM133DP	-1.52561	0.356966
FAM155A	7.73987	0.285391
FAM160B1	1.88069	0.00849091
FAM168B	-1.14804	0.307705
FAM172A	1.13153	0.711976
FAM173B	1.25814	0.331801
FAM175A	-1.64499	0.103806
FAM178A	-1.51324	0.0306383
FAM186A	5.67588	0.00266869
FAM186B	1.00502	0.950558
FAM188B	4.71711	0.000252147
FAM189A1	4.30151	0.0658846
FAM19A2	3.06187	0.0926846
FAM204BP	5.04365	0.00715187
FAM20B	1.22366	0.209509
FAM217B	-2.20739	0.0306632
FAM228B	1.04475	0.996123
FAM35A	1.22447	0.347791
FAM46C	9.15388	0.00165249
FAM47E	8.28456	1.19839e-05
FAM47E-STBD1	3.2372	0.0105143
FAM49B	1.06375	0.949989
FAM57A	1.99407	0.0010017
FAM81A	4.40775	0.00497077
FAM83F	54.0273	5.386e-05
FAM86EP	1.98381	0.0626729
FAM91A1	2.3361	0.000184937
FANK1	-1.62011	0.344322
FAR1	1.15878	0.376834
FARP1	12.0214	3.89982e-06
FARSB	1.55528	0.114238
FASTKD5	-1.16799	0.326618
FAXC	24.584	2.95127e-06
FBXL4	1.1322	0.667651
FBXO25	6.92065	2.52669e-05
FBXO41	3.53743	0.0304733
FBXO43	-14.2237	9.13242e-05
FBXW11	1.42519	0.0617683
FBXW11P1	-1.3301	0.393109
FBXW4	1.81127	0.055622
FCHO2	1.33255	0.24656
FCHSD1	-4.30569	0.000110283
FDX1	2.61037	0.00044244
FEZ2	-1.55853	0.0392927
FEZF2	-39.3576	3.34505e-05
FFAR2	9.69934	0.00195099
FFAR4	5.12921	0.375806
FGF13	92.0174	4.60313e-06
FGF23	-4.32932	0.0121866
FICD	2.90266	0.00294211
FIG4	3.69494	6.01594e-05
FIGNL1	2.36646	0.00626296
FKBP1B	-2.59513	0.0338832
FLRT2	-129.965	0.000166824
FLT1	7.45038	0.014344
FMNL3	-3.60032	0.00181822
FNDC3B	-1.09101	0.638536
FOCAD	1.47121	0.0392075
FOSL1P1	-1.29978	0.782503
FOXD2	-1.51547	0.429096
FOXD2-AS1	-2.983	0.0369507
FOXL2	-1.03864	0.917011
FOXN4	4.29491	0.115749
FOXP1	-2.00387	0.0649805
FOXP2	2.08492	0.50098
FP15737	-1.35129	0.280838
FPGT	2.25778	0.0107374
FPGT-TNNI3K	-2.67595	0.0504274
FRA10AC1	-1.16335	0.444104
FREM2	3.93837	0.299996
FRG1B	3.335	0.000629322
FRMD4B	-27.0584	6.86651e-07
FRMPD2	47.7976	8.80409e-06
FSD2	2.54908	0.168654
FSIP2	1.54269	0.673929
FTCDNL1	5.93368	0.0274215
FTH1P16	-2.44248	0.0948171
FTH1P2	2.38431	0.178255
FTLP14	10.4638	0.000357964
FYN	2.99206	0.00830597
FZD7	1.76465	0.357161
G3BP2	1.52306	0.0190538
GABBR2	3.2315	0.266131
GABRA1	-4.89375	0.104566
GABRA2	1.69039	0.895186
GABRA6	1.22302	0.834267
GABRB1	3.3953	0.327336
GABRB2	1.41678	0.974658
GAD1	-1.75622	0.327073
GADD45G	12.7873	0.000650144
GALC	3.50853	0.0206088
GALNT10	-4.74322	0.0362947
GALNT12	1.28147	0.47528
GALNT18	-2.34297	0.0347018
GALNT5	9.91215	0.283007
GALNT6	-146.692	2.14824e-05
GALNT9	-4.71572	0.0174484
GALNTL6	24.0677	0.000103445
GAN	1.26585	0.213667
GAP43	2.68843	0.243044
GAREML	-1.02689	0.867994
GCA	13.8849	3.90108e-06
GDAP2	2.96328	0.000183473
GDNF-AS1	2.74895	0.504724
GEMIN4	1.07416	0.816304
GEMIN6	1.16209	0.619113
GET4	1.00399	0.943657
GFPT1	2.55266	0.000278868
GFRA1	5.75712	0.518252
GHR	152.464	5.21607e-07
GINS3	-1.00613	0.983702
GLI1	-4.06807	0.0514082
GLOD4	1.44886	0.0126552
GLP1R	2.28223	0.320404
GLRX5	1.67492	0.00428645
GLUD1	1.11715	0.766745
GMNC	43.8338	0.000299334
GMPR	8.03035	0.000269471
GNAO1	2.84854	0.172258
GNG7	7.6301	0.000279156
GNRH2	6.91511	0.00352364
GNRHR2P1	1.06851	0.172693
GOLGA4	-2.07551	0.0171289
GOLGA7B	-1.16687	0.801728
GPALPP1	-1.73846	0.0317291
GPATCH2L	-1.02973	0.823972
GPATCH4	1.34879	0.294122
GPC5	3.95055	0.159819
GPD1	7.54043	0.00181822
GPER1	50.2736	2.67513e-05
GPM6A	-2.76974	0.0379799
GPNMB	1.14383	0.758006
GPR107	-1.71783	0.00363763
GPR132	-3.1999	0.0433317
GPR146	1.36073	0.977591
GPR153	-29.5366	0.000185751
GPR156	4.24182	0.00294186
GPR158	510.086	2.10906e-06
GPR158-AS1	20.4917	0.00261284
GPR26	107.576	1.03598e-05
GPR3	-12.2349	0.00155955
GPR63	31.1281	2.86908e-05
GPR89B	2.11228	0.00354424
GPR98	15.5457	4.94277e-05
GPRIN3	2.00474	0.400784
GRAMD2	-10.0007	0.00013708
GRAP2	13.175	0.00508879
GRB14	24.1408	5.05007e-05
GRHL1	7.42131	2.70359e-05
GRHL2	748.007	1.51409e-07
GRIK4	4.76892	0.342648
GRK7	1.76156	0.639481
GS1-124K5.11	-1.73459	0.0425104
GS1-124K5.12	-2.23414	0.00498843
GSC	84.8564	2.85571e-05
GSDMC	-2.15246	0.217573
GSK3B	-1.15882	0.271327
GSTM3P1	25.9774	0.000105643
GSTO1	-1.67764	0.00962576
GSTO2	-17.599	0.000102458
GTF2F1	-1.05718	0.718409
GTF2F2	-1.42266	0.127468
GTF3A	4.37945	0.000142295
GTF3C1	1.10867	0.46729
GTPBP10	2.49371	0.00769164
GULP1	28.816	0.17761
H3F3C	3.92506	0.0984735
HABP2	2.98911	0.29274
HACE1	1.28134	0.286619
HADH	1.63195	0.0269334
HAMP	3.76746	0.803026
HAND1	2.30916	0.594543
HAPLN2	1.28855	0.958483
HAS3	-4.07795	0.00238249
HCG15	2.35663	0.0524536
HCG16	1.88826	0.1951
HCG18	-1.08653	0.617609
HCG25	2.2369	0.0976199
HDAC1P2	-2.3367	0.0436446
HDAC3	-1.57232	0.0240834
HDAC4	-2.29295	0.00386655
HDDC2	1.54474	0.368545
HDGFRP3	-1.92612	0.0355151
HDHD2	1.91312	0.00908333
HEATR4	-7.36438	0.00188644
HELLS	1.22229	0.403353
HELQ	1.03393	0.93493
HERC2P3	1.47594	0.249762
HERPUD2	-1.57036	0.0773858
HEY2	4.48144	0.550941
HEYL	1.22302	0.79587
HFM1	3.96973	0.0920231
HHIP	-148.214	4.05023e-06
HHIP-AS1	-106.528	4.29973e-05
HIF1AN	-1.12786	0.368509
HINT1	1.30644	0.075841
HINT3	5.07094	2.76199e-06
HIPK1	1.21848	0.123397
HLA-DMA	6.1007	0.000645445
HLA-DMB	1.74888	0.324991
HLA-DPB1	2.74009	0.280386
HLA-L	1.99784	0.132403
HM13	-1.04053	0.777818
HMGB1P1	4.19539	0.0130593
HMX1	142.241	2.67649e-05
HNRNPA1P48	-2.80632	0.000355094
HNRNPA1P49	-1.12797	0.81845
HNRNPA3P10	-4.67856	0.0124336
HNRNPKP1	2.32757	0.0890094
HNRNPKP2	-2.30548	0.0512468
HOTAIR	-1.65318	0.341138
HOXC-AS1	2.1028	0.160761
HOXC-AS2	1.3713	0.867994
HOXC-AS3	3.50525	0.0155623
HOXC-AS5	82.7094	1.39089e-05
HOXC10	4.08766	0.0103378
HOXC11	-1.43028	0.752565
HOXC12	73.6998	6.16549e-05
HOXC13	13.5538	6.73539e-05
HOXC4	27.9377	0.000237709
HOXC5	6.77165	0.00383002
HOXC6	42.4057	1.02052e-05
HOXC8	8.08431	0.00371783
HOXC9	6.13059	0.00212181
HOXD13	-3.04322	0.0835311
HPCAL4	64.0298	1.54066e-05
HPS1	-1.58577	0.0290168
HPSE	-2.95299	0.00316852
HPSE2	11.7299	0.0276447
HSD17B8	1.12161	0.983387
HSP90AA4P	4.53043	0.0203841
HSPA4L	2.61552	0.000267074
HSPB1P1	-13.6678	0.000317334
HSPG2	-12.3544	1.32373e-05
HTR1A	1.22302	0.790881
HUNK	13.6303	0.0229967
ICMT	1.04869	0.734209
IDE	3.29071	5.84535e-05
IDH3B	-2.02661	0.00279796
IER3IP1	1.20573	0.299419
IFI6	-2.32783	0.872661
IFNAR1	1.84504	0.0177211
IFNAR2	-1.04548	0.843002
IFNGR2	-6.17241	2.11611e-05
IFT43	-1.54023	0.0815829
IGF2BP2	-179.894	7.99681e-06
IGF2BP3	-1.78206	0.187558
IGFBP1	3.66905	0.0461645
IGFBP3	5.82505	0.0361918
IGFBP5	-2.99652	0.516342
IGSF5	56.1615	0.000495276
IGSF9B	88.4525	2.31415e-05
IKBIP	-8.26124	6.22004e-06
IKBKE	-2.20866	0.021016
IKZF5	1.69821	0.0238138
IL10RB	-1.19838	0.511609
IL10RB-AS1	1.39714	0.42713
IL18R1	4.86802	0.0309641
IL1RAP	-3.61086	0.00692849
IL20RB	-89.7425	2.38493e-07
IL20RB-AS1	-11.1716	0.000488798
IL21R-AS1	12.15	0.0251309
IL24	2.13287	0.764583
IL4R	-138.829	7.37422e-07
IL6R	5.25601	0.00155254
IMMT	-1.09093	0.563212
INCENP	-1.16009	0.291134
INHBB	58.5553	0.000567367
INHBE	1.68642	0.17125
INMT-FAM188B	22.6855	0.239455
INPP4B	-2.37526	0.00885575
INPP5A	2.28944	0.00172734
INSIG2	2.26985	0.00780544
INTS1	-1.39653	0.532287
INTS10	2.58209	5.65384e-05
INTS4	1.64737	0.00695489
INTS6	-1.06181	0.685246
INTS6-AS1	1.35949	0.408718
INTS7	1.41693	0.109881
INVS	-1.8286	0.0208489
IPO11	-1.10643	0.473226
IPO13	-1.05304	0.767372
IPO9	1.1752	0.28857
IPO9-AS1	1.51363	0.534742
IQGAP1	-5.39865	1.85341e-05
IQGAP2	39.3031	0.00140558
IQGAP3	-2.53978	0.000408288
IRX3	1.01477	0.972563
IRX5	9.48986	0.000310242
IRX6	2.01115	0.308242
ISCA1P1	1.96594	0.0658745
ISOC1	4.29463	0.000158351
ITGA1	-11.6833	5.10598e-05
ITGA11	1.52292	0.305647
ITGA2	-2.74647	0.000998996
ITGA6	-31.6584	4.12683e-08
ITGA9	1.71971	0.690692
ITGB5	-4.15104	2.7143e-05
ITGB6	-204.169	0.0292495
ITM2C	-1.83844	0.0929161
ITPA	-3.60467	0.00241084
ITSN1	-1.25052	0.335259
IYD	144.066	1.54761e-05
JAKMIP3	135.593	1.60622e-05
JAM3	2.01455	0.0115131
JARID2	-2.00193	0.00145537
JMJD4	1.50226	0.165123
KALRN	13.5206	0.00429448
KAT6B	3.05721	0.000945387
KATNAL2	2.10246	0.157859
KBTBD6	1.95199	0.00101822
KBTBD7	2.61841	0.000400119
KCNAB2	1.58003	0.0983616
KCNC1	3.13843	0.0183517
KCNC4	-53.5323	2.06898e-05
KCND2	8.61982	0.101338
KCNG1	1.07513	0.917465
KCNH3	-3.46873	0.00686151
KCNH7	1.22302	0.727122
KCNIP3	-1.03917	0.850389
KCNJ12	2.02767	0.275906
KCNJ15	-12.7445	0.000794155
KCNK5	3.55406	0.0357068
KCNK9	7.31118	0.00996432
KCNN3	2.8093	0.880346
KCNQ1	50.1693	0.000236277
KCNQ1OT1	3.76401	0.00519184
KCNT2	-9.95264	0.00397612
KCTD14	-16.9838	0.000134099
KCTD15	1.3077	0.219371
KCTD7	-3.1839	0.000355094
KDM3A	1.86946	0.00263496
KDM8	-2.33254	0.020335
KHDRBS2	1.06123	0.931063
KHSRP	-1.03675	0.762483
KIAA0040	-2.98639	0.00166214
KIAA0101	-1.38305	0.0644394
KIAA0141	-1.59566	0.0280913
KIAA0196	1.2618	0.16327
KIAA0825	-1.7377	0.160202
KIAA0947	-1.87046	0.00181162
KIAA1109	-1.24308	0.132951
KIAA1211	64.8682	1.35067e-05
KIAA1244	490.914	3.3541e-08
KIAA1462	7.81597	0.00939888
KIAA1551	1.09281	0.919645
KIAA1598	2.13907	0.0239939
KIAA1715	2.11791	0.0011975
KIAA1731	2.41066	0.00253562
KIAA1919	1.29353	0.271525
KIF26A	-2.12595	0.893591
KIF26B	-1.50923	0.705755
KIF2A	-1.23414	0.248027
KIF3C	-2.66304	0.0332725
KIF5C	24.4563	0.0104088
KIF6	11.3198	0.00424811
KIN	1.86648	0.0104314
KLC1	-1.74852	0.00681404
KLF11	1.07202	0.676111
KLF5	-14.5672	2.31311e-05
KLHDC8A	1.38702	0.210349
KLHL1	150.31	0.000300362
KLHL32	4.95819	0.013263
KLHL36	-1.20867	0.332621
KLHL7	1.03149	0.759179
KLHL7-AS1	1.21353	0.457814
KNDC1	4.64442	0.160784
KRT18P51	-2.93139	0.217478
KRT19P1	1.22302	0.792758
KRT222	1.1898	0.618014
KRT8P33	-1.42538	0.463223
KRT8P36	1.15403	0.883897
KTN1	1.57672	0.219107
L2HGDH	2.4379	0.000438381
LA16c-17H1.3	-4.3483	0.00217858
LAMA2	-3.63031	0.03011
LAMC1	-1.19039	0.444972
LAMC2	-11585	5.21607e-07
LAMTOR5	1.5988	0.0171289
LAMTOR5-AS1	4.15366	0.0243129
LARP1B	2.10745	0.00560976
LARP4	3.47755	0.0003118
LATS2	-1.51424	0.07117
LBR	1.86515	0.0207981
LDHAL6B	-7.6398	0.00156013
LDHAP3	-1.1213	0.878436
LDHAP7	-18.6066	0.000106689
LDLRAD2	-12.0075	0.00124368
LEF1	11.6922	0.00232137
LETMD1	1.28157	0.101498
LGR5	-12.9062	0.345671
LHX1	3.1668	0.575943
LHX5	-2.20068	0.399276
LHX8	1.76609	0.491607
LHX9	2.90696	0.527697
LIMA1	-13.58	3.06661e-07
LIMCH1	25.4163	8.87973e-06
LINC00263	-2.91179	0.00206797
LINC00273	-1.90832	0.543069
LINC00337	1.6282	0.329191
LINC00338	1.50363	0.146353
LINC00339	-1.81918	0.0740166
LINC00478	917.528	1.96499e-05
LINC00520	4.61828	0.842453
LINC00624	1.90296	0.221446
LINC00654	-3.50899	0.0435075
LINC00670	7.1968	0.306586
LINC00938	1.83209	0.0415637
LINC01021	1.80114	0.869327
LINGO1	34.8399	2.40738e-05
LMAN1	1.39318	0.587716
LMBRD1	-1.03097	0.90801
LMX1B	45.9291	0.00052693
LNX2	6.93154	2.1925e-05
LPAL2	1.35992	0.91068
LPAR6	-32.9596	0.000102611
LPGAT1	1.41932	0.0552332
LPL	126.52	0.00507652
LPO	12.8554	0.000100885
LRCH1	-1.75141	0.0832636
LRP1	-11.1418	1.00493e-05
LRPPRC	1.21886	0.336263
LRRC16A	1.37156	0.0807062
LRRC4C	5.18598	0.072391
LRRC70	4.27616	0.0244371
LRRIQ1	-1.08433	0.748526
LRRIQ3	-1.1513	0.59065
LRRN2	4.98526	0.00652182
LSAMP	-1.19679	0.491059
LSP1	-1930.29	0.000417176
LTA4H	-2.08392	0.000819279
LUM	1.22302	0.910191
LY75	-16.1994	0.00123779
LY75-CD302	-10.7953	0.00134248
LY9	4.28328	0.585752
LYPD6B	6.73675	0.0884368
LYRM7	1.76185	0.0585058
LYSMD3	2.16477	0.00695167
LZTS3	-1.39495	0.220515
MACROD2	-1.20079	0.355775
MALSU1	1.78144	0.0825518
MAN1A2	1.57487	0.0776814
MANEA	2.57646	0.00807827
MANEA-AS1	1.21675	0.474731
MAP2K3	1.28389	0.466244
MAP3K9	-3.26582	0.000156897
MAP4K3	1.0283	0.988462
MAP4K5	-1.15338	0.445874
MAPK4	3.55571	0.089658
MAPK8	2.28236	0.000264535
MAPKAPK2	-1.75407	0.010491
MAPRE3	1.46318	0.0819775
MAPT	10.7562	0.000221937
MARCH1	341.082	6.7046e-07
MARCH2	17.4051	0.00218494
MARCH5	1.40376	0.0363668
MARCH7	1.3195	0.332892
MARCH8	1.3542	0.139477
MARK1	-13.6006	0.000997096
MARK2P9	7.09242	0.0299923
MARS	1.1628	0.469552
MARVELD3	19.6449	3.89982e-06
MB21D1	-109.11	1.31603e-05
MBLAC2	2.43879	0.0204396
MC5R	-1.07913	0.913114
MCC	-17.6622	2.56726e-06
MCF2L	387.634	2.23626e-06
MCF2L-AS1	143.04	2.86813e-06
MCRS1	1.04446	0.884161
MCTP1	-2.18295	0.0911084
MCUR1	1.38704	0.0638971
MDM4	1.66127	0.0179923
MED20	-1.53462	0.03132
MED6	-1.08179	0.642892
MEF2C	3.17364	0.0632985
MEF2C-AS1	1.31698	0.842137
MEF2D	-3.62281	3.42639e-05
MEG3	6.76148	0.753681
MEGF10	1.76609	0.563429
Metazoa_SRP	9.91215	0.271875
METTL18	1.86649	0.0323067
METTL20	2.18278	0.0880896
METTL25	4.40207	0.000764911
MFSD4	6.79328	6.4817e-05
MFSD8	-1.2753	0.208294
MFSD9	1.71087	0.0262542
MGEA5	1.47202	0.0426736
MICALL2	-5.1175	0.00323565
MIR17HG	1.63231	0.235747
MIR3648	-1.07246	0.841342
MIR3687	-6.40226	0.0418425
MIR4458HG	1.77522	0.0261738
MIR4500HG	1.63543	0.704156
MIR621	-1.97091	0.150729
MKS1	1.149	0.495122
MLLT1	1.31826	0.0511773
MLLT10P1	13.9183	0.000230275
MLLT3	5.27314	0.00222757
MLLT4	-1.12671	0.626236
MLLT4-AS1	1.72128	0.23395
MMRN2	-7.17617	0.0129812
MMS22L	1.42087	0.133699
MNS1	2.82303	0.0309641
MOCS1	4.48373	0.00185025
MOCS2	1.11041	0.699113
MORN2	1.20718	0.559164
MPC1	1.70405	0.0482925
MRAS	1.07598	0.823396
MRM1	1.24632	0.538217
MRP63	4.54823	6.05443e-05
MRPL35	1.42776	0.0669603
MRPS18C	1.84741	0.0139775
MRPS22	2.18342	0.000977185
MRPS26	1.01309	0.995445
MRPS35	5.26472	3.59327e-06
MRPS5	1.24356	0.206389
MRPS9	2.46254	0.00500578
MSANTD2	-1.46172	0.0561558
MSX2	6.33753	0.00254275
MTHFSD	-1.07253	0.707518
MTIF3	7.30877	8.98492e-05
MTMR4	-1.30722	0.136172
MTMR6	3.33765	6.00631e-05
MTMR9	1.5548	0.0656915
MTND4P20	61.2804	1.27923e-05
MTO1	1.1075	0.475207
MTPAP	1.89161	0.0018309
MTRF1	1.36023	0.247945
MTRNR2L3	-1.21064	0.761223
MTRR	-1.27665	0.239289
MTSS1	-20.9044	3.10096e-06
MTX3	1.42862	0.0402209
MUC13	-3.14112	0.0464121
MUL1	-2.61022	0.000302795
MVB12B	9.90113	0.0010695
MXI1	2.59624	0.000617816
MYLIP	5.84592	4.16215e-05
MYLK2	-1.65458	0.507319
MYLK3	1.50452	0.892544
MYO1A	-1.18339	0.769161
MYO1E	-5.18315	4.65764e-05
MYO1F	-1.61135	0.406862
MYO1H	1.58259	0.716815
MYO3B	4.68796	0.213367
MYO9A	-2.61627	0.001389
MYOF	-203.218	0.000102458
MYSM1	2.95938	0.00153828
MZT1	1.26686	0.331033
NAA16	1.55249	0.0580646
NAB2	-4.74914	0.000254359
NACA2	19.9636	0.000256453
NANOGP5	-2.24979	0.154916
NARG2	1.46693	0.0756071
NAV1	-5.83378	0.000298511
NAV2	-8.40375	9.92688e-05
NCALD	12.0419	0.00123394
NCAM2	455.522	1.35884e-05
NCAPD3	1.65938	0.00261291
NCAPG2	1.22189	0.16412
NCEH1	-1.04143	0.860546
NCK1	1.0519	0.970991
NCMAP	2.30916	0.421853
NCOA1	13.7741	8.38597e-07
NCOA3	-4.22421	3.01799e-05
NCOA7	-1.64946	0.00953795
NCS1	-1.87018	0.0511102
NDC1	1.5402	0.00709176
NDNL2	1.36397	0.0433438
NDRG4	1.05196	0.982746
NDUFA4L2	3.86116	0.120698
NDUFAF4	2.6293	0.00158913
NDUFAF4P3	2.20171	0.19001
NDUFB8	-1.57609	0.0557573
NDUFB9	1.80185	0.00138956
NDUFC2	1.35955	0.0798931
NDUFC2-KCTD14	-24.7111	0.00138614
NEBL	3.52777	0.0166627
NEDD1	1.29734	0.329571
NEK1	-1.18866	0.34145
NEK2	3.10196	7.77457e-05
NEK7	1.8852	0.00972085
NEO1	1.2398	0.549174
NFASC	1.83716	0.393567
NFIA	1.11617	0.823969
NFYA	-1.45222	0.0478762
NHP2P1	-10.1733	0.00153713
NID2	-3.24811	0.0955409
NIPAL3	-1.8585	0.00728197
NIPBL	-1.30643	0.154228
NKX2-2	82.043	1.06973e-05
NKX3-1	79.8151	0.000117325
NLRP1	-211.753	0.000836806
NLRP11	15.7107	0.000212706
NLRP3	9.96381	0.0990402
NLRP9	4.08407	0.0184131
NME7	1.09044	0.758001
NME9	1.94171	0.109203
NMNAT2	-2.93472	0.012391
NNT	-2.54793	0.00565986
NOL5BP	-29.5521	2.74032e-05
NOP56	-1.12499	0.414603
NOX5	3.2021	0.000973821
NPAS2	-3.89277	0.00039358
NPC2	-8.74088	1.28012e-06
NPHP4	-1.32805	0.190745
NPL	1.34707	0.298232
NPM1	1.88407	0.0277788
NPM1P27	-2.46131	0.000229867
NPM3	1.0637	0.856113
NPTX1	-177.7	0.00317008
NR2F1	8.82766	0.00149424
NR2F1-AS1	2.44648	0.0617714
NRD1	1.06822	0.749542
NRG2	-3.67462	0.108003
NRGN	-1.92509	0.889349
NRIP3	-4.29655	0.0181306
NRXN1	2.20414	0.74997
NRXN2	4.97457	0.0496894
NSDHL	-1.40646	0.0527663
NSG2	1.19963	0.962125
NSMCE1	1.08414	0.668409
NSMCE2	1.13112	0.601875
NSUN7	-1.6484	0.476826
NT5C1A	8.11433	0.00189071
NT5C1B	-5.21409	0.00600185
NT5E	-426.355	9.6648e-06
NUDT12	1.72639	0.62409
NUFIP1	1.33547	0.609609
NUMB	-1.14737	0.309352
NUPL1	3.46703	1.34661e-05
NUPL2	1.75612	0.0533289
NXN	-11.6143	2.08094e-05
NXPH4	4.52434	0.00539006
OARD1	1.01034	0.959191
OBFC1	-1.49948	0.109452
OLFM1	5.48949	0.0082064
OLFM3	-1.07913	0.918105
OLFML3	-3.89511	0.259062
OLIG1	6.57033	0.0340408
OMA1	3.63403	0.00182733
OR5B2	17.7284	0.0083874
ORAOV1	-1.17844	0.295952
ORC1	-1.11844	0.498689
ORC5	2.08787	0.00865846
ORC6	1.26332	0.171212
OSBPL9	-1.80424	0.0116562
OTUD7A	2.19218	0.298136
OXCT2	1.19156	0.875714
PABPC3	1.48395	0.426378
PABPC4	1.14347	0.4642
PAFAH2	-1.74484	0.032041
PALLD	-5.4121	0.00502332
PANX3	21.1931	0.000261972
PAPLN	-1.91726	0.0677444
PAQR7	-16.6266	2.56726e-06
PARD3B	4.06619	0.00471078
PARM1	-2.62971	0.0562987
PAX2	2.69974	0.426159
PAX5	2.35848	0.807698
PBOV1	3.96711	0.0153376
PBX1	-3.0185	0.59145
PBXIP1	-1.95921	0.0749807
PCA3	41.7347	0.00245908
PCBP3	1.17684	0.729864
PCCA	1.67864	0.0283589
PCDH1	-1.13774	0.712789
PCDH12	1.09454	0.691757
PCGF5	3.84585	0.00267729
PCNPP5	-1.2933	0.539518
PCNX	-1.85781	0.00545436
PCSK2	2.30916	0.739986
PCSK5	5.44459	0.164902
PCSK9	-524.42	1.5469e-05
PDCL3P5	-3.81589	0.160818
PDE10A	66.8335	7.56882e-05
PDE11A	13.7064	0.0442521
PDE2A	1.22288	0.95454
PDE8B	-1.08641	0.848973
PDE9A	202.073	3.43667e-05
PDIA6	1.4955	0.0216476
PDK1	4.74316	4.51792e-05
PDLIM3	3.58476	0.0263595
PDRG1	1.00383	0.905399
PDX1	131.779	4.35625e-05
PDZD2	-9.60365	9.0312e-06
PDZD8	1.66923	0.0212743
PELI2	2.2372	0.215872
PELO	2.03386	0.00279796
PEPD	-1.57091	0.0796125
PGBD5	12.1721	0.00141508
PGGT1B	2.06552	0.00288878
PHACTR3	-292.952	9.25634e-06
PHBP9	-1.5143	0.24623
PHF2	-1.83986	0.00264208
PHLDA3	-2.89918	0.0124365
PHLPP2	1.19522	0.304184
PHTF1	-1.75646	0.0216046
PHYKPL	1.07717	0.875714
PI15	-4.69966	0.169561
PIBF1	-4.43351	0.000577679
PIGK	2.56544	0.00483737
PIGR	7.44381	0.0284883
PIK3CG	7.82689	0.385584
PITX2	18.0936	7.82314e-05
PIWIL1	8.41887	0.0830181
PKDCC	12.6963	0.000736677
PKHD1	6.32612	0.172347
PKMP3	-6.06039	0.0457225
PKP2	-4.1991	0.00270317
PKP4P1	-3.82652	0.00893612
PLA2G12AP1	1.43217	0.27738
PLA2G5	13.1322	0.000215163
PLA2R1	-4099.93	1.51409e-07
PLCXD3	-1.09925	0.955761
PLEKHA8P1	1.27372	0.622254
PLEKHB2	1.20065	0.205602
PLEKHF1	5.10898	0.00528472
PLEKHG1	-1.28926	0.946649
PLEKHH2	-1.50328	0.885914
PLK1S1	-1.41086	0.119842
PLK4	-1.25762	0.138038
PLXDC2	-3.5538	0.0871004
PLXNA1	-9.12981	1.03775e-05
PLXNA2	-125.605	4.64879e-06
PLXNC1	1.56019	0.346872
PMEPA1	-3.26967	0.0266781
PMVK	1.34155	0.269051
POLL	1.09908	0.983016
POLR1D	3.23	4.89938e-05
POLR2H	2.33942	0.000208016
POLR3B	1.3972	0.338927
POLR3G	1.42624	0.452035
POMP	3.74252	1.3619e-05
POP4	1.84377	0.0067488
POU3F1	-1.49104	0.246394
POU3F2	6.45471	0.00319672
POU3F3	1.39721	0.74622
POU5F2	1.8315	0.683071
POU6F1	-9.45277	1.63286e-05
PPAP2B	-3.33208	0.00206068
PPAPDC1A	5.08955	0.0856618
PPFIA2	117.724	6.40807e-06
PPFIA4	8.56126	0.007647
PPFIBP1	1.69167	0.00801688
PPIB	1.32285	0.100615
PPIE	1.57044	0.00576836
PPM1A	2.46307	0.00293024
PPM1H	202.342	1.884e-06
PPP1R13B	1.38134	0.211069
PPP1R3D	1.07093	0.7973
PPP2R2B	-1.09925	0.908484
PPP2R2D	1.34182	0.0924596
PPP2R5C	1.77996	0.00430613
PRADC1	1.47862	0.100656
PRC1	-1.70155	0.00193841
PRC1-AS1	1.18494	0.943657
PRDM4	-1.37952	0.0974209
PRDX5	-2.16482	0.00109217
PREX1	49.3709	0.00107528
PRIM2	1.44118	0.0342097
PRIMA1	13.151	0.0106869
PRKAA2	333.271	6.45109e-07
PRKACB	77.9904	2.89845e-07
PRKAR2B	106.157	2.29984e-06
PRKCB	5.45298	0.416052
PRKG2	-6.77915	0.0374703
PROM2	27.2672	1.09689e-06
PRPF18	1.5016	0.0678751
PRPF40B	-1.06301	0.839483
PRPH	17.8296	0.000135337
PRRC1	1.81686	0.0133836
PRUNE2	490.721	0.00239846
PSEN1	1.13465	0.405508
PSEN2	18.7425	6.8174e-06
PSMB8	-64.5347	3.99318e-05
PSMB9	-13.5424	0.0020618
PSME2P2	-2.35338	0.13406
PSMF1	-2.00957	0.000427768
PSPN	-1.19526	0.532287
PTGER3	2.55323	0.190688
PTP4A3	2.24564	0.0435253
PTPLAD2	-1.76679	0.376013
PTPLB	2.00327	0.0026631
PTPN11	-1.07422	0.647337
PTPN14	-9.38429	7.89566e-05
PTPRA	-1.22318	0.288815
PTPRG	-4.29039	0.000206666
PTPRG-AS1	-18.3476	0.000505971
PTPRN2	41.2496	1.32373e-05
PTPRU	-3.21513	0.00192503
PTRHD1	2.04052	0.00514096
PWP1	-1.19614	0.228405
PYGM	2.66562	0.035674
PYROXD2	1.45681	0.255419
R3HCC1L	-1.08146	0.637934
R3HDM2	-1.08961	0.621359
RAB10	1.21028	0.771564
RAB11FIP5	-6.42004	0.00041596
RAB21	1.55154	0.0410945
RAB3GAP2	-1.13796	0.374882
RAB43P1	2.34219	0.0404739
RABGEF1	-1.39595	0.196498
RAD51AP1	4.6264	2.96355e-05
RAE1	-2.03145	0.000489721
RANBP20P	1.05923	0.972571
RAP1AP	-4.77222	0.00957988
RAP1GDS1	-1.50331	0.040623
RAPGEF6	1.59344	0.120328
RASA2	-1.12698	0.602525
RASGRP2	-1.22533	0.881284
RASSF5	-2.03051	0.301191
RASSF6	-9.42609	0.00992982
RB1	1.00215	0.861117
RBBP4	1.69215	0.00446383
RBFOX3	1.17234	0.889344
RBM15	-1.01316	0.930993
RBM19	-2.12961	0.000525512
RBM33	-1.23122	0.230306
RBM38	1.09427	0.869112
RBM8B	-3.82071	0.00161242
RBMS1	-42.7398	0.000609139
RBMS2P1	-4.52969	0.00240213
RBP4	1.22302	0.724397
RCAN2	18.9757	0.000194438
RCAN3	-1.69838	0.0526669
RCBTB2	-1.25612	0.688581
RCC2P6	-5.5202	0.0013179
RCCD1	-1.63508	0.0169428
RCHY1	4.51198	3.61665e-05
RDH14	1.01127	0.979191
REEP1	5.72001	0.0074953
REG1A	1.76609	0.646645
RELL2	-2.29166	0.00628292
RELN	6.52041	0.166587
REP15	1.03871	0.910037
REV3L	-1.79108	0.0526963
RFX2	-3.53695	5.61223e-05
RFX7	-2.46129	0.00259474
RGL1	2.77242	0.0219921
RGMA	-1.32731	0.851875
RGS16	-1.33473	0.580254
RHBG	31.8656	0.000639408
RHOT1	2.32845	0.000546754
RHOU	60.5135	6.53131e-07
RIC3	53.8283	4.88864e-06
RIC8B	-1.48642	0.10007
RIMS1	167.512	0.000131621
RIMS4	5.99492	0.0268101
RING1	-1.39456	0.0617714
RMI2	-1.04424	0.815201
RN7SKP296	-3.20778	0.0745855
RN7SL75P	-4.77277	0.010096
RNA5-8SP2	-2.64139	0.261182
RNASE4	3.80175	0.00260269
RNASEL	-1.88916	0.0545969
RNF139	1.30493	0.0934972
RNF139-AS1	1.9572	0.110644
RNF14	2.21022	0.00161025
RNF144A	13.9444	0.000158425
RNF150	-6.1877	0.00268546
RNF180	5.41069	0.0023488
RNF182	27.3413	0.000152153
RNF207	1.14257	0.479131
RNF219-AS1	9.41694	0.00535439
RNF43	-2.36209	0.402976
RNF7	1.07701	0.618274
RNMTL1	2.74402	0.00140345
RNU2-59P	-1.62049	0.31102
RNU6ATAC35P	13.3746	0.000578446
ROBO3	-3.98611	0.00150905
ROBO4	-14.8547	0.000768105
RORA	4.30122	0.0204492
RP1-120G22.11	1.30661	0.756463
RP1-125I3.2	-12.9467	0.000259251
RP1-159A19.3	-6.0759	0.00144951
RP1-168L15.5	1.56028	0.446961
RP1-191J18.66	1.38925	0.423364
RP1-234P15.4	1.60082	0.350993
RP1-278E11.3	1.29258	0.488489
RP1-27O5.3	-2.20307	0.496266
RP1-28C20.1	-2.81602	0.115614
RP1-310O13.7	2.36915	0.192402
RP11-1017G21.5	1.61749	0.410702
RP11-1060J15.4	5.21637	0.0508508
RP11-1070N10.5	23.3332	0.0151154
RP11-1070N10.6	7.15992	0.0230708
RP11-1070N10.7	11.043	0.0170357
RP11-1094M14.7	-4.59873	0.00756965
RP11-1105G2.3	2.73649	0.273152
RP11-1113L8.1	-1.79991	0.424897
RP11-112H10.4	1.41629	0.513979
RP11-112H10.6	1.62714	0.402736
RP11-1136G4.1	10.4552	0.267825
RP11-1166P10.1	-17.1303	0.000553258
RP11-1166P10.6	2.17661	0.199777
RP11-119K6.6	1.68845	0.601057
RP11-120K24.3	65.1457	1.82992e-05
RP11-122K13.12	-1.36589	0.364278
RP11-1246C19.1	-1.45368	0.564591
RP11-133N21.10	-1.42327	0.577178
RP11-133N21.7	1.76532	0.639525
RP11-134G8.6	-1.0406	0.554018
RP11-134G8.7	5.66265	0.0239046
RP11-134G8.8	-1.53377	0.269181
RP11-134L10.1	1.43874	0.527755
RP11-13J10.1	1.22302	0.8691
RP11-143A12.3	7.1968	0.280748
RP11-155O18.6	-1.2597	0.449156
RP11-158K1.3	1.22554	0.575608
RP11-159H10.3	33.1941	5.33886e-05
RP11-161H23.10	5.15274	0.00608022
RP11-161H23.9	1.89905	0.405975
RP11-163N6.2	1.65612	0.25938
RP11-169D4.2	-5.52655	0.0846672
RP11-16P6.1	1.32015	0.598362
RP11-179B2.2	-1.04722	0.917367
RP11-181C3.1	2.43931	0.15464
RP11-18H7.1	1.57076	0.16768
RP11-191G24.1	9.30087	0.00557055
RP11-214K3.24	2.33108	0.315353
RP11-223I10.1	11.0725	0.00412417
RP11-227F19.5	10.9868	0.000317209
RP11-227G15.3	8.76923	0.278194
RP11-247L20.4	-1.03637	0.792758
RP11-248J23.6	4.21924	0.606449
RP11-24B19.3	-1.18932	0.611616
RP11-24B19.4	1.94151	0.467394
RP11-254F7.1	1.60229	0.430931
RP11-254F7.2	1.4212	0.305722
RP11-260A9.6	1.22302	0.866143
RP11-267A15.1	8.04052	0.0105089
RP11-271K21.11	3.24184	0.500442
RP11-278C7.1	2.72854	0.00373278
RP11-279F6.1	5.15901	0.00987645
RP11-279F6.2	1.15033	0.764612
RP11-279F6.3	2.44604	0.116458
RP11-284F21.11	3.04077	0.0948775
RP11-288E14.2	361.877	0.000369687
RP11-299H21.1	-1.21207	0.593313
RP11-29G8.3	-2.11753	0.161605
RP11-2C15.1	7.1968	0.2835
RP11-2H8.2	1.05248	0.950829
RP11-2I17.1	8.77878	0.0216007
RP11-301O19.1	4.49289	0.00446679
RP11-304C16.3	8.28294	0.275456
RP11-305E6.4	2.18439	0.0673316
RP11-30P6.6	-12.8639	0.001389
RP11-311F12.1	-2.08956	0.163347
RP11-312J18.5	1.93515	0.0686855
RP11-313F23.5	1.02896	0.96313
RP11-321N4.5	-2.04401	0.0572388
RP11-327P2.5	-1.48151	0.430964
RP11-329A14.1	1.32282	0.404177
RP11-332H18.4	2.20364	0.153052
RP11-334L9.1	-5.2301	0.000926858
RP11-33N16.3	-7.66918	0.00142455
RP11-343H5.4	1.39467	0.682458
RP11-343J18.1	8.82601	0.273156
RP11-346I3.4	6.23899	0.0619649
RP11-353N14.1	31.4819	2.20145e-05
RP11-353N14.2	57.4125	1.25469e-05
RP11-353N14.4	5.73657	0.00391903
RP11-353N14.5	9.62736	0.00218856
RP11-356M20.3	-2.59985	0.107206
RP11-365D23.4	-2.38167	0.00778121
RP11-37J13.1	5.57377	0.000131472
RP11-382A20.2	-3.8056	0.0281548
RP11-383J24.6	1.85956	0.0495405
RP11-385F7.1	1.96958	0.547755
RP11-391L3.1	-1.90835	0.835618
RP11-399K21.13	-1.13457	0.973046
RP11-399K21.14	5.19906	0.00276918
RP11-404F10.2	16.2452	0.00017267
RP11-408B11.2	4.74587	0.0228668
RP11-408H1.3	7.93292	0.0313119
RP11-411B10.2	1.56783	0.312797
RP11-411B10.3	2.65546	0.0808981
RP11-411B10.4	1.99	0.0881651
RP11-416A17.6	-1.91817	0.194031
RP11-425I13.3	-1.22534	0.681875
RP11-429G19.3	19.483	0.154679
RP11-42I10.1	2.77873	0.067075
RP11-430C7.5	5.71058	0.0708588
RP11-438N16.1	2.7658	0.0961306
RP11-443P15.2	-3.91936	0.0363618
RP11-445F12.1	-1.07913	0.954298
RP11-448G4.2	-1.34555	0.688826
RP11-449L23.3	7.73987	0.277878
RP11-449P15.1	8.90494	0.146629
RP11-449P15.2	-1.04959	0.997168
RP11-44F21.5	-9.76453	0.000577679
RP11-44N22.3	1.79703	0.202927
RP11-452L6.7	2.93147	0.180957
RP11-456J20.1	-1.31786	0.585084
RP11-456P18.2	1.35446	0.974298
RP11-463O9.5	-7.90595	0.0112129
RP11-463O9.9	-1.40391	0.507553
RP11-46D6.1	-1.41275	0.3098
RP11-46D6.5	-5.54687	0.00987993
RP11-47A8.5	-2.64287	0.00214362
RP11-47G11.2	-7.78822	0.00323565
RP11-486G15.2	1.10744	0.859852
RP11-48G14.1	5.43514	0.0044213
RP11-490M8.1	-20.5016	0.00207268
RP11-492D6.3	5.75933	0.0602094
RP11-494M8.4	7.82689	0.394984
RP11-49K24.8	1.26027	0.558384
RP11-506O24.2	7.1968	0.306586
RP11-509A17.3	1.60229	0.475897
RP11-50D9.3	1.09404	0.9982
RP11-517C16.2	1.2829	0.505963
RP11-521L9.1	6.69752	0.28857
RP11-531A24.5	8.9413	0.00111998
RP11-539I5.1	1.98587	0.0869029
RP11-541N10.3	-2.18335	0.0394265
RP11-549J18.1	1.10476	0.930065
RP11-552M14.1	11.503	0.000883731
RP11-556K13.1	1.77963	0.775344
RP11-556O9.3	-5.87154	0.00604261
RP11-560J1.2	-1.79334	0.358931
RP11-57H12.5	1.72024	0.216507
RP11-57H12.6	3.92805	0.0226123
RP11-613D13.5	-1.81336	0.278238
RP11-615I2.2	-7.21207	0.00583636
RP11-61I13.3	7.43845	0.00615862
RP11-624C23.1	7.84356	0.0178714
RP11-624M8.1	4.44466	0.394212
RP11-63E5.6	-1.18537	0.440329
RP11-676J12.4	1.95806	0.246286
RP11-676J12.7	-8.774	0.0036782
RP11-677M14.3	3.51869	0.0980247
RP11-677M14.6	-2.16312	0.10265
RP11-677M14.7	3.60189	0.0668168
RP11-67L3.4	4.1406	0.0151181
RP11-67L3.5	1.82567	0.996066
RP11-686D22.3	9.38416	0.00718202
RP11-700P18.1	-2.26623	0.021301
RP11-71H17.9	1.52974	0.361306
RP11-720L2.3	2.61631	0.395277
RP11-720L2.4	1.71697	0.48221
RP11-731C17.2	1.74405	0.28248
RP11-732M18.3	-3.79358	0.0065042
RP11-73M18.10	-5.53263	0.0160228
RP11-73M18.7	-2.01545	0.0942002
RP11-73M18.8	-1.89871	0.0175166
RP11-73M18.9	1.10355	0.984053
RP11-744D14.1	-7.15204	0.0035941
RP11-745A24.1	-8.41178	0.000932082
RP11-752G15.3	-1.83419	0.267726
RP11-752G15.6	1.50353	0.208273
RP11-752G15.8	-1.03278	0.891072
RP11-752G15.9	-1.66705	0.168145
RP11-76E17.4	16.4895	0.000437457
RP11-778J16.2	1.53949	0.738092
RP11-792A8.4	8.82754	0.000365567
RP11-796G6.1	1.46308	0.583857
RP11-797D24.4	4.79921	0.175996
RP11-799D4.4	2.0504	0.276626
RP11-7D5.2	-4.42566	0.0208898
RP11-7I15.3	-1.29642	0.205677
RP11-7O11.3	-1.44479	0.388618
RP11-806K15.1	1.22302	0.79587
RP11-822E23.8	2.61461	0.183231
RP11-834C11.11	2.77841	0.027186
RP11-834C11.14	10.2896	0.00209441
RP11-834C11.3	3.60188	0.0425671
RP11-834C11.4	1.53355	0.32488
RP11-85F14.5	1.93873	0.0251309
RP11-864G5.3	12.9939	0.273015
RP11-864J10.4	1.13572	0.849559
RP11-903H12.3	3.23065	0.0535598
RP11-90E9.1	4.51408	0.0286856
RP11-90L20.2	-1.07216	0.741059
RP11-91J19.3	5.0982	0.0355795
RP11-91J19.4	7.04583	5.04002e-05
RP11-91P24.6	-1.52988	0.554811
RP11-923I11.6	10.5113	0.00244492
RP11-923I11.7	2.20364	0.162496
RP11-95D17.1	-2.13526	0.00983746
RP11-95I16.4	-2.53343	0.0631121
RP11-96C23.11	4.17616	0.0339127
RP11-96C23.14	-1.51731	0.873198
RP11-96C23.15	1.22293	0.803882
RP11-96C23.5	-1.12862	0.974723
RP11-989E6.10	1.35465	0.439022
RP11-9G1.3	1.14066	0.857126
RP13-279N23.2	-1.10748	0.70469
RP13-379L11.2	1.22302	0.804371
RP13-977J11.2	-2.77538	0.0791627
RP3-323P13.2	-9.7854	0.00766675
RP3-329A5.8	-1.01131	0.948678
RP3-399J4.2	-3.45063	0.0300439
RP3-405J10.3	-3.69022	0.0169791
RP3-422G23.4	1.90296	0.153037
RP3-437I16.1	7.25544	0.00696146
RP3-449M8.6	-8.66338	0.0109788
RP3-497J21.1	-1.54802	0.635743
RP4-592A1.2	1.20966	0.8163
RP4-594I10.3	2.55304	0.889978
RP4-605O3.4	-1.06175	0.906837
RP4-647C14.2	-4.2809	0.084568
RP4-647C14.3	-1.68504	0.195987
RP4-657D16.3	1.26278	0.475616
RP4-660H19.1	-3.91822	0.0135279
RP4-730K3.3	-2.87433	0.055775
RP4-734P14.4	-3.15997	0.153339
RP4-756H11.3	-1.78292	0.13037
RP4-773N10.4	-1.16074	0.460632
RP4-800J21.3	1.60703	0.460679
RP5-1010E17.2	5.7337	0.25881
RP5-1073O3.7	3.71603	0.110762
RP5-1074L1.1	2.0101	0.186084
RP5-1074L1.4	1.16445	0.554964
RP5-1112D6.4	1.3067	0.654818
RP5-1112D6.7	-1.09973	0.729022
RP5-1112D6.8	-1.03865	0.922145
RP5-1186N24.3	4.73638	0.040521
RP5-828H9.1	-1.09925	0.929961
RP5-855D21.1	-1.09758	0.771986
RP5-855D21.3	1.432	0.51268
RP5-984P4.1	-10.2399	0.00812021
RP6-65G23.3	-4.64532	0.00322257
RPF2	3.15189	0.00645019
RPL14P1	-2.08031	0.0029054
RPL15P18	10.099	0.00123331
RPL18P13	6.38473	0.0138494
RPL21P110	2.55852	0.416694
RPL21P28	1.71601	0.315353
RPL22	-1.05531	0.786796
RPL23AP53	-1.19222	0.554787
RPL23P8	-33.7589	1.28012e-06
RPL24P2	1.64494	0.666652
RPL31	1.25029	0.129074
RPL34P27	1.94668	0.141952
RPL35P5	-8.32835	2.65605e-05
RPL38	1.51385	0.153816
RPL5P19	-48.6604	5.00935e-05
RPL8	1.11966	0.522696
RPP21	1.0457	0.867994
RPP30	1.37746	0.115151
RPS10L	-1.05199	0.817034
RPS10P7	5.51528	0.007623
RPS15AP1	-19.8439	3.11538e-06
RPS17L	-1.51698	0.00898587
RPS18	1.18737	0.37879
RPS19BP1	2.02165	0.00668785
RPS21P4	-1.81077	0.214299
RPS26P8	179.303	0.00281595
RPS2P32	-20.1293	0.00185025
RPS3AP5	4.73866	0.0281161
RPS3AP6	-13.2636	8.75863e-07
RPS4XP16	-6.80119	0.00199447
RPS6KA2	-3.00952	0.00542121
RPS6KA4	-2.139	0.00584622
RPSAP4	7.08017	0.00576836
RPTOR	-2.17684	0.00272663
RRAGC	-1.61043	0.00712008
RRM2B	3.16479	5.93587e-05
RRS1	1.29309	0.130173
RSAD2	-16.0931	0.0170349
RSBN1	2.2438	0.00286187
RSF1	1.07143	0.824648
RSL24D1	1.34087	0.0435253
RSPH3	-1.83336	0.0410496
RSPO4	-1.08568	0.898115
RTN4IP1	1.31436	0.210715
RWDD3	1.68019	0.0422091
RXRB	-1.91768	0.0474253
S100A8	-438.818	3.41811e-06
S100A9	-2024.07	5.49241e-07
S1PR3	33.8587	0.00151363
SAMD8	1.40333	0.0997821
SAP18	3.85515	7.85071e-06
SAP30L	-1.71277	0.0233936
SAP30L-AS1	-2.98586	0.0386968
SARDH	2.12659	0.578056
SART3	-1.14016	0.285974
SAYSD1	2.49981	0.00344572
SBSPON	5.76912	0.000994008
SCAF4	-2.24702	0.00323957
SCAF8	-1.03891	0.773886
SCAND3	1.10292	0.689998
SCARB2	2.73883	0.000102933
SCD	-1.14571	0.533233
SCEL	-115.869	4.41248e-06
SCGB1D2	2.06677	0.550717
SCGB2A1	9.40044	0.0163698
SCGN	1.22302	0.76984
SCML4	6.96897	0.402975
SCN1A	8.82601	0.277447
SCN8A	2.20471	0.196569
SCOC	2.89926	0.000757226
SCUBE2	4.14348	0.101448
SCUBE3	1.36994	0.553443
SCYL3	1.20285	0.385844
SDK1	-36.1675	0.0313004
SDK2	-58.6851	0.000538385
SEC11C	5.07456	7.37421e-05
SEC13	-1.52623	0.0296503
SEC14L1	-2.29384	0.018928
SEC14L1P1	1.83357	0.0688597
SEC31B	-3.33759	0.00472053
SEC63	2.21242	0.0125101
SELL	18.3364	0.0022554
SEMA5A	-3.60109	0.401615
SEMA6A	1.31623	0.965498
SENP6	1.79024	0.00111459
SENP8	1.01814	0.997815
SEPHS1	1.68468	0.0021506
SEPHS1P6	1.11144	0.473466
SEPP1	358.068	6.31666e-08
SEPT4	-7.64818	0.000504732
SEPT7P7	-2.11196	0.231986
SEPT9	-3.36187	1.27932e-05
SERBP1P6	36.6921	0.000136578
SERGEF	1.57197	0.0881651
SERPINE3	1.21678	0.679934
SF3B14	1.4588	0.0708848
SFR1	1.01424	0.949464
SFT2D1	1.84616	0.0152926
SFXN1	2.00575	0.00357188
SFXN2	3.71879	1.96499e-05
SFXN5	-1.03138	0.926869
SGPP2	1.21291	0.738606
SGTA	1.20211	0.179588
SH2D4A	4.44084	0.000231692
SH3BGR	4.0613	0.00441664
SH3PXD2A	-5.02687	0.00158913
SH3RF1	-1.16832	0.763707
SH3YL1	1.41196	0.13758
SHC3	4.24326	0.0153172
SHCBP1	1.30318	0.0868384
SHE	7.27713	0.185132
SHH	7.87869	0.156728
SHMT2	1.46541	0.259579
SHROOM3	4.47973	0.000170541
SIAE	3.57853	0.00437167
SIPA1L3	-3.03478	0.00255987
SKA3	3.08055	0.00283108
SKAP2	1.81439	0.108123
SLAIN1	64.5453	5.21607e-07
SLC13A3	1.13087	0.634104
SLC16A10	252.613	1.65853e-06
SLC16A4	2.55427	0.0688326
SLC17A4	3.33342	0.540283
SLC17A5	-1.2948	0.264705
SLC18A2	2.05433	0.0720858
SLC19A1	1.0177	0.714999
SLC19A2	1.70786	0.135693
SLC22A1	-1.23383	0.720849
SLC22A11	5.11328	0.0248627
SLC22A3	-23.4016	0.00291284
SLC25A15	1.54687	0.0370992
SLC25A23	2.44576	0.000304245
SLC25A27	2.37453	0.0510756
SLC25A3	1.08138	0.609323
SLC25A36	2.48968	0.00118801
SLC25A37	-1.02262	0.95454
SLC25A48	12.179	0.0018111
SLC26A5	1.6067	0.434451
SLC2A10	-3.52312	0.703587
SLC31A1P1	-8.48636	0.000757817
SLC35F1	3.43755	0.131774
SLC35G2	-1.23016	0.523983
SLC37A1	18.1812	1.98637e-06
SLC39A3	1.13677	0.980562
SLC39A7	1.46918	0.0391413
SLC44A5	-15.8586	0.00166833
SLC45A2	1.99083	0.539571
SLC47A1	-17.5266	0.000257031
SLC47A2	-3.23585	0.00350755
SLC4A10	36.0154	0.00109603
SLC4A11	-23.8797	5.40374e-06
SLC4A8	1.75334	0.303248
SLC5A2	1.15576	0.78424
SLC6A11	42.5632	0.00610598
SLC6A17	1.52177	0.49567
SLC9A2	750.815	3.94553e-07
SLC9A3	-2.57477	0.0414237
SLCO5A1	32.6983	9.78622e-05
SLFN11	-3.25793	0.109472
SLFN13	-7.26227	0.100602
SLFN5	-1.71853	0.201483
SLIT1	2.32183	0.513979
SLK	-1.48507	0.0798068
SMAD5	1.59882	0.0229742
SMAD5-AS1	2.90179	0.123125
SMAGP	2.02172	0.00222896
SMARCAD1	-1.19506	0.345792
SMARCD1	-2.44105	0.000257123
SMARCE1	2.29895	0.00965777
SMCO4	63.9818	1.68321e-06
SMOC2	1.34147	0.684447
SMUG1	1.62778	0.0709013
SMYD3	1.45803	0.12155
SMYD5	-2.48988	0.000585916
SNAP47	1.40844	0.0932138
SNAP47-AS1	5.39801	0.021706
SNAP91	2.42196	0.0806609
SNCG	-1.26709	0.59582
SNHG10	3.45743	0.0019565
SNHG18	-40.3951	7.31678e-05
SNHG5	-7.41337	1.95939e-06
SNORA22	-1.03359	0.706041
SNORA40	-1.03687	0.680623
SNORA59B	2.33374	0.132338
SNORA67	-1.79915	0.68015
SNORA73	-1.87162	0.61879
SNORA75	2.39733	0.254787
SNORA79	2.90409	0.0865273
snoU13	1.33258	0.750986
SNRPB	-1.88995	0.0187253
SNRPF	-1.0504	0.750935
SNRPGP10	23.3488	0.000319
SNTG1	4.48144	0.300477
SNX10	14.6625	0.000105357
SNX14	1.02185	0.922044
SNX22	1.77796	0.034531
SOAT1	-1.0747	0.625364
SOCS1	-5.9616	0.0146581
SOD1	2.1562	0.00394988
SOHLH2	79.8833	2.11675e-05
SORBS1	33.2791	1.5469e-05
SORBS2	14.7534	4.50731e-05
SOS1	-1.75831	0.0127267
SOS1-IT1	1.13472	0.6842
SOX13	-1.37547	0.208196
SP5	2.3123	0.560824
SP8	7.79442	0.165936
SPA17	-1.57792	0.182591
SPAG16	-1.48598	0.151927
[truncated: 337 more rows]

## Sheet: Data S4B
Supplementary Data 4B. A list of genes in epigenomic-switching TADs between RWPE1 and 22Rv1
Gene name	Fold change 22Rv1 vs. RWPE1	FDR 22Rv1 vs. RWPE1
A1CF	349.834	5.66e-05
AASS^	4.18712	0.0003459
ABCA13	-1.63218	0.342442
ABCB1^	10.6721	0.000616403
ABCB4^	11.0836	0.00107375
ABCC13	6.06938	0.21493
ABCG5	4.78379	0.305111
ABHD17B	2.02736	0.0191641
ABR	-1.15985	0.669908
AC000123.4	1.25867	0.725301
AC002064.4	11.6073	0.00132102
AC002064.5	7.43068	0.00983714
AC002511.1	1.87239	0.883528
AC002519.6	1.27022	0.728602
AC002994.1	1.1911	0.803371
AC003090.1	2.67883	0.167914
AC004706.1	-2.67002	0.00786976
AC004899.3	-2.65965	0.0917391
AC005009.2	2.25169	0.185783
AC005481.5	9.7937	0.000891502
AC005540.3	-10.6954	0.0142344
AC005609.1	74.6492	8.49e-05
AC005754.7	14.9342	0.000339199
AC006116.17	4.1	0.0108684
AC006116.20	1.04022	0.889489
AC006116.22	-1.4564	0.487773
AC007255.8	9.91136	0.00566786
AC007405.6	1.10835	0.698484
AC007743.1	50.1973	0.00589406
AC008174.3	12.7205	0.00246373
AC008781.7	1.26382	0.62533
AC008865.1	-1.57056	0.852154
AC009014.3	3.17042	0.594543
AC009404.2	-2.88717	0.00501788
AC010127.3	14.6665	0.000160812
AC010127.5	2.11566	0.221805
AC010525.1	3.88949	0.163528
AC010525.6	3.42094	0.0151685
AC010525.7	3.66662	0.0431967
AC011242.6	-12.0985	0.00110257
AC011899.9	34.2407	2.7e-05
AC012531.23	114.333	1.08e-05
AC013283.1	1.03785	0.983184
AC024580.1	2.43847	0.051625
AC037445.1	-6.31458	0.0376632
AC067945.3	1.20127	0.865525
AC068134.10	2.04138	0.199303
AC068987.1	5.47031	0.0453119
AC073043.1	4.95768	0.0224052
AC087294.2	1.23321	0.689639
AC092811.1	2.95338	0.0601981
AC092835.2	-2.73664	0.00669693
AC093110.3	-3.4888	0.0111683
AC093391.2	1.45291	0.296418
AC093415.2	4.69816	0.00166171
AC093818.1	-16.9042	7.2e-05
AC097533.1	6.20112	0.0052821
AC099522.2	1.06634	0.922309
AC105344.2	12.0568	0.000199135
AC109631.1	1.49173	0.355381
AC117395.1	1.07281	0.895574
AC133785.1	-9.31443	0.00332986
ACACB	1.95777	0.00293544
ACCS	1.32593	0.528349
ACP6	1.85082	0.0163986
ACPL2	3.00659	0.0298851
ACPP	81.2426	5.8e-06
ACSBG2	2.27869	0.108978
ACTG1P3	-1.77426	0.288589
ACTR3	-1.09627	0.539462
ACVR1*	-4.66803	0.000101428
ACVR1C	13.0662	0.000869877
ADAM12	-7.22756	0.160155
ADAM28	1.71381	0.300805
ADAM7	3.70827	0.162909
ADAM8	-3.13245	0.28901
ADAMTS12	2.00795	0.415903
ADAMTS2	1.08943	0.870537
ADAMTS20^	66.0932	1.99e-05
ADCK3^	3.04553	0.000826502
ADCY5	2.82775	0.0137246
ADCY7	-40.6573	1.95e-05
ADD3	4.49216	0.00615837
ADIRF	16.4998	0.000171007
ADIRF-AS1	-8.38306	0.00171434
ADK	-1.79312	0.00425723
ADRA1A^	35.7574	0.000107198
AF121898.2	1.50362	0.450961
AFF1	-1.12442	0.379308
AFP	14.4692	0.000494116
AGAP1	-1.05444	0.764573
AGAP11	2.13633	0.287821
AGBL3	2.64811	0.0155482
AGBL5	1.04652	0.89791
AGGF1	-1.40331	0.114034
AGPAT4*	-22.2623	0.000237221
AGPS*	-3.51779	9.54e-05
AGTR1	23.6853	0.037292
AHCYL1	1.47993	0.0150471
AHNAK2	-98.5284	4.14e-07
AIM1	-1.42605	0.109542
AIPL1	1.90681	0.551676
AK5	9.25985	0.00421182
AK9	2.64584	0.0711151
AL021068.1	-1.3506	0.415516
AL138764.1	-1.21303	0.690208
AL139819.1	-8.10632	0.0954662
AL163636.6	26.6841	0.000577199
AL390877.1	-2.08508	0.730867
AL391152.1	-7.67263	0.0706436
ALB	288.813	9.71e-05
ALDH18A1	1.78385	0.00265664
ALDH1A1	86.4817	0.000324915
ALG10^	2.53761	0.00520648
ALG10B^	4.31413	0.000542435
ALG14	1.44667	0.133787
ALG2	-1.97024	0.00747493
ALKBH2	-1.01732	0.901205
ALKBH3	-1.8801	0.0256493
ALKBH3-AS1	-1.05694	0.904449
ALKBH7	1.34319	0.578489
ALS2	-1.66139	0.00538355
ALX4	11.6554	0.00018043
AMER3	152.976	0.000115509
ANAPC10	-1.30807	0.25058
ANG	34.2975	2.87e-06
ANKRA2	1.1449	0.504401
ANKRD1	5.20842	0.315343
ANKRD12	1.04346	0.8904
ANKRD18EP	6.13233	0.000155452
ANKRD26P1	324.644	1.43e-05
ANKRD29	-59.6445	4.53e-06
ANKRD37	-5.52511	0.0141834
ANKS1B^	28.8754	0.00110057
ANKUB1	2.69766	0.253206
ANO6	-1.70547	0.0223313
ANP32A	-1.64277	0.031425
ANTXR1	-20.0525	2.81e-05
ANXA2	-242.353	1.73e-06
AP001172.2	1.80036	0.430994
AP001442.2	-1.44997	0.503859
AP001626.2	3.80723	0.111136
AP003774.6	3.13258	0.320617
AP003900.6	52.2173	2.46e-05
AP004372.1	15.0493	0.000500869
AP3B2	41.7379	2.19e-05
APAF1	1.35882	0.386127
APBA2	3.97552	0.0191459
APBB2	-4.73027	0.000115509
APOA1BP^	2.45901	0.00085908
APP	-5.89193	7.97e-05
APPL2	1.10888	0.657399
AQP10	-13.5575	0.100119
ARAP3	-52.0237	2.51e-06
ARF5	1.45219	0.113538
ARHGAP10	-4.96689	7.17e-05
ARHGAP19	1.86204	0.00285424
ARHGAP19-SLIT1	13.952	0.0038258
ARHGAP20	77.6722	4.48e-06
ARHGAP28	3.29241	0.483237
ARHGAP42	17.2326	0.000130148
ARHGAP44	5.45849	0.0196404
ARHGEF12	1.18475	0.27808
ARHGEF28	-6.60853	0.00127195
ARHGEF33	1.01707	0.982951
ARHGEF4*	-5.06761	8.54e-05
ARL5B	2.992	0.000714271
ARL6IP5	-1.3867	0.0973752
ARMC8	1.20995	0.270063
ARNTL	-5.50914	0.000215077
ARNTL2^	2.63327	0.0065782
ARPC5	1.54691	0.0109193
ARTN	-2.91573	0.0619777
ASAH2B	1.76493	0.0232223
ASAP1	-3.16293	0.000547913
ASNSP3	12.2851	0.000158688
ASPM	1.06574	0.865441
ASRGL1	31.7601	0.00011284
ASS1P2	-1.01799	0.979143
ASXL2	-1.56315	0.00712466
ATF2	-1.86368	0.0140981
ATF6	-1.11794	0.60681
ATF7IP2	2.71143	0.0851269
ATG5	1.04533	0.796078
ATP1B3	-4.70135	5.05e-06
ATP1B3-AS1	3.19834	0.023066
ATP2C2	-1.23918	0.448088
ATP5G3	-1.13423	0.515452
ATP8B2	-2.15629	0.0311206
ATRNL1	7.10815	0.0064884
AUTS2	38.5177	0.00196344
B3GALT5	34.3263	0.000707339
BAGE2	126.814	1.33e-06
BAMBI	21.4105	0.0837939
BANF1P3	-1.28863	0.74908
BARX1	2.28287	0.163526
BARX2	-25.365	0.0109193
BBS9	-1.19213	0.449998
BCCIP	-1.0579	0.838839
BCL10	-1.54972	0.0302819
BCL9	1.52926	0.0159704
BDH2	1.07752	0.972014
BDH2P1	1.31268	0.698913
BLNK	19.7444	0.000156995
BLOC1S2	1.02422	0.8567
BLZF1	1.63208	0.0703519
BMP8B	4.05625	0.00964548
BMPR1A	1.36926	0.169595
BMPR1APS1	1.09186	0.795529
BMS1	-1.31322	0.117878
BMS1P15	-3.63441	0.480787
BMS1P8	6.86478	0.000793589
BNIP3	-1.42486	0.0983248
BNIP3P1	1.50389	0.603635
BRD2	1.10886	0.448949
BRD2-IT1	-1.84435	0.198019
BRD7	-1.01787	0.893348
BRIP1	1.10482	0.579648
BRIX1	-1.35913	0.222816
BTBD1	1.11792	0.589298
BTBD10	-1.05059	0.809073
BTBD7P1	1.02403	0.908317
BTC	38.4405	0.000424199
BTF3	-1.94159	0.0265888
BTF3L4P2	-1.00718	0.966109
BTRC	1.13637	0.564668
BYSL	-1.29135	0.214995
BZRAP1	15.2501	0.000351348
BZRAP1-AS1	10.3128	0.00137408
C10orf11	22.1642	0.000251485
C11orf70	-1.20597	0.472602
C11orf71	2.2863	0.249909
C11orf96	-1.32571	0.745444
C12orf4	3.31307	0.000618518
C12orf5	-1.26017	0.384358
C12orf55	-1.14442	0.819115
C12orf75	1.20509	0.499383
C14orf105	2.17228	0.436372
C14orf37	11.9311	0.00250677
C14orf39	1.33222	0.650036
C14orf79	-1.00662	0.89748
C15orf40	-1.22852	0.26999
C16orf58	1.37612	0.132419
C16orf87	2.97523	0.000299213
C17orf100	-1.57893	0.191652
C17orf103	2.00204	0.179651
C17orf51	-3.07259	0.0155482
C18orf8	2.24548	0.00238889
C1orf112	1.0936	0.675718
C1orf168	55.2447	6.65e-05
C1orf52	1.43545	0.0753203
C1orf53	1.77249	0.315657
C1orf61^	9.66773	0.021854
C20orf194	-10.9434	3.63e-05
C21orf90	20.1833	2.7e-05
C2CD2	-1.98941	0.0128789
C2orf47	1.14307	0.54057
C2orf69	1.51955	0.0326992
C2orf72	153.733	1.24e-05
C2orf76	2.2939	0.0158084
C3orf35	3.35312	0.0349431
C3orf65	-4.40607	0.0149087
C3orf72	19.2805	0.000168453
C4orf27	-1.94422	0.0106411
C4orf36	-1.74505	0.182593
C4orf47	-2.88739	0.168963
C5orf30	2.38037	0.00486037
C5orf64	1.3773	0.785253
C7orf49	-1.09436	0.803037
C7orf60	-1.23661	0.297634
C7orf63^	21.7918	3.18e-05
C8orf22	7.43231	0.14387
C8orf37	1.49471	0.137461
C9orf47	-3.38464	0.32239
C9orf85	-1.12743	0.748099
CA8	49.2308	9.28e-06
CAB39	-1.46689	0.0673865
CACNA2D1^	379.85	6.74e-05
CADM1	1.62148	0.396828
CADPS2^	65.9061	0.000212921
CALD1	-2.67077	0.00150236
CAND1	1.78661	0.000427158
CANT1	1.09625	0.702482
CASC9	22.0724	0.000371856
CAST	-3.78327	0.000154863
CBLN4	14.8138	0.0956226
CBR4	-1.26886	0.283569
CBX2	1.07412	0.949558
CBX4	2.88259	0.000781299
CBX8	4.20786	0.000199135
CCDC110	13.3538	0.000205602
CCDC112^	4.31392	0.00202982
CCDC152	30.082	8.6e-05
CCDC181	1.0119	0.800785
CCDC3	-57.8512	1.12e-05
CCDC59	1.45458	0.121853
CCDC66	-1.9374	0.0546639
CCDC67	7.7127	0.00566952
CCDC85A	95.4519	0.00170097
CCDC88B	-3.57277	0.00577284
CCDC88C	-4.30309	0.000245667
CCDC93*	-2.98074	0.000635296
CCM2L	22.6684	0.000350014
CCND2	-204.69	0.0036861
CCND3	-1.60694	0.0950189
CCNJ	1.03343	0.942479
CCNYL2	1.8481	0.195383
CCSER1	82.9676	4.51e-05
CCT3	1.18865	0.196821
CCT7	-1.15629	0.377183
CD22	-3.4216	0.260972
CD2AP	3.11816	0.00469013
CD302	2.48582	0.143498
CDC20P1	-4.07555	0.000426939
CDC40	1.36998	0.0591269
CDC42	1.03243	0.84361
CDC42BPA	1.60245	0.0530527
CDCA4	-2.63856	0.000193545
CDH11	-555.408	7.82e-06
CDH6	371.576	0.00284871
CDK17	-1.19941	0.337512
CDKN1C	1.13382	0.885056
CENPE	1.04588	0.894924
CENPF	-1.15256	0.395179
CENPO	1.01328	0.938419
CEP120	-1.67542	0.0637886
CEP128	-1.35858	0.222588
CEP135	1.46538	0.131002
CEP170B	1.02355	0.894924
CEP55	-1.4974	0.107483
CETN2*	-2.04208	0.0144838
CETN3	1.25005	0.449124
CFH	-43.9178	0.000625953
CFHR3^	13.0708	0.00190022
CFHR4	1.4062	0.660818
CFHR5	6.86325	0.104112
CHD2	-1.55855	0.00866834
CHD5	23.7798	0.00770179
CHL1	39.8685	0.0014553
CHN2	9.86817	0.0290367
CHODL	35.4173	0.00173314
CHRD	15.1844	0.00210243
CHST15	-3.80134	0.000275852
CHSY3	3.18974	0.0209697
CIR1P1	-1.00517	0.964661
CISD2	1.74179	0.0155893
CLASP1*	-2.00109	0.000406568
CLCN3	1.17514	0.337845
CLDN12	1.53381	0.145696
CLDN8	4.58674	0.0601661
CLGN	54.7274	5.52e-06
CLPP	1.6769	0.00843277
CLUHP3	-1.25747	0.276605
CLUL1	14.1689	0.000517331
CMIP	-5.05154	3.5e-05
CMPK2	5.15172	0.00397022
CNEP1R1	-1.13818	0.588765
CNTN5	7.32668	0.26843
CNTNAP4	1.33222	0.569948
CNTNAP5	154.025	4.05e-06
COBL	254.94	4.53e-07
COL14A1	248.708	6.71e-06
COL17A1	-606.617	1.93e-06
COL19A1	12.5881	0.0173672
COL21A1	8.85969	0.0997293
COL22A1	-57.2544	0.494595
COL23A1	-2.66737	0.773442
COL4A1	-834.692	6.94e-07
COL4A2	-225.665	7.86e-07
COLEC12	430.066	5.05e-06
COLGALT2	253.98	7.13e-07
COMMD10	1.55249	0.0370232
COMMD6	-1.22504	0.485763
COPB2	-1.11007	0.521606
CORO2B	-3.41557	0.725145
COTL1	-37.9072	1.97e-06
COX17P1	3.60994	0.0139022
COX6C	1.56008	0.010051
COX7A2	1.87283	0.00119412
CPEB1	-5.48321	0.00518721
CPEB3	3.42214	0.000655473
CPNE4	106.966	2.25e-05
CRIM1	-2.72923	0.0234212
CRIPAK	1.23407	0.387254
CRISPLD1	17.4876	0.000219891
CRNDE	15.6625	1.7e-05
CRYGS	1.87425	0.0418984
CRYZ	1.82461	0.318735
CSGALNACT1^	6.19652	0.0013512
CSMD1	271.451	4e-07
CSNK1G3	-1.26578	0.419079
CSRNP2^	8.45744	2.35e-06
CTA-360L10.1	1.1029	0.89391
CTB-107G13.1	11.3181	0.0224435
CTB-118N6.3	45.5142	2.28e-05
CTB-158E9.2	1.46418	0.292557
CTB-54D4.1	1.48267	0.882144
CTBP2P2	3.77447	0.0137626
CTC-281F24.1	1.17809	0.758393
CTC-428G20.3	2.97598	0.00204955
CTC-428G20.6	1.19631	0.676649
CTC-503J8.6	-1.80871	0.073141
CTC-564N23.2	1.24294	0.646429
CTC-756D1.1	2.24333	0.490995
CTC-756D1.2	1.33859	0.978793
CTC-756D1.3	1.37639	0.914916
CTD-2013N24.2	-1.17985	0.635119
CTD-2021A8.2	-5.10146	0.0271487
CTD-2021A8.3	1.61428	0.335693
CTD-2090I13.1	-1.33664	0.47193
CTD-2090I13.2	1.5683	0.709761
CTD-2116F7.1	2.94097	0.205754
CTD-2147F2.1	14.36	0.198266
CTD-2199O4.7	4.39258	0.0333215
CTD-2201I18.1	-1.57979	0.432106
CTD-2203K17.1	-3.14339	0.0167807
CTD-2260A17.1	-3.5428	0.0237596
CTD-2260A17.2	-1.65934	0.224472
CTD-2314G24.2	1.34578	0.889185
CTD-2325A15.5	10.4584	0.0167599
CTD-2353F22.1	-2.07145	0.351772
CTD-2358C21.4	-1.37841	0.497692
CTD-2366F13.1	-1.41391	0.219885
CTD-2377O17.1	1.25876	0.673163
CTD-2522B17.4	16.4194	0.00102007
CTD-2529O21.1	3.25404	0.0331073
CTD-2611O12.6	9.78726	0.000469682
CTD-2611O12.7	3.43092	0.288333
CTD-3049M7.1	6.86185	0.0174961
CTD-3051D23.4	1.70991	0.319702
CTD-3203P2.1	1.32315	0.674364
CTD-3203P2.2	1.16255	0.78168
CTNNA2	191.134	0.0379557
CTTNBP2	10.5787	0.120507
CWC22	-1.16543	0.535984
CWC27	-1.78108	0.0161921
CXCL12	2.26849	0.308908
CXCR4	12.2909	0.00119317
CYCSP39	1.33498	0.726212
CYCSP41	11.1693	0.00102007
CYP2C18	1.44627	0.734377
CYP2C19	4.38134	0.0239177
CYP2C8	13.2308	0.00171689
CYP2C9	3.35738	0.0543082
CYP39A1	11.4602	0.00250541
DAAM2	7.59789	0.0078538
DAB1	7.02489	0.101672
DACH1	33.5546	0.000219148
DARS*	-2.12488	0.00118448
DAZAP2^	3.69419	2.08e-05
DBIL5P	1.12533	0.743803
DBR1	1.45856	0.050461
DBX2^	16.303	0.000514254
DCAF17	-1.71985	0.0309205
DCN	7.71297	0.145066
DCP2	2.7486	0.000110163
DCUN1D5	-1.25728	0.150493
DDC8	-7.67589	0.00576698
DDO	4.91856	0.0246548
DDRGK1	1.0095	0.959508
DDX18*	-2.17643	0.000637062
DEFB132	18.4902	0.00507422
DENND1B^	4.63851	0.000427873
DGKB^	6.03591	0.00803403
DGKG	10.0632	0.000822346
DHCR24	-1.9528	0.000849569
DHRS12	1.65344	0.128745
DHRS7B	1.3553	0.097127
DHX32	-1.14858	0.452277
DHX57	1.19036	0.462188
DHX9	1.27647	0.130598
DIAPH1	-1.2931	0.133048
DIAPH3	1.37654	0.10985
DIS3L2	1.29504	0.186174
DMKN	-50.9782	1.65e-05
DMRTA1	3.11143	0.444596
DNAH14^	3.68708	0.00128492
DNAH6	50.918	0.000113098
DNAH8	7.00679	0.0615243
DNAH9	-4.68523	0.0152317
DNAJB6	-1.74021	0.0106994
DNAJB9	1.9106	0.0110198
DNAJC13	-1.20773	0.23341
DNAJC21	-1.11983	0.599527
DNM1L	1.63743	0.0441933
DPCD	-1.03275	0.755591
DPH2	1.54022	0.0719999
DPP10	58.2228	0.0117124
DPP6	-1.05512	0.96743
DPY19L2P1	7.92675	0.00530731
DPYSL5	235.347	3.57e-07
DSCAM	10.9176	0.153107
DSCAM-AS1	6.08532	0.191882
DST	-8.27523	1.93e-06
DTNB	-3.55232	0.000429582
DUSP12	1.23318	0.233999
DUSP15	-3.35068	0.0748354
DUSP22*	-2.56625	0.0170562
DUSP5P1	-1.19798	0.993039
DYNC2H1	-1.99629	0.00302008
DYNC2LI1	1.03389	0.986284
DYRK3	-28.2414	3.06e-06
DYRK4	1.30631	0.22112
DZIP1L	-4.51332	0.00671925
EBAG9	-1.22483	0.507354
EBF1	52.8132	0.00635785
EBF4	-1.12136	0.499809
ECEL1	36.5928	0.0145552
ECT2	1.33601	0.107562
EEF1A1P33	-6.68696	0.0301043
EEF1E1	1.36812	0.119941
EEF1E1-BLOC1S5	2.55466	0.667444
EFCAB11	1.59226	0.0832602
EFR3A	-1.40432	0.0914489
EGR4	-2.0183	0.748099
EIF2B5	1.16062	0.352024
EIF2B5-AS1	-1.09735	0.947414
EIF2D	-1.34765	0.190938
EIF2S2P4	-2.64748	0.000210755
EIF3F	-1.02399	0.889063
EIF3FP1	26.6615	0.000128527
EIF3LP2	1.06068	0.960642
EIF5A2	-1.66093	0.0848376
ELAC2	-1.13347	0.335422
ELK3	-42.0676	4e-07
ELMO1	130.69	0.00096193
ELMOD2	1.62486	0.0327724
ELOVL2	215.797	3.75e-06
ELOVL2-AS1	1.80036	0.311672
EML6	1.13188	0.692103
EMX1	11.8934	0.00217466
ENAH	1.06093	0.839994
ENO4	2.4379	0.0433674
ENPEP	83.0098	0.000584697
ENPP4	63.6322	3.07e-05
ENPP5	160.183	1.94e-06
ENTPD1	1.76142	0.00317237
ENTPD1-AS1	1.83436	0.0771051
ENY2	1.08851	0.726886
EOGT	-3.36896	0.000992506
EPDR1	66.5047	8.16e-06
EPHA8	4.62043	0.0180263
EPHB3	1.83185	0.125988
EPN1	-1.41233	0.241993
EPX	2.35715	0.130284
ERAP1	-3.04099	0.000577199
ERAP2	-54.6443	4.34e-06
ERC2	26.3256	0.000155452
ERICH1	1.38124	0.173742
ESAM	11.2146	0.000385623
ESD	-1.28714	0.243462
ESRRA	1.28399	0.637467
ETV5	-7.9052	0.00453559
EXOC1	-1.29343	0.185639
EXOC2	-1.03638	0.825951
EXOC5	1.60356	0.00766762
EXOC6	20.4667	3.06e-06
EXT2	-1.81545	0.00386769
F13B	1.71882	0.700727
F5^	51.2926	0.000122985
FAHD2A	1.23463	0.244099
FAM103A2P	-1.45455	0.16046
FAM110A	-3.2824	0.00409444
FAM124A	22.3863	2.87e-05
FAM133DP	1.04001	0.89788
FAM13A	1.4206	0.0567352
FAM13A-AS1	1.57855	0.190171
FAM13C	27.0113	0.000292735
FAM155A	5.21359	0.112467
FAM160B1	1.49803	0.0728935
FAM168B	-1.52738	0.00747874
FAM169A	1.77872	0.063546
FAM172A	1.00239	0.978774
FAM173B	1.06146	0.885605
FAM186B^	2.70473	0.00935208
FAM189A1	86.0274	0.000187022
FAM19A2^	11.295	0.0017344
FAM204BP	-1.17431	0.878294
FAM217B	-2.67844	0.0113894
FAM35A	1.13824	0.595064
FAM3C	1.4992	0.180456
FAM46C	21.172	0.000374385
FAM47E	12.0579	4e-06
FAM47E-STBD1	4.05847	0.00338293
FAM49B	-1.12902	0.635809
FAM57A	1.42459	0.0368633
FAM64A	1.34535	0.445137
FAM81A	1.24519	0.97463
FAM91A1	1.50591	0.0131519
FAM98B	1.05	0.771331
FANK1	-1.66204	0.415747
FAR1	1.05356	0.784687
FASTKD5	1.0085	0.975495
FAXC	52.043	1.08e-06
FBXL4	1.99222	0.0129678
FBXL7	3.01929	0.36846
FBXO25	6.16677	3.66e-05
FBXO38	-1.88988	0.0129437
FBXO41	8.27105	0.00297457
FBXO43	-2.32499	0.0455255
FBXW4	1.67604	0.0973629
FCHSD1	-1.7519	0.0316767
FDX1	2.22107	0.00140379
FEZ2	-1.42709	0.0983654
FEZF1^	25.3937	0.0066164
FEZF1-AS1	69.2823	0.000596736
FFAR2	10.7821	0.00120145
FFAR4	3.29199	0.31401
FGF12	1.86595	0.727999
FGF13	296.711	1.21e-06
FGF23	1.06989	0.894063
FIBIN	-96.1747	0.000195511
FIG4	6.02787	7.48e-06
FLRT2	-44.5966	0.000716379
FMNL3	-3.49668	0.00135488
FNDC3B	-6.66175	6.54e-05
FOCAD	1.15514	0.399332
FOXL2	70.135	2e-05
FOXN4	35.2486	0.0015805
FOXP1	-2.90868	0.00510988
FOXP2^	35.997	0.000651086
FP15737	-1.92788	0.060427
FPGT	1.17861	0.695701
FPGT-TNNI3K	5.48009	0.0332919
FRA10AC1	-1.11891	0.618709
FREM2	194.018	5.04e-05
FRG1B	4.41252	0.000151288
FRMD4B	-22.6989	1.21e-06
FRMPD2	33.6297	1.82e-05
FRYL	-1.33599	0.378307
FSD2	1.30387	0.657764
FSIP2	13.1425	0.00196208
FTCDNL1	2.27991	0.463355
FTH1P2	1.05433	0.728219
FZD7	1.09171	0.956969
GABRA1	153.777	0.000293727
GABRA2	28.3169	0.00122019
GABRA6	8.92848	0.0361082
GABRB1	21.3446	0.00152524
GABRB2	267.04	2.19e-05
GAD1	-1.32912	0.817083
GADD45G	10.0073	0.000886461
GALC	1.89971	0.131017
GALNT10	-1.32343	0.470614
GALNT18	-3.91251	0.0021961
GALNT5	2.9451	0.363527
GALNT6	-74.03	8.97e-05
GALNTL6	14.9674	0.000243302
GAN	1.44263	0.0723843
GAP43	13.0048	0.00302003
GAREML	2.71557	0.0378487
GAS1	-5.86502	0.0243886
GCA	17.0354	2.64e-06
GCC1	-1.11922	0.745673
GDAP1	6.10253	0.00011031
GDAP2	2.35339	0.000794622
GDNF-AS1	21.281	0.00336723
GEMIN4	-1.21861	0.317625
GEMIN6	-1.37994	0.202279
GFM2	1.02512	0.897919
GFPT1	1.98839	0.00211871
GFRA1	26.1848	0.0582817
GGTA2P	6.06844	0.0690419
GHR	80.532	1.25e-06
GINS3	2.27197	0.000333612
GLOD4	1.12066	0.405973
GLP1R	19.0822	0.00620782
GLRA3	5.76765	0.0128497
GLS	-1.47198	0.0758217
GLUD1	1.67466	0.414605
GMNC	2.9451	0.146781
GMPR	16.9622	3.76e-05
GNPDA1	-5.07335	5.6e-06
GNRH2	4.47533	0.0172865
GNRHR2P1	1.77714	0.752488
GOLGA4	-1.3321	0.383964
GORASP2*	-2.99721	0.000637095
GPATCH4	1.59477	0.06536
GPC5	5.27747	0.0401945
GPR107	-1.44283	0.0283981
GPR132	-15.9817	0.0120386
GPR153	-11.895	0.00202377
GPR156	-2.01002	0.0765741
GPR158	262.838	3.98e-06
GPR158-AS1	3.77209	0.108586
GPR37^	623.46	4.04e-07
GPR63	25.0896	3.92e-05
GPR85^	8.39142	0.0437009
GPR89B^	2.1288	0.00379916
GPR98	55.9002	4.99e-06
GPRIN3	70.8747	0.000669565
GRAMD2	-6.42191	0.000699226
GRB14	12.8838	0.00020317
GRHL2	323.979	4.14e-07
GRIK4	50.7365	0.00379002
GRIP1	-1.21327	0.697784
GRK7	-2.95421	0.307597
GRM3^	6.08602	0.00574624
GRM8^	145.138	0.00030842
GS1-293C5.1	6.71383	0.00687851
GSDMC	-4.5982	0.142583
GSK3B	-1.40843	0.0225637
GSTO1	-2.31243	0.000684411
GSTO2	1.48224	0.525577
GTF2A1	3.08683	0.000931301
GTF2F1	-1.27032	0.141579
GTF3C1	1.41767	0.0267079
GTPBP10	1.8269	0.0455255
GYG1P3	1.60372	0.227667
HACE1	3.6218	0.000224362
HADH	1.91711	0.00574775
HAMP	1.12485	0.906381
HAND1	17.044	0.035559
HAPLN2^	57.8206	0.000128553
HAX1^	2.50333	0.000392157
HCG15	3.1892	0.0193529
HCG16	2.37509	0.0783355
HDAC3	-1.29441	0.19184
HDDC2	-1.87584	0.0761209
HDGFRP3	-2.90756	0.0060847
HEATR3	1.28645	0.23157
HELLS	2.55198	0.0017018
HERC2P3	1.34742	0.300805
HERC3	1.04702	0.859003
HERPUD2	-1.54253	0.0900263
HEXB	-1.34557	0.0578869
HEY2	24.7388	0.250349
HEYL	8.49051	0.0100649
HFM1	17.0012	0.00261405
HHIP	-81.0639	1e-05
HHIP-AS1	-32.3819	0.000215089
HINT3	8.27785	7.31e-07
HLA-DMA	1.05412	0.85761
HLA-DMB	74.3365	2.74e-05
HM13	-2.17172	0.000199484
HNRNPA1P49	-5.61663	0.00154418
HNRNPA1P54	2.07233	0.35054
HNRNPA3P10	-6.30877	0.00854165
HNRNPCP1	3.4534	0.0164536
HNRNPKP1	-1.50648	0.327717
HNRNPKP2	-1.26087	0.662543
HOTAIR^	15.2013	0.000575626
HOXC10^	118.966	4e-06
HOXC11^	7.36919	0.0285561
HOXC12^	109.966	2.69e-05
HOXC13^	16.7146	4.14e-05
HOXC6^	39.3391	1.21e-05
HOXC9^	8.74755	0.000906943
HOXC-AS1	8.04545	0.0111395
HOXC-AS2	20.9936	0.0019093
HOXC-AS3	59.6921	1.05e-05
HOXC-AS5	11.2615	0.00110057
HOXD13*	-35.1191	0.0035413
HPCAL4	3.31034	0.030498
HPS1	1.03596	0.882948
HPSE2	1.33222	0.746297
HSP90AA4P	2.19928	0.139556
HSPA13	1.47382	0.0924065
HSPB1P1	-2.29061	0.0801627
HSPG2	-115.542	4e-07
HTR1A	26.0553	0.000520743
ICMT	1.33828	0.0528216
ID4	499.582	9.79e-06
IDE	1.11615	0.538535
IDH3B	-1.33086	0.115064
IFNA1	-8.58706	0.00590388
IFNE	-110.314	2.19e-05
IFNWP19	-124.795	4.88e-06
IFNWP2	-6.27859	0.00797532
IGF2BP2	-16.8413	0.000415026
IGFBP1	36.0503	0.000263568
IGFBP3	61.6462	0.00051144
IGSF11	20.9322	0.00375553
IGSF5	9.5781	0.0491702
IGSF9B	2.8718	0.0865611
IKBIP	-5.45247	2.8e-05
IKBKE	1.18044	0.649747
IL1RAP	-20.5206	3e-05
IL20RB	-86.4778	3.33e-07
IL20RB-AS1	-6.22088	0.00260751
IL21R-AS1	5.01694	0.0972935
IL4R	-123.068	9.65e-07
IL6R	-1.46897	0.241971
IMMT	-1.00793	0.977031
INADL	1.40446	0.137047
INCENP	1.00243	0.972014
INHBB	59.9676	0.00141205
INPP4B	-2.03179	0.0245884
INPP5A	1.06069	0.866854
INSIG2	-1.77458	0.0345569
INTS10	1.88402	0.000778543
INTS6	1.02709	0.887814
INTS6-AS1	-1.07922	0.931507
IPO13	-1.00585	0.997008
IQGAP2	-6.92589	0.879145
IQGAP3	1.41305	0.0801858
IQUB^	5.63106	0.00470367
IRX3	6.64631	6.56e-05
IRX5	110.716	2.65e-06
IRX6	24.0699	0.000556779
ISL1	-1.79926	0.23793
ISOC1	4.53296	0.000130848
ITGA1	1.83255	0.0646425
ITGA11	-2.27407	0.5338
ITGA2	-3.62255	0.000175216
ITGA6*	-256.712	9.96e-09
ITGA9	2.46156	0.134943
ITGB6	-44.5735	0.173373
ITM2C	1.11638	0.883712
ITPA	-1.15282	0.713159
JAKMIP2	83.505	0.000213354
JAKMIP3	10.7539	0.00206391
JAM3	2.55963	0.00231474
JARID2	-4.10548	1.52e-05
KAT6B	1.26419	0.335072
KB-1047C11.2	9.80808	0.00163283
KCNAB1	1.83836	0.132522
KCNAB2	-1.2212	0.570386
KCNC1	114.139	5.05e-06
KCNC4	-1.62173	0.252967
KCND2^	35.8029	0.00251498
KCNH5	8.82233	0.306461
KCNH7	26.2717	5.84e-05
KCNIP3	4.04554	0.0149453
KCNJ12	-2.2758	0.942816
KCNJ15	-6.72163	0.00860014
KCNK5	2.88326	0.1172
KCNK9	15.6557	0.00400859
KCNMA1	-1.0962	0.757045
KCNQ1	9.92876	0.00600786
KCNQ1OT1	1.49284	0.300072
KCNT2	2.06654	0.243442
KCNV1	7.47589	0.0580887
KDM3A	-1.28143	0.13535
KDM8	-1.06766	0.957676
KHDRBS2	99.3849	4.61e-05
KHDRBS3	-2.2349	0.060427
KHSRP	1.27292	0.0608665
KIAA0141	-1.2909	0.217721
KIAA0196	1.04509	0.809159
KIAA0391	-1.83405	0.00483624
KIAA0586	1.04585	0.902221
KIAA0753	1.10126	0.687775
KIAA0825	-1.22603	0.552302
KIAA0947	-2.67009	0.000121764
KIAA1033	1.00764	0.992872
KIAA1109	1.47189	0.0159191
KIAA1211	161.81	3.94e-06
KIAA1244	574.71	7.31e-08
KIAA1324L	-1.1488	0.637117
KIAA1430	-1.21187	0.33248
KIAA1462	-1.66661	0.734377
KIAA1598	1.45671	0.183311
KIAA1715	1.3244	0.108881
KIAA1731	1.31495	0.220964
KIF3C	1.14114	0.826437
KIF5C	27.8015	0.0294312
KIF6	4.62972	0.05451
KLHL1	32.3361	0.00583594
KLHL32	7.41161	0.00259841
KLHL36	-1.32062	0.229982
KLHL9	1.05757	0.941596
KNDC1	-1.98134	0.439104
KRT18P51	2.53286	0.105407
KRT19P1	9.45927	0.00707013
KRT8P11	-31.2737	3.17e-05
KRT8P33	1.29513	0.784117
KRT8P36	-15.7885	0.000329136
KRT8P46	1.54294	0.342162
KTN1	-2.13036	0.0198723
LA16c-17H1.3	1.23645	0.588207
LAMA2	-3.19199	0.161484
LAMA3	-89.8537	8.38e-06
LAMC1	-1.66048	0.0727531
LAMC2	-281.164	1.57e-05
LAMTOR5	1.80348	0.00513831
LAMTOR5-AS1	3.25919	0.0463183
LATS2	-2.72838	0.000840358
LBR	1.5682	0.0814974
LDHAL6B	-2.49091	0.0641206
LDHAP3	-1.64534	0.237098
LDHAP7	-1.78802	0.257535
LDLRAD2	-30.6513	0.000435723
LEF1	100.079	5.42e-05
LETMD1	1.7585	0.00224019
LGALS3BP	-118.845	6.98e-06
LGR5	9.25249	0.0768921
LHX8	30.785	0.000192804
LHX9^	32.6849	0.00358754
LIMCH1	2.36398	0.0213973
LINC00263	-1.45245	0.178142
LINC00273	-1.40154	0.986569
LINC00337	1.96312	0.132557
LINC00338	1.40611	0.200714
LINC00339	-1.03188	0.889489
LINC00478	129.232	0.000405288
LINC00520	-2.93506	0.556855
LINC00624	39.3971	5.94e-05
LINC00670	2.26849	0.529439
LINC00839	37.8446	2.46e-05
LINC00923	-1.22219	0.719532
LINC00938	3.04389	0.0016237
LINC00998	1.27848	0.255338
LINC01021	1.38884	0.658577
LINGO1	154.744	2.42e-06
LIX1	1.33915	0.606853
LMBRD1	2.18722	0.00138961
LNPEP	-1.34602	0.0542106
LPAR6	-22.0255	0.000195646
LPL^	143.406	0.0114602
LPO	1.22113	0.671576
LPPR4	80.395	1.74e-05
LRCH1	-2.76167	0.00418355
LRP2BP	1.22501	0.524332
LRPPRC	-1.84115	0.00597601
LRRC16A	1.05933	0.777787
LRRC37A15P	2.05995	0.086699
LRRC4C	11.2603	0.0111423
LRRIQ1	2.08296	0.173888
LRRIQ3	2.12218	0.326855
LRRK2^	41.9979	0.000660911
LSAMP	2.39087	0.651117
LTA4H	-1.43862	0.0350479
LUM	148.282	0.0526724
LY75*	-8.5663	0.00752591
LY75-CD302	-9.91035	0.00185272
LYPD6B	29.8213	0.0272711
LYSMD3	1.53964	0.0733155
LZTS3	-1.44722	0.295984
MACROD2	2.29162	0.267718
MAGI2^	3.49279	0.0451053
MAN1A2	1.11298	0.637025
MANBA	-1.42171	0.250093
MANEA	2.0523	0.0201745
MANEA-AS1	1.62292	0.207281
MAP2K3	1.06401	0.869379
MAP3K9	-1.40462	0.102834
MAP4K3	1.9851	0.00660166
MAPK8	1.87099	0.00152611
MAPKAPK2	-1.26606	0.200124
MAPRE3	2.50189	0.00129942
MARCH5	1.12463	0.433814
MARCH7	-1.66218	0.0411872
MARK2P9	2.2219	0.363007
MBLAC2	-1.50323	0.223372
MCC	-31.5732	1.12e-06
MCM10	1.41365	0.0849971
MCOLN2	25.7767	0.000219891
MCOLN3	5.17383	0.365592
MCRS1	1.42458	0.0687214
MCTP1	1.04953	0.893348
MDM1	2.35093	0.00534615
MED20	-1.59215	0.0265565
MED31	-1.28376	0.303947
MED6	-1.69388	0.0131394
MEF2AP1	-1.93663	0.301008
MEF2C	58.8766	4.39e-05
MEF2C-AS1	2.64523	0.113884
MEF2D	-1.11027	0.633773
MEGF10	8.69096	0.0136368
METTL18	-1.10716	0.667261
METTL25	3.50149	0.0020279
METTL8	-1.95417	0.0116071
MFSD9	2.14217	0.00417431
MGEA5	-1.06815	0.714905
MIR1255B1	10.986	0.0144765
MIR17HG	-1.27581	0.584222
MIR31HG	-72.0053	1.49e-05
MIR3648	1.13615	0.822878
MIR3687	1.53767	0.348347
MIR4458HG	1.75251	0.0292931
MIR4500HG	7.13763	0.0094572
MKS1	-1.2297	0.346335
MLLT1	-1.76302	0.00158943
MLLT10P1	70.4129	9.79e-06
MLLT3	3.45007	0.0101408
MLLT4	1.98958	0.00592402
MLLT4-AS1	2.77865	0.0852973
MMRN2	-1.62851	0.510728
MMS22L	1.94641	0.00832698
MNS1	1.12104	0.858232
MOCS1	1.86294	0.0787419
MOCS2	-1.72654	0.0128497
MORN2	-1.29184	0.306196
MPC1	-1.08606	0.772781
MRAS	-1.40634	0.363814
MRP63	1.3853	0.159615
MRPL13	-1.02021	0.898065
MRPL35	1.52311	0.0330545
MRPS22	-1.16843	0.361684
MRPS26	1.23433	0.22364
MRPS35^	5.71936	2.96e-06
MRPS5	1.07407	0.741968
MSANTD2	-1.4056	0.0829988
MTMR4	1.01575	0.917519
MTND4P20	1.81474	0.292518
MTPAP	1.28499	0.130631
MTRNR2L9	-1.36605	0.305367
MTRR	-1.43239	0.115377
MTSS1	-2.57401	0.00648699
MTX3	1.14246	0.423922
MUC19	3.99959	0.266115
MVB12B	6.14587	0.00333046
MXI1	2.11104	0.00270088
MYLIP	4.20128	0.000178755
MYLK2	-3.10621	0.0926718
MYLK3	3.47012	0.0948541
MYO1E	-5.56107	2.96e-05
MYO1F	-2.41803	0.0573198
MYO1H	5.14058	0.028946
MYO3B	1.29861	0.751134
MYO9A	-1.14584	0.513197
MYOF	-23.3468	0.000596136
MYSM1	1.78203	0.0374293
NAA30	1.27573	0.131823
NACA2	1.33411	0.607868
NARG2	-1.66212	0.018128
NAV2	-257.441	3.57e-07
NCALD	17.9077	0.000678925
NCAM2	260.146	3.15e-05
NCAPD3	1.93521	0.000497986
NCAPG2	-1.15065	0.367935
NCEH1	-2.68982	0.000688945
NCK1	-2.59054	0.00123744
NCMAP	17.2025	0.00170132
NCOA1	4.59754	2.57e-05
NCOA3	-2.92166	0.000242914
NCOA7	-1.16861	0.34835
NCS1	-3.55491	0.0015534
NDC1	1.10128	0.518934
NDFIP1	-1.04259	0.853882
NDFIP2	1.21837	0.274396
NDNL2	-1.29645	0.0897621
NDRG4	8.35998	5.11e-05
NDUFAF4P3	4.23218	0.0170858
NDUFB8	1.57457	0.0891796
NDUFB9	-1.16303	0.272318
NDUFV2	1.73644	0.00277717
NEBL	6.77879	0.00368409
NEDD1	1.65432	0.0361206
NEGR1	76.0248	0.00434519
NEK1*	-3.12049	8.71e-05
NEK7^	2.87931	0.000555294
NEO1	-1.02145	0.951307
NFIA	-2.44705	0.00468078
NFKB1	-2.00293	0.00404621
NFKBIA	-1.13838	0.419079
NHP2P1	1.00193	0.979843
NID2	-1.51478	0.812875
NIPAL3	1.52953	0.031023
NIPBL	-1.4738	0.100908
NKX3-1^	68.8884	0.000332424
NLRP11	1.00942	0.928678
NLRP9	2.28465	0.0942433
NME7	-1.83238	0.0183452
NME9	2.5213	0.0285561
NMNAT2^	8.45774	0.000356841
NNMT	-48.4448	3.46e-05
NNT	-1.86651	0.0335733
NOL5BP	1.04972	0.998089
NOP56	-1.58039	0.0183268
NOX5	2.84248	0.00191427
NPC1	-6.59663	8.99e-06
NPC2	-6.40112	3.48e-06
NPHP3	-1.17367	0.425022
NPHP4	-1.79399	0.0314749
NPM1P27	-1.49631	0.0228723
NPM1P29	1.33047	0.445881
NPM3	-1.46093	0.188864
NR2F1	35.643	7.66e-05
NR2F1-AS1	9.83954	0.00238202
NRCAM^	46.2096	0.00255652
NRD1	-1.378	0.0483424
NRGN	2.46533	0.0436947
NRIP3	-6.40441	0.0416073
NRXN1	296.247	0.000423746
NRXN2	80.2976	0.000215089
NSA2	-2.09021	0.0260743
NSDHL*	-2.30158	0.000462681
NSMCE1	-1.67522	0.016836
NSMCE2	-1.11018	0.591807
NSUN7	5.88634	0.00986967
NT5C1A	1.33222	0.598247
NT5C1B	-12.9518	0.000794889
NT5E	-36.367	0.000140966
NTM	-3.19756	0.247129
NTPCR	2.1473	0.00126513
NUDCD1	-1.17453	0.294026
NUDT12	-4.51529	0.0320963
NXN	-166.691	2.91e-07
OBFC1	-2.60746	0.00301093
OCIAD1	1.44763	0.138934
OCIAD1-AS1	-3.07438	0.582452
OCIAD2	-4.89348	0.000232398
OLFM3	13.4602	0.000582751
OMA1	1.16729	0.756456
OPTN	-30.3397	7.24e-05
OR5B2	1.33222	0.739935
OR8A1	47.8226	1.52e-05
ORC5	1.04891	0.783718
ORC6	1.74499	0.00550254
OSBPL9	-2.65372	0.00109167
OXCT1	1.22319	0.282099
OXCT2	1.35239	0.622853
PABPC1L	-1.05418	0.808833
PABPC4	-2.05784	0.0036625
PALLD	-32.0716	3.59e-05
PANX3	21.1635	0.000190161
PAPD5	1.92888	0.0199544
PARD3B	8.88407	0.000300665
PARM1	54.286	0.000180362
PAX5	296.674	3.67e-05
PBOV1	8.54786	0.00196208
PCA3	12.4334	0.0535479
PCCA	-1.13135	0.510039
PCDH1	-1.12563	0.804399
PCDH12	2.89174	0.0517694
PCDHA1	30.0994	1.29e-05
PCDHA10	336.39	3.75e-06
PCDHA11	16.4868	0.000734344
PCDHA12	43.9574	0.0012108
PCDHA13	47.4509	2.89e-05
PCDHA2	55.5953	8.08e-05
PCDHA3	159.257	4.02e-06
PCDHA4	220.906	1.27e-05
PCDHA5	29.8438	0.000544718
PCDHA6	63.2573	2.46e-05
PCDHA7	22.2419	0.000205145
PCDHA8	52.1332	0.000169531
PCDHA9	101.258	0.00060764
PCDHAC1	4.65091	0.0210164
PCDHAC2	-1.0971	0.846385
PCDHB2	131.656	3.21e-05
PCGF5	5.04331	0.000570142
PCLO^	4.64938	0.00243243
PCNPP5	-1.19047	0.727916
PCNX	-1.60577	0.0208821
PCNXL2	-1.56139	0.0366423
PCSK5	1.02054	0.816769
PCSK9	-118.382	0.000135381
PDE10A	-1.24918	0.7914
PDE11A	17.8903	0.00739628
PDE1C	-58.3809	0.288463
PDE4B	78.4273	0.000277145
PDE8B	1.00137	0.926352
PDE9A	52.4077	0.000234076
PDK1	-1.69914	0.0312571
PDK4^	20.7863	0.0131472
PDLIM3	5.75024	0.00555803
PDRG1	1.21035	0.405086
PDZD2	-25.6191	1.12e-06
PELI2	2.86987	0.506859
PELO	-1.02331	0.896008
PFN2	-1.19166	0.524931
PGGT1B^	2.03303	0.00324354
PHACTR3	-195.232	1.71e-05
PHC1P1	1.56613	0.169286
PHF2	-2.24669	0.000477349
PHTF2^	2.96371	0.000373242
PHYH	1.30142	0.237739
PHYHIPL	462.272	2.32e-05
PHYKPL	-1.51136	0.0999597
PI15	3.01911	0.0982662
PI3	-35.6634	8.97e-05
PID1	-411.063	9.05e-06
PIGK	1.2462	0.479711
PIGY	6.51771	0.13473
PIK3CG	-1.00269	0.966988
PITPNM3	-15.4288	5.39e-06
PITX2	144.958	2.46e-06
PKDCC	6.03819	0.00418403
PKHD1	39.1749	0.00377669
PKHD1L1	12.9637	0.125228
PKMP3	-2.69428	0.265227
PKP2	-3.10931	0.00905496
PKP4P1	-2.01002	0.143759
PLA2R1*	-403.473	1.1e-06
PLCXD3	16.1745	0.0447301
PLEKHA8P1	1.17437	0.630011
PLEKHB2	1.77148	0.00240161
PLEKHH2	1.21874	0.8242
PLXDC2	1.42751	0.452818
PMEPA1	-1.29742	0.782889
PNPLA8	1.43313	0.04907
POLL	-1.06326	0.871453
POLR2H	1.29712	0.0931132
POLR3B	1.79448	0.0794903
POLR3G	-4.66051	0.00140263
PON1^	242.507	5.42e-05
PON2	1.8917	0.00426771
POT1	1.32681	0.287219
POU3F2	93.353	1.18e-05
POU5F2	1.51062	0.677826
POU6F1^	12.804	7.92e-06
PPAP2B	-2.65403	0.00711064
PPFIA2^	98.5396	9.1e-06
PPFIBP1	1.29318	0.164668
PPIE	-1.68189	0.00271378
PPM1A	2.56077	0.0025807
PPM1H^	284.181	1.49e-06
PPP1R3D	-1.64739	0.142828
PPP1R9A^	286.561	6.21e-06
PPP2R2B	129.449	3.75e-06
PPP2R2D	-1.32062	0.0993424
PPP4R1	-2.81485	0.000333729
PRADC1	2.64122	0.00148641
PRCP	-1.71839	0.0411869
PRDM15	-1.5623	0.018511
PRDX5	-2.57015	0.000348937
PRELID2	-9.44327	0.0275498
PRIM2	-1.18565	0.303861
PRKAA2	166.025	1.76e-06
PRKACB	1.494	0.125544
PRKAR2B^	118.602	2.29e-06
PRKG1	67.7383	0.0027767
PRKG2	3.91528	0.401516
PRLR	68.7221	0.000503306
PRMT10	1.13193	0.539369
PROM2	110.71	1.9e-07
PRPF40B	1.06371	0.874749
PRR15	13.9721	0.0014553
PRRC1	1.07529	0.677472
PRUNE2	95.4643	0.0774824
PSEN2^	24.376	3.87e-06
PSMA6	1.10481	0.566463
PSMB8	-14.2786	0.00099225
PSMB9	-5.46378	0.0570384
PSMF1	-1.90702	0.000723012
PSPN	-2.05783	0.0378992
PTGER3	13.0743	0.00295231
PTGES3P3	1.89613	0.320617
PTPLAD2	-1.84498	0.42112
PTPLB	1.30313	0.155497
PTPN14	-24.8508	5.41e-06
PTPRA	-1.34634	0.179077
PTPRN2	214.702	1.54e-06
PTPRZ1	-91.5957	0.000253487
PTRHD1	1.497	0.0735642
PYGL	-17.8761	9.7e-05
PYGM	2.15885	0.0849971
PYROXD2	2.15611	0.0491606
PYURF	-1.27109	0.511066
R3HCC1L	1.18391	0.51049
RAB10	2.2856	0.2523
RAB11FIP5	-4.08836	0.00296249
RAB21^	2.80014	0.000271886
RAB3C	130.233	0.000108566
RAB43P1	1.16862	0.704417
RAD21	1.54735	0.00332503
RAD21-AS1	-1.00614	0.978536
RAD51AP1	5.85277	1.09e-05
RALBP1	-1.35485	0.0356079
RALYL	29.6598	6.03e-05
RANBP20P	-1.03835	0.858877
RAP1AP	-7.45223	0.00223886
RAP1GDS1	1.04995	0.910467
RASA2	-1.31623	0.222499
RASEF	81.8846	2.09e-06
RASGRP1	12.3687	0.000109655
RASGRP2	2.28882	0.173877
RASSF5	-1.94207	0.363993
RASSF6	-2.06699	0.621955
RB1	1.0405	0.945869
RBBP8	-1.99364	0.0155836
RBFOX3	1.10637	0.890348
RBM11	193.309	1.62e-05
RBM15	-1.28285	0.104805
RBM26	1.02769	0.928214
RBM26-AS1	3.13578	0.0149648
RBM7	-1.17717	0.440977
RBM8B	-1.06622	0.801116
RBMS1*	-23.1359	0.00520999
RBP4	14.1576	0.000213354
RCAN2	232.23	3.08e-06
RCAN3	-1.38359	0.204216
RCBTB2	1.8723	0.707417
RCC2P6	-1.10958	0.811333
RDH14	-1.1964	0.32745
REEP1	31.7816	0.000103782
REG1A	9.49894	0.0641049
RELL2	1.2174	0.447848
RELN^	107.824	0.0046844
REP15	-1.22753	0.571819
REXO2	-1.92382	0.00152823
RFX2	-5.42101	8.03e-06
RFX7	-4.91062	0.00010939
RGL1	1.05009	0.910565
RGMA	-18.7836	0.000625699
RHBG^	8.22283	0.0310568
RHOU^	49.7095	9.85e-07
RIC3	61.2238	4.1e-06
RIC8B	1.43134	0.200298
RIMS1	143.537	0.000113573
RIMS2	37.4659	0.00204465
RIOK2	-1.41596	0.176323
RIOK3	-1.04213	0.786566
RN7SKP296	-3.15911	0.105885
RNA5-8SP2	1.09792	0.708069
RNASE4	17.6975	1.83e-05
RNF13	1.25988	0.192566
RNF139	-1.15995	0.348937
RNF139-AS1	1.53191	0.29311
RNF14	1.79541	0.00905496
RNF144A	11.5723	0.000345426
RNF150	4.95264	0.00878133
RNF180	13.063	0.00020112
RNF207	1.17348	0.440021
RNF219-AS1	2.79115	0.225895
RNF43	9.7512	0.00158366
RNF7	-1.4864	0.0204184
RNMTL1	1.3685	0.222331
RNU2-59P	2.03157	0.172026
ROBO3	-205.495	4e-07
ROBO4	-22.095	0.000435228
RORA	-1.91329	0.405487
RP11-102L12.2	3.55855	0.0331168
RP11-1060J15.4	3.07851	0.183273
RP11-108M12.3	9.68353	0.00136731
RP11-10L12.4	1.05293	0.972882
RP11-112H10.4	2.68101	0.31079
RP11-112H10.6	-1.41475	0.393012
RP11-112J1.1	-1.10681	0.546391
RP11-1136G4.1	1.33222	0.805787
RP11-114H21.2	12.1272	0.00148772
RP11-1166P10.1	-5.3591	0.0119726
RP11-1166P10.6	13.5636	0.00165495
RP11-119K6.6	1.47931	0.824997
RP11-122K13.12	-1.26841	0.668546
RP11-133N21.10	1.64255	0.31079
RP11-133N21.7	2.57122	0.160202
RP11-134L10.1	1.08476	0.95409
RP11-141B14.1	1.1085	0.825872
RP11-143A12.3	1.33222	0.786049
RP11-143J12.2	-1.03279	0.886479
RP11-143J12.3	-1.59665	0.219624
RP11-158K1.3	-1.01291	0.957676
RP11-159H10.3	51.0144	2.91e-05
RP11-163N6.2	-1.6378	0.415878
RP11-170M17.2	-2.15188	0.301202
RP11-172C16.4	1.99614	0.07245
RP11-181C3.1	6.80702	0.0194649
RP11-18H7.1	1.0842	0.826717
RP11-191G24.1	3.70477	0.108625
RP1-120G22.11	5.19878	0.0510539
RP11-212D19.4	-11.5826	0.000399282
RP11-21J18.1	1.53792	0.116297
RP11-223I10.1	16.743	0.00130758
RP11-227F19.5	-1.75331	0.234963
RP11-248J23.6	1.22846	0.885332
RP11-24B19.3	2.27274	0.0191641
RP11-24B19.4	2.78544	0.0880459
RP11-260A9.6	32.4875	0.00985016
RP11-271K21.11	-1.40742	0.356421
RP11-276H19.2	-6.14389	0.0065776
RP11-278C7.1	1.52109	0.150067
RP11-279F6.1	34.4091	6.68e-05
RP11-279F6.2	9.33149	0.00152251
RP11-279F6.3	13.3579	0.000851058
RP11-284F21.11	14.1142	0.000634413
RP11-288E14.2	3.47134	0.191679
RP11-29G8.3	3.5974	0.0426798
RP11-2C15.1	1.71381	0.6069
RP11-2H8.2	1.92587	0.370409
RP11-2I17.1	4.74546	0.0442454
RP11-301O19.1	1.36597	0.565414
RP11-304C16.3	1.33222	0.793488
RP11-305E6.4	-1.37444	0.360884
RP11-30P6.6	-11.8094	0.00188827
RP11-313F23.5	5.5021	0.0490337
RP11-313J2.1	25.5996	0.000465763
RP11-321N4.5	-1.30906	0.51903
RP11-323N12.5	-28.3227	0.00858247
RP11-327P2.5	-1.01091	0.839864
RP11-328L11.1	-1.91766	0.302402
RP11-329A14.1	-1.45475	0.264712
RP11-332H18.4	16.7435	0.000464523
RP11-33N16.3	-7.04051	0.00204337
RP11-343H5.4	-1.49209	0.374433
RP11-343J18.1	1.33222	0.797262
RP11-350F4.2	2.16801	0.019652
RP11-350G8.5	-1.49977	0.777403
RP11-353N14.1	6.45926	0.00138377
RP11-353N14.2	25.8086	5.23e-05
RP11-353N14.4	1.06516	0.928648
RP11-353N14.5	-1.02968	0.778242
RP11-356M20.3	1.0801	0.817147
RP11-365D23.4	-1.00391	0.963965
RP11-37J13.1	1.51901	0.152707
RP11-382A20.2	-3.13054	0.0429831
RP11-383J24.6	4.62011	0.000501706
RP11-385F7.1	2.88791	0.231248
RP11-391L3.1	2.20486	0.337149
RP11-399K21.13	3.39881	0.180343
RP11-399K21.14	6.57195	0.00145901
RP11-402L6.1	1.51795	0.638959
RP11-408B11.2	-2.49192	0.115279
RP11-408H1.3	2.7502	0.239237
RP11-416A17.6	-6.16423	0.0365813
RP11-422N16.3	2.31202	0.293168
RP11-425I13.3	-1.04343	0.756127
RP11-429G19.3	6.82017	0.52878
RP11-442A13.1	-2.54158	0.0592677
RP11-443A13.5	1.80492	0.370294
RP11-443P15.2	-12.1213	0.00188629
RP11-448G4.2	-3.32968	0.0453708
RP11-44F21.5	-8.9641	0.000797512
RP11-44N22.3	1.0714	0.803037
RP11-452L6.7	1.00435	0.877346
RP11-456P18.2	2.11296	0.340604
RP11-46D6.1	-1.33066	0.357228
RP11-46D6.5	-4.84526	0.0140484
RP11-478B9.3	-1.166	0.718641
RP11-47G11.2	-5.55788	0.00944199
RP11-486G15.2	-2.70184	0.033224
RP11-48G14.1	12.1985	0.000345278
RP11-490M8.1	-2.41451	0.0646134
RP11-492D6.3	1.16222	0.974894
RP11-494M8.4	5.11617	0.143647
RP11-509A17.3	15.8349	0.000687938
RP11-517C16.2	-3.30872	0.00754528
RP11-539I5.1	1.65244	0.174301
RP11-541N10.3	1.10979	0.789289
RP11-545A16.3	1.98467	0.169611
RP11-549J18.1	-1.90063	0.259436
RP11-552M14.1	2.47697	0.177
RP11-556K13.1	1.47663	0.967558
RP11-556O9.3	-10.1772	0.00327448
RP11-560J1.2	-2.88018	0.0641417
RP11-57H12.5	1.32956	0.488543
RP11-57H12.6	24.6384	0.000209284
RP11-613D13.5	-1.12724	0.895737
RP11-613G13.1	-2.90134	0.0485671
RP11-613H2.2	1.72287	0.33379
RP11-61I13.3	4.97204	0.0181945
RP11-61L19.3	3.34493	0.0643492
RP11-624C23.1	-1.00914	0.948926
RP11-63E5.6	-1.83804	0.304971
RP11-651P23.4	1.38498	0.360147
RP11-676J12.4	1.39806	0.528349
RP11-676J12.7	-26.0219	0.000933289
RP11-677M14.3	21.974	0.000356306
RP11-677M14.6	-1.17662	0.726002
RP11-677M14.7	1.39909	0.832788
RP11-67L3.4	2.70305	0.0599419
RP11-67L3.5	-1.29658	0.782798
RP1-168L15.5	1.4644	0.520052
RP11-700P18.1	-1.2047	0.620656
RP11-720L2.3	34.8709	0.00351605
RP11-720L2.4	70.0033	0.000110321
RP11-730G20.2	1.52121	0.228094
RP11-731C17.2	1.10281	0.840457
RP11-742N3.1	-1.42437	0.0193811
RP11-744D14.1	1.0181	0.994402
RP11-745A24.1	-7.72224	0.00130579
RP11-752G15.3	4.84198	0.0152051
RP11-752G15.6	-2.09655	0.0350974
RP11-752G15.8	-1.33687	0.476855
RP11-752G15.9	-1.53422	0.222517
RP11-76E17.4	1.33222	0.61677
RP11-797D24.4	1.50348	0.84998
RP11-7D5.2	1.35191	0.54824
RP11-7O11.3	1.13434	0.830636
RP11-822E23.8	-1.43477	0.893225
RP11-85F14.5	1.0205	0.895206
RP11-864G5.3	1.89834	0.59865
RP11-885L14.1	-1.10942	0.880315
RP11-888D10.4	1.10396	0.871663
RP11-903H12.3	20.5874	0.000271056
RP11-90E9.1	-7.69593	0.00339388
RP1-191J18.66	-2.23562	0.0624974
RP11-91J19.3	-1.73098	0.562588
RP11-91J19.4	14.6603	5.5e-06
RP11-923I11.6	50.2953	7.27e-05
RP11-923I11.7	28.9863	0.000162064
RP11-96C23.11	17.2718	0.00398174
RP11-96C23.14	2.9006	0.338244
RP11-96C23.15	22.6526	0.00111885
RP11-96C23.5	37.0098	0.0018055
RP11-989E6.10	1.62349	0.214708
RP11-9G1.3	52.7148	0.00297047
RP1-234P15.4	1.24666	0.8142
RP1-240B8.3	15.5598	0.000513591
RP1-278E11.3	1.14013	0.732353
RP1-310O13.7	4.11549	0.0322355
RP13-379L11.2	22.7683	0.0011547
RP3-323P13.2	-3.68477	0.0656298
RP3-399J4.2	-1.32826	0.764778
RP3-422G23.4	90.1042	4.48e-06
RP3-449M8.6	-4.6413	0.0533911
RP3-497J21.1	-2.21388	0.245614
RP4-592A1.2	-1.05064	0.890183
RP4-594I10.3	1.10246	0.99739
RP4-657D16.3	-1.30467	0.366321
RP4-660H19.1	-7.79525	0.00230931
RP4-734P14.4	-1.78611	0.417368
RP4-773N10.4	1.19764	0.383965
RP5-1010E17.2	-1.25476	0.940349
RP5-1074L1.1	2.26465	0.174664
RP5-1074L1.4	2.08894	0.0217377
RP5-1186N24.3	5.71096	0.0581292
RP5-855D21.1	1.18845	0.667006
RP5-855D21.3	1.50455	0.441703
RP6-65G23.3	-3.91141	0.0088513
RPF2	1.74655	0.14811
RPL14P1	-1.47863	0.0566826
RPL15P18	1.85599	0.320617
RPL18P13	-1.10571	0.9882
RPL21P110	11.1536	0.0080521
RPL22	-1.00639	0.928654
RPL23AP53	2.61676	0.0150663
RPL23P8	-1.49999	0.172622
RPL5P19	-44.6716	6.12e-05
RPL9P29	-1.71114	0.237297
RPP30	-1.06251	0.782764
RPS10L	1.18875	0.521153
RPS17L	-2.57969	5.8e-05
RPS3AP5	-2.13149	0.161931
RPS4XP16	-1.58833	0.41634
RPS6KA2*	-143.73	4.14e-07
RPS6KA4	-2.26595	0.00556179
RRM2B	2.82544	0.000117017
RRP15^	2.79213	0.00613718
RSAD2	-1.54655	0.776283
RSL24D1	-1.5976	0.00469067
RSPO4	56.2463	0.000492378
RTN4IP1	1.20268	0.446666
RUNDC3B^	28.5117	1.91e-05
RUNX1T1	1.33222	0.815071
RWDD3	1.71624	0.0426798
S1PR3	-15.155	0.295386
SAMD8	1.35483	0.136334
SAP18	1.59283	0.00648991
SAP30L	-1.10085	0.732359
SAP30L-AS1	2.20206	0.267167
SAYSD1	1.66282	0.0530777
SCAND3	1.212	0.457522
SCARB2	2.02427	0.00108182
SCD	-6.09949	0.000162757
SCEL	-82.687	7.58e-06
SCGB1D2	28.8023	0.024386
SCGB2A1	3.60071	0.0938718
SCGN	59.815	5.42e-05
SCML4	1.90681	0.551676
SCN1A	14.3042	0.0197413
SCN8A^	48.8228	4.28e-05
SCOC	1.86152	0.0138225
SCUBE2	166.8	0.000204777
SCYL3	1.99571	0.00639632
SEC14L1	-3.02842	0.00367447
SEC14L1P1	1.99596	0.0460238
SEC31B	1.06403	0.963489
SEC61B	-2.05463	0.00198628
SEC63	-1.38837	0.205824
SEL1L	1.78588	0.00399761
SELL	3.42761	0.078515
SEMA3C	-2.50372	0.0618856
SEMA5A	-24.2927	0.0170227
SEMA6A^	253.624	3.08e-06
SEMG2	1.33222	0.791615
SENP6	1.80014	0.00110392
SENP8	-1.60641	0.0989052
SEPHS1	1.06781	0.628638
SEPHS1P6	1.85167	0.178199
SEPP1	303.316	1.14e-07
SEPT4	-3.29434	0.0082997
SEPT9	-2.60336	6.1e-05
SERBP1P6	-1.47576	0.512927
SERGEF	1.17294	0.573847
SERPINE3	2.01108	0.0476386
SETP14	-1.85817	0.0394275
SFR1	-1.23243	0.546994
SFT2D1*	-5.08206	3.62e-05
SFXN5	2.33404	0.012568
SH2D4A^	2.68451	0.0024662
SH3BGR	2.69581	0.0293217
SH3PXD2A	-6.33179	0.000486832
SH3RF1	2.85246	0.0675543
SHC3	1.13644	0.814986
SHCBP1	-1.23259	0.173192
SHROOM3	-1.27111	0.386835
SIAE	1.63613	0.314299
SKA3	-1.10098	0.760588
SLAIN1	252.573	1.56e-07
SLC13A1	1.33222	0.802467
SLC16A10	53.4003	1.6e-05
SLC16A4	5.05948	0.00545352
SLC17A4	112.214	0.000711757
SLC19A2	2.1458	0.0871074
SLC22A11	1.60254	0.463103
SLC24A2	8.27012	0.00523165
SLC25A15P4	22.6719	0.00406645
SLC25A23	2.71055	0.000147113
SLC25A27	5.59307	0.00373393
SLC25A3	1.46589	0.0165121
SLC25A36	1.10802	0.69273
SLC25A37	1.51241	0.387846
SLC25A48	3.95985	0.0503075
SLC26A5	2.48135	0.24233
SLC31A1P1	-2.01135	0.128122
SLC35B3	1.09888	0.771331
SLC35F4	1.72276	0.37342
SLC35F5	1.428	0.0357044
SLC35G2	1.20125	0.927425
SLC37A1	23.1525	1.39e-06
SLC44A5	1.88951	0.439291
SLC45A2	5.06619	0.0286297
SLC4A10	101.657	0.000297424
SLC4A11	-3.09756	0.00312404
SLC4A8^	19.9841	0.00141544
SLC5A12	9.6715	0.0537897
SLC5A2	1.77858	0.355762
SLC5A9	2.91026	0.0747937
SLC6A17	113.964	3.29e-05
SLC9A2	18.0081	7.91e-05
SLC9B1	-1.03163	0.892466
SLC9B2	1.07141	0.772063
SLCO5A1	96.3027	2.38e-05
SLIT1	343.89	0.000823033
SLK	-1.63146	0.0819807
SLPI	-216.119	6.96e-06
SMAD5	-1.01447	0.96097
SMAD5-AS1	1.10645	0.709714
SMAGP^	2.14577	0.00140378
SMARCAD1	-1.12314	0.70823
SMCO4	60.6281	1.94e-06
SMEK1	-1.12679	0.499062
SMYD5	-1.07692	0.732736
SNAP91	233.124	2.15e-06
SNCAIP	2.14078	0.119308
SNCG	-1.03652	0.973958
SNHG18	-37.0837	9.02e-05
SNHG5	-1.1407	0.446973
SNORA22	-1.65049	0.375577
SNORA40	-1.34144	0.815209
SNORA73	-2.01652	0.813773
SNORA75	-1.30591	0.495566
SNORA79	2.48683	0.105576
snoU13	1.08058	0.854943
SNRPB	-1.39242	0.23795
SNRPF	1.42821	0.0438311
SNTG1	24.447	0.00199606
SNX14	1.55801	0.0214689
SNX25	-1.40948	0.0926532
SORBS1	64.5244	5.05e-06
SORBS2	19.5241	1.95e-05
SOS1	1.25262	0.311688
SOS1-IT1	2.09818	0.103248
SP5	1.43298	0.670101
SP8	16.8081	0.0260501
SPA17	1.23144	0.704485
SPAG16	2.17023	0.0274214
SPAG17	59.2395	0.00668765
SPATA17	1.69431	0.406938
SPATA6	3.74473	0.00678603
SPEF2	-1.89488	0.157692
SPESP1	-3.19271	0.00508132
SPINK1	165.915	0.000323463
SPOCK1	-1.52631	0.889063
SPON1	1.88983	0.218391
SPTBN1	-2.69441	0.0657708
SQLE	-6.09151	3.08e-06
SREK1IP1	1.03461	0.85657
SRGAP2	-1.0111	0.924262
SRRM1	-1.35273	0.204225
ST3GAL3	-2.44735	0.00878075
ST7	1.64888	0.0261306
STARD3NL	4.98441	4.8e-06
STAT1	-1.20109	0.527417
STEAP1^	55.586	0.000277145
STEAP2^	297.602	1.35e-05
STEAP2-AS1	6.09869	0.0491668
STEAP3	-1.44825	0.136657
STEAP3-AS1	1.81482	0.226664
STK4	-3.32981	0.000124051
STK4-AS1	-2.3405	0.142109
STMN4^	22.6001	0.000309679
STPG1	-2.15762	0.00654595
STRIP1	-1.23005	0.287085
SUCLG1	1.82026	0.00338489
SULF1	-27.9877	0.000854495
SUMO1	-1.22856	0.300014
SUPT4H1	1.15994	0.387839
SYBU	2.97702	0.0481658
SYCP2	-8.12001	0.00862333
SYCP2L	1.38106	0.79723
SYDE2	34.2732	0.000414282
SYNCRIP	-1.61116	0.00365188
SYNDIG1L	-2.02519	0.401214
TACSTD2	-41.5821	2.29e-05
TAF8	-1.82002	0.0119369
TANC1*	-4.4943	6.52e-06
TANC2	-20.9957	7.09e-06
TAP1	-1.69845	0.33102
TAP2	-3.52825	0.00259502
TAPSAR1	-7.61636	0.00259225
TARS	-2.34108	0.000136167
TATDN1	-1.72641	0.0233874
TBC1D15^	2.04074	0.00500953
TBC1D16	-1.67591	0.0317484
TBC1D4	-1.09059	0.804635
TBCCD1	1.40139	0.0902699
TBCEL	2.26846	0.0861242
TBRG1	1.26498	0.350369
TBX18	-2.25563	0.333463
TBX2	1.73227	0.554188
TBX20	45.2291	3.27e-05
TBX4	2.09539	0.383656
TCTN3	-1.57933	0.0104782
TDP1	-1.15031	0.442921
TDRD5^	23.9081	0.00212561
TDRP	1.0686	0.989015
TEAD1	-3.59401	0.000414702
TECRP1	-1.47583	0.295593
TECTA	1.51584	0.745961
TEKT4P2	34.2257	0.000350981
TEX9	1.96554	0.115382
TFCP2	-128.793	3.22e-06
TFCP2L1*	-11.8176	0.000597685
TFDP2	-1.19668	0.252666
TGFB1I1	-48.9186	2.59e-06
TGFBI	-318.21	2.96e-06
THADA*	-2.27748	0.00275868
THAP5^	2.56674	0.000558874
THBS4	-6.66755	0.00022313
THYN1	-1.40285	0.143573
TIMM22	-1.21271	0.291637
TIMP2	-128.734	2.2e-06
TLDC1	-5.43234	2.14e-05
TLE3	2.27588	0.000344047
TLK1	-1.72268	0.0232803
TLR4	-16.9077	0.111708
TM6SF1	-1.54577	0.602941
TM9SF4	-2.9678	2.59e-05
TMBIM6^	2.49194	3.52e-05
TMC1	6.38966	0.180873
TMEM108	28.1189	0.000835603
TMEM11	-1.0445	0.79741
TMEM133	16.0209	0.00074971
TMEM140	1.28272	0.258051
TMEM14B	1.43002	0.0841861
TMEM182	2.64791	0.0109193
TMEM184C	1.38822	0.128472
TMEM2	2.09227	0.04348
TMEM214	-1.5016	0.0155822
TMEM241	1.14136	0.889711
TMEM260	1.72243	0.0726871
TMEM30A	1.134	0.535831
TMEM56	48.1783	2.42e-05
TMEM65	2.8471	0.00512102
TMEM74B	63.0941	2.61e-05
TMF1	1.28201	0.205784
TMPO	2.72682	0.000117552
TMPO-AS1	-1.14799	0.652782
TMSB4XP8	-22.9472	0.000195007
TMX1	-1.16912	0.402768
TNFRSF11B	6.31557	0.105667
TNFSF10	-69.9314	0.000978736
TNIK	126.791	2.71e-05
TOMM34	-1.85881	0.00808776
TOX	9.69763	0.0250505
TPD52L1	2.26369	0.0068448
TPTE	244.716	0.000122083
TPTEP1	29.1013	2.82e-05
TRA2B	1.02555	0.933705
TRABD2A	-7.58655	0.00923209
TRAPPC9	2.51779	0.0002705
TRERF1	-6.95189	0.0021722
TRGC1	158.357	0.000159981
TRGC2	86.7381	0.00125819
TRGV9	42.5636	0.000200504
TRHDE^	131.719	4.57e-05
TRHDE-AS1	159.4	8.63e-05
TRIM27	1.34212	0.100955
TRIM36	148.447	3.57e-07
TRIM38	-1.2957	0.33175
TRIM9	2.86899	0.0489854
TRMT11	-1.24615	0.277394
TRMT112	-1.30283	0.096717
TRMT12	1.46855	0.0431665
TRPC3	177.109	1.72e-06
TRPM3	1.49832	0.764952
TRUB1	1.67985	0.0372551
TSHZ3	-226.583	9.95e-07
TSPAN8^	341.938	2.63e-05
TSPEAR	14.4596	0.000845477
TSPEAR-AS1	28.9622	4.1e-05
TTC21B	1.89147	0.0128431
TTC30A*	-2.40374	0.00894903
TTC30B*	-2.88059	0.00185598
TTC37	-4.37989	2.14e-05
TTC40	-14.1059	0.00552789
TTC9	4.69816	0.0438287
TTLL7	18.7456	0.000826502
TTLL7-IT1	1.29201	0.662464
TUB	53.3421	2.69e-07
TUBGCP2	-1.16012	0.329923
TUFMP1	44.0385	0.00129713
TWSG1	-1.28211	0.291041
TXNDC17	-2.27468	0.00141363
TYW1B	1.49829	0.259436
TYW3	1.22166	0.436068
TYW5	1.04306	0.868846
U3	-12.2872	0.00116313
U6	6.42478	0.260927
U91328.19	1.30024	0.850193
UBA3	1.10836	0.605952
UBAP2L	1.35628	0.190827
UBE2D3	-1.31476	0.112903
UBE2G2	-1.00503	0.966815
UBOX5	-1.64319	0.0993333
UBOX5-AS1	-1.54891	0.576443
UBTFL5	1.32349	0.774033
UCHL3	-1.08504	0.774805
UFSP2	-1.12374	0.489044
UNC13C	3.26227	0.376854
UNG	2.10826	0.00122019
UROD	-2.00963	0.0012356
USF2	1.48142	0.0165845
USP10	-1.15402	0.359836
USP22	1.03953	0.816277
USP24	-1.29624	0.0542301
USP25	-1.55479	0.119595
USP30	2.57205	0.000244483
USP36	-1.71585	0.0202638
USP38	1.68564	0.00345983
USP48	1.16799	0.433551
USP49	1.32069	0.154947
UTP15	-1.54411	0.0426512
UTP23	1.21351	0.4421
UVSSA	1.15742	0.525428
VAX1	1.45604	0.393404
VN1R71P	14.0437	0.0505797
VPS13B	1.1435	0.38134
VPS26B	1.084	0.582452
VPS35	1.14911	0.317416
WASF1	-1.51329	0.143006
WDFY2	-2.72568	0.000252085
WDR3	1.28704	0.146493
WDR4	-1.54494	0.0681603
WDR41	-1.81777	0.00454346
WDR63	1.90737	0.347689
WDR91	-1.50777	0.140245
WDR96	2.14984	0.191414
WHAMM	-2.63292	0.000442728
WNT2^	26.2457	0.0258084
WNT4	1.53827	0.70026
WNT8B	34.8216	5.14e-06
WWOX	1.48007	0.437227
XKR7	533.149	2.11e-06
XXbac-BPG308K3.5	2.12537	0.0821996
YAP1	-2.74555	0.0255123
YARS2	1.01935	0.905154
YBX3P1	1.39288	0.546952
Y_RNA	296.766	9.66e-07
YWHAB	-2.25972	0.000580803
YWHAZP5	1.56951	0.373494
ZBED3	1.44581	0.0829988
ZBED3-AS1	5.85492	0.00110136
ZBTB21	-2.35183	0.000868988
ZBTB24	1.02964	0.89712
ZBTB40	-1.08254	0.620933
ZFAT	-1.00762	0.987409
ZIC2	61.2712	3.21e-05
ZIC5	183.158	4.57e-05
ZNF185*	-7.948	0.000219891
ZNF2	1.05803	0.816981
ZNF202	-1.62585	0.0181095
ZNF267	1.20649	0.571468
ZNF311	-1.61035	0.250093
ZNF33B	1.55893	0.0908367
ZNF343	-1.97001	0.00142914
ZNF37BP	-1.20554	0.579746
ZNF385B	432.584	1.4e-06
ZNF402P	-5.52746	0.0107926
ZNF444	1.81272	0.0903343
ZNF488	-18.1292	0.000834322
ZNF503	7.13574	3.99e-05
ZNF503-AS2	12.0575	0.000575238
ZNF514	-2.97379	0.000227587
ZNF518A	1.71271	0.027941
ZNF536	-1.4948	0.762084
ZNF542	170.539	6.4e-06
ZNF558	-2.86047	0.0100649
ZNF572	-5.5762	0.0215794
ZNF596	3.15684	0.00293947
ZNF641	1.8851	0.00425566
ZNF720	3.92919	9.85e-05
ZNF787	-1.33837	0.319618
ZNF800	1.36128	0.359143
ZNF804A	24.1617	0.0327902
ZNRF2P2	5.19017	0.0050042
ZRANB2	1.0245	0.91656
ZRANB2-AS2	3.08901	0.16041
ZSCAN12	-13.1264	2.01e-05
ZSCAN23	1.1859	0.553447
ZSCAN5A	-1.17296	0.626032
ZSCAN5B	4.3028	0.45864
ZSWIM5	47.0811	5.39e-06
^ Genes that have more copies in cancer cells than normal cells according to Barretina et al (Nature, 2012; PMID: 22460905)
