# Supplementary material for: A high-resolution 3D epigenomic map reveals insights into the creation of the prostate cancer transcriptome
Source: Nat Commun. 2019 Sep 12;10:4154. doi: 10.1038/s41467-019-12079-8 (PMC6742760; doi:10.1038/s41467-019-12079-8)
Supplement: Supplementary file 7 — Supplementary Data 5 [file 41467_2019_12079_MOESM7_ESM.xlsx]

## Sheet: Data S5A
Supplementary Data 5A. Enhancer-promoter loops identified in RWPE1
Enhancer	Gene promoter	LoopID	q-value	Anchor1	Anchor2
chr10_3137866_3140257;chr10_3132214_3134706;chr10_3134898_3137178;chr10_3128207_3130078	IDI1	chr10_1095000_3135000	0.0310932	chr10_1090000_1100000	chr10_3130000_3140000
chr10_3137866_3140257;chr10_3140456_3144044	GTPBP4	chr10_1035000_3145000	0.0486387	chr10_1030000_1040000	chr10_3140000_3150000
chr10_3137866_3140257;chr10_3140456_3144044	IDI1	chr10_1095000_3145000	0.000162363	chr10_1090000_1100000	chr10_3140000_3150000
chr10_3804754_3805986;chr10_3806252_3807239;chr10_3799384_3801397	PITRM1	chr10_3215000_3805000	0.0444028	chr10_3210000_3220000	chr10_3800000_3810000
chr10_4386029_4387378	KLF6	chr10_3825000_4385000	2.4029e-09	chr10_3820000_3830000	chr10_4380000_4390000
chr10_4576292_4576966	KLF6	chr10_3825000_4575000	0.0449979	chr10_3820000_3830000	chr10_4570000_4580000
chr10_4703679_4706051;chr10_4706489_4707264	KLF6	chr10_3825000_4705000	3.51363e-09	chr10_3820000_3830000	chr10_4700000_4710000
chr10_4713464_4714402	KLF6	chr10_3825000_4715000	5.85499e-10	chr10_3820000_3830000	chr10_4710000_4720000
chr10_4745336_4746046;chr10_4747299_4747975	KLF6	chr10_3825000_4745000	0.0247386	chr10_3820000_3830000	chr10_4740000_4750000
chr10_5664804_5665520	CALML3	chr10_5565000_5665000	5.9898e-10	chr10_5560000_5570000	chr10_5660000_5670000
chr10_6438965_6439794	RBM17	chr10_6125000_6435000	0.00433977	chr10_6120000_6130000	chr10_6430000_6440000
chr10_6438965_6439794	RBM17	chr10_6135000_6435000	8.13609e-06	chr10_6130000_6140000	chr10_6430000_6440000
chr10_6438965_6439794	PFKFB3	chr10_6185000_6435000	0.0223116	chr10_6180000_6190000	chr10_6430000_6440000
chr10_6443443_6444062	RBM17	chr10_6135000_6445000	0	chr10_6130000_6140000	chr10_6440000_6450000
chr10_6443443_6444062	PFKFB3	chr10_6185000_6445000	0.00185734	chr10_6180000_6190000	chr10_6440000_6450000
chr10_11726407_11727561	ATP5C1	chr10_7835000_11725000	0.00291333	chr10_7830000_7840000	chr10_11720000_11730000
chr10_12745155_12746103;chr10_12749537_12750568;chr10_12748192_12748664;chr10_12746979_12747585	RP11-186N15.3	chr10_12285000_12745000	7.04734e-11	chr10_12280000_12290000	chr10_12740000_12750000
chr10_12745155_12746103;chr10_12749537_12750568;chr10_12748192_12748664;chr10_12746979_12747585	RP11-186N15.3	chr10_12295000_12745000	5.31805e-09	chr10_12290000_12300000	chr10_12740000_12750000
chr10_12749537_12750568;chr10_12750684_12751317;chr10_12752424_12752856;chr10_12759591_12760053	NUDT5	chr10_12245000_12755000	0.0340121	chr10_12240000_12250000	chr10_12750000_12760000
chr10_12749537_12750568;chr10_12750684_12751317;chr10_12752424_12752856;chr10_12759591_12760053	RP11-186N15.3	chr10_12285000_12755000	0	chr10_12280000_12290000	chr10_12750000_12760000
chr10_12749537_12750568;chr10_12750684_12751317;chr10_12752424_12752856;chr10_12759591_12760053	RP11-186N15.3	chr10_12295000_12755000	3.39249e-09	chr10_12290000_12300000	chr10_12750000_12760000
chr10_12760905_12762425;chr10_12759591_12760053	RP11-186N15.3	chr10_12285000_12765000	0.0380992	chr10_12280000_12290000	chr10_12760000_12770000
chr10_12760905_12762425;chr10_12759591_12760053	RP11-186N15.3	chr10_12295000_12765000	0.0011318	chr10_12290000_12300000	chr10_12760000_12770000
chr10_12970403_12971239	RP11-186N15.3	chr10_12295000_12975000	0.0236	chr10_12290000_12300000	chr10_12970000_12980000
chr10_18445546_18446164	PTPLA	chr10_17655000_18445000	0.0203677	chr10_17650000_17660000	chr10_18440000_18450000
chr10_23353957_23354993	COMMD3;COMMD3-BMI1;BMI1	chr10_22605000_23355000	0.0216957	chr10_22600000_22610000	chr10_23350000_23360000
chr10_25190201_25192288	ARHGAP21	chr10_25015000_25195000	0.0169601	chr10_25010000_25020000	chr10_25190000_25200000
chr10_25233191_25234211	ARHGAP21	chr10_25015000_25235000	0.0210227	chr10_25010000_25020000	chr10_25230000_25240000
chr10_25245544_25247037	ARHGAP21	chr10_25015000_25245000	1.74596e-09	chr10_25010000_25020000	chr10_25240000_25250000
chr10_32432302_32434241;chr10_32437344_32438597;chr10_32438962_32439719	KIF5B	chr10_32345000_32435000	4.00596e-09	chr10_32340000_32350000	chr10_32430000_32440000
chr10_34168640_34169619	NRP1	chr10_33625000_34165000	2.9077e-06	chr10_33620000_33630000	chr10_34160000_34170000
chr10_34186149_34186656	NRP1	chr10_33625000_34185000	5.9546e-07	chr10_33620000_33630000	chr10_34180000_34190000
chr10_34445157_34446467	NRP1	chr10_33625000_34445000	2.10364e-05	chr10_33620000_33630000	chr10_34440000_34450000
chr10_34515079_34515641	NRP1	chr10_33625000_34515000	0.0353126	chr10_33620000_33630000	chr10_34510000_34520000
chr10_34910118_34910593	NRP1	chr10_33625000_34915000	8.22493e-08	chr10_33620000_33630000	chr10_34910000_34920000
chr10_34928038_34929559	NRP1	chr10_33625000_34925000	0	chr10_33620000_33630000	chr10_34920000_34930000
chr10_35149921_35150831;chr10_35151261_35152047	ACBD5	chr10_27525000_35155000	0.0440375	chr10_27520000_27530000	chr10_35150000_35160000
chr10_36823538_36824028	FZD8	chr10_35935000_36825000	0.0498303	chr10_35930000_35940000	chr10_36820000_36830000
chr10_54204926_54205433	DKK1	chr10_54075000_54205000	0	chr10_54070000_54080000	chr10_54200000_54210000
chr10_61752148_61752641	CCDC6	chr10_61665000_61755000	0.0131217	chr10_61660000_61670000	chr10_61750000_61760000
chr10_71143198_71145621;chr10_71141331_71143049;chr10_71146927_71147594	SUPV3L1	chr10_70945000_71145000	0.0096845	chr10_70940000_70950000	chr10_71140000_71150000
chr10_72112619_72113390	SAR1A	chr10_71935000_72115000	0.0474218	chr10_71930000_71940000	chr10_72110000_72120000
chr10_72112619_72113390	PPA1	chr10_71995000_72115000	3.45156e-07	chr10_71990000_72000000	chr10_72110000_72120000
chr10_72121761_72125223	CALM2P2;SAR1A	chr10_71925000_72125000	0.000169422	chr10_71920000_71930000	chr10_72120000_72130000
chr10_72121761_72125223	SAR1A	chr10_71935000_72125000	0.00929552	chr10_71930000_71940000	chr10_72120000_72130000
chr10_72121761_72125223	PPA1	chr10_71995000_72125000	0	chr10_71990000_72000000	chr10_72120000_72130000
chr10_72146227_72148065	PPA1	chr10_71995000_72145000	6.23563e-07	chr10_71990000_72000000	chr10_72140000_72150000
chr10_73024255_73034053;chr10_73039863_73040795	UNC5B;UNC5B-AS1	chr10_72975000_73035000	8.54883e-05	chr10_72970000_72980000	chr10_73030000_73040000
chr10_73039863_73040795	UNC5B;UNC5B-AS1	chr10_72975000_73045000	7.06317e-06	chr10_72970000_72980000	chr10_73040000_73050000
chr10_73803120_73805285	CHST3	chr10_73725000_73805000	0.00134665	chr10_73720000_73730000	chr10_73800000_73810000
chr10_74098659_74101602	DDIT4;RP11-442H21.2	chr10_74035000_74095000	0	chr10_74030000_74040000	chr10_74090000_74100000
chr10_74598692_74599887	DNAJB12	chr10_74115000_74595000	0	chr10_74110000_74120000	chr10_74590000_74600000
chr10_74605618_74606301;chr10_74606526_74607119	DNAJB12	chr10_74115000_74605000	0	chr10_74110000_74120000	chr10_74600000_74610000
chr10_74646797_74647354	DNAJB12	chr10_74115000_74645000	0	chr10_74110000_74120000	chr10_74640000_74650000
chr10_75690434_75693954;chr10_75699155_75701125;chr10_75697173_75698185	CAMK2G	chr10_75635000_75695000	0.0152437	chr10_75630000_75640000	chr10_75690000_75700000
chr10_75699155_75701125	CAMK2G	chr10_75635000_75705000	0.0022622	chr10_75630000_75640000	chr10_75700000_75710000
chr10_75983405_75984056;chr10_75987125_75987892	AP3M1	chr10_75905000_75985000	0.0152429	chr10_75900000_75910000	chr10_75980000_75990000
chr10_75997508_75998046;chr10_75991126_75991632;chr10_75990292_75990930	RP11-178G16.5;RP11-178G16.4	chr10_75885000_75995000	0.00277092	chr10_75880000_75890000	chr10_75990000_76000000
chr10_75997508_75998046;chr10_75991126_75991632;chr10_75990292_75990930	AP3M1	chr10_75905000_75995000	0	chr10_75900000_75910000	chr10_75990000_76000000
chr10_75997508_75998046;chr10_75991126_75991632;chr10_75990292_75990930	AP3M1	chr10_75915000_75995000	8.72743e-06	chr10_75910000_75920000	chr10_75990000_76000000
chr10_76862880_76865465	RP11-178G16.5;RP11-178G16.4	chr10_75875000_76865000	0.00305689	chr10_75870000_75880000	chr10_76860000_76870000
chr10_76862880_76865465	RP11-178G16.5;RP11-178G16.4	chr10_75885000_76865000	8.24995e-05	chr10_75880000_75890000	chr10_76860000_76870000
chr10_76862880_76865465	AP3M1	chr10_75905000_76865000	0.000407336	chr10_75900000_75910000	chr10_76860000_76870000
chr10_77153616_77157761	COMTD1	chr10_76995000_77155000	0.00172661	chr10_76990000_77000000	chr10_77150000_77160000
chr10_78767522_78767965	SPA17P1	chr10_77145000_78765000	0.000181133	chr10_77140000_77150000	chr10_78760000_78770000
chr10_78767522_78767965	ZNF503	chr10_77155000_78765000	2.32471e-05	chr10_77150000_77160000	chr10_78760000_78770000
chr10_78767522_78767965	ZNF503	chr10_77165000_78765000	0.00276528	chr10_77160000_77170000	chr10_78760000_78770000
chr10_78916278_78917190;chr10_78919660_78920348;chr10_78915233_78916176	ZNF503	chr10_77155000_78915000	0.00167298	chr10_77150000_77160000	chr10_78910000_78920000
chr10_78920748_78921473;chr10_78919660_78920348;chr10_78923316_78924499	ZNF503	chr10_77165000_78925000	0.0162684	chr10_77160000_77170000	chr10_78920000_78930000
chr10_80776987_80780457	RPS24;POLR3A	chr10_79795000_80785000	0.0298033	chr10_79790000_79800000	chr10_80780000_80790000
chr10_80901300_80923730	RPS24;POLR3A	chr10_79795000_80915000	0.00201636	chr10_79790000_79800000	chr10_80910000_80920000
chr10_80933652_80945188	RPS24;POLR3A	chr10_79795000_80945000	0.00319722	chr10_79790000_79800000	chr10_80940000_80950000
chr10_80933652_80945188	ZMIZ1	chr10_80835000_80945000	0.00235019	chr10_80830000_80840000	chr10_80940000_80950000
chr10_80950766_80957425	RPS24;POLR3A	chr10_79795000_80955000	7.81212e-08	chr10_79790000_79800000	chr10_80950000_80960000
chr10_80950766_80957425	ZMIZ1	chr10_80835000_80955000	0.000312373	chr10_80830000_80840000	chr10_80950000_80960000
chr10_81895195_81897398	EIF5AL1	chr10_81275000_81895000	0.00257152	chr10_81270000_81280000	chr10_81890000_81900000
chr10_82257060_82263289;chr10_82268013_82270131;chr10_82263518_82267494	RP11-137H2.6	chr10_82195000_82265000	1.67973e-06	chr10_82190000_82200000	chr10_82260000_82270000
chr10_88842450_88843097;chr10_88844560_88845217	ADIRF-AS1	chr10_88735000_88845000	0.00983759	chr10_88730000_88740000	chr10_88840000_88850000
chr10_89522059_89522626	MINPP1	chr10_89265000_89525000	0.0158941	chr10_89260000_89270000	chr10_89520000_89530000
chr10_89891013_89892136	PTEN	chr10_89625000_89895000	0.000411361	chr10_89620000_89630000	chr10_89890000_89900000
chr10_89912015_89912988;chr10_89918811_89919317	PTEN	chr10_89625000_89915000	1.27312e-05	chr10_89620000_89630000	chr10_89910000_89920000
chr10_90145197_90145867	ATAD1	chr10_89595000_90145000	1.07263e-05	chr10_89590000_89600000	chr10_90140000_90150000
chr10_90145197_90145867	ATAD1	chr10_89605000_90145000	5.40342e-11	chr10_89600000_89610000	chr10_90140000_90150000
chr10_90145197_90145867	PTEN	chr10_89625000_90145000	0	chr10_89620000_89630000	chr10_90140000_90150000
chr10_90979257_90980029	FAS	chr10_90745000_90975000	2.17069e-05	chr10_90740000_90750000	chr10_90970000_90980000
chr10_90979257_90980029	FAS	chr10_90755000_90975000	6.08209e-07	chr10_90750000_90760000	chr10_90970000_90980000
chr10_90979257_90980029	RP11-399O19.9	chr10_90775000_90975000	0	chr10_90770000_90780000	chr10_90970000_90980000
chr10_90979257_90980029	RP11-399O19.9	chr10_90775000_90985000	0.00702646	chr10_90770000_90780000	chr10_90980000_90990000
chr10_91313195_91314030;chr10_91312530_91313081;chr10_91309653_91310512	IFIT5	chr10_91175000_91315000	3.74665e-06	chr10_91170000_91180000	chr10_91310000_91320000
chr10_99308076_99311955;chr10_99298420_99304178	ZDHHC16;EXOSC1	chr10_99205000_99305000	0.0199567	chr10_99200000_99210000	chr10_99300000_99310000
chr10_99308076_99311955;chr10_99312283_99313956	MMS19	chr10_99255000_99315000	3.6055e-11	chr10_99250000_99260000	chr10_99310000_99320000
chr10_99354882_99356671	MMS19	chr10_99255000_99355000	0.00842644	chr10_99250000_99260000	chr10_99350000_99360000
chr10_99367778_99369692	ZDHHC16;EXOSC1	chr10_99205000_99365000	0.000244152	chr10_99200000_99210000	chr10_99360000_99370000
chr10_99367778_99369692	MMS19	chr10_99255000_99365000	1.28472e-05	chr10_99250000_99260000	chr10_99360000_99370000
chr10_101444567_101445205;chr10_101440877_101441512	SLC25A28	chr10_101385000_101445000	7.06033e-07	chr10_101380000_101390000	chr10_101440000_101450000
chr10_102645292_102645918	SCD	chr10_102105000_102645000	0.00179707	chr10_102100000_102110000	chr10_102640000_102650000
chr10_102645292_102645918	HIF1AN;NDUFB8	chr10_102295000_102645000	1.80188e-09	chr10_102290000_102300000	chr10_102640000_102650000
chr10_104363530_104365845	ACTR1A	chr10_104265000_104365000	0.0420078	chr10_104260000_104270000	chr10_104360000_104370000
chr10_104573406_104576923	WBP1L	chr10_104505000_104575000	0.000244693	chr10_104500000_104510000	chr10_104570000_104580000
chr10_105435285_105440395	RP11-416N2.4	chr10_105365000_105435000	1.36746e-05	chr10_105360000_105370000	chr10_105430000_105440000
chr10_105435285_105440395	RP11-416N2.4	chr10_105365000_105445000	1.6163e-08	chr10_105360000_105370000	chr10_105440000_105450000
chr10_105789888_105790460	RP11-541N10.3	chr10_105645000_105785000	3.5039e-07	chr10_105640000_105650000	chr10_105780000_105790000
chr10_106019459_106020320;chr10_106018214_106018756	MARVELD1	chr10_99475000_106015000	0.00505988	chr10_99470000_99480000	chr10_106010000_106020000
chr10_112157432_112160378;chr10_112167574_112172853;chr10_112164229_112164918	OBFC1	chr10_105675000_112165000	0.00365382	chr10_105670000_105680000	chr10_112160000_112170000
chr10_112157432_112160378;chr10_112167574_112172853;chr10_112164229_112164918	ITPRIP	chr10_106105000_112165000	0.00796997	chr10_106100000_106110000	chr10_112160000_112170000
chr10_112215171_112217691	OBFC1	chr10_105675000_112215000	0.0129823	chr10_105670000_105680000	chr10_112210000_112220000
chr10_112247005_112248360	SMNDC1	chr10_112065000_112245000	0.00343143	chr10_112060000_112070000	chr10_112240000_112250000
chr10_112271424_112273305	SMNDC1	chr10_112065000_112275000	0.0237902	chr10_112060000_112070000	chr10_112270000_112280000
chr10_112289398_112290741;chr10_112285444_112286478	SMNDC1	chr10_112065000_112285000	0.0318521	chr10_112060000_112070000	chr10_112280000_112290000
chr10_112289398_112290741	SMNDC1	chr10_112065000_112295000	1.90087e-09	chr10_112060000_112070000	chr10_112290000_112300000
chr10_112358691_112359343	SMNDC1	chr10_112065000_112355000	0	chr10_112060000_112070000	chr10_112350000_112360000
chr10_120784361_120787030;chr10_120779968_120784154	CACUL1	chr10_120515000_120785000	0.0132747	chr10_120510000_120520000	chr10_120780000_120790000
chr10_120850672_120851631;chr10_120849493_120850530	DUSP5	chr10_112255000_120855000	0.0012634	chr10_112250000_112260000	chr10_120850000_120860000
chr10_123811508_123812550;chr10_123815402_123817327	NSMCE4A	chr10_123735000_123815000	0.000190062	chr10_123730000_123740000	chr10_123810000_123820000
chr10_124325404_124325836	HTRA1	chr10_124215000_124325000	9.7763e-06	chr10_124210000_124220000	chr10_124320000_124330000
chr10_124325404_124325836	HTRA1	chr10_124225000_124325000	0.000188017	chr10_124220000_124230000	chr10_124320000_124330000
chr10_126027920_126031661	RP11-47G11.2	chr10_125765000_126035000	0.00357635	chr10_125760000_125770000	chr10_126030000_126040000
chr10_126044906_126046608	RP11-47G11.2	chr10_125765000_126045000	0.0329256	chr10_125760000_125770000	chr10_126040000_126050000
chr10_126066944_126068460	RP11-47G11.2	chr10_125765000_126065000	1.63401e-07	chr10_125760000_125770000	chr10_126060000_126070000
chr10_126077288_126078464	RP11-47G11.2	chr10_125765000_126075000	0	chr10_125760000_125770000	chr10_126070000_126080000
chr10_126077288_126078464	CHST15	chr10_125855000_126075000	9.93688e-11	chr10_125850000_125860000	chr10_126070000_126080000
chr10_134262753_134263751;chr10_134264257_134267775	PWWP2B	chr10_134205000_134265000	0	chr10_134200000_134210000	chr10_134260000_134270000
chr11_267534_268668	RIC8A;RP11-304M2.5;BET1L	chr11_205000_265000	0.00148218	chr11_200000_210000	chr11_260000_270000
chr11_349285_356500	RIC8A;RP11-304M2.5;BET1L	chr11_205000_355000	1.16774e-11	chr11_200000_210000	chr11_350000_360000
chr11_349285_356500	PSMD13;SIRT3	chr11_235000_355000	5.13056e-09	chr11_230000_240000	chr11_350000_360000
chr11_349285_356500	ATHL1	chr11_295000_355000	1.51824e-05	chr11_290000_300000	chr11_350000_360000
chr11_363844_364787	RIC8A;RP11-304M2.5;BET1L	chr11_205000_365000	6.20894e-10	chr11_200000_210000	chr11_360000_370000
chr11_363844_364787	PSMD13;SIRT3	chr11_235000_365000	7.24949e-05	chr11_230000_240000	chr11_360000_370000
chr11_363844_364787	ATHL1	chr11_285000_365000	0.0233191	chr11_280000_290000	chr11_360000_370000
chr11_363844_364787	ATHL1	chr11_295000_365000	0.000160292	chr11_290000_300000	chr11_360000_370000
chr11_363844_364787	IFITM2;RP11-326C3.7	chr11_305000_365000	0	chr11_300000_310000	chr11_360000_370000
chr11_511426_519394	RIC8A;RP11-304M2.5;BET1L	chr11_205000_515000	1.9549e-05	chr11_200000_210000	chr11_510000_520000
chr11_511426_519394	PTDSS2;ANO9	chr11_445000_515000	3.39739e-05	chr11_440000_450000	chr11_510000_520000
chr11_511426_519394	PTDSS2	chr11_455000_515000	1.44921e-09	chr11_450000_460000	chr11_510000_520000
chr11_654481_661373	RASSF7	chr11_555000_665000	0.00914007	chr11_550000_560000	chr11_660000_670000
chr11_737397_738822	RASSF7;MIR210HG	chr11_565000_735000	0.00827717	chr11_560000_570000	chr11_730000_740000
chr11_1060182_1061607	RP11-1391J7.1	chr11_855000_1065000	0.0469671	chr11_850000_860000	chr11_1060000_1070000
chr11_1544235_1545812	TOLLIP-AS1;TOLLIP	chr11_1325000_1545000	0.00691519	chr11_1320000_1330000	chr11_1540000_1550000
chr11_1544235_1545812	TOLLIP-AS1;TOLLIP	chr11_1335000_1545000	0.000174645	chr11_1330000_1340000	chr11_1540000_1550000
chr11_1841151_1842799	IFITM10	chr11_1765000_1845000	0.0239005	chr11_1760000_1770000	chr11_1840000_1850000
chr11_1841151_1842799	AC068580.6;IFITM10;RP11-295K3.1	chr11_1775000_1845000	4.754e-08	chr11_1770000_1780000	chr11_1840000_1850000
chr11_1841151_1842799	AC068580.6;RP11-295K3.1;CTSD	chr11_1785000_1845000	5.14978e-09	chr11_1780000_1790000	chr11_1840000_1850000
chr11_1961657_1964408	IFITM10	chr11_1765000_1965000	0.0357693	chr11_1760000_1770000	chr11_1960000_1970000
chr11_2172845_2173409	MRPL23	chr11_1975000_2175000	2.59482e-05	chr11_1970000_1980000	chr11_2170000_2180000
chr11_2172845_2173409	H19	chr11_2025000_2175000	1.84175e-09	chr11_2020000_2030000	chr11_2170000_2180000
chr11_4066219_4067321	RHOG	chr11_3865000_4065000	6.67034e-09	chr11_3860000_3870000	chr11_4060000_4070000
chr11_8937223_8938642	RPL27A	chr11_8705000_8935000	2.58507e-07	chr11_8700000_8710000	chr11_8930000_8940000
chr11_8944755_8947258	RPL27A	chr11_8705000_8945000	0.00459598	chr11_8700000_8710000	chr11_8940000_8950000
chr11_9590658_9592232;chr11_9588849_9590107;chr11_9592484_9593045	AC132192.1	chr11_9485000_9595000	0.00224317	chr11_9480000_9490000	chr11_9590000_9600000
chr11_9773642_9774098	WEE1	chr11_9595000_9775000	0.021617	chr11_9590000_9600000	chr11_9770000_9780000
chr11_9773642_9774098	SWAP70	chr11_9685000_9775000	0.0300365	chr11_9680000_9690000	chr11_9770000_9780000
chr11_10387945_10388673	SWAP70	chr11_9685000_10385000	0.000622235	chr11_9680000_9690000	chr11_10380000_10390000
chr11_10680473_10681786	RNF141	chr11_10565000_10685000	0.0388992	chr11_10560000_10570000	chr11_10680000_10690000
chr11_10924251_10925572	EIF4G2	chr11_10825000_10925000	0.00730039	chr11_10820000_10830000	chr11_10920000_10930000
chr11_10924251_10925572	EIF4G2	chr11_10835000_10925000	1.32216e-05	chr11_10830000_10840000	chr11_10920000_10930000
chr11_10952068_10954255;chr11_10955266_10956235;chr11_10954510_10955004	EIF4G2	chr11_10825000_10955000	5.9483e-07	chr11_10820000_10830000	chr11_10950000_10960000
chr11_10952068_10954255;chr11_10955266_10956235;chr11_10954510_10955004	EIF4G2	chr11_10835000_10955000	8.57123e-08	chr11_10830000_10840000	chr11_10950000_10960000
chr11_10952068_10954255;chr11_10955266_10956235;chr11_10954510_10955004	ZBED5	chr11_10875000_10955000	8.31069e-06	chr11_10870000_10880000	chr11_10950000_10960000
chr11_10952068_10954255;chr11_10955266_10956235;chr11_10954510_10955004	ZBED5	chr11_10885000_10955000	0.00927016	chr11_10880000_10890000	chr11_10950000_10960000
chr11_11804009_11805354	CTR9	chr11_10775000_11805000	0.00128185	chr11_10770000_10780000	chr11_11800000_11810000
chr11_11804009_11805354	EIF4G2	chr11_10825000_11805000	0.0108334	chr11_10820000_10830000	chr11_11800000_11810000
chr11_11804009_11805354	EIF4G2	chr11_10835000_11805000	8.48355e-07	chr11_10830000_10840000	chr11_11800000_11810000
chr11_12289288_12292293	DKK3	chr11_12035000_12295000	0.0294639	chr11_12030000_12040000	chr11_12290000_12300000
chr11_12289288_12292293	MICAL2	chr11_12115000_12295000	6.15887e-08	chr11_12110000_12120000	chr11_12290000_12300000
chr11_12823897_12825626;chr11_12829705_12830269	TEAD1	chr11_12695000_12825000	0.0246334	chr11_12690000_12700000	chr11_12820000_12830000
chr11_12834374_12836926;chr11_12839825_12840381;chr11_12829705_12830269;chr11_12830524_12832400	TEAD1	chr11_12695000_12835000	6.59463e-06	chr11_12690000_12700000	chr11_12830000_12840000
chr11_12913369_12915796;chr11_12910533_12911601	TEAD1	chr11_12695000_12915000	2.58659e-12	chr11_12690000_12700000	chr11_12910000_12920000
chr11_15862952_15863835	CTD-2010I16.1	chr11_6515000_15865000	0.0128826	chr11_6510000_6520000	chr11_15860000_15870000
chr11_18429583_18431026	GTF2H1;HPS5	chr11_18345000_18425000	0.00133101	chr11_18340000_18350000	chr11_18420000_18430000
chr11_27488132_27489304;chr11_27484490_27485503	CCDC34	chr11_27385000_27485000	0.0161938	chr11_27380000_27390000	chr11_27480000_27490000
chr11_27490592_27491222	CCDC34	chr11_27385000_27495000	1.01524e-05	chr11_27380000_27390000	chr11_27490000_27500000
chr11_33710298_33715394	CSTF3	chr11_33185000_33715000	4.82097e-06	chr11_33180000_33190000	chr11_33710000_33720000
chr11_33724826_33726560;chr11_33726866_33727686	CSTF3	chr11_33185000_33725000	0.0290947	chr11_33180000_33190000	chr11_33720000_33730000
chr11_35820445_35821087;chr11_35824886_35825369	FJX1	chr11_35645000_35825000	0.0120535	chr11_35640000_35650000	chr11_35820000_35830000
chr11_35820445_35821087;chr11_35824886_35825369	TRIM44	chr11_35685000_35825000	4.6459e-05	chr11_35680000_35690000	chr11_35820000_35830000
chr11_35843003_35843872	FJX1	chr11_35635000_35845000	0	chr11_35630000_35640000	chr11_35840000_35850000
chr11_35843003_35843872	FJX1	chr11_35645000_35845000	0.0143278	chr11_35640000_35650000	chr11_35840000_35850000
chr11_36028890_36029348	FJX1	chr11_35635000_36025000	0.0388043	chr11_35630000_35640000	chr11_36020000_36030000
chr11_36028890_36029348	RP11-698N11.4	chr11_35835000_36025000	0.0013762	chr11_35830000_35840000	chr11_36020000_36030000
chr11_36057517_36059716	FJX1	chr11_35635000_36055000	0.000195234	chr11_35630000_35640000	chr11_36050000_36060000
chr11_36094786_36095332	FJX1	chr11_35635000_36095000	9.35687e-06	chr11_35630000_35640000	chr11_36090000_36100000
chr11_36151669_36153009	FJX1	chr11_35635000_36155000	7.88704e-08	chr11_35630000_35640000	chr11_36150000_36160000
chr11_36151669_36153009	FJX1	chr11_35645000_36155000	0.000142187	chr11_35640000_35650000	chr11_36150000_36160000
chr11_36151669_36153009	TRIM44	chr11_35685000_36155000	0.0100181	chr11_35680000_35690000	chr11_36150000_36160000
chr11_36168005_36169836;chr11_36166649_36167760	RP11-698N11.4	chr11_35835000_36165000	0.0438081	chr11_35830000_35840000	chr11_36160000_36170000
chr11_36170031_36172692;chr11_36176935_36178382;chr11_36178979_36179474;chr11_36176234_36176723	FJX1	chr11_35635000_36175000	0	chr11_35630000_35640000	chr11_36170000_36180000
chr11_36170031_36172692;chr11_36176935_36178382;chr11_36178979_36179474;chr11_36176234_36176723	FJX1	chr11_35645000_36175000	1.85246e-06	chr11_35640000_35650000	chr11_36170000_36180000
chr11_36453002_36453825	FJX1	chr11_35635000_36455000	0.00515565	chr11_35630000_35640000	chr11_36450000_36460000
chr11_45094746_45095954	TP53I11	chr11_44975000_45095000	7.16592e-08	chr11_44970000_44980000	chr11_45090000_45100000
chr11_45108852_45112006;chr11_45112133_45112658	TP53I11	chr11_44975000_45115000	0	chr11_44970000_44980000	chr11_45110000_45120000
chr11_45123826_45124953	TP53I11	chr11_44975000_45125000	5.92948e-07	chr11_44970000_44980000	chr11_45120000_45130000
chr11_46319697_46320414;chr11_46320772_46322003	CTD-2589M5.5	chr11_46265000_46325000	0	chr11_46260000_46270000	chr11_46320000_46330000
chr11_46377206_46379763;chr11_46372624_46376141	CTD-2589M5.5	chr11_46265000_46375000	0.00903287	chr11_46260000_46270000	chr11_46370000_46380000
chr11_46574450_46575372	MDK	chr11_46405000_46575000	8.52965e-06	chr11_46400000_46410000	chr11_46570000_46580000
chr11_47286394_47287481	ARFGAP2;RP11-390K5.6	chr11_47195000_47285000	3.93431e-07	chr11_47190000_47200000	chr11_47280000_47290000
chr11_47286394_47287481	ARFGAP2;PACSIN3	chr11_47205000_47285000	3.7792e-09	chr11_47200000_47210000	chr11_47280000_47290000
chr11_47376427_47378219	RP11-390K5.6	chr11_47185000_47375000	1.12455e-05	chr11_47180000_47190000	chr11_47370000_47380000
chr11_47376427_47378219	ARFGAP2;RP11-390K5.6	chr11_47195000_47375000	2.27094e-09	chr11_47190000_47200000	chr11_47370000_47380000
chr11_47376427_47378219	ARFGAP2;PACSIN3	chr11_47205000_47375000	2.0653e-10	chr11_47200000_47210000	chr11_47370000_47380000
chr11_47376427_47378219	DDB2	chr11_47235000_47375000	0.0355534	chr11_47230000_47240000	chr11_47370000_47380000
chr11_47376427_47378219	ACP2	chr11_47265000_47375000	0.0248057	chr11_47260000_47270000	chr11_47370000_47380000
chr11_47376427_47378219	ACP2	chr11_47275000_47375000	0.00175951	chr11_47270000_47280000	chr11_47370000_47380000
chr11_47376427_47378219	MADD	chr11_47285000_47375000	3.10075e-09	chr11_47280000_47290000	chr11_47370000_47380000
chr11_47376427_47378219	MADD	chr11_47295000_47375000	2.85162e-05	chr11_47290000_47300000	chr11_47370000_47380000
chr11_47488233_47489437	TTC17	chr11_43375000_47485000	0.0358331	chr11_43370000_43380000	chr11_47480000_47490000
chr11_57566494_57567175;chr11_57564179_57565952	C11orf31	chr11_57505000_57565000	0.00226404	chr11_57500000_57510000	chr11_57560000_57570000
chr11_58340187_58341012	TNKS1BP1	chr11_57095000_58345000	0.00151696	chr11_57090000_57100000	chr11_58340000_58350000
chr11_58555349_58556638	CNTF	chr11_58395000_58555000	2.72155e-07	chr11_58390000_58400000	chr11_58550000_58560000
chr11_60684003_60684758	CCDC86	chr11_60605000_60685000	0.0466055	chr11_60600000_60610000	chr11_60680000_60690000
chr11_60897027_60898990	CCDC86	chr11_60605000_60895000	0.000243766	chr11_60600000_60610000	chr11_60890000_60900000
chr11_60897027_60898990	TMEM109;PRPF19	chr11_60675000_60895000	0.000198694	chr11_60670000_60680000	chr11_60890000_60900000
chr11_60897027_60898990	TMEM109;TMEM132A	chr11_60685000_60895000	4.98524e-05	chr11_60680000_60690000	chr11_60890000_60900000
chr11_60897027_60898990	TMEM132A	chr11_60695000_60895000	0.00010757	chr11_60690000_60700000	chr11_60890000_60900000
chr11_60920314_60921554	CCDC86	chr11_60605000_60925000	7.26679e-07	chr11_60600000_60610000	chr11_60920000_60930000
chr11_60920314_60921554	CCDC86	chr11_60615000_60925000	1.66887e-07	chr11_60610000_60620000	chr11_60920000_60930000
chr11_60920314_60921554	TMEM109;PRPF19	chr11_60675000_60925000	9.14654e-05	chr11_60670000_60680000	chr11_60920000_60930000
chr11_60920314_60921554	TMEM109;TMEM132A	chr11_60685000_60925000	1.85169e-09	chr11_60680000_60690000	chr11_60920000_60930000
chr11_61149864_61151080	DAK	chr11_61095000_61155000	0	chr11_61090000_61100000	chr11_61150000_61160000
chr11_61631712_61635426	FADS2;FEN1;TMEM258	chr11_61565000_61635000	0.00107701	chr11_61560000_61570000	chr11_61630000_61640000
chr11_61727756_61731639;chr11_61726447_61727485	FADS2;FEN1;TMEM258	chr11_61565000_61725000	0.000121298	chr11_61560000_61570000	chr11_61720000_61730000
chr11_61727756_61731639;chr11_61731982_61732513;chr11_61737830_61744820	FADS3	chr11_61665000_61735000	0.000437569	chr11_61660000_61670000	chr11_61730000_61740000
chr11_61791559_61794090;chr11_61797813_61798832	AP003733.1;FTH1	chr11_61735000_61795000	0	chr11_61730000_61740000	chr11_61790000_61800000
chr11_61808890_61810151	AP003733.1;FTH1	chr11_61735000_61805000	0	chr11_61730000_61740000	chr11_61800000_61810000
chr11_61811361_61812751;chr11_61808890_61810151;chr11_61813473_61815695;chr11_61815947_61816629	FADS2;FEN1;TMEM258	chr11_61555000_61815000	0.0436275	chr11_61550000_61560000	chr11_61810000_61820000
chr11_61811361_61812751;chr11_61808890_61810151;chr11_61813473_61815695;chr11_61815947_61816629	FADS2;FEN1;TMEM258	chr11_61565000_61815000	0.000854708	chr11_61560000_61570000	chr11_61810000_61820000
chr11_61811361_61812751;chr11_61808890_61810151;chr11_61813473_61815695;chr11_61815947_61816629	FADS3	chr11_61665000_61815000	2.59354e-08	chr11_61660000_61670000	chr11_61810000_61820000
chr11_61811361_61812751;chr11_61808890_61810151;chr11_61813473_61815695;chr11_61815947_61816629	AP003733.1;FTH1	chr11_61735000_61815000	0	chr11_61730000_61740000	chr11_61810000_61820000
chr11_62626853_62631024;chr11_62625743_62626230	TTC9C;HNRNPUL2;HNRNPUL2-BSCL2	chr11_62495000_62625000	0.000114688	chr11_62490000_62500000	chr11_62620000_62630000
chr11_62626853_62631024;chr11_62625743_62626230	TMEM223;TMEM179B;RP11-727F15.12	chr11_62555000_62625000	7.46101e-05	chr11_62550000_62560000	chr11_62620000_62630000
chr11_62626853_62631024;chr11_62625743_62626230	TMEM223	chr11_62565000_62625000	0.021794	chr11_62560000_62570000	chr11_62620000_62630000
chr11_62626853_62631024	TAF6L	chr11_62545000_62635000	0.000151858	chr11_62540000_62550000	chr11_62630000_62640000
chr11_62626853_62631024	TMEM223;TMEM179B;RP11-727F15.12	chr11_62555000_62635000	0.00208443	chr11_62550000_62560000	chr11_62630000_62640000
chr11_62626853_62631024	TMEM223	chr11_62565000_62635000	3.8967e-05	chr11_62560000_62570000	chr11_62630000_62640000
chr11_62626853_62631024	NXF1	chr11_62575000_62635000	0.000215801	chr11_62570000_62580000	chr11_62630000_62640000
chr11_63711797_63714036	C11orf95	chr11_63535000_63715000	4.03285e-05	chr11_63530000_63540000	chr11_63710000_63720000
chr11_63711797_63714036	C11orf84	chr11_63575000_63715000	0.0102065	chr11_63570000_63580000	chr11_63710000_63720000
chr11_63711797_63714036	C11orf84	chr11_63585000_63715000	1.22203e-10	chr11_63580000_63590000	chr11_63710000_63720000
chr11_63711797_63714036	MARK2	chr11_63605000_63715000	0	chr11_63600000_63610000	chr11_63710000_63720000
chr11_63725062_63730768	C11orf95	chr11_63535000_63725000	0.0029401	chr11_63530000_63540000	chr11_63720000_63730000
chr11_63725062_63730768	C11orf84	chr11_63585000_63725000	5.52529e-05	chr11_63580000_63590000	chr11_63720000_63730000
chr11_63725062_63730768	MARK2	chr11_63605000_63725000	0	chr11_63600000_63610000	chr11_63720000_63730000
chr11_63725062_63730768	C11orf84	chr11_63585000_63735000	0.0432355	chr11_63580000_63590000	chr11_63730000_63740000
chr11_63725062_63730768	MARK2	chr11_63605000_63735000	0.00020082	chr11_63600000_63610000	chr11_63730000_63740000
chr11_63912640_63914854	COX8A	chr11_63745000_63915000	0.020544	chr11_63740000_63750000	chr11_63910000_63920000
chr11_63912640_63914854	OTUB1	chr11_63755000_63915000	0.000260129	chr11_63750000_63760000	chr11_63910000_63920000
chr11_64770921_64776383;chr11_64778519_64779064	EHD1	chr11_64655000_64775000	7.02487e-06	chr11_64650000_64660000	chr11_64770000_64780000
chr11_64770921_64776383;chr11_64778519_64779064	PPP2R5B;ATG2A	chr11_64685000_64775000	0	chr11_64680000_64690000	chr11_64770000_64780000
chr11_65535063_65535745;chr11_65534328_65534900	KAT5	chr11_65475000_65535000	0.00176431	chr11_65470000_65480000	chr11_65530000_65540000
chr11_65584741_65586128	RELA	chr11_65435000_65585000	0.00884885	chr11_65430000_65440000	chr11_65580000_65590000
chr11_65584741_65586128	KAT5	chr11_65475000_65585000	0	chr11_65470000_65480000	chr11_65580000_65590000
chr11_65584741_65586128	KAT5;RNASEH2C	chr11_65485000_65585000	0	chr11_65480000_65490000	chr11_65580000_65590000
chr11_65584741_65586128	RNASEH2C	chr11_65495000_65585000	7.01637e-08	chr11_65490000_65500000	chr11_65580000_65590000
chr11_65740394_65742151	KAT5	chr11_65475000_65745000	0.0148973	chr11_65470000_65480000	chr11_65740000_65750000
chr11_65740394_65742151	KAT5;RNASEH2C	chr11_65485000_65745000	0.000968614	chr11_65480000_65490000	chr11_65740000_65750000
chr11_65740394_65742151	MUS81;CFL1	chr11_65625000_65745000	8.29796e-05	chr11_65620000_65630000	chr11_65740000_65750000
chr11_65740394_65742151	CFL1;EFEMP2	chr11_65635000_65745000	0.000193349	chr11_65630000_65640000	chr11_65740000_65750000
chr11_65740394_65742151	EFEMP2	chr11_65645000_65745000	0	chr11_65640000_65650000	chr11_65740000_65750000
chr11_65740394_65742151	CCDC85B;FIBP	chr11_65655000_65745000	1.81688e-11	chr11_65650000_65660000	chr11_65740000_65750000
chr11_65740394_65742151	FOSL1	chr11_65665000_65745000	1.92423e-07	chr11_65660000_65670000	chr11_65740000_65750000
chr11_65740394_65742151	FOSL1	chr11_65675000_65745000	0.00149529	chr11_65670000_65680000	chr11_65740000_65750000
chr11_65740394_65742151	DRAP1;C11orf68	chr11_65685000_65745000	0.00419565	chr11_65680000_65690000	chr11_65740000_65750000
chr11_65756811_65757846	KAT5	chr11_65475000_65755000	1.36025e-10	chr11_65470000_65480000	chr11_65750000_65760000
chr11_65756811_65757846	KAT5;RNASEH2C	chr11_65485000_65755000	1.09288e-06	chr11_65480000_65490000	chr11_65750000_65760000
chr11_65756811_65757846	AP5B1	chr11_65555000_65755000	0.039337	chr11_65550000_65560000	chr11_65750000_65760000
chr11_65756811_65757846	MUS81;CFL1	chr11_65625000_65755000	0	chr11_65620000_65630000	chr11_65750000_65760000
chr11_65756811_65757846	EFEMP2	chr11_65645000_65755000	0	chr11_65640000_65650000	chr11_65750000_65760000
chr11_65756811_65757846	CCDC85B;FIBP	chr11_65655000_65755000	0	chr11_65650000_65660000	chr11_65750000_65760000
chr11_65756811_65757846	FOSL1	chr11_65665000_65755000	0.00229544	chr11_65660000_65670000	chr11_65750000_65760000
chr11_65756811_65757846	FOSL1	chr11_65675000_65755000	0.002279	chr11_65670000_65680000	chr11_65750000_65760000
chr11_65756811_65757846	DRAP1;C11orf68	chr11_65685000_65755000	0.00528436	chr11_65680000_65690000	chr11_65750000_65760000
chr11_65775765_65776761	RELA	chr11_65425000_65775000	0.0160848	chr11_65420000_65430000	chr11_65770000_65780000
chr11_65775765_65776761	KAT5;RNASEH2C	chr11_65485000_65775000	1.68583e-05	chr11_65480000_65490000	chr11_65770000_65780000
chr11_65775765_65776761	EFEMP2	chr11_65645000_65775000	0.000143156	chr11_65640000_65650000	chr11_65770000_65780000
chr11_65775765_65776761	CCDC85B;FIBP	chr11_65655000_65775000	0.00301634	chr11_65650000_65660000	chr11_65770000_65780000
chr11_65781407_65784511	CCDC85B;FIBP	chr11_65655000_65785000	0.000171573	chr11_65650000_65660000	chr11_65780000_65790000
chr11_65894103_65895176	PACS1	chr11_65835000_65895000	9.54559e-06	chr11_65830000_65840000	chr11_65890000_65900000
chr11_65909278_65910217	PACS1	chr11_65835000_65905000	1.63151e-05	chr11_65830000_65840000	chr11_65900000_65910000
chr11_65909278_65910217	SF3B2	chr11_65825000_65915000	0.0489798	chr11_65820000_65830000	chr11_65910000_65920000
chr11_65909278_65910217	PACS1	chr11_65835000_65915000	2.21991e-05	chr11_65830000_65840000	chr11_65910000_65920000
chr11_66132243_66134621	YIF1A	chr11_66055000_66135000	0.00921925	chr11_66050000_66060000	chr11_66130000_66140000
chr11_66603527_66604381	CTD-3074O7.12	chr11_66305000_66605000	0.0328008	chr11_66300000_66310000	chr11_66600000_66610000
chr11_66603527_66604381	CCS	chr11_66365000_66605000	0.00342913	chr11_66360000_66370000	chr11_66600000_66610000
chr11_66603527_66604381	RP11-658F2.8	chr11_66435000_66605000	3.1613e-07	chr11_66430000_66440000	chr11_66600000_66610000
chr11_66603527_66604381	RBM4B	chr11_66445000_66605000	0	chr11_66440000_66450000	chr11_66600000_66610000
chr11_66603527_66604381	SPTBN2	chr11_66495000_66605000	0.0013663	chr11_66490000_66500000	chr11_66600000_66610000
chr11_66603527_66604381	RP11-658F2.3	chr11_66525000_66605000	0.0130713	chr11_66520000_66530000	chr11_66600000_66610000
chr11_66747357_66756116	RCE1	chr11_66605000_66745000	1.81253e-07	chr11_66600000_66610000	chr11_66740000_66750000
chr11_66747357_66756116	RCE1	chr11_66615000_66745000	0	chr11_66610000_66620000	chr11_66740000_66750000
chr11_66747357_66756116	LRFN4	chr11_66625000_66745000	8.78086e-07	chr11_66620000_66630000	chr11_66740000_66750000
chr11_66747357_66756116	LRFN4	chr11_66625000_66755000	0.0190604	chr11_66620000_66630000	chr11_66750000_66760000
chr11_67016066_67016613	RHOD	chr11_66825000_67015000	1.62485e-08	chr11_66820000_66830000	chr11_67010000_67020000
chr11_67025630_67027240	RHOD	chr11_66825000_67025000	0.000122064	chr11_66820000_66830000	chr11_67020000_67030000
chr11_67025630_67027240	KDM2A	chr11_66885000_67025000	0.0199613	chr11_66880000_66890000	chr11_67020000_67030000
chr11_67111726_67114868;chr11_67115291_67116521;chr11_67116737_67117654	ADRBK1	chr11_67035000_67115000	0.00811187	chr11_67030000_67040000	chr11_67110000_67120000
chr11_67151752_67153476	ADRBK1	chr11_67035000_67155000	0.0490419	chr11_67030000_67040000	chr11_67150000_67160000
chr11_67359817_67361669;chr11_67355965_67356870	CDK2AP2;PITPNM1	chr11_67275000_67355000	0.0343788	chr11_67270000_67280000	chr11_67350000_67360000
chr11_67912847_67914629	TCIRG1;NDUFS8	chr11_67805000_67915000	0.000433499	chr11_67800000_67810000	chr11_67910000_67920000
chr11_67912847_67914629	RP11-802E16.3	chr11_67825000_67915000	0.00216875	chr11_67820000_67830000	chr11_67910000_67920000
chr11_68069628_68070888	SUV420H1	chr11_67975000_68065000	0.0234963	chr11_67970000_67980000	chr11_68060000_68070000
chr11_68069628_68070888	SUV420H1	chr11_67985000_68075000	0.00126874	chr11_67980000_67990000	chr11_68070000_68080000
chr11_68147251_68151188	C11orf24	chr11_68035000_68145000	0.000258001	chr11_68030000_68040000	chr11_68140000_68150000
chr11_68147251_68151188	LRP5	chr11_68075000_68145000	0.00903006	chr11_68070000_68080000	chr11_68140000_68150000
chr11_68147251_68151188	LRP5	chr11_68085000_68145000	0.022745	chr11_68080000_68090000	chr11_68140000_68150000
chr11_68147251_68151188	C11orf24	chr11_68035000_68155000	4.61175e-10	chr11_68030000_68040000	chr11_68150000_68160000
chr11_68147251_68151188	LRP5	chr11_68075000_68155000	5.21345e-10	chr11_68070000_68080000	chr11_68150000_68160000
chr11_68147251_68151188	LRP5	chr11_68085000_68155000	3.79821e-08	chr11_68080000_68090000	chr11_68150000_68160000
chr11_70136911_70137507	FADD;RP11-805J14.5	chr11_70055000_70135000	0.00154406	chr11_70050000_70060000	chr11_70130000_70140000
chr11_71882951_71886109	IL18BP	chr11_71715000_71885000	0.0496144	chr11_71710000_71720000	chr11_71880000_71890000
chr11_71882951_71886109	LAMTOR1	chr11_71815000_71885000	0.00158151	chr11_71810000_71820000	chr11_71880000_71890000
chr11_71882951_71886109	ANAPC15	chr11_71825000_71885000	0.00355268	chr11_71820000_71830000	chr11_71880000_71890000
chr11_71891357_71894712	IL18BP	chr11_71705000_71895000	0.0225216	chr11_71700000_71710000	chr11_71890000_71900000
chr11_71891357_71894712	IL18BP	chr11_71715000_71895000	0.000109174	chr11_71710000_71720000	chr11_71890000_71900000
chr11_71891357_71894712	RP11-849H4.4	chr11_71725000_71895000	5.66145e-05	chr11_71720000_71730000	chr11_71890000_71900000
chr11_71891357_71894712	NUMA1	chr11_71795000_71895000	0.00795285	chr11_71790000_71800000	chr11_71890000_71900000
chr11_71891357_71894712	LAMTOR1	chr11_71815000_71895000	7.39594e-10	chr11_71810000_71820000	chr11_71890000_71900000
chr11_71891357_71894712	ANAPC15	chr11_71825000_71895000	1.36836e-05	chr11_71820000_71830000	chr11_71890000_71900000
chr11_72896102_72900128	ARAP1	chr11_72505000_72895000	0.0200187	chr11_72500000_72510000	chr11_72890000_72900000
chr11_72896102_72900128	ATG16L2	chr11_72525000_72895000	4.59986e-10	chr11_72520000_72530000	chr11_72890000_72900000
chr11_72901347_72907220;chr11_72896102_72900128	ARAP1	chr11_72505000_72905000	0.0373218	chr11_72500000_72510000	chr11_72900000_72910000
chr11_77750900_77752445	RSF1	chr11_77535000_77755000	0.00297729	chr11_77530000_77540000	chr11_77750000_77760000
chr11_78272728_78273709;chr11_78274121_78274763	AP000580.1	chr11_77525000_78275000	0.0144436	chr11_77520000_77530000	chr11_78270000_78280000
chr11_78272728_78273709;chr11_78274121_78274763	KCTD21	chr11_77905000_78275000	0.00378359	chr11_77900000_77910000	chr11_78270000_78280000
chr11_85884380_85886472	PICALM	chr11_85785000_85885000	0.000662568	chr11_85780000_85790000	chr11_85880000_85890000
chr11_88144551_88145575;chr11_88142804_88143631	CTSC	chr11_88075000_88145000	0.0302474	chr11_88070000_88080000	chr11_88140000_88150000
chr11_94866879_94868301;chr11_94868505_94869179	CWC15	chr11_94705000_94865000	0.00122543	chr11_94700000_94710000	chr11_94860000_94870000
chr11_94866879_94868301;chr11_94868505_94869179	SRSF8	chr11_94805000_94865000	5.10633e-05	chr11_94800000_94810000	chr11_94860000_94870000
chr11_94880467_94881002	SRSF8	chr11_94805000_94885000	0.000177217	chr11_94800000_94810000	chr11_94880000_94890000
chr11_94880467_94881002	ENDOD1	chr11_94825000_94885000	0.00142283	chr11_94820000_94830000	chr11_94880000_94890000
chr11_95186654_95187699	SESN3	chr11_94965000_95185000	0.0343226	chr11_94960000_94970000	chr11_95180000_95190000
chr11_95245315_95245913	SESN3	chr11_94965000_95245000	0.000153102	chr11_94960000_94970000	chr11_95240000_95250000
chr11_96143948_96145002	SRSF8	chr11_94805000_96145000	0.00713807	chr11_94800000_94810000	chr11_96140000_96150000
chr11_96143948_96145002	CEP57;FAM76B	chr11_95525000_96145000	1.58171e-05	chr11_95520000_95530000	chr11_96140000_96150000
chr11_96143948_96145002	AP001877.1	chr11_95555000_96145000	0.00011641	chr11_95550000_95560000	chr11_96140000_96150000
chr11_96143948_96145002	MTMR2	chr11_95655000_96145000	5.72776e-05	chr11_95650000_95660000	chr11_96140000_96150000
chr11_102049424_102050051;chr11_102048023_102048684;chr11_102041229_102041847;chr11_102042466_102043338	YAP1	chr11_101985000_102045000	5.26294e-05	chr11_101980000_101990000	chr11_102040000_102050000
chr11_102049424_102050051	YAP1	chr11_101985000_102055000	9.8808e-06	chr11_101980000_101990000	chr11_102050000_102060000
chr11_102092036_102094532	YAP1	chr11_101985000_102095000	0.00407747	chr11_101980000_101990000	chr11_102090000_102100000
chr11_102126467_102128063;chr11_102124177_102125043	YAP1	chr11_101985000_102125000	0.00261292	chr11_101980000_101990000	chr11_102120000_102130000
chr11_102138439_102141296	YAP1	chr11_101985000_102135000	0.000470459	chr11_101980000_101990000	chr11_102130000_102140000
chr11_102138439_102141296;chr11_102141901_102142408	YAP1	chr11_101975000_102145000	0.0321715	chr11_101970000_101980000	chr11_102140000_102150000
chr11_102138439_102141296;chr11_102141901_102142408	YAP1	chr11_101985000_102145000	0.00519705	chr11_101980000_101990000	chr11_102140000_102150000
chr11_102469583_102470283	BIRC3	chr11_102195000_102465000	0.025186	chr11_102190000_102200000	chr11_102460000_102470000
chr11_102469583_102470283	BIRC2	chr11_102215000_102465000	0.00785233	chr11_102210000_102220000	chr11_102460000_102470000
chr11_110236500_110237407	RDX	chr11_110165000_110235000	0.0103009	chr11_110160000_110170000	chr11_110230000_110240000
chr11_111802624_111803303	C11orf1;FDXACB1	chr11_111745000_111805000	0.00666576	chr11_111740000_111750000	chr11_111800000_111810000
chr11_112032067_112032686;chr11_112029687_112030201	SDHD;TIMM8B	chr11_111955000_112035000	0.0305242	chr11_111950000_111960000	chr11_112030000_112040000
chr11_116979201_116980561	BUD13	chr11_116645000_116975000	0.00190692	chr11_116640000_116650000	chr11_116970000_116980000
chr11_116979201_116980561	ZNF259	chr11_116655000_116975000	0	chr11_116650000_116660000	chr11_116970000_116980000
chr11_116979201_116980561	ZNF259	chr11_116665000_116975000	3.29023e-06	chr11_116660000_116670000	chr11_116970000_116980000
chr11_116979201_116980561	BUD13	chr11_116645000_116985000	0.00196958	chr11_116640000_116650000	chr11_116980000_116990000
chr11_116979201_116980561	ZNF259	chr11_116655000_116985000	0.00046469	chr11_116650000_116660000	chr11_116980000_116990000
chr11_117019627_117021255	BUD13	chr11_116645000_117015000	0.0171305	chr11_116640000_116650000	chr11_117010000_117020000
chr11_117019627_117021255	ZNF259	chr11_116655000_117015000	0.00425804	chr11_116650000_116660000	chr11_117010000_117020000
chr11_117019627_117021255	BUD13	chr11_116645000_117025000	0.0474201	chr11_116640000_116650000	chr11_117020000_117030000
chr11_117019627_117021255	ZNF259	chr11_116655000_117025000	0.000636994	chr11_116650000_116660000	chr11_117020000_117030000
chr11_118526235_118532833	PHLDB1	chr11_118475000_118535000	0.0245835	chr11_118470000_118480000	chr11_118530000_118540000
chr11_118765080_118769987	DDX6	chr11_118655000_118765000	3.20673e-07	chr11_118650000_118660000	chr11_118760000_118770000
chr11_118765080_118769987	DDX6	chr11_118665000_118765000	6.23848e-07	chr11_118660000_118670000	chr11_118760000_118770000
chr11_119176732_119177617	HINFP	chr11_118995000_119175000	0.00338936	chr11_118990000_119000000	chr11_119170000_119180000
chr11_119176732_119177617	CBL	chr11_119075000_119175000	0.0462173	chr11_119070000_119080000	chr11_119170000_119180000
chr11_119345128_119346523;chr11_119340215_119342545	RNF26;RP11-334E6.10	chr11_119205000_119345000	0.00022051	chr11_119200000_119210000	chr11_119340000_119350000
chr11_119345128_119346523;chr11_119340215_119342545	C1QTNF5;RP11-334E6.10	chr11_119215000_119345000	0.000364109	chr11_119210000_119220000	chr11_119340000_119350000
chr11_119925265_119927963;chr11_119928169_119929408	RP11-334E6.12;THY1	chr11_119295000_119925000	0.00149969	chr11_119290000_119300000	chr11_119920000_119930000
chr11_120301507_120302232	TMEM136	chr11_120195000_120305000	0.00195461	chr11_120190000_120200000	chr11_120300000_120310000
chr11_120301507_120302232	ARHGEF12	chr11_120205000_120305000	0	chr11_120200000_120210000	chr11_120300000_120310000
chr11_121411743_121412217;chr11_121410915_121411386	SORL1	chr11_121325000_121415000	1.89194e-06	chr11_121320000_121330000	chr11_121410000_121420000
chr11_121420608_121421654	SORL1	chr11_121325000_121425000	0.000474446	chr11_121320000_121330000	chr11_121420000_121430000
chr11_121466094_121468832	SC5D	chr11_121165000_121465000	1.4614e-09	chr11_121160000_121170000	chr11_121460000_121470000
chr11_121466094_121468832	SORL1	chr11_121325000_121465000	8.73292e-11	chr11_121320000_121330000	chr11_121460000_121470000
chr11_124706450_124707069	SPA17	chr11_124545000_124705000	9.26427e-06	chr11_124540000_124550000	chr11_124700000_124710000
chr11_126283015_126287400	ST3GAL4	chr11_126225000_126285000	4.93953e-06	chr11_126220000_126230000	chr11_126280000_126290000
chr11_126299937_126303524	DCPS	chr11_126175000_126305000	9.0369e-09	chr11_126170000_126180000	chr11_126300000_126310000
chr11_128040862_128041554	DCPS	chr11_126175000_128045000	0.043993	chr11_126170000_126180000	chr11_128040000_128050000
chr11_128150116_128150713	RP11-702B10.2	chr11_128045000_128155000	4.93825e-12	chr11_128040000_128050000	chr11_128150000_128160000
chr11_128150116_128150713	RP11-702B10.2	chr11_128055000_128155000	0.00728027	chr11_128050000_128060000	chr11_128150000_128160000
chr11_128323209_128323774	RP11-702B10.2	chr11_128045000_128325000	0.0466118	chr11_128040000_128050000	chr11_128320000_128330000
chr11_128357974_128358743;chr11_128358912_128359618;chr11_128352434_128352961	RP11-702B10.2	chr11_128045000_128355000	0.0170784	chr11_128040000_128050000	chr11_128350000_128360000
chr11_128378694_128379123;chr11_128369482_128370235	RP11-702B10.2	chr11_128045000_128375000	0.00516368	chr11_128040000_128050000	chr11_128370000_128380000
chr11_129993269_129994298	NFRKB	chr11_129765000_129995000	1.81696e-05	chr11_129760000_129770000	chr11_129990000_130000000
chr11_130503931_130507724;chr11_130500655_130501146;chr11_130507990_130508483	ADAMTS15	chr11_130315000_130505000	6.93829e-09	chr11_130310000_130320000	chr11_130500000_130510000
chr11_130632073_130633463	ADAMTS15	chr11_130315000_130635000	0.0110751	chr11_130310000_130320000	chr11_130630000_130640000
chr11_130632073_130633463	ADAMTS15	chr11_130325000_130635000	4.98004e-05	chr11_130320000_130330000	chr11_130630000_130640000
chr11_130642058_130643480	ADAMTS15	chr11_130315000_130645000	0.00884126	chr11_130310000_130320000	chr11_130640000_130650000
chr11_130642058_130643480	ADAMTS15	chr11_130325000_130645000	0.00293415	chr11_130320000_130330000	chr11_130640000_130650000
chr11_130656310_130657702	ADAMTS15	chr11_130315000_130655000	0.00620878	chr11_130310000_130320000	chr11_130650000_130660000
chr11_130656310_130657702	ADAMTS15	chr11_130325000_130655000	0.00198566	chr11_130320000_130330000	chr11_130650000_130660000
chr11_130766804_130767867	STT3A	chr11_125465000_130765000	0.00989152	chr11_125460000_125470000	chr11_130760000_130770000
chr11_130766804_130767867	ADAMTS15	chr11_130315000_130765000	2.82275e-06	chr11_130310000_130320000	chr11_130760000_130770000
chr11_130766804_130767867	ADAMTS15	chr11_130325000_130765000	0.00569831	chr11_130320000_130330000	chr11_130760000_130770000
chr12_926213_927279	WNK1	chr12_865000_925000	1.21742e-07	chr12_860000_870000	chr12_920000_930000
chr12_6380484_6384223;chr12_6387072_6391238	CD9	chr12_6305000_6385000	0	chr12_6300000_6310000	chr12_6380000_6390000
chr12_6380484_6384223;chr12_6387072_6391238	CD9	chr12_6315000_6385000	0	chr12_6310000_6320000	chr12_6380000_6390000
chr12_6395638_6398501;chr12_6394365_6395213;chr12_6387072_6391238	CD9	chr12_6305000_6395000	0	chr12_6300000_6310000	chr12_6390000_6400000
chr12_6395638_6398501;chr12_6394365_6395213;chr12_6387072_6391238	CD9	chr12_6315000_6395000	7.15474e-09	chr12_6310000_6320000	chr12_6390000_6400000
chr12_6403796_6406087;chr12_6402278_6403547	CD9	chr12_6305000_6405000	0.00714504	chr12_6300000_6310000	chr12_6400000_6410000
chr12_7146085_7147596	U47924.30;PHB2	chr12_7085000_7145000	0.000352029	chr12_7080000_7090000	chr12_7140000_7150000
chr12_8179045_8180430	PEX5	chr12_7335000_8175000	0.0314347	chr12_7330000_7340000	chr12_8170000_8180000
chr12_10548292_10549272	NECAP1	chr12_8235000_10545000	0.0303896	chr12_8230000_8240000	chr12_10540000_10550000
chr12_13035773_13037786;chr12_13030619_13031732	DDX47	chr12_12965000_13035000	0.000298036	chr12_12960000_12970000	chr12_13030000_13040000
chr12_13048497_13049095	DDX47	chr12_12965000_13045000	0	chr12_12960000_12970000	chr12_13040000_13050000
chr12_13052646_13055097;chr12_13055326_13057575;chr12_13051857_13052533	DDX47	chr12_12965000_13055000	0.00026213	chr12_12960000_12970000	chr12_13050000_13060000
chr12_13145073_13145726	RP11-59H1.4	chr12_12925000_13145000	0.00783407	chr12_12920000_12930000	chr12_13140000_13150000
chr12_26439940_26442042	BHLHE41	chr12_26275000_26445000	0.001572	chr12_26270000_26280000	chr12_26440000_26450000
chr12_26439940_26442042	BHLHE41	chr12_26285000_26445000	0.00190819	chr12_26280000_26290000	chr12_26440000_26450000
chr12_26844365_26844886	BHLHE41	chr12_26275000_26845000	0.015412	chr12_26270000_26280000	chr12_26840000_26850000
chr12_27779154_27780070;chr12_27772988_27773444	KRAS	chr12_25405000_27775000	0.0106484	chr12_25400000_25410000	chr12_27770000_27780000
chr12_28075609_28076214	KLHL42	chr12_27935000_28075000	0.00207175	chr12_27930000_27940000	chr12_28070000_28080000
chr12_28185931_28186410	PTHLH	chr12_28125000_28185000	0.0148443	chr12_28120000_28130000	chr12_28180000_28190000
chr12_28283461_28283992	PTHLH	chr12_28125000_28285000	0.000194015	chr12_28120000_28130000	chr12_28280000_28290000
chr12_32269300_32269812;chr12_32267815_32268245	FAM60A	chr12_31475000_32265000	0.0362528	chr12_31470000_31480000	chr12_32260000_32270000
chr12_33053553_33054708;chr12_33059711_33060223	YARS2	chr12_32905000_33055000	0.0236606	chr12_32900000_32910000	chr12_33050000_33060000
chr12_33072716_33074616;chr12_33071553_33072411;chr12_33074773_33076204;chr12_33070381_33070941	YARS2	chr12_32905000_33075000	0.000674025	chr12_32900000_32910000	chr12_33070000_33080000
chr12_33072716_33074616;chr12_33071553_33072411;chr12_33074773_33076204;chr12_33070381_33070941	YARS2	chr12_32915000_33075000	6.28577e-07	chr12_32910000_32920000	chr12_33070000_33080000
chr12_43699618_43700246	ZCRB1	chr12_42715000_43705000	0.0377695	chr12_42710000_42720000	chr12_43700000_43710000
chr12_45809139_45809803	ANO6	chr12_45605000_45805000	0.0165328	chr12_45600000_45610000	chr12_45800000_45810000
chr12_46942635_46944053	SLC38A2	chr12_46765000_46945000	9.65518e-05	chr12_46760000_46770000	chr12_46940000_46950000
chr12_46955175_46955867	SLC38A2	chr12_46765000_46955000	0.000157663	chr12_46760000_46770000	chr12_46950000_46960000
chr12_47059735_47060241;chr12_47056975_47057470	SLC38A2	chr12_46765000_47055000	3.29235e-07	chr12_46760000_46770000	chr12_47050000_47060000
chr12_47069515_47070182;chr12_47059735_47060241	SLC38A2	chr12_46765000_47065000	4.63348e-09	chr12_46760000_46770000	chr12_47060000_47070000
chr12_47069515_47070182;chr12_47070639_47071645	SCAF11	chr12_46385000_47075000	0.032413	chr12_46380000_46390000	chr12_47070000_47080000
chr12_47069515_47070182;chr12_47070639_47071645	SLC38A1	chr12_46665000_47075000	0.000113383	chr12_46660000_46670000	chr12_47070000_47080000
chr12_47069515_47070182;chr12_47070639_47071645	SLC38A2	chr12_46765000_47075000	7.78627e-12	chr12_46760000_46770000	chr12_47070000_47080000
chr12_47302273_47303152	SLC38A2	chr12_46765000_47305000	0.00465577	chr12_46760000_46770000	chr12_47300000_47310000
chr12_47358189_47358837	SLC38A1	chr12_46665000_47355000	0.000142628	chr12_46660000_46670000	chr12_47350000_47360000
chr12_47358189_47358837	SLC38A2	chr12_46765000_47355000	0.00589496	chr12_46760000_46770000	chr12_47350000_47360000
chr12_47376491_47378017	SLC38A1	chr12_46665000_47375000	0.00671948	chr12_46660000_46670000	chr12_47370000_47380000
chr12_47376491_47378017	SLC38A2	chr12_46765000_47375000	9.89128e-07	chr12_46760000_46770000	chr12_47370000_47380000
chr12_47411677_47412791	SCAF11	chr12_46385000_47415000	0.0323769	chr12_46380000_46390000	chr12_47410000_47420000
chr12_47411677_47412791	SLC38A1	chr12_46665000_47415000	2.77131e-05	chr12_46660000_46670000	chr12_47410000_47420000
chr12_47411677_47412791	SLC38A2	chr12_46765000_47415000	0.000554586	chr12_46760000_46770000	chr12_47410000_47420000
chr12_47613672_47614624	AMIGO2	chr12_47475000_47615000	0.000793247	chr12_47470000_47480000	chr12_47610000_47620000
chr12_47698261_47699668;chr12_47697212_47697834	AMIGO2	chr12_47475000_47695000	0	chr12_47470000_47480000	chr12_47690000_47700000
chr12_47786013_47786688	AMIGO2	chr12_47475000_47785000	0.00356795	chr12_47470000_47480000	chr12_47780000_47790000
chr12_48236941_48239268	RPAP3	chr12_48105000_48235000	3.20239e-07	chr12_48100000_48110000	chr12_48230000_48240000
chr12_48236941_48239268	SLC48A1	chr12_48145000_48235000	0.00193278	chr12_48140000_48150000	chr12_48230000_48240000
chr12_48236941_48239268	AC004466.1	chr12_48175000_48235000	8.78539e-08	chr12_48170000_48180000	chr12_48230000_48240000
chr12_49607789_49608822	RHEBL1	chr12_49465000_49605000	0.0146912	chr12_49460000_49470000	chr12_49600000_49610000
chr12_49607789_49608822	RP11-386G11.10;TUBA1B	chr12_49525000_49605000	0.0405938	chr12_49520000_49530000	chr12_49600000_49610000
chr12_49628039_49629507	KMT2D	chr12_49455000_49625000	1.80776e-07	chr12_49450000_49460000	chr12_49620000_49630000
chr12_49628039_49629507	RHEBL1	chr12_49465000_49625000	1.04988e-06	chr12_49460000_49470000	chr12_49620000_49630000
chr12_49628039_49629507	LMBR1L	chr12_49505000_49625000	0.00653502	chr12_49500000_49510000	chr12_49620000_49630000
chr12_49628039_49629507	RP11-386G11.10;TUBA1B	chr12_49525000_49625000	2.36453e-10	chr12_49520000_49530000	chr12_49620000_49630000
chr12_49638953_49640623	KMT2D	chr12_49455000_49635000	9.38206e-07	chr12_49450000_49460000	chr12_49630000_49640000
chr12_49638953_49640623	RHEBL1	chr12_49465000_49635000	6.87575e-10	chr12_49460000_49470000	chr12_49630000_49640000
chr12_49638953_49640623	RP11-386G11.10	chr12_49515000_49635000	0.00144227	chr12_49510000_49520000	chr12_49630000_49640000
chr12_49638953_49640623	RP11-386G11.10;TUBA1B	chr12_49525000_49635000	0.0192927	chr12_49520000_49530000	chr12_49630000_49640000
chr12_49638953_49640623	RHEBL1	chr12_49465000_49645000	0.00433133	chr12_49460000_49470000	chr12_49640000_49650000
chr12_49654339_49655154	KMT2D	chr12_49455000_49655000	0.00109466	chr12_49450000_49460000	chr12_49650000_49660000
chr12_49900029_49900932;chr12_49901854_49902937	TROAP	chr12_49715000_49905000	1.41215e-07	chr12_49710000_49720000	chr12_49900000_49910000
chr12_50578005_50580632	SMARCD1	chr12_50475000_50575000	0.0129345	chr12_50470000_50480000	chr12_50570000_50580000
chr12_50578005_50580632	SMARCD1	chr12_50485000_50575000	5.70809e-05	chr12_50480000_50490000	chr12_50570000_50580000
chr12_50578005_50580632	COX14	chr12_50505000_50575000	0.000135078	chr12_50500000_50510000	chr12_50570000_50580000
chr12_50697543_50699121	SMARCD1	chr12_50475000_50695000	0.0263188	chr12_50470000_50480000	chr12_50690000_50700000
chr12_50719915_50720562	SMARCD1	chr12_50475000_50715000	0.000813034	chr12_50470000_50480000	chr12_50710000_50720000
chr12_50719915_50720562	SMARCD1	chr12_50485000_50715000	0.00123014	chr12_50480000_50490000	chr12_50710000_50720000
chr12_50719915_50720562	COX14	chr12_50505000_50715000	0.000673341	chr12_50500000_50510000	chr12_50710000_50720000
chr12_50719915_50720562	CERS5	chr12_50565000_50715000	3.2787e-05	chr12_50560000_50570000	chr12_50710000_50720000
chr12_52364474_52365178;chr12_52366358_52366956;chr12_52367726_52368155	RP11-1100L3.4	chr12_52295000_52365000	0.0102751	chr12_52290000_52300000	chr12_52360000_52370000
chr12_52720915_52722383	KRT7	chr12_52625000_52725000	0.00381673	chr12_52620000_52630000	chr12_52720000_52730000
chr12_52720915_52722383	RP3-416H24.1	chr12_52645000_52725000	2.07339e-11	chr12_52640000_52650000	chr12_52720000_52730000
chr12_52973050_52977383;chr12_52971352_52972677	KRT5	chr12_52915000_52975000	1.29365e-12	chr12_52910000_52920000	chr12_52970000_52980000
chr12_53252368_53256640;chr12_53258948_53275407	KRT5	chr12_52915000_53255000	0	chr12_52910000_52920000	chr12_53250000_53260000
chr12_53258948_53275407	KRT7	chr12_52625000_53265000	0.0257034	chr12_52620000_52630000	chr12_53260000_53270000
chr12_53258948_53275407	KRT6A	chr12_52885000_53265000	5.20454e-07	chr12_52880000_52890000	chr12_53260000_53270000
chr12_53258948_53275407	KRT5	chr12_52915000_53265000	0	chr12_52910000_52920000	chr12_53260000_53270000
chr12_53258948_53275407	RP3-416H24.1	chr12_52635000_53275000	0.0241593	chr12_52630000_52640000	chr12_53270000_53280000
chr12_53258948_53275407	KRT6C	chr12_52865000_53275000	0.0131046	chr12_52860000_52870000	chr12_53270000_53280000
chr12_53258948_53275407	KRT6A	chr12_52885000_53275000	2.39268e-05	chr12_52880000_52890000	chr12_53270000_53280000
chr12_53258948_53275407	KRT5	chr12_52915000_53275000	0	chr12_52910000_52920000	chr12_53270000_53280000
chr12_53339076_53340172	RP3-416H24.1	chr12_52645000_53345000	0.0178789	chr12_52640000_52650000	chr12_53340000_53350000
chr12_53339076_53340172	KRT5	chr12_52915000_53345000	0.0105867	chr12_52910000_52920000	chr12_53340000_53350000
chr12_53363067_53367629;chr12_53367766_53369759	RP3-416H24.1	chr12_52645000_53365000	0.0162748	chr12_52640000_52650000	chr12_53360000_53370000
chr12_53363067_53367629;chr12_53367766_53369759	KRT5	chr12_52915000_53365000	0.000974178	chr12_52910000_52920000	chr12_53360000_53370000
chr12_53784043_53784628;chr12_53781395_53781894;chr12_53785043_53785581	AAAS	chr12_53725000_53785000	0.00607028	chr12_53720000_53730000	chr12_53780000_53790000
chr12_53791947_53792399	AAAS	chr12_53715000_53795000	0.0298998	chr12_53710000_53720000	chr12_53790000_53800000
chr12_53791947_53792399	AAAS	chr12_53725000_53795000	6.63331e-05	chr12_53720000_53730000	chr12_53790000_53800000
chr12_53814474_53815430	AAAS	chr12_53715000_53815000	0	chr12_53710000_53720000	chr12_53810000_53820000
chr12_53814474_53815430	AAAS	chr12_53725000_53815000	0	chr12_53720000_53730000	chr12_53810000_53820000
chr12_53871939_53872595	AAAS	chr12_53715000_53875000	0.000366867	chr12_53710000_53720000	chr12_53870000_53880000
chr12_53871939_53872595	AAAS	chr12_53725000_53875000	0.0168934	chr12_53720000_53730000	chr12_53870000_53880000
chr12_54750858_54753891;chr12_54754084_54755514	HNRNPA1;CBX5	chr12_54675000_54755000	6.1954e-09	chr12_54670000_54680000	chr12_54750000_54760000
chr12_54750858_54753891;chr12_54754084_54755514	COPZ1	chr12_54695000_54755000	8.35568e-06	chr12_54690000_54700000	chr12_54750000_54760000
chr12_54763735_54770754	HNRNPA1;CBX5	chr12_54675000_54765000	1.91513e-05	chr12_54670000_54680000	chr12_54760000_54770000
chr12_54763735_54770754	COPZ1	chr12_54695000_54765000	0.000774072	chr12_54690000_54700000	chr12_54760000_54770000
chr12_56295357_56296814	TMEM198B;DNAJC14	chr12_56225000_56295000	0.0114757	chr12_56220000_56230000	chr12_56290000_56300000
chr12_56295357_56296814	MMP19	chr12_56235000_56295000	0.000916463	chr12_56230000_56240000	chr12_56290000_56300000
chr12_56308508_56309492;chr12_56309639_56311203	TMEM198B;DNAJC14	chr12_56225000_56305000	0.0006072	chr12_56220000_56230000	chr12_56300000_56310000
chr12_56308508_56309492;chr12_56309639_56311203	MMP19	chr12_56235000_56305000	1.26776e-10	chr12_56230000_56240000	chr12_56300000_56310000
chr12_56309639_56311203;chr12_56312918_56313738	ORMDL2;SARNP	chr12_56205000_56315000	0.00366257	chr12_56200000_56210000	chr12_56310000_56320000
chr12_56309639_56311203;chr12_56312918_56313738	ORMDL2;SARNP	chr12_56215000_56315000	2.65661e-06	chr12_56210000_56220000	chr12_56310000_56320000
chr12_56309639_56311203;chr12_56312918_56313738	TMEM198B;DNAJC14	chr12_56225000_56315000	2.19169e-09	chr12_56220000_56230000	chr12_56310000_56320000
chr12_56309639_56311203;chr12_56312918_56313738	MMP19	chr12_56235000_56315000	5.58302e-07	chr12_56230000_56240000	chr12_56310000_56320000
chr12_56421379_56423078	RP11-644F5.11;CD63	chr12_56125000_56425000	0.0067593	chr12_56120000_56130000	chr12_56420000_56430000
chr12_56421379_56423078	GDF11	chr12_56135000_56425000	8.35117e-08	chr12_56130000_56140000	chr12_56420000_56430000
chr12_56439619_56441514	RP11-644F5.11;CD63	chr12_56125000_56435000	1.95195e-05	chr12_56120000_56130000	chr12_56430000_56440000
chr12_56439619_56441514	GDF11	chr12_56135000_56435000	1.68838e-11	chr12_56130000_56140000	chr12_56430000_56440000
chr12_56439619_56441514	ORMDL2;SARNP	chr12_56215000_56435000	0.00101652	chr12_56210000_56220000	chr12_56430000_56440000
chr12_56439619_56441514	CDK2	chr12_56355000_56435000	0.000830062	chr12_56350000_56360000	chr12_56430000_56440000
chr12_56439619_56441514	RAB5B;CDK2	chr12_56365000_56435000	0.0191584	chr12_56360000_56370000	chr12_56430000_56440000
chr12_56439619_56441514	RP11-603J24.7	chr12_56375000_56435000	3.07342e-07	chr12_56370000_56380000	chr12_56430000_56440000
chr12_56654190_56655177;chr12_56655811_56657034	SMARCC2	chr12_56585000_56655000	0.000248817	chr12_56580000_56590000	chr12_56650000_56660000
chr12_56986828_56988557	RBMS2	chr12_56915000_56985000	1.06967e-06	chr12_56910000_56920000	chr12_56980000_56990000
chr12_56990568_56993150	RBMS2	chr12_56915000_56995000	0.000770639	chr12_56910000_56920000	chr12_56990000_57000000
chr12_57116067_57116602	BAZ2A;ATP5B	chr12_57035000_57115000	0.00360845	chr12_57030000_57040000	chr12_57110000_57120000
chr12_57379309_57381285	PRIM1	chr12_57145000_57375000	9.39648e-08	chr12_57140000_57150000	chr12_57370000_57380000
chr12_57379309_57381285	BAZ2A;ATP5B	chr12_57035000_57385000	0.036528	chr12_57030000_57040000	chr12_57380000_57390000
chr12_57379309_57381285	PTGES3	chr12_57085000_57385000	0.00157415	chr12_57080000_57090000	chr12_57380000_57390000
chr12_57379309_57381285	NACA	chr12_57125000_57385000	3.25067e-08	chr12_57120000_57130000	chr12_57380000_57390000
chr12_57379309_57381285	PRIM1	chr12_57145000_57385000	0	chr12_57140000_57150000	chr12_57380000_57390000
chr12_57512234_57513380	ZBTB39	chr12_57405000_57515000	1.70724e-10	chr12_57400000_57410000	chr12_57510000_57520000
chr12_57564298_57572590	TMEM194A	chr12_57475000_57565000	0.000455059	chr12_57470000_57480000	chr12_57560000_57570000
chr12_57564298_57572590;chr12_57572793_57577713	ZBTB39	chr12_57405000_57575000	0.00268734	chr12_57400000_57410000	chr12_57570000_57580000
chr12_57564298_57572590;chr12_57572793_57577713	TMEM194A	chr12_57475000_57575000	2.87422e-09	chr12_57470000_57480000	chr12_57570000_57580000
chr12_57564298_57572590;chr12_57572793_57577713	NAB2;TMEM194A	chr12_57485000_57575000	1.72514e-09	chr12_57480000_57490000	chr12_57570000_57580000
chr12_58280387_58285209	RP11-161H23.5	chr12_49665000_58285000	0.0359142	chr12_49660000_49670000	chr12_58280000_58290000
chr12_58280387_58285209	MARCH9;CDK4	chr12_58155000_58285000	0.0250095	chr12_58150000_58160000	chr12_58280000_58290000
chr12_58280387_58285209	METTL21B;METTL1;CYP27B1	chr12_58165000_58285000	0.000331516	chr12_58160000_58170000	chr12_58280000_58290000
chr12_58280387_58285209	RP11-571M6.17	chr12_58195000_58285000	0.0074734	chr12_58190000_58200000	chr12_58280000_58290000
chr12_59433436_59435044	RP11-620J15.3	chr12_58335000_59435000	0.0143969	chr12_58330000_58340000	chr12_59430000_59440000
chr12_59446909_59449075;chr12_59449736_59450455	LRIG3	chr12_59315000_59445000	5.70555e-06	chr12_59310000_59320000	chr12_59440000_59450000
chr12_59449736_59450455	LRIG3	chr12_59315000_59455000	6.24994e-05	chr12_59310000_59320000	chr12_59450000_59460000
chr12_63126868_63127441;chr12_63125747_63126713	C12orf61	chr12_62995000_63125000	0.000202285	chr12_62990000_63000000	chr12_63120000_63130000
chr12_64779251_64780964	PABPC1P4	chr12_64215000_64775000	4.96018e-08	chr12_64210000_64220000	chr12_64770000_64780000
chr12_64781212_64782115;chr12_64779251_64780964	PABPC1P4	chr12_64215000_64785000	1.30123e-06	chr12_64210000_64220000	chr12_64780000_64790000
chr12_76713243_76714397	NAP1L1	chr12_76485000_76715000	0.0165822	chr12_76480000_76490000	chr12_76710000_76720000
chr12_76721876_76722738	NAP1L1	chr12_76485000_76725000	1.61437e-07	chr12_76480000_76490000	chr12_76720000_76730000
chr12_76981912_76982614	KRR1	chr12_75905000_76985000	0.0177601	chr12_75900000_75910000	chr12_76980000_76990000
chr12_80078034_80078560;chr12_80072523_80072970	RP11-359M6.3	chr12_79955000_80075000	0.00132703	chr12_79950000_79960000	chr12_80070000_80080000
chr12_80119004_80119458	RP11-359M6.3	chr12_79955000_80115000	0.0184558	chr12_79950000_79960000	chr12_80110000_80120000
chr12_89847812_89848535;chr12_89845694_89846168	DUSP6	chr12_89745000_89845000	0.000445544	chr12_89740000_89750000	chr12_89840000_89850000
chr12_90483624_90486073	GALNT4	chr12_89925000_90485000	0.0200258	chr12_89920000_89930000	chr12_90480000_90490000
chr12_90483624_90486073	LINC00936;ATP2B1	chr12_90105000_90485000	0.00302561	chr12_90100000_90110000	chr12_90480000_90490000
chr12_94135570_94136870	RN7SL737P	chr12_93905000_94135000	0.018207	chr12_93900000_93910000	chr12_94130000_94140000
chr12_94135570_94136870	SOCS2	chr12_93965000_94135000	0	chr12_93960000_93970000	chr12_94130000_94140000
chr12_94177575_94178690	SOCS2	chr12_93965000_94175000	0.000203378	chr12_93960000_93970000	chr12_94170000_94180000
chr12_94440617_94442626	SOCS2	chr12_93965000_94445000	9.12309e-05	chr12_93960000_93970000	chr12_94440000_94450000
chr12_94485981_94487522	MRPL42	chr12_93865000_94485000	0.0390012	chr12_93860000_93870000	chr12_94480000_94490000
chr12_94485981_94487522	RN7SL737P	chr12_93905000_94485000	0	chr12_93900000_93910000	chr12_94480000_94490000
chr12_94485981_94487522	SOCS2	chr12_93965000_94485000	0	chr12_93960000_93970000	chr12_94480000_94490000
chr12_94492873_94496145;chr12_94491914_94492412	UBE2N	chr12_93835000_94495000	0.000837005	chr12_93830000_93840000	chr12_94490000_94500000
chr12_94492873_94496145;chr12_94491914_94492412	MRPL42	chr12_93855000_94495000	0.000852027	chr12_93850000_93860000	chr12_94490000_94500000
chr12_94492873_94496145;chr12_94491914_94492412	MRPL42	chr12_93865000_94495000	4.02339e-06	chr12_93860000_93870000	chr12_94490000_94500000
chr12_94492873_94496145;chr12_94491914_94492412	RN7SL737P	chr12_93905000_94495000	0	chr12_93900000_93910000	chr12_94490000_94500000
chr12_94492873_94496145;chr12_94491914_94492412	SOCS2	chr12_93965000_94495000	0	chr12_93960000_93970000	chr12_94490000_94500000
chr12_96157891_96158609	TMTC3;CEP290	chr12_88535000_96155000	0.0330935	chr12_88530000_88540000	chr12_96150000_96160000
chr12_96607383_96608377;chr12_96601803_96603034;chr12_96608999_96610514	LTA4H	chr12_96435000_96605000	0.00726096	chr12_96430000_96440000	chr12_96600000_96610000
chr12_96808883_96809524;chr12_96807748_96808392	LTA4H	chr12_96435000_96805000	0.00740761	chr12_96430000_96440000	chr12_96800000_96810000
chr12_96894694_96895452	ELK3	chr12_96595000_96895000	0.00141813	chr12_96590000_96600000	chr12_96890000_96900000
chr12_98869779_98870242	NEDD1	chr12_97295000_98875000	0.00486429	chr12_97290000_97300000	chr12_98870000_98880000
chr12_103954627_103955465;chr12_103953944_103954367	ARL1	chr12_101795000_103955000	0.0343942	chr12_101790000_101800000	chr12_103950000_103960000
chr12_103954627_103955465;chr12_103953944_103954367	RP11-511H9.4	chr12_102265000_103955000	0.00842231	chr12_102260000_102270000	chr12_103950000_103960000
chr12_104449507_104450278	NDUFA12	chr12_95395000_104455000	0.0315454	chr12_95390000_95400000	chr12_104450000_104460000
chr12_104694370_104694877	TXNRD1	chr12_104605000_104695000	1.26427e-09	chr12_104600000_104610000	chr12_104690000_104700000
chr12_104694370_104694877	TXNRD1	chr12_104615000_104695000	0	chr12_104610000_104620000	chr12_104690000_104700000
chr12_105470910_105472431	TXNRD1	chr12_104605000_105475000	1.06771e-09	chr12_104600000_104610000	chr12_105470000_105480000
chr12_105709215_105710131	APPL2	chr12_105635000_105715000	0.00448569	chr12_105630000_105640000	chr12_105710000_105720000
chr12_109037597_109038396	ISCU;SART3	chr12_108955000_109035000	0.0037494	chr12_108950000_108960000	chr12_109030000_109040000
chr12_109197856_109198956;chr12_109190795_109194626;chr12_109195538_109196623	ISCU;SART3	chr12_108955000_109195000	0.0011944	chr12_108950000_108960000	chr12_109190000_109200000
chr12_109526099_109527496	APPL2	chr12_105625000_109525000	0.0284631	chr12_105620000_105630000	chr12_109520000_109530000
chr12_109526099_109527496	SSH1	chr12_109245000_109525000	1.23464e-06	chr12_109240000_109250000	chr12_109520000_109530000
chr12_109526099_109527496	SSH1	chr12_109255000_109525000	0.00716827	chr12_109250000_109260000	chr12_109520000_109530000
chr12_111014443_111015280	VPS29	chr12_110945000_111015000	0.00065003	chr12_110940000_110950000	chr12_111010000_111020000
chr12_111316056_111316567	TCTN1	chr12_111055000_111315000	0.00528387	chr12_111050000_111060000	chr12_111310000_111320000
chr12_111316056_111316567	PPP1CC	chr12_111185000_111315000	0.000293826	chr12_111180000_111190000	chr12_111310000_111320000
chr12_111325460_111326035	FAM216A;GPN3	chr12_110905000_111325000	0.0147312	chr12_110900000_110910000	chr12_111320000_111330000
chr12_111325460_111326035	VPS29	chr12_110945000_111325000	0.0098923	chr12_110940000_110950000	chr12_111320000_111330000
chr12_111325460_111326035	TCTN1	chr12_111045000_111325000	0.000160357	chr12_111040000_111050000	chr12_111320000_111330000
chr12_111325460_111326035	TCTN1	chr12_111055000_111325000	1.27678e-07	chr12_111050000_111060000	chr12_111320000_111330000
chr12_111325460_111326035	PPP1CC	chr12_111175000_111325000	7.62061e-05	chr12_111170000_111180000	chr12_111320000_111330000
chr12_111325460_111326035	PPP1CC	chr12_111185000_111325000	4.85618e-06	chr12_111180000_111190000	chr12_111320000_111330000
chr12_111333757_111336156;chr12_111332135_111333336	TCTN1	chr12_111055000_111335000	0.0312019	chr12_111050000_111060000	chr12_111330000_111340000
chr12_112224431_112227251	BRAP	chr12_112125000_112225000	0.00153699	chr12_112120000_112130000	chr12_112220000_112230000
chr12_113736111_113738969	C12orf52;DDX54	chr12_113625000_113735000	0.00154329	chr12_113620000_113630000	chr12_113730000_113740000
chr12_115779217_115779710	TBX3	chr12_115115000_115775000	4.15898e-06	chr12_115110000_115120000	chr12_115770000_115780000
chr12_115779217_115779710	TBX3	chr12_115125000_115775000	5.14441e-05	chr12_115120000_115130000	chr12_115770000_115780000
chr12_115791776_115792779	TBX3	chr12_115115000_115795000	2.49471e-06	chr12_115110000_115120000	chr12_115790000_115800000
chr12_115791776_115792779	TBX3	chr12_115125000_115795000	0.000121706	chr12_115120000_115130000	chr12_115790000_115800000
chr12_115821267_115822017;chr12_115822315_115822707	TBX3	chr12_115115000_115825000	1.29365e-12	chr12_115110000_115120000	chr12_115820000_115830000
chr12_115821267_115822017;chr12_115822315_115822707	TBX3	chr12_115125000_115825000	2.08392e-09	chr12_115120000_115130000	chr12_115820000_115830000
chr12_116095023_116095685	TBX3	chr12_115115000_116095000	0.0064113	chr12_115110000_115120000	chr12_116090000_116100000
chr12_116200254_116201752;chr12_116201875_116202587	TBX3	chr12_115115000_116205000	0	chr12_115110000_115120000	chr12_116200000_116210000
chr12_116200254_116201752;chr12_116201875_116202587	TBX3	chr12_115125000_116205000	2.07339e-11	chr12_115120000_115130000	chr12_116200000_116210000
chr12_117293058_117294813	TBX3	chr12_115125000_117295000	0.00698865	chr12_115120000_115130000	chr12_117290000_117300000
chr12_118240240_118242231	FBXO21	chr12_117635000_118245000	0.000883951	chr12_117630000_117640000	chr12_118240000_118250000
chr12_121470619_121473333	POP5	chr12_121025000_121475000	0.00285252	chr12_121020000_121030000	chr12_121470000_121480000
chr12_122203100_122206849	TMEM120B	chr12_122145000_122205000	0	chr12_122140000_122150000	chr12_122200000_122210000
chr12_122221321_122225528	TMEM120B	chr12_122145000_122225000	0	chr12_122140000_122150000	chr12_122220000_122230000
chr12_122276870_122278634;chr12_122272589_122274081	TPCN1	chr12_113655000_122275000	0.0285047	chr12_113650000_113660000	chr12_122270000_122280000
chr12_122580552_122584302	MLXIP	chr12_122515000_122585000	0	chr12_122510000_122520000	chr12_122580000_122590000
chr12_122591221_122594191;chr12_122596684_122597374;chr12_122594683_122595831;chr12_122597721_122599637	BCL7A	chr12_122455000_122595000	0.0478889	chr12_122450000_122460000	chr12_122590000_122600000
chr12_122591221_122594191;chr12_122596684_122597374;chr12_122594683_122595831;chr12_122597721_122599637	MLXIP	chr12_122515000_122595000	0	chr12_122510000_122520000	chr12_122590000_122600000
chr12_122605828_122608614	MLXIP	chr12_122515000_122605000	0	chr12_122510000_122520000	chr12_122600000_122610000
chr12_123610516_123612656;chr12_123615014_123616982	ARL6IP4;OGFOD2;RP11-197N18.2	chr12_123465000_123615000	0.00187373	chr12_123460000_123470000	chr12_123610000_123620000
chr12_123723346_123724835;chr12_123722317_123722822	HIP1R	chr12_123325000_123725000	0.0373216	chr12_123320000_123330000	chr12_123720000_123730000
chr12_123723346_123724835;chr12_123722317_123722822	OGFOD2;RP11-197N18.2	chr12_123455000_123725000	8.95413e-05	chr12_123450000_123460000	chr12_123720000_123730000
chr12_123723346_123724835;chr12_123722317_123722822	ARL6IP4;OGFOD2;RP11-197N18.2	chr12_123465000_123725000	4.27107e-11	chr12_123460000_123470000	chr12_123720000_123730000
chr12_125158354_125159275	NCOR2	chr12_125055000_125155000	2.67736e-05	chr12_125050000_125060000	chr12_125150000_125160000
chr12_125163986_125171771	NCOR2	chr12_125055000_125165000	1.17496e-10	chr12_125050000_125060000	chr12_125160000_125170000
chr12_125163986_125171771;chr12_125171930_125172956;chr12_125178432_125181197	NCOR2	chr12_125055000_125175000	2.12232e-07	chr12_125050000_125060000	chr12_125170000_125180000
chr12_125178432_125181197;chr12_125185009_125186617	NCOR2	chr12_125055000_125185000	0.0263195	chr12_125050000_125060000	chr12_125180000_125190000
chr12_125203827_125206094;chr12_125206327_125207529	NCOR2	chr12_125055000_125205000	4.28967e-10	chr12_125050000_125060000	chr12_125200000_125210000
chr12_125228049_125233352;chr12_125225157_125225999	NCOR2	chr12_125055000_125225000	1.03078e-05	chr12_125050000_125060000	chr12_125220000_125230000
chr12_125228049_125233352;chr12_125236554_125237680;chr12_125238942_125240972	NCOR2	chr12_125055000_125235000	1.42036e-07	chr12_125050000_125060000	chr12_125230000_125240000
chr12_125238942_125240972	NCOR2	chr12_125055000_125245000	0	chr12_125050000_125060000	chr12_125240000_125250000
chr12_125263823_125266807	NCOR2	chr12_125055000_125265000	0.0307385	chr12_125050000_125060000	chr12_125260000_125270000
chr12_125406926_125415004	GCN1L1;RPLP0	chr12_120635000_125405000	0.0397004	chr12_120630000_120640000	chr12_125400000_125410000
chr12_127609811_127611288	AACS	chr12_125555000_127615000	0.0166371	chr12_125550000_125560000	chr12_127610000_127620000
chr12_132218329_132222225	SCARB1	chr12_125365000_132215000	0.0156289	chr12_125360000_125370000	chr12_132210000_132220000
chr12_132933335_132934074	NOC4L;DDX51	chr12_132635000_132935000	7.34824e-05	chr12_132630000_132640000	chr12_132930000_132940000
chr12_133004010_133009997	NOC4L;DDX51	chr12_132635000_133005000	2.2076e-07	chr12_132630000_132640000	chr12_133000000_133010000
chr12_133087914_133092027;chr12_133092138_133094656;chr12_133096722_133104018	NOC4L;DDX51	chr12_132635000_133095000	0.000759834	chr12_132630000_132640000	chr12_133090000_133100000
chr12_133175170_133175809	NOC4L;DDX51	chr12_132635000_133175000	0.00156269	chr12_132630000_132640000	chr12_133170000_133180000
chr13_20912837_20915287	GJB2	chr13_20765000_20915000	9.83499e-05	chr13_20760000_20770000	chr13_20910000_20920000
chr13_20912837_20915287	GJB6	chr13_20805000_20915000	2.49198e-07	chr13_20800000_20810000	chr13_20910000_20920000
chr13_20925669_20926988;chr13_20923583_20925474	GJB2	chr13_20765000_20925000	0.000422416	chr13_20760000_20770000	chr13_20920000_20930000
chr13_20925669_20926988;chr13_20923583_20925474	GJB6	chr13_20805000_20925000	2.02293e-06	chr13_20800000_20810000	chr13_20920000_20930000
chr13_20931825_20935193;chr13_20935333_20938943	GJB2	chr13_20765000_20935000	0.000126656	chr13_20760000_20770000	chr13_20930000_20940000
chr13_20931825_20935193;chr13_20935333_20938943	GJB6	chr13_20805000_20935000	0.00140192	chr13_20800000_20810000	chr13_20930000_20940000
chr13_20952170_20953392	GJB2	chr13_20765000_20955000	0.0113822	chr13_20760000_20770000	chr13_20950000_20960000
chr13_20952170_20953392	GJB6	chr13_20805000_20955000	0.000640755	chr13_20800000_20810000	chr13_20950000_20960000
chr13_20960808_20963916	GJB2	chr13_20765000_20965000	8.61067e-07	chr13_20760000_20770000	chr13_20960000_20970000
chr13_20974746_20977636;chr13_20977881_20980616	GJB2	chr13_20765000_20975000	6.69455e-05	chr13_20760000_20770000	chr13_20970000_20980000
chr13_20974746_20977636;chr13_20977881_20980616	GJB6	chr13_20805000_20975000	2.6338e-05	chr13_20800000_20810000	chr13_20970000_20980000
chr13_20977881_20980616;chr13_20980726_20981583;chr13_20988014_20990826	GJB2	chr13_20765000_20985000	8.09426e-07	chr13_20760000_20770000	chr13_20980000_20990000
chr13_20977881_20980616;chr13_20980726_20981583;chr13_20988014_20990826	GJB6	chr13_20805000_20985000	0.000309753	chr13_20800000_20810000	chr13_20980000_20990000
chr13_20992857_20995872;chr13_20988014_20990826;chr13_20991958_20992566	GJB2	chr13_20765000_20995000	3.16303e-07	chr13_20760000_20770000	chr13_20990000_21000000
chr13_20992857_20995872;chr13_20988014_20990826;chr13_20991958_20992566	GJB6	chr13_20805000_20995000	0.000377186	chr13_20800000_20810000	chr13_20990000_21000000
chr13_21039337_21040213;chr13_21035534_21037431	GJB2	chr13_20765000_21035000	0.0129132	chr13_20760000_20770000	chr13_21030000_21040000
chr13_21039337_21040213;chr13_21035534_21037431	GJB6	chr13_20805000_21035000	1.40202e-05	chr13_20800000_20810000	chr13_21030000_21040000
chr13_21039337_21040213	GJB2	chr13_20765000_21045000	0	chr13_20760000_20770000	chr13_21040000_21050000
chr13_21039337_21040213	GJB6	chr13_20805000_21045000	0.0170127	chr13_20800000_20810000	chr13_21040000_21050000
chr13_21386976_21388282;chr13_21388410_21389144	GJB2	chr13_20765000_21385000	0.00170636	chr13_20760000_20770000	chr13_21380000_21390000
chr13_21447628_21448087	GJB2	chr13_20765000_21445000	0.000429181	chr13_20760000_20770000	chr13_21440000_21450000
chr13_27071350_27072221	RNF6	chr13_26795000_27075000	0.00271683	chr13_26790000_26800000	chr13_27070000_27080000
chr13_30009627_30010660;chr13_30010976_30011396	POMP	chr13_29235000_30015000	0.00425672	chr13_29230000_29240000	chr13_30010000_30020000
chr13_30249813_30251473;chr13_30249011_30249504	SLC7A1	chr13_30175000_30245000	8.0415e-06	chr13_30170000_30180000	chr13_30240000_30250000
chr13_30249813_30251473;chr13_30251708_30252382	SLC7A1	chr13_30165000_30255000	0.000182912	chr13_30160000_30170000	chr13_30250000_30260000
chr13_30249813_30251473;chr13_30251708_30252382	SLC7A1	chr13_30175000_30255000	2.14144e-06	chr13_30170000_30180000	chr13_30250000_30260000
chr13_30267633_30268152	SLC7A1	chr13_30165000_30265000	1.77307e-07	chr13_30160000_30170000	chr13_30260000_30270000
chr13_30267633_30268152	SLC7A1	chr13_30175000_30265000	4.13008e-06	chr13_30170000_30180000	chr13_30260000_30270000
chr13_30276883_30277870	SLC7A1	chr13_30165000_30275000	0	chr13_30160000_30170000	chr13_30270000_30280000
chr13_30276883_30277870	SLC7A1	chr13_30175000_30275000	8.49619e-09	chr13_30170000_30180000	chr13_30270000_30280000
chr13_31365480_31367263	USPL1;HMGB1	chr13_31195000_31365000	1.68449e-05	chr13_31190000_31200000	chr13_31360000_31370000
chr13_31370022_31371423	USPL1;HMGB1	chr13_31195000_31375000	2.71324e-06	chr13_31190000_31200000	chr13_31370000_31380000
chr13_31383809_31385329	USPL1;HMGB1	chr13_31195000_31385000	0.0388782	chr13_31190000_31200000	chr13_31380000_31390000
chr13_31619703_31621128	USPL1;HMGB1	chr13_31185000_31615000	0.00902226	chr13_31180000_31190000	chr13_31610000_31620000
chr13_31619703_31621128	USPL1;HMGB1	chr13_31195000_31625000	0.00929698	chr13_31190000_31200000	chr13_31620000_31630000
chr13_34116185_34117639	N4BP2L2	chr13_33115000_34115000	0.0046436	chr13_33110000_33120000	chr13_34110000_34120000
chr13_37561319_37561928	CCNA1	chr13_37005000_37565000	0.00238459	chr13_37000000_37010000	chr13_37560000_37570000
chr13_40139683_40140224	NHLRC3;PROSER1	chr13_39615000_40145000	0.0398157	chr13_39610000_39620000	chr13_40140000_40150000
chr13_41495317_41496411	SLC25A15	chr13_41365000_41495000	4.92887e-07	chr13_41360000_41370000	chr13_41490000_41500000
chr13_41495317_41496411	MIR621	chr13_41385000_41495000	0.0106734	chr13_41380000_41390000	chr13_41490000_41500000
chr13_45319123_45320867	TSC22D1	chr13_45155000_45325000	0.00581622	chr13_45150000_45160000	chr13_45320000_45330000
chr13_45332835_45335400	TSC22D1	chr13_45145000_45335000	0.00830054	chr13_45140000_45150000	chr13_45330000_45340000
chr13_45389407_45390678	TSC22D1	chr13_45145000_45385000	0.0237216	chr13_45140000_45150000	chr13_45380000_45390000
chr13_45389407_45390678	TSC22D1	chr13_45155000_45385000	0.0090447	chr13_45150000_45160000	chr13_45380000_45390000
chr13_45389407_45390678;chr13_45391178_45392144	TSC22D1	chr13_45155000_45395000	0.0027986	chr13_45150000_45160000	chr13_45390000_45400000
chr13_45490103_45493771;chr13_45494068_45496130;chr13_45496308_45497049	TSC22D1	chr13_45145000_45495000	6.24906e-09	chr13_45140000_45150000	chr13_45490000_45500000
chr13_45490103_45493771;chr13_45494068_45496130;chr13_45496308_45497049	TSC22D1	chr13_45155000_45495000	2.69238e-10	chr13_45150000_45160000	chr13_45490000_45500000
chr13_45899812_45901416	GPALPP1	chr13_45565000_45895000	3.30722e-05	chr13_45560000_45570000	chr13_45890000_45900000
chr13_45899812_45901416;chr13_45906010_45906529;chr13_45903477_45904568;chr13_45907920_45908562	GPALPP1	chr13_45565000_45905000	2.7296e-08	chr13_45560000_45570000	chr13_45900000_45910000
chr13_45987552_45989123	TPT1	chr13_45915000_45985000	0.0375656	chr13_45910000_45920000	chr13_45980000_45990000
chr13_46054571_46055103	SLC25A30	chr13_45995000_46055000	0.0307545	chr13_45990000_46000000	chr13_46050000_46060000
chr13_48580892_48581826;chr13_48580037_48580565	ESD	chr13_47375000_48585000	0.00033866	chr13_47370000_47380000	chr13_48580000_48590000
chr13_48796236_48796865	ESD	chr13_47375000_48795000	0.033821	chr13_47370000_47380000	chr13_48790000_48800000
chr13_49082153_49083497;chr13_49080010_49081818	PCNPP5	chr13_48905000_49085000	0.00149473	chr13_48900000_48910000	chr13_49080000_49090000
chr13_49142447_49144294	MED4	chr13_48675000_49145000	3.09636e-07	chr13_48670000_48680000	chr13_49140000_49150000
chr13_49142447_49144294	RB1	chr13_48875000_49145000	0.000186522	chr13_48870000_48880000	chr13_49140000_49150000
chr13_49142447_49144294	PCNPP5	chr13_48905000_49145000	3.67661e-05	chr13_48900000_48910000	chr13_49140000_49150000
chr13_50409946_50411558	EBPL	chr13_50265000_50405000	0.0207704	chr13_50260000_50270000	chr13_50400000_50410000
chr13_50409946_50411558	EBPL	chr13_50265000_50415000	1.04852e-07	chr13_50260000_50270000	chr13_50410000_50420000
chr13_50431760_50432590;chr13_50433714_50434716	EBPL	chr13_50265000_50435000	0.000140998	chr13_50260000_50270000	chr13_50430000_50440000
chr13_51218687_51219169	TRIM13	chr13_50565000_51215000	0.0149316	chr13_50560000_50570000	chr13_51210000_51220000
chr13_52130757_52132419	RPS4XP16;INTS6	chr13_52025000_52135000	0.000766131	chr13_52020000_52030000	chr13_52130000_52140000
chr13_52130757_52132419	RPS4XP16;INTS6	chr13_52035000_52135000	2.24906e-08	chr13_52030000_52040000	chr13_52130000_52140000
chr13_52151213_52151849	RPS4XP16;INTS6	chr13_52025000_52155000	8.03613e-12	chr13_52020000_52030000	chr13_52150000_52160000
chr13_52151213_52151849	RPS4XP16;INTS6	chr13_52035000_52155000	1.64288e-10	chr13_52030000_52040000	chr13_52150000_52160000
chr13_52269461_52270582	RPS4XP16;INTS6	chr13_52025000_52275000	0.0472109	chr13_52020000_52030000	chr13_52270000_52280000
chr13_52288320_52288917	RPS4XP16;INTS6	chr13_52025000_52285000	0.00892049	chr13_52020000_52030000	chr13_52280000_52290000
chr13_52304217_52305385;chr13_52302833_52303874;chr13_52307131_52308150	RPS4XP16;INTS6	chr13_52025000_52305000	1.04251e-05	chr13_52020000_52030000	chr13_52300000_52310000
chr13_52304217_52305385;chr13_52302833_52303874;chr13_52307131_52308150	RPS4XP16;INTS6	chr13_52035000_52305000	0.00137558	chr13_52030000_52040000	chr13_52300000_52310000
chr13_52343527_52344750	RP11-24B19.3	chr13_51935000_52345000	0.000919835	chr13_51930000_51940000	chr13_52340000_52350000
chr13_52343527_52344750	RPS4XP16;INTS6	chr13_52025000_52345000	2.78875e-06	chr13_52020000_52030000	chr13_52340000_52350000
chr13_52343527_52344750	RPS4XP16;INTS6	chr13_52035000_52345000	0.00830536	chr13_52030000_52040000	chr13_52340000_52350000
chr13_52367726_52368579	RP11-24B19.3	chr13_51935000_52365000	1.30969e-06	chr13_51930000_51940000	chr13_52360000_52370000
chr13_52367726_52368579	RPS4XP16;INTS6	chr13_52025000_52365000	0	chr13_52020000_52030000	chr13_52360000_52370000
chr13_52367726_52368579	RPS4XP16;INTS6	chr13_52035000_52365000	5.07806e-05	chr13_52030000_52040000	chr13_52360000_52370000
chr13_52768018_52770219	ALG11	chr13_52585000_52765000	0.00298242	chr13_52580000_52590000	chr13_52760000_52770000
chr13_53020820_53021448;chr13_53019342_53020599	ALG11	chr13_52585000_53025000	4.38201e-07	chr13_52580000_52590000	chr13_53020000_53030000
chr13_53424835_53426151	HNRNPA1L2	chr13_53195000_53425000	0.00471076	chr13_53190000_53200000	chr13_53420000_53430000
chr13_73638569_73639138	DIS3	chr13_73355000_73635000	2.50304e-05	chr13_73350000_73360000	chr13_73630000_73640000
chr13_73906782_73907326;chr13_73909714_73910536	KLF5	chr13_73635000_73905000	0.00677861	chr13_73630000_73640000	chr13_73900000_73910000
chr13_73940579_73941097	KLF5	chr13_73635000_73945000	1.13084e-07	chr13_73630000_73640000	chr13_73940000_73950000
chr13_74002925_74003825	DIS3	chr13_73355000_74005000	0.0288739	chr13_73350000_73360000	chr13_74000000_74010000
chr13_77491522_77492525	UCHL3;COMMD6	chr13_76125000_77495000	0.000112773	chr13_76120000_76130000	chr13_77490000_77500000
chr13_77550164_77550820	KCTD12	chr13_77465000_77555000	0.000173924	chr13_77460000_77470000	chr13_77550000_77560000
chr13_80057927_80058740	DIS3	chr13_73355000_80055000	0.0128002	chr13_73350000_73360000	chr13_80050000_80060000
chr13_80057927_80058740	RBM26	chr13_79975000_80055000	0.0106219	chr13_79970000_79980000	chr13_80050000_80060000
chr13_80112624_80113326	RBM26	chr13_79975000_80115000	0.00505723	chr13_79970000_79980000	chr13_80110000_80120000
chr13_80112624_80113326	RBM26	chr13_79985000_80115000	1.17469e-11	chr13_79980000_79990000	chr13_80110000_80120000
chr13_80112624_80113326	NDFIP2	chr13_80055000_80115000	1.00988e-08	chr13_80050000_80060000	chr13_80110000_80120000
chr13_96436894_96437337	DNAJC3	chr13_96325000_96435000	0.00179532	chr13_96320000_96330000	chr13_96430000_96440000
chr13_96436894_96437337	DNAJC3	chr13_96335000_96435000	0.0191018	chr13_96330000_96340000	chr13_96430000_96440000
chr13_99801942_99804733;chr13_99804927_99805425	DOCK9-AS2	chr13_99735000_99805000	0.00817131	chr13_99730000_99740000	chr13_99800000_99810000
chr13_103362153_103363272	TPP2	chr13_103245000_103365000	0.000873285	chr13_103240000_103250000	chr13_103360000_103370000
chr13_103362153_103363272	TPP2	chr13_103255000_103365000	0.000641663	chr13_103250000_103260000	chr13_103360000_103370000
chr13_103377446_103378188	TPP2	chr13_103245000_103375000	0	chr13_103240000_103250000	chr13_103370000_103380000
chr13_103377446_103378188	TPP2	chr13_103255000_103375000	6.40057e-10	chr13_103250000_103260000	chr13_103370000_103380000
chr13_103477126_103478891	TPP2	chr13_103245000_103475000	0.00517901	chr13_103240000_103250000	chr13_103470000_103480000
chr13_103482973_103483462	TPP2	chr13_103245000_103485000	4.22194e-12	chr13_103240000_103250000	chr13_103480000_103490000
chr13_103482973_103483462	TPP2	chr13_103255000_103485000	0.00294643	chr13_103250000_103260000	chr13_103480000_103490000
chr13_107174876_107176251	BIVM;BIVM-ERCC5;KDELC1	chr13_103455000_107175000	0.00413043	chr13_103450000_103460000	chr13_107170000_107180000
chr13_110669100_110670995;chr13_110668475_110668896;chr13_110664181_110664702	IRS2	chr13_110445000_110665000	0.00597948	chr13_110440000_110450000	chr13_110660000_110670000
chr13_110669100_110670995	IRS2	chr13_110445000_110675000	0.000856646	chr13_110440000_110450000	chr13_110670000_110680000
chr13_110745939_110748469	IRS2	chr13_110435000_110745000	0.000140267	chr13_110430000_110440000	chr13_110740000_110750000
chr13_110745939_110748469	IRS2	chr13_110445000_110745000	0	chr13_110440000_110450000	chr13_110740000_110750000
chr13_110765257_110766461	IRS2	chr13_110435000_110765000	0	chr13_110430000_110440000	chr13_110760000_110770000
chr13_110765257_110766461	IRS2	chr13_110445000_110765000	0	chr13_110440000_110450000	chr13_110760000_110770000
chr13_110777643_110780111	IRS2	chr13_110435000_110775000	0.000775671	chr13_110430000_110440000	chr13_110770000_110780000
chr13_110777643_110780111	IRS2	chr13_110445000_110775000	6.58459e-08	chr13_110440000_110450000	chr13_110770000_110780000
chr13_110777643_110780111	IRS2	chr13_110445000_110785000	0.00122926	chr13_110440000_110450000	chr13_110780000_110790000
chr13_111039402_111041502	COL4A2;COL4A1	chr13_110955000_111035000	0.0379584	chr13_110950000_110960000	chr13_111030000_111040000
chr13_111047871_111050313;chr13_111039402_111041502	COL4A2;COL4A1	chr13_110965000_111045000	1.91728e-06	chr13_110960000_110970000	chr13_111040000_111050000
chr13_111047871_111050313;chr13_111059255_111061045	COL4A2;COL4A1	chr13_110955000_111055000	5.60441e-07	chr13_110950000_110960000	chr13_111050000_111060000
chr13_111047871_111050313;chr13_111059255_111061045	COL4A2;COL4A1	chr13_110965000_111055000	2.13323e-05	chr13_110960000_110970000	chr13_111050000_111060000
chr13_111063205_111063728;chr13_111059255_111061045	COL4A2;COL4A1	chr13_110955000_111065000	1.43226e-07	chr13_110950000_110960000	chr13_111060000_111070000
chr13_111063205_111063728;chr13_111059255_111061045	COL4A2;COL4A1	chr13_110965000_111065000	1.04034e-07	chr13_110960000_110970000	chr13_111060000_111070000
chr13_114047920_114048577	CUL4A;PCID2	chr13_113865000_114045000	0.00010047	chr13_113860000_113870000	chr13_114040000_114050000
chr13_114047920_114048577	LAMP1	chr13_113945000_114045000	2.5983e-11	chr13_113940000_113950000	chr13_114040000_114050000
chr13_114047920_114048577	LAMP1	chr13_113955000_114045000	1.83628e-06	chr13_113950000_113960000	chr13_114040000_114050000
chr13_114618576_114620547	GAS6-AS2;GAS6	chr13_114565000_114625000	2.35429e-05	chr13_114560000_114570000	chr13_114620000_114630000
chr13_114991214_114992405	GAS6-AS2;GAS6	chr13_114565000_114995000	1.52795e-09	chr13_114560000_114570000	chr13_114990000_115000000
chr14_21081566_21082547	CCNB1IP1	chr14_20795000_21085000	1.00834e-09	chr14_20790000_20800000	chr14_21080000_21090000
chr14_21081566_21082547	CCNB1IP1;PARP2;RPPH1	chr14_20805000_21085000	0.0135445	chr14_20800000_20810000	chr14_21080000_21090000
chr14_21081566_21082547	RP11-203M5.7;TMEM55B;APEX1;OSGEP	chr14_20925000_21085000	0.00868876	chr14_20920000_20930000	chr14_21080000_21090000
chr14_21081566_21082547	TMEM55B;PNP	chr14_20935000_21085000	0.00352819	chr14_20930000_20940000	chr14_21080000_21090000
chr14_23116007_23117489	DAD1	chr14_23055000_23115000	0	chr14_23050000_23060000	chr14_23110000_23120000
chr14_23355074_23357759	DAD1	chr14_23055000_23355000	0.00221352	chr14_23050000_23060000	chr14_23350000_23360000
chr14_23639463_23642077;chr14_23642745_23643304;chr14_23645616_23646300;chr14_23643746_23645077	C14orf119;ACIN1	chr14_23565000_23645000	0.0411659	chr14_23560000_23570000	chr14_23640000_23650000
chr14_24864854_24865754	ZNF219	chr14_21575000_24865000	0.0112057	chr14_21570000_21580000	chr14_24860000_24870000
chr14_24887348_24888130	LTB4R;CIDEB	chr14_24785000_24885000	0.00996367	chr14_24780000_24790000	chr14_24880000_24890000
chr14_30713467_30713925	RBBP4P5	chr14_22025000_30715000	0.000466553	chr14_22020000_22030000	chr14_30710000_30720000
chr14_31450141_31450607	GMPR2;NEDD8	chr14_24695000_31455000	0.0187775	chr14_24690000_24700000	chr14_31450000_31460000
chr14_32724185_32724787	DTD2	chr14_31925000_32725000	4.21095e-06	chr14_31920000_31930000	chr14_32720000_32730000
chr14_32724185_32724787	ARHGAP5;ARHGAP5-AS1	chr14_32545000_32725000	2.9756e-08	chr14_32540000_32550000	chr14_32720000_32730000
chr14_32977810_32979482	DTD2	chr14_31925000_32975000	0.000161374	chr14_31920000_31930000	chr14_32970000_32980000
chr14_32977810_32979482	ARHGAP5;ARHGAP5-AS1	chr14_32545000_32975000	0.018435	chr14_32540000_32550000	chr14_32970000_32980000
chr14_32980443_32980909	DTD2	chr14_31925000_32985000	2.89852e-05	chr14_31920000_31930000	chr14_32980000_32990000
chr14_32980443_32980909	RP11-134E15.2	chr14_32735000_32985000	8.71997e-06	chr14_32730000_32740000	chr14_32980000_32990000
chr14_35883349_35884064	SNX6	chr14_35095000_35885000	0.00502643	chr14_35090000_35100000	chr14_35880000_35890000
chr14_35883349_35884064	FAM177A1	chr14_35515000_35885000	0.0399134	chr14_35510000_35520000	chr14_35880000_35890000
chr14_35883349_35884064	PSMA6	chr14_35745000_35885000	1.85995e-05	chr14_35740000_35750000	chr14_35880000_35890000
chr14_50420707_50421156	RN7SL2	chr14_50335000_50425000	0.00999147	chr14_50330000_50340000	chr14_50420000_50430000
chr14_50420707_50421156	ARF6	chr14_50365000_50425000	4.85997e-12	chr14_50360000_50370000	chr14_50420000_50430000
chr14_50438356_50442001;chr14_50436803_50437487;chr14_50433008_50434062	RN7SL2	chr14_50335000_50435000	0.0215063	chr14_50330000_50340000	chr14_50430000_50440000
chr14_50438356_50442001;chr14_50436803_50437487;chr14_50433008_50434062	ARF6	chr14_50365000_50435000	5.32667e-10	chr14_50360000_50370000	chr14_50430000_50440000
chr14_50438356_50442001	ARF6	chr14_50365000_50445000	2.96661e-07	chr14_50360000_50370000	chr14_50440000_50450000
chr14_50464693_50466415	NEMF;RN7SL2	chr14_50325000_50465000	0.00451892	chr14_50320000_50330000	chr14_50460000_50470000
chr14_50464693_50466415	RN7SL2	chr14_50335000_50465000	0	chr14_50330000_50340000	chr14_50460000_50470000
chr14_50464693_50466415	ARF6	chr14_50355000_50465000	2.44677e-06	chr14_50350000_50360000	chr14_50460000_50470000
chr14_50464693_50466415	ARF6	chr14_50365000_50465000	0	chr14_50360000_50370000	chr14_50460000_50470000
chr14_50489594_50492261	NEMF;RN7SL2	chr14_50325000_50485000	0.0139098	chr14_50320000_50330000	chr14_50480000_50490000
chr14_50489594_50492261	RN7SL2	chr14_50335000_50485000	2.18988e-11	chr14_50330000_50340000	chr14_50480000_50490000
chr14_50489594_50492261	ARF6	chr14_50355000_50485000	4.69747e-07	chr14_50350000_50360000	chr14_50480000_50490000
chr14_50489594_50492261	ARF6	chr14_50365000_50485000	5.62136e-08	chr14_50360000_50370000	chr14_50480000_50490000
chr14_50489594_50492261	RN7SL2	chr14_50335000_50495000	0	chr14_50330000_50340000	chr14_50490000_50500000
chr14_50489594_50492261	ARF6	chr14_50355000_50495000	4.44075e-05	chr14_50350000_50360000	chr14_50490000_50500000
chr14_50489594_50492261	ARF6	chr14_50365000_50495000	1.32718e-06	chr14_50360000_50370000	chr14_50490000_50500000
chr14_50501005_50503747	NEMF;RN7SL2	chr14_50325000_50505000	6.24028e-05	chr14_50320000_50330000	chr14_50500000_50510000
chr14_50501005_50503747	RN7SL2	chr14_50335000_50505000	2.98362e-05	chr14_50330000_50340000	chr14_50500000_50510000
chr14_50501005_50503747	ARF6	chr14_50355000_50505000	9.62529e-11	chr14_50350000_50360000	chr14_50500000_50510000
chr14_50501005_50503747	ARF6	chr14_50365000_50505000	5.00577e-06	chr14_50360000_50370000	chr14_50500000_50510000
chr14_50511592_50512469	NEMF;RN7SL2	chr14_50325000_50515000	0.00160304	chr14_50320000_50330000	chr14_50510000_50520000
chr14_50511592_50512469	RN7SL2	chr14_50335000_50515000	3.18942e-06	chr14_50330000_50340000	chr14_50510000_50520000
chr14_50511592_50512469	ARF6	chr14_50355000_50515000	0.000478286	chr14_50350000_50360000	chr14_50510000_50520000
chr14_50511592_50512469	ARF6	chr14_50365000_50515000	5.76389e-06	chr14_50360000_50370000	chr14_50510000_50520000
chr14_50526288_50530052	NEMF;RN7SL2	chr14_50325000_50525000	2.16458e-08	chr14_50320000_50330000	chr14_50520000_50530000
chr14_50526288_50530052	RN7SL2	chr14_50335000_50525000	2.69458e-10	chr14_50330000_50340000	chr14_50520000_50530000
chr14_50526288_50530052	ARF6	chr14_50355000_50525000	0.0018976	chr14_50350000_50360000	chr14_50520000_50530000
chr14_50526288_50530052	ARF6	chr14_50365000_50525000	0.033845	chr14_50360000_50370000	chr14_50520000_50530000
chr14_50526288_50530052	NEMF;RN7SL2	chr14_50325000_50535000	1.77515e-11	chr14_50320000_50330000	chr14_50530000_50540000
chr14_50526288_50530052	RN7SL2	chr14_50335000_50535000	2.29119e-11	chr14_50330000_50340000	chr14_50530000_50540000
chr14_50526288_50530052	ARF6	chr14_50355000_50535000	6.44394e-07	chr14_50350000_50360000	chr14_50530000_50540000
chr14_50526288_50530052	ARF6	chr14_50365000_50535000	0	chr14_50360000_50370000	chr14_50530000_50540000
chr14_50548021_50550111	NEMF;RN7SL2	chr14_50325000_50545000	0.022206	chr14_50320000_50330000	chr14_50540000_50550000
chr14_50548021_50550111	ARF6	chr14_50355000_50545000	2.22557e-08	chr14_50350000_50360000	chr14_50540000_50550000
chr14_50548021_50550111	ARF6	chr14_50365000_50545000	0.000572981	chr14_50360000_50370000	chr14_50540000_50550000
chr14_50548021_50550111	NEMF;RN7SL2	chr14_50325000_50555000	0	chr14_50320000_50330000	chr14_50550000_50560000
chr14_50548021_50550111	RN7SL2	chr14_50335000_50555000	0	chr14_50330000_50340000	chr14_50550000_50560000
chr14_50548021_50550111	ARF6	chr14_50355000_50555000	5.85842e-09	chr14_50350000_50360000	chr14_50550000_50560000
chr14_50548021_50550111	ARF6	chr14_50365000_50555000	2.60184e-12	chr14_50360000_50370000	chr14_50550000_50560000
chr14_54822870_54823371	FERMT2	chr14_53425000_54825000	0.0469243	chr14_53420000_53430000	chr14_54820000_54830000
chr14_54919226_54921106;chr14_54928940_54929492;chr14_54927456_54928618	GNPNAT1	chr14_53265000_54925000	0.0405756	chr14_53260000_53270000	chr14_54920000_54930000
chr14_59741506_59742208	DAAM1	chr14_59655000_59745000	0.0140236	chr14_59650000_59660000	chr14_59740000_59750000
chr14_59921291_59921979;chr14_59920718_59921153	DAAM1	chr14_59655000_59925000	0.000542129	chr14_59650000_59660000	chr14_59920000_59930000
chr14_60628239_60629236	JKAMP;L3HYPDH	chr14_59955000_60625000	0.0477826	chr14_59950000_59960000	chr14_60620000_60630000
chr14_61569136_61571919	SIX1	chr14_61125000_61575000	0.0033811	chr14_61120000_61130000	chr14_61570000_61580000
chr14_61611518_61613141	SIX1	chr14_61125000_61615000	0.00164457	chr14_61120000_61130000	chr14_61610000_61620000
chr14_62108992_62109465;chr14_62108325_62108831	PCNXL4	chr14_60555000_62105000	0.0430747	chr14_60550000_60560000	chr14_62100000_62110000
chr14_64239643_64240324	PPP2R5E	chr14_64005000_64235000	0.026583	chr14_64000000_64010000	chr14_64230000_64240000
chr14_65071021_65071657;chr14_65073001_65073656	HSPA2	chr14_65005000_65075000	0.000686598	chr14_65000000_65010000	chr14_65070000_65080000
chr14_65086280_65087022;chr14_65085248_65085996	HSPA2	chr14_65005000_65085000	7.88888e-07	chr14_65000000_65010000	chr14_65080000_65090000
chr14_65095512_65096649	HSPA2	chr14_65005000_65095000	0	chr14_65000000_65010000	chr14_65090000_65100000
chr14_65123953_65124517	HSPA2	chr14_65005000_65125000	0.00433264	chr14_65000000_65010000	chr14_65120000_65130000
chr14_65132515_65134496	HSPA2	chr14_65005000_65135000	4.22755e-11	chr14_65000000_65010000	chr14_65130000_65140000
chr14_65145846_65151441;chr14_65141610_65143262	HSPA2	chr14_65005000_65145000	0	chr14_65000000_65010000	chr14_65140000_65150000
chr14_68030509_68031970	PLEK2	chr14_67885000_68035000	2.14489e-05	chr14_67880000_67890000	chr14_68030000_68040000
chr14_69250488_69254608	ZFYVE26	chr14_68285000_69255000	0.000221321	chr14_68280000_68290000	chr14_69250000_69260000
chr14_69282469_69287294;chr14_69281080_69282150	ZFYVE26	chr14_68285000_69285000	2.92017e-08	chr14_68280000_68290000	chr14_69280000_69290000
chr14_69423255_69426119;chr14_69428061_69430497;chr14_69420946_69423008	ZFYVE26	chr14_68285000_69425000	0.00243944	chr14_68280000_68290000	chr14_69420000_69430000
chr14_69545489_69545925	RP11-1012A1.7	chr14_68265000_69545000	0.00287559	chr14_68260000_68270000	chr14_69540000_69550000
chr14_69545489_69545925	HMGN1P3	chr14_69355000_69545000	1.22433e-07	chr14_69350000_69360000	chr14_69540000_69550000
chr14_70009646_70010685	RP11-1012A1.7	chr14_68265000_70005000	0.0353639	chr14_68260000_68270000	chr14_70000000_70010000
chr14_74268853_74274331	PNMA1	chr14_74185000_74275000	0.0135116	chr14_74180000_74190000	chr14_74270000_74280000
chr14_74290797_74291917;chr14_74292243_74294446	PNMA1	chr14_74175000_74295000	0.040594	chr14_74170000_74180000	chr14_74290000_74300000
chr14_74290797_74291917;chr14_74292243_74294446	PNMA1	chr14_74185000_74295000	2.1996e-09	chr14_74180000_74190000	chr14_74290000_74300000
chr14_75031675_75043136;chr14_75043818_75056813	ISCA2;NPC2	chr14_74965000_75045000	0.00197718	chr14_74960000_74970000	chr14_75040000_75050000
chr14_75686653_75690729;chr14_75695282_75698989	NEK9	chr14_75595000_75695000	0.015136	chr14_75590000_75600000	chr14_75690000_75700000
chr14_75700512_75702513;chr14_75706900_75711052	TMED10	chr14_75645000_75705000	5.94834e-10	chr14_75640000_75650000	chr14_75700000_75710000
chr14_75706900_75711052	NEK9	chr14_75595000_75715000	0.00164812	chr14_75590000_75600000	chr14_75710000_75720000
chr14_75706900_75711052	TMED10	chr14_75645000_75715000	1.67025e-11	chr14_75640000_75650000	chr14_75710000_75720000
chr14_75764269_75766392	NEK9	chr14_75595000_75765000	0	chr14_75590000_75600000	chr14_75760000_75770000
chr14_75764269_75766392	TMED10	chr14_75645000_75765000	0.000588849	chr14_75640000_75650000	chr14_75760000_75770000
chr14_75916559_75921226	NEK9	chr14_75595000_75925000	0.0245121	chr14_75590000_75600000	chr14_75920000_75930000
chr14_76002316_76003226	NEK9	chr14_75595000_76005000	0.00741922	chr14_75590000_75600000	chr14_76000000_76010000
chr14_76025395_76027016	NEK9	chr14_75595000_76025000	0	chr14_75590000_75600000	chr14_76020000_76030000
chr14_77782830_77783713	RP11-463C8.5	chr14_77635000_77785000	3.4241e-06	chr14_77630000_77640000	chr14_77780000_77790000
chr14_77782830_77783713	RP11-463C8.5	chr14_77645000_77785000	0.00239395	chr14_77640000_77650000	chr14_77780000_77790000
chr14_81898897_81900057	UNGP3	chr14_81725000_81905000	0	chr14_81720000_81730000	chr14_81900000_81910000
chr14_89297180_89297707	SEL1L	chr14_81995000_89295000	0.0213492	chr14_81990000_82000000	chr14_89290000_89300000
chr14_91089896_91092226;chr14_91095845_91096844	CALM1	chr14_90865000_91095000	0.0343523	chr14_90860000_90870000	chr14_91090000_91100000
chr14_91224780_91225699	CALM1	chr14_90865000_91225000	0.00914203	chr14_90860000_90870000	chr14_91220000_91230000
chr14_96544165_96545605	GLRX5;SCARNA13;SNHG10	chr14_96005000_96545000	0.000475022	chr14_96000000_96010000	chr14_96540000_96550000
chr14_100658456_100661096	VDAC3P1	chr14_100435000_100655000	0.00283235	chr14_100430000_100440000	chr14_100650000_100660000
chr14_100658456_100661096	VDAC3P1	chr14_100435000_100665000	0.000821325	chr14_100430000_100440000	chr14_100660000_100670000
chr14_102436823_102438210;chr14_102439513_102440824;chr14_102438687_102439140	RP11-404P21.9	chr14_96695000_102435000	0.0333643	chr14_96690000_96700000	chr14_102430000_102440000
chr14_102436823_102438210;chr14_102439513_102440824;chr14_102438687_102439140	PPP2R5C	chr14_102235000_102435000	0.019044	chr14_102230000_102240000	chr14_102430000_102440000
chr14_103121154_103121635;chr14_103121919_103122425	RCOR1	chr14_103065000_103125000	0.000402516	chr14_103060000_103070000	chr14_103120000_103130000
chr14_103719245_103721125	TNFAIP2	chr14_103595000_103715000	0.00640501	chr14_103590000_103600000	chr14_103710000_103720000
chr14_103719245_103721125;chr14_103726442_103727325	TNFAIP2	chr14_103585000_103725000	2.52979e-05	chr14_103580000_103590000	chr14_103720000_103730000
chr14_103719245_103721125;chr14_103726442_103727325	TNFAIP2	chr14_103595000_103725000	0.00885945	chr14_103590000_103600000	chr14_103720000_103730000
chr14_103766962_103768739	CDC42BPB	chr14_103525000_103765000	0.0237909	chr14_103520000_103530000	chr14_103760000_103770000
chr14_103766962_103768739	TNFAIP2	chr14_103585000_103765000	2.96605e-08	chr14_103580000_103590000	chr14_103760000_103770000
chr14_103766962_103768739	TNFAIP2	chr14_103595000_103765000	4.70066e-05	chr14_103590000_103600000	chr14_103760000_103770000
chr14_103855306_103857395	EIF5;RP11-45P15.4	chr14_103795000_103855000	0.000589571	chr14_103790000_103800000	chr14_103850000_103860000
chr14_103867644_103868130;chr14_103865547_103866143	EIF5;RP11-45P15.4	chr14_103805000_103865000	1.18951e-06	chr14_103800000_103810000	chr14_103860000_103870000
chr14_104129498_104131158	APOPT1;KLC1;BAG5	chr14_104035000_104125000	2.60184e-12	chr14_104030000_104040000	chr14_104120000_104130000
chr14_104131537_104132783;chr14_104129498_104131158	APOPT1;KLC1;BAG5	chr14_104035000_104135000	6.59106e-08	chr14_104030000_104040000	chr14_104130000_104140000
chr14_104269567_104270161;chr14_104268371_104268833	RP11-73M18.9;ZFYVE21;XRCC3	chr14_104185000_104265000	0.0326971	chr14_104180000_104190000	chr14_104260000_104270000
chr14_104375823_104378193	APOPT1;KLC1;BAG5	chr14_104035000_104375000	0.00046975	chr14_104030000_104040000	chr14_104370000_104380000
chr14_104375823_104378193	AL049840.1;RP11-73M18.9;XRCC3	chr14_104175000_104375000	0.00972212	chr14_104170000_104180000	chr14_104370000_104380000
chr14_104375823_104378193	RP11-73M18.9;ZFYVE21;XRCC3	chr14_104185000_104375000	1.65005e-06	chr14_104180000_104190000	chr14_104370000_104380000
chr14_105291779_105293005	SIVA1	chr14_105215000_105295000	0.000325669	chr14_105210000_105220000	chr14_105290000_105300000
chr14_105291779_105293005	SIVA1	chr14_105225000_105295000	0	chr14_105220000_105230000	chr14_105290000_105300000
chr14_105291779_105293005	RP11-982M15.2	chr14_105235000_105295000	0	chr14_105230000_105240000	chr14_105290000_105300000
chr14_105499263_105500857;chr14_105507750_105510260	AHNAK2	chr14_105445000_105505000	0	chr14_105440000_105450000	chr14_105500000_105510000
chr14_105507750_105510260	AHNAK2	chr14_105445000_105515000	0	chr14_105440000_105450000	chr14_105510000_105520000
chr14_105507750_105510260	C14orf79	chr14_105455000_105515000	1.62381e-09	chr14_105450000_105460000	chr14_105510000_105520000
chr14_105817925_105818862	NUDT14	chr14_105645000_105815000	0.0137106	chr14_105640000_105650000	chr14_105810000_105820000
chr1_1004167_1006340	HES4	chr1_935000_1005000	0.00200991	chr1_930000_940000	chr1_1000000_1010000
chr1_1004167_1006340	ISG15	chr1_945000_1005000	0.000868369	chr1_940000_950000	chr1_1000000_1010000
chr1_1438875_1442595	RP4-758J18.2;CCNL2;RN7SL657P	chr1_1335000_1435000	0.0125205	chr1_1330000_1340000	chr1_1430000_1440000
chr1_1438875_1442595	RN7SL657P;RP4-758J18.13;MRPL20	chr1_1345000_1435000	0.00928084	chr1_1340000_1350000	chr1_1430000_1440000
chr1_1438875_1442595	MXRA8	chr1_1295000_1445000	0.0123878	chr1_1290000_1300000	chr1_1440000_1450000
chr1_1438875_1442595	RN7SL657P;RP4-758J18.13;MRPL20	chr1_1345000_1445000	0.00292572	chr1_1340000_1350000	chr1_1440000_1450000
chr1_1659663_1661928	CDK11B	chr1_1585000_1655000	2.32947e-09	chr1_1580000_1590000	chr1_1650000_1660000
chr1_1659663_1661928	CDK11B	chr1_1595000_1665000	1.24395e-10	chr1_1590000_1600000	chr1_1660000_1670000
chr1_1659663_1661928	RP11-345P4.7	chr1_1605000_1665000	0.000174104	chr1_1600000_1610000	chr1_1660000_1670000
chr1_1789755_1791510;chr1_1793836_1795079;chr1_1791768_1793603	NADK	chr1_1715000_1795000	0.00974949	chr1_1710000_1720000	chr1_1790000_1800000
chr1_1836590_1841641	NADK	chr1_1705000_1835000	0.000284476	chr1_1700000_1710000	chr1_1830000_1840000
chr1_1836590_1841641	NADK	chr1_1715000_1835000	0	chr1_1710000_1720000	chr1_1830000_1840000
chr1_2218958_2228975	SKI	chr1_2165000_2225000	0.0417585	chr1_2160000_2170000	chr1_2220000_2230000
chr1_2241555_2249546	AL590822.2	chr1_2125000_2245000	0.000199291	chr1_2120000_2130000	chr1_2240000_2250000
chr1_2241555_2249546	SKI	chr1_2165000_2245000	0.0016086	chr1_2160000_2170000	chr1_2240000_2250000
chr1_2273652_2276393	C1orf86	chr1_2145000_2275000	0.00122172	chr1_2140000_2150000	chr1_2270000_2280000
chr1_2435767_2441390	PEX10	chr1_2345000_2435000	7.89903e-10	chr1_2340000_2350000	chr1_2430000_2440000
chr1_2435767_2441390	PLCH2	chr1_2355000_2435000	5.58968e-05	chr1_2350000_2360000	chr1_2430000_2440000
chr1_2435767_2441390	PEX10	chr1_2345000_2445000	0.000135595	chr1_2340000_2350000	chr1_2440000_2450000
chr1_2435767_2441390	PLCH2	chr1_2355000_2445000	7.65162e-05	chr1_2350000_2360000	chr1_2440000_2450000
chr1_3395547_3401125	PANK4	chr1_2465000_3395000	0.0448454	chr1_2460000_2470000	chr1_3390000_3400000
chr1_3466684_3474156	ARHGEF16	chr1_3365000_3475000	0.0160485	chr1_3360000_3370000	chr1_3470000_3480000
chr1_4662630_4664350	C1orf174	chr1_3815000_4665000	0.00296707	chr1_3810000_3820000	chr1_4660000_4670000
chr1_4709893_4712302	C1orf174	chr1_3815000_4705000	0.00653871	chr1_3810000_3820000	chr1_4700000_4710000
chr1_4709893_4712302	C1orf174	chr1_3815000_4715000	1.45703e-08	chr1_3810000_3820000	chr1_4710000_4720000
chr1_6384510_6386965;chr1_6389520_6392608	GPR153	chr1_6315000_6385000	5.33014e-07	chr1_6310000_6320000	chr1_6380000_6390000
chr1_6384510_6386965;chr1_6389520_6392608	GPR153	chr1_6325000_6385000	0.0415543	chr1_6320000_6330000	chr1_6380000_6390000
chr1_6389520_6392608	GPR153	chr1_6315000_6395000	0	chr1_6310000_6320000	chr1_6390000_6400000
chr1_6389520_6392608	GPR153	chr1_6325000_6395000	7.50505e-06	chr1_6320000_6330000	chr1_6390000_6400000
chr1_6402949_6407687	ICMT	chr1_6295000_6405000	0.0335124	chr1_6290000_6300000	chr1_6400000_6410000
chr1_6402949_6407687	GPR153	chr1_6315000_6405000	0	chr1_6310000_6320000	chr1_6400000_6410000
chr1_6402949_6407687	GPR153	chr1_6325000_6405000	9.52628e-06	chr1_6320000_6330000	chr1_6400000_6410000
chr1_8227215_8231828	ERRFI1	chr1_8085000_8225000	0.0115547	chr1_8080000_8090000	chr1_8220000_8230000
chr1_8232230_8236624;chr1_8227215_8231828	ERRFI1	chr1_8085000_8235000	0.000481584	chr1_8080000_8090000	chr1_8230000_8240000
chr1_8298456_8300608	ERRFI1	chr1_8085000_8295000	5.05406e-09	chr1_8080000_8090000	chr1_8290000_8300000
chr1_8298456_8300608	ERRFI1	chr1_8085000_8305000	0.000633807	chr1_8080000_8090000	chr1_8300000_8310000
chr1_8319421_8320470	ERRFI1	chr1_8085000_8325000	0.0043247	chr1_8080000_8090000	chr1_8320000_8330000
chr1_8403008_8404301	PARK7	chr1_8015000_8405000	3.12268e-05	chr1_8010000_8020000	chr1_8400000_8410000
chr1_8403008_8404301	ERRFI1	chr1_8085000_8405000	1.63997e-06	chr1_8080000_8090000	chr1_8400000_8410000
chr1_9291457_9292431	GPR157	chr1_9195000_9295000	0.0196886	chr1_9190000_9200000	chr1_9290000_9300000
chr1_10552991_10557691	APITD1	chr1_10485000_10555000	1.07571e-07	chr1_10480000_10490000	chr1_10550000_10560000
chr1_10552991_10557691	APITD1	chr1_10495000_10555000	5.89771e-12	chr1_10490000_10500000	chr1_10550000_10560000
chr1_11789799_11791525	RP4-635E18.8	chr1_11095000_11785000	0.00342206	chr1_11090000_11100000	chr1_11780000_11790000
chr1_11789799_11791525	FBXO44;FBXO2	chr1_11715000_11785000	7.51718e-06	chr1_11710000_11720000	chr1_11780000_11790000
chr1_11789799_11791525;chr1_11791673_11793163	UBIAD1	chr1_11335000_11795000	0.0229448	chr1_11330000_11340000	chr1_11790000_11800000
chr1_11977586_11982144	WRAP73	chr1_3565000_11975000	0.0387328	chr1_3560000_3570000	chr1_11970000_11980000
chr1_12219917_12222762	CEP104	chr1_3775000_12225000	0.0135263	chr1_3770000_3780000	chr1_12220000_12230000
chr1_16027762_16032878;chr1_16023446_16024004	DDI2	chr1_15945000_16025000	0.00404687	chr1_15940000_15950000	chr1_16020000_16030000
chr1_16027762_16032878	CHCHD2P6	chr1_15925000_16035000	4.92287e-08	chr1_15920000_15930000	chr1_16030000_16040000
chr1_16208851_16210730	RP11-169K16.7	chr1_16135000_16205000	0.000329004	chr1_16130000_16140000	chr1_16200000_16210000
chr1_16229798_16230375	RP11-169K16.7	chr1_16135000_16235000	0.0402347	chr1_16130000_16140000	chr1_16230000_16240000
chr1_16229798_16230375	SPEN;RP11-169K16.9	chr1_16175000_16235000	0.00153567	chr1_16170000_16180000	chr1_16230000_16240000
chr1_16249928_16251434;chr1_16248978_16249636;chr1_16242883_16244330;chr1_16246342_16247010;chr1_16244642_16245192;chr1_16241602_16242370;chr1_16247379_16247983	RP11-169K16.7	chr1_16135000_16245000	0.000270862	chr1_16130000_16140000	chr1_16240000_16250000
chr1_16249928_16251434;chr1_16248978_16249636;chr1_16242883_16244330;chr1_16246342_16247010;chr1_16244642_16245192;chr1_16241602_16242370;chr1_16247379_16247983	SPEN;RP11-169K16.9	chr1_16175000_16245000	6.67161e-06	chr1_16170000_16180000	chr1_16240000_16250000
chr1_16249928_16251434	RP11-169K16.7	chr1_16135000_16255000	1.58838e-12	chr1_16130000_16140000	chr1_16250000_16260000
chr1_16282201_16282844;chr1_16283172_16285691	RP11-169K16.7	chr1_16135000_16285000	0.0433984	chr1_16130000_16140000	chr1_16280000_16290000
chr1_16290349_16291647;chr1_16292532_16293407	RP11-169K16.7	chr1_16135000_16295000	2.06341e-09	chr1_16130000_16140000	chr1_16290000_16300000
chr1_16968536_16972430	RP4-798A10.7	chr1_16835000_16975000	0.00139853	chr1_16830000_16840000	chr1_16970000_16980000
chr1_17239065_17243757	RP4-798A10.7	chr1_16835000_17235000	3.07949e-12	chr1_16830000_16840000	chr1_17230000_17240000
chr1_17239065_17243757	RP4-798A10.7	chr1_16845000_17235000	0	chr1_16840000_16850000	chr1_17230000_17240000
chr1_17239065_17243757	NECAP2	chr1_16765000_17245000	0.0298668	chr1_16760000_16770000	chr1_17240000_17250000
chr1_17239065_17243757	RP4-798A10.7	chr1_16835000_17245000	6.30007e-06	chr1_16830000_16840000	chr1_17240000_17250000
chr1_17239065_17243757	RP4-798A10.7	chr1_16845000_17245000	2.59114e-09	chr1_16840000_16850000	chr1_17240000_17250000
chr1_17366932_17368723	MFAP2	chr1_17305000_17365000	0.000118556	chr1_17300000_17310000	chr1_17360000_17370000
chr1_17568437_17570046	SDHB	chr1_17385000_17565000	1.03536e-08	chr1_17380000_17390000	chr1_17560000_17570000
chr1_17570237_17573336;chr1_17568437_17570046	SDHB	chr1_17385000_17575000	0.000216727	chr1_17380000_17390000	chr1_17570000_17580000
chr1_17591051_17594811;chr1_17596154_17600064	SDHB	chr1_17385000_17595000	0.0363514	chr1_17380000_17390000	chr1_17590000_17600000
chr1_19287707_19290218;chr1_19291361_19292875	ALDH4A1	chr1_19235000_19295000	0.00164091	chr1_19230000_19240000	chr1_19290000_19300000
chr1_19358469_19362511;chr1_19354496_19357007	ALDH4A1	chr1_19235000_19355000	0.0490663	chr1_19230000_19240000	chr1_19350000_19360000
chr1_19358469_19362511;chr1_19354496_19357007	IFFO2	chr1_19285000_19355000	0.0223054	chr1_19280000_19290000	chr1_19350000_19360000
chr1_19358469_19362511	ALDH4A1	chr1_19225000_19365000	0.000396351	chr1_19220000_19230000	chr1_19360000_19370000
chr1_19358469_19362511	ALDH4A1	chr1_19235000_19365000	0.00260727	chr1_19230000_19240000	chr1_19360000_19370000
chr1_19358469_19362511	IFFO2	chr1_19285000_19365000	3.91492e-05	chr1_19280000_19290000	chr1_19360000_19370000
chr1_19388038_19394852	ALDH4A1	chr1_19225000_19385000	0.00817771	chr1_19220000_19230000	chr1_19380000_19390000
chr1_19388038_19394852	ALDH4A1	chr1_19235000_19385000	0.0102921	chr1_19230000_19240000	chr1_19380000_19390000
chr1_19388038_19394852	ALDH4A1	chr1_19225000_19395000	0.013709	chr1_19220000_19230000	chr1_19390000_19400000
chr1_19388038_19394852	ALDH4A1	chr1_19235000_19395000	0.00198692	chr1_19230000_19240000	chr1_19390000_19400000
chr1_19388038_19394852	IFFO2	chr1_19285000_19395000	1.0526e-05	chr1_19280000_19290000	chr1_19390000_19400000
chr1_19412292_19413950	ALDH4A1	chr1_19225000_19415000	2.36008e-10	chr1_19220000_19230000	chr1_19410000_19420000
chr1_19412292_19413950	ALDH4A1	chr1_19235000_19415000	3.93334e-08	chr1_19230000_19240000	chr1_19410000_19420000
chr1_19412292_19413950	IFFO2	chr1_19285000_19415000	0.0476483	chr1_19280000_19290000	chr1_19410000_19420000
chr1_19961613_19962990	PQLC2;AKR7A2	chr1_19645000_19965000	0.00164676	chr1_19640000_19650000	chr1_19960000_19970000
chr1_19961613_19962990	CAPZB	chr1_19815000_19965000	0.000649145	chr1_19810000_19820000	chr1_19960000_19970000
chr1_21516952_21518126	SH2D5	chr1_21055000_21515000	0.0359838	chr1_21050000_21060000	chr1_21510000_21520000
chr1_21516952_21518126	HP1BP3	chr1_21115000_21515000	0.0335314	chr1_21110000_21120000	chr1_21510000_21520000
chr1_21521049_21522855	PINK1-AS;DDOST	chr1_20985000_21525000	0.000529111	chr1_20980000_20990000	chr1_21520000_21530000
chr1_21521049_21522855	DDOST	chr1_20995000_21525000	0.00121312	chr1_20990000_21000000	chr1_21520000_21530000
chr1_21521049_21522855	SH2D5	chr1_21055000_21525000	0.000217437	chr1_21050000_21060000	chr1_21520000_21530000
chr1_21521049_21522855	SH2D5	chr1_21065000_21525000	0.0335608	chr1_21060000_21070000	chr1_21520000_21530000
chr1_21521049_21522855	HP1BP3	chr1_21115000_21525000	0.00810071	chr1_21110000_21120000	chr1_21520000_21530000
chr1_22281342_22285175	USP48	chr1_22105000_22285000	0.00496995	chr1_22100000_22110000	chr1_22280000_22290000
chr1_22281342_22285175	USP48	chr1_22115000_22285000	0.00380893	chr1_22110000_22120000	chr1_22280000_22290000
chr1_23726723_23732078	HNRNPR	chr1_23665000_23725000	0.00353612	chr1_23660000_23670000	chr1_23720000_23730000
chr1_23726723_23732078	HNRNPR	chr1_23665000_23735000	0.00296355	chr1_23660000_23670000	chr1_23730000_23740000
chr1_23726723_23732078	HNRNPR	chr1_23675000_23735000	0.00184792	chr1_23670000_23680000	chr1_23730000_23740000
chr1_24363385_24364127	SRSF10	chr1_24305000_24365000	0.0175692	chr1_24300000_24310000	chr1_24360000_24370000
chr1_24708701_24709777	IL22RA1	chr1_24475000_24705000	0.00968197	chr1_24470000_24480000	chr1_24700000_24710000
chr1_24710401_24712054	IL22RA1	chr1_24475000_24715000	0.000280851	chr1_24470000_24480000	chr1_24710000_24720000
chr1_26654018_26658764	ZNF593;RP11-96L14.7	chr1_26495000_26655000	0.00200248	chr1_26490000_26500000	chr1_26650000_26660000
chr1_26703317_26703966;chr1_26704235_26706104	ZNF593;RP11-96L14.7	chr1_26495000_26705000	0.0233385	chr1_26490000_26500000	chr1_26700000_26710000
chr1_26713472_26714709	ZNF593;RP11-96L14.7	chr1_26495000_26715000	3.20044e-06	chr1_26490000_26500000	chr1_26710000_26720000
chr1_26713472_26714709	SH3BGRL3	chr1_26605000_26715000	1.08862e-10	chr1_26600000_26610000	chr1_26710000_26720000
chr1_26713472_26714709	UBXN11	chr1_26645000_26715000	6.789e-05	chr1_26640000_26650000	chr1_26710000_26720000
chr1_27110341_27111450	ARID1A;RP5-968P14.2	chr1_27025000_27115000	4.06566e-10	chr1_27020000_27030000	chr1_27110000_27120000
chr1_27125662_27126726	RP5-968P14.2	chr1_27015000_27125000	3.43205e-05	chr1_27010000_27020000	chr1_27120000_27130000
chr1_27861196_27876881	GPR3	chr1_27725000_27875000	0.0212863	chr1_27720000_27730000	chr1_27870000_27880000
chr1_27981606_27983406	GPR3	chr1_27715000_27985000	2.0305e-11	chr1_27710000_27720000	chr1_27980000_27990000
chr1_27981606_27983406	GPR3	chr1_27725000_27985000	2.54874e-06	chr1_27720000_27730000	chr1_27980000_27990000
chr1_30556219_30557951	MECR	chr1_29555000_30555000	0.00419566	chr1_29550000_29560000	chr1_30550000_30560000
chr1_30556219_30557951	PTPRU	chr1_29565000_30555000	2.12254e-06	chr1_29560000_29570000	chr1_30550000_30560000
chr1_31090917_31092188	PTPRU	chr1_29565000_31095000	0.0203296	chr1_29560000_29570000	chr1_31090000_31100000
chr1_31173195_31175255	MECR	chr1_29555000_31175000	1.1542e-09	chr1_29550000_29560000	chr1_31170000_31180000
chr1_31173195_31175255	PTPRU	chr1_29565000_31175000	3.01464e-06	chr1_29560000_29570000	chr1_31170000_31180000
chr1_31259132_31262771	PTPRU	chr1_29565000_31255000	0.0214327	chr1_29560000_29570000	chr1_31250000_31260000
chr1_31624325_31629909;chr1_31621546_31622446	PUM1	chr1_31535000_31625000	0.000114618	chr1_31530000_31540000	chr1_31620000_31630000
chr1_31624325_31629909;chr1_31621546_31622446	PUM1	chr1_31545000_31625000	5.89771e-12	chr1_31540000_31550000	chr1_31620000_31630000
chr1_31634299_31636213	PUM1	chr1_31535000_31635000	3.6634e-07	chr1_31530000_31540000	chr1_31630000_31640000
chr1_31634299_31636213	PUM1	chr1_31545000_31635000	0.00311845	chr1_31540000_31550000	chr1_31630000_31640000
chr1_32013495_32015710	SERINC2	chr1_31885000_32015000	0.000336354	chr1_31880000_31890000	chr1_32010000_32020000
chr1_32013495_32015710	AC114494.1	chr1_31905000_32015000	2.76658e-05	chr1_31900000_31910000	chr1_32010000_32020000
chr1_32240761_32241871	PEF1	chr1_32115000_32245000	0.003433	chr1_32110000_32120000	chr1_32240000_32250000
chr1_32763749_32764701	EIF3I;TMEM234	chr1_32685000_32765000	5.42036e-06	chr1_32680000_32690000	chr1_32760000_32770000
chr1_32866441_32867319	EIF3I;TMEM234	chr1_32685000_32865000	0.00119626	chr1_32680000_32690000	chr1_32860000_32870000
chr1_33525349_33526966	TMEM54	chr1_33365000_33525000	0.000332764	chr1_33360000_33370000	chr1_33520000_33530000
chr1_33525349_33526966	RNF19B	chr1_33425000_33525000	0.0217791	chr1_33420000_33430000	chr1_33520000_33530000
chr1_33564267_33566046	TMEM54	chr1_33365000_33565000	0.00130142	chr1_33360000_33370000	chr1_33560000_33570000
chr1_36668817_36670427	ATPIF1;DNAJC8;RP5-1092A3.4	chr1_28565000_36665000	0.0396735	chr1_28560000_28570000	chr1_36660000_36670000
chr1_36763986_36765643	TRAPPC3;MAP7D1	chr1_36615000_36765000	0.000277395	chr1_36610000_36620000	chr1_36760000_36770000
chr1_36763986_36765643	MAP7D1	chr1_36625000_36765000	0.00712159	chr1_36620000_36630000	chr1_36760000_36770000
chr1_37917167_37921628;chr1_37921807_37922602	MRPS15	chr1_36925000_37925000	0.000565836	chr1_36920000_36930000	chr1_37920000_37930000
chr1_38029022_38030425	MAP7D1	chr1_36625000_38025000	0.0181599	chr1_36620000_36630000	chr1_38020000_38030000
chr1_40501110_40503587	RP3-342P20.2	chr1_40435000_40505000	0.000536152	chr1_40430000_40440000	chr1_40500000_40510000
chr1_40732210_40733488;chr1_40734092_40735059	PPT1	chr1_40565000_40735000	0.0158951	chr1_40560000_40570000	chr1_40730000_40740000
chr1_40846090_40846597;chr1_40848686_40849213;chr1_40849452_40850010;chr1_40845256_40845679	RLF	chr1_40625000_40845000	0.000413036	chr1_40620000_40630000	chr1_40840000_40850000
chr1_40849452_40850010	PPT1	chr1_40565000_40855000	0.0419588	chr1_40560000_40570000	chr1_40850000_40860000
chr1_40849452_40850010	RLF	chr1_40625000_40855000	0.000327393	chr1_40620000_40630000	chr1_40850000_40860000
chr1_41432535_41434328	CITED4	chr1_41325000_41435000	0.0490038	chr1_41320000_41330000	chr1_41430000_41440000
chr1_43388734_43391419	LEPRE1	chr1_43235000_43385000	0.0258786	chr1_43230000_43240000	chr1_43380000_43390000
chr1_43388734_43391419	RP5-994D16.9	chr1_43245000_43385000	0.00128769	chr1_43240000_43250000	chr1_43380000_43390000
chr1_43480196_43482023;chr1_43484453_43486328	SLC2A1	chr1_43425000_43485000	1.90622e-07	chr1_43420000_43430000	chr1_43480000_43490000
chr1_43509123_43510060	SLC2A1	chr1_43425000_43505000	0.001264	chr1_43420000_43430000	chr1_43500000_43510000
chr1_43509123_43510060;chr1_43513335_43516509	SLC2A1	chr1_43425000_43515000	7.4022e-07	chr1_43420000_43430000	chr1_43510000_43520000
chr1_43523748_43524924	ATP6V1E1P1	chr1_43375000_43525000	0.0107274	chr1_43370000_43380000	chr1_43520000_43530000
chr1_43523748_43524924	SLC2A1	chr1_43425000_43525000	4.52836e-06	chr1_43420000_43430000	chr1_43520000_43530000
chr1_43530581_43531385	RP5-994D16.9	chr1_43245000_43535000	8.21105e-10	chr1_43240000_43250000	chr1_43530000_43540000
chr1_43530581_43531385	ATP6V1E1P1	chr1_43365000_43535000	0.00011799	chr1_43360000_43370000	chr1_43530000_43540000
chr1_43530581_43531385	ATP6V1E1P1	chr1_43375000_43535000	0	chr1_43370000_43380000	chr1_43530000_43540000
chr1_43530581_43531385	SLC2A1	chr1_43425000_43535000	3.07949e-12	chr1_43420000_43430000	chr1_43530000_43540000
chr1_44136318_44138489	PTPRF	chr1_43995000_44135000	3.59867e-05	chr1_43990000_44000000	chr1_44130000_44140000
chr1_45812449_45815979	PLK3	chr1_45265000_45815000	0.0294618	chr1_45260000_45270000	chr1_45810000_45820000
chr1_45812449_45815979	UROD;HECTD3	chr1_45475000_45815000	0.000173924	chr1_45470000_45480000	chr1_45810000_45820000
chr1_52109251_52110909;chr1_52113941_52114343	CMPK1	chr1_47805000_52115000	0.0176994	chr1_47800000_47810000	chr1_52110000_52120000
chr1_53130129_53132224;chr1_53138133_53139125;chr1_53133990_53135426;chr1_53139643_53141224	PRPF38A;ORC1	chr1_52865000_53135000	0.000744116	chr1_52860000_52870000	chr1_53130000_53140000
chr1_53130129_53132224;chr1_53138133_53139125;chr1_53133990_53135426;chr1_53139643_53141224	PRPF38A;ORC1	chr1_52875000_53135000	3.22218e-05	chr1_52870000_52880000	chr1_53130000_53140000
chr1_53139643_53141224	PRPF38A;ORC1	chr1_52865000_53145000	1.56954e-05	chr1_52860000_52870000	chr1_53140000_53150000
chr1_53139643_53141224	PRPF38A;ORC1	chr1_52875000_53145000	1.28248e-06	chr1_52870000_52880000	chr1_53140000_53150000
chr1_53168487_53169839	PRPF38A;ORC1	chr1_52865000_53165000	0.0153346	chr1_52860000_52870000	chr1_53160000_53170000
chr1_53168487_53169839	PRPF38A;ORC1	chr1_52875000_53165000	3.32012e-07	chr1_52870000_52880000	chr1_53160000_53170000
chr1_53299058_53300013	SELRC1	chr1_53165000_53305000	0.000290633	chr1_53160000_53170000	chr1_53300000_53310000
chr1_53611300_53612728	RP4-631H13.6	chr1_53385000_53615000	0.00283319	chr1_53380000_53390000	chr1_53610000_53620000
chr1_54949570_54952651	AL161915.1	chr1_54565000_54945000	0.0461008	chr1_54560000_54570000	chr1_54940000_54950000
chr1_54949570_54952651	AL161915.1	chr1_54575000_54945000	0.000104586	chr1_54570000_54580000	chr1_54940000_54950000
chr1_54953084_54956094;chr1_54949570_54952651	AL161915.1	chr1_54565000_54955000	3.31653e-06	chr1_54560000_54570000	chr1_54950000_54960000
chr1_54953084_54956094;chr1_54949570_54952651	AL161915.1	chr1_54575000_54955000	2.58188e-07	chr1_54570000_54580000	chr1_54950000_54960000
chr1_54953084_54956094;chr1_54949570_54952651	SSBP3-AS1	chr1_54705000_54955000	0.0460681	chr1_54700000_54710000	chr1_54950000_54960000
chr1_59039541_59040046;chr1_59040175_59040692;chr1_59048959_59051711	USP24	chr1_55675000_59045000	0.0321159	chr1_55670000_55680000	chr1_59040000_59050000
chr1_59387445_59389608	JUN	chr1_59255000_59385000	0.0311585	chr1_59250000_59260000	chr1_59380000_59390000
chr1_59509354_59510395;chr1_59507342_59507860	JUN	chr1_59255000_59505000	5.21681e-07	chr1_59250000_59260000	chr1_59500000_59510000
chr1_59509354_59510395	JUN	chr1_59255000_59515000	0.0134467	chr1_59250000_59260000	chr1_59510000_59520000
chr1_59892685_59893264	JUN	chr1_59255000_59895000	0.0115679	chr1_59250000_59260000	chr1_59890000_59900000
chr1_59952906_59953687	JUN	chr1_59255000_59955000	0.00516689	chr1_59250000_59260000	chr1_59950000_59960000
chr1_64583699_64584411	PGM1	chr1_64055000_64585000	0.00337187	chr1_64050000_64060000	chr1_64580000_64590000
chr1_68214846_68216456;chr1_68216769_68217626;chr1_68219043_68220726	GADD45A	chr1_68155000_68215000	9.99122e-09	chr1_68150000_68160000	chr1_68210000_68220000
chr1_68219043_68220726;chr1_68225700_68226095	GADD45A	chr1_68155000_68225000	1.58838e-12	chr1_68150000_68160000	chr1_68220000_68230000
chr1_78579040_78580153	DNAJB4;FUBP1	chr1_78445000_78575000	2.16215e-11	chr1_78440000_78450000	chr1_78570000_78580000
chr1_78579040_78580153	DNAJB4;FUBP1	chr1_78445000_78585000	3.17221e-05	chr1_78440000_78450000	chr1_78580000_78590000
chr1_85069385_85070600	GNG5	chr1_84975000_85075000	0.00344229	chr1_84970000_84980000	chr1_85070000_85080000
chr1_85308468_85309751;chr1_85301581_85302125	USP33	chr1_78225000_85305000	0.0476385	chr1_78220000_78230000	chr1_85300000_85310000
chr1_85320473_85320974	DNAJB4;FUBP1	chr1_78445000_85325000	0.0403444	chr1_78440000_78450000	chr1_85320000_85330000
chr1_86021505_86022028	BCL10	chr1_85745000_86025000	0.00443697	chr1_85740000_85750000	chr1_86020000_86030000
chr1_88526743_88527261	LMO4	chr1_87795000_88525000	0.000606509	chr1_87790000_87800000	chr1_88520000_88530000
chr1_89918977_89919630	RBMXL1	chr1_89455000_89915000	4.70301e-06	chr1_89450000_89460000	chr1_89910000_89920000
chr1_89918977_89919630	RBMXL1	chr1_89465000_89915000	0	chr1_89460000_89470000	chr1_89910000_89920000
chr1_89918977_89919630	GBP3	chr1_89485000_89915000	0.000405508	chr1_89480000_89490000	chr1_89910000_89920000
chr1_90102045_90102459	RBMXL1	chr1_89465000_90105000	0.00658056	chr1_89460000_89470000	chr1_90100000_90110000
chr1_90439478_90441130	LRRC8D	chr1_90285000_90435000	8.92244e-05	chr1_90280000_90290000	chr1_90430000_90440000
chr1_90439478_90441130	LRRC8D	chr1_90285000_90445000	1.87199e-05	chr1_90280000_90290000	chr1_90440000_90450000
chr1_92316679_92317272;chr1_92317449_92318400	RP11-47K11.2	chr1_91995000_92315000	0.0283105	chr1_91990000_92000000	chr1_92310000_92320000
chr1_92320681_92321111	RP11-47K11.2	chr1_91995000_92325000	0.0043247	chr1_91990000_92000000	chr1_92320000_92330000
chr1_92320681_92321111	RP11-47K11.2	chr1_92005000_92325000	0.000872903	chr1_92000000_92010000	chr1_92320000_92330000
chr1_92337887_92339464	RP11-47K11.2	chr1_91995000_92335000	0.000316682	chr1_91990000_92000000	chr1_92330000_92340000
chr1_92337887_92339464	RP11-47K11.2	chr1_92005000_92335000	0.00126586	chr1_92000000_92010000	chr1_92330000_92340000
chr1_92357527_92357980;chr1_92354045_92357289	CDC7	chr1_91965000_92355000	2.66695e-05	chr1_91960000_91970000	chr1_92350000_92360000
chr1_92357527_92357980;chr1_92354045_92357289	RP11-47K11.2	chr1_91995000_92355000	0	chr1_91990000_92000000	chr1_92350000_92360000
chr1_92357527_92357980;chr1_92354045_92357289	RP11-47K11.2	chr1_92005000_92355000	4.91369e-10	chr1_92000000_92010000	chr1_92350000_92360000
chr1_92365489_92366207	CDC7	chr1_91965000_92365000	0.00220322	chr1_91960000_91970000	chr1_92360000_92370000
chr1_92365489_92366207	RP11-47K11.2	chr1_91995000_92365000	0	chr1_91990000_92000000	chr1_92360000_92370000
chr1_92365489_92366207	RP11-47K11.2	chr1_92005000_92365000	8.09894e-07	chr1_92000000_92010000	chr1_92360000_92370000
chr1_94040071_94042699;chr1_94043109_94045899	FNBP1L	chr1_93915000_94045000	0.00170233	chr1_93910000_93920000	chr1_94040000_94050000
chr1_94062848_94066741;chr1_94062172_94062723;chr1_94068617_94069503;chr1_94067567_94068081	FNBP1L	chr1_93915000_94065000	0.000754165	chr1_93910000_93920000	chr1_94060000_94070000
chr1_94072759_94076612;chr1_94071918_94072641	FNBP1L	chr1_93915000_94075000	0.000123739	chr1_93910000_93920000	chr1_94070000_94080000
chr1_94089501_94090974;chr1_94084292_94088723	FNBP1L	chr1_93915000_94085000	9.38815e-05	chr1_93910000_93920000	chr1_94080000_94090000
chr1_94089501_94090974;chr1_94096454_94097820;chr1_94095772_94096351;chr1_94094587_94095029;chr1_94093639_94094269;chr1_94099042_94099624	FNBP1L	chr1_93915000_94095000	0.0359096	chr1_93910000_93920000	chr1_94090000_94100000
chr1_94277827_94279071	FNBP1L	chr1_93915000_94275000	0.00645934	chr1_93910000_93920000	chr1_94270000_94280000
chr1_94282583_94283631	DR1	chr1_93815000_94285000	0.00779584	chr1_93810000_93820000	chr1_94280000_94290000
chr1_95085772_95090872;chr1_95085052_95085500	F3	chr1_95005000_95085000	9.81655e-07	chr1_95000000_95010000	chr1_95080000_95090000
chr1_95193664_95194555;chr1_95192581_95193310	F3	chr1_95005000_95195000	4.33166e-06	chr1_95000000_95010000	chr1_95190000_95200000
chr1_110325259_110326600	GNAI3	chr1_110085000_110325000	3.0878e-08	chr1_110080000_110090000	chr1_110320000_110330000
chr1_110325259_110326600	GSTM4	chr1_110195000_110325000	0.00574142	chr1_110190000_110200000	chr1_110320000_110330000
chr1_110518485_110519129	GNAI3	chr1_110085000_110515000	0.000682305	chr1_110080000_110090000	chr1_110510000_110520000
chr1_110518485_110519129	GSTM4	chr1_110195000_110515000	0.000896533	chr1_110190000_110200000	chr1_110510000_110520000
chr1_110518485_110519129	GSTM4	chr1_110205000_110515000	3.80619e-07	chr1_110200000_110210000	chr1_110510000_110520000
chr1_110518485_110519129	GSTM3	chr1_110285000_110515000	0.00589007	chr1_110280000_110290000	chr1_110510000_110520000
chr1_113147924_113148719	CTTNBP2NL	chr1_112935000_113145000	0.00417244	chr1_112930000_112940000	chr1_113140000_113150000
chr1_113169882_113170752	CTTNBP2NL	chr1_112935000_113165000	4.83907e-11	chr1_112930000_112940000	chr1_113160000_113170000
chr1_113169882_113170752	CTTNBP2NL	chr1_112945000_113165000	9.12099e-08	chr1_112940000_112950000	chr1_113160000_113170000
chr1_113179930_113180402	CTTNBP2NL	chr1_112935000_113185000	1.37121e-05	chr1_112930000_112940000	chr1_113180000_113190000
chr1_113229916_113231940	CTTNBP2NL	chr1_112935000_113225000	4.7629e-06	chr1_112930000_112940000	chr1_113220000_113230000
chr1_113229916_113231940	CTTNBP2NL	chr1_112945000_113225000	0.0442045	chr1_112940000_112950000	chr1_113220000_113230000
chr1_113229916_113231940	CAPZA1	chr1_113165000_113225000	9.41869e-06	chr1_113160000_113170000	chr1_113220000_113230000
chr1_113229916_113231940	CTTNBP2NL	chr1_112935000_113235000	0.00132762	chr1_112930000_112940000	chr1_113230000_113240000
chr1_113585059_113586106	SLC16A1	chr1_113495000_113585000	0.0280359	chr1_113490000_113500000	chr1_113580000_113590000
chr1_116314055_116315487	VANGL1	chr1_116185000_116315000	2.87697e-05	chr1_116180000_116190000	chr1_116310000_116320000
chr1_117265336_117266434;chr1_117264124_117265161;chr1_117262435_117264000	IGSF3	chr1_117205000_117265000	0.00842723	chr1_117200000_117210000	chr1_117260000_117270000
chr1_117549864_117550369	TMEM167B	chr1_109635000_117555000	0.0276233	chr1_109630000_109640000	chr1_117550000_117560000
chr1_120169654_120170116	LRIG2	chr1_113615000_120165000	0.0174419	chr1_113610000_113620000	chr1_120160000_120170000
chr1_147999802_148000983	RP11-640M9.2	chr1_144595000_148005000	0	chr1_144590000_144600000	chr1_148000000_148010000
chr1_147999802_148000983	NBPF10	chr1_145285000_148005000	0	chr1_145280000_145290000	chr1_148000000_148010000
chr1_147999802_148000983	NBPF10	chr1_145295000_148005000	0	chr1_145290000_145300000	chr1_148000000_148010000
chr1_150504329_150512305;chr1_150515242_150516637	TARS2	chr1_150455000_150515000	0.000577421	chr1_150450000_150460000	chr1_150510000_150520000
chr1_150895397_150896224	ADAMTSL4;AL356356.1	chr1_150525000_150895000	0.0010786	chr1_150520000_150530000	chr1_150890000_150900000
chr1_150895397_150896224	ENSA	chr1_150605000_150895000	0.00309425	chr1_150600000_150610000	chr1_150890000_150900000
chr1_151653508_151654253;chr1_151652506_151653121	POGZ	chr1_151425000_151655000	0.00152178	chr1_151420000_151430000	chr1_151650000_151660000
chr1_151809044_151810890	PSMB4	chr1_151375000_151805000	0.000559845	chr1_151370000_151380000	chr1_151800000_151810000
chr1_151809044_151810890	MRPL9	chr1_151735000_151805000	0.000543632	chr1_151730000_151740000	chr1_151800000_151810000
chr1_151840046_151840512	POGZ	chr1_151425000_151845000	0.00635027	chr1_151420000_151430000	chr1_151840000_151850000
chr1_151973546_151975901	THEM4	chr1_151885000_151975000	0.0120865	chr1_151880000_151890000	chr1_151970000_151980000
chr1_152082409_152084269;chr1_152079934_152082145	S100A11	chr1_152025000_152085000	0.00117459	chr1_152020000_152030000	chr1_152080000_152090000
chr1_152155109_152157114;chr1_152151875_152152452;chr1_152153961_152154514	S100A11	chr1_152025000_152155000	0	chr1_152020000_152030000	chr1_152150000_152160000
chr1_152413776_152416288	S100A11	chr1_152025000_152415000	7.14132e-07	chr1_152020000_152030000	chr1_152410000_152420000
chr1_153462124_153464566;chr1_153465436_153466408	S100A9	chr1_153325000_153465000	0	chr1_153320000_153330000	chr1_153460000_153470000
chr1_153462124_153464566;chr1_153465436_153466408	S100A9	chr1_153335000_153465000	8.51067e-10	chr1_153330000_153340000	chr1_153460000_153470000
chr1_153462124_153464566;chr1_153465436_153466408	AL591704.5	chr1_153355000_153465000	0.00408424	chr1_153350000_153360000	chr1_153460000_153470000
chr1_153462124_153464566;chr1_153465436_153466408	S100A8	chr1_153365000_153465000	9.58354e-07	chr1_153360000_153370000	chr1_153460000_153470000
chr1_153478756_153481946	S100A9	chr1_153325000_153475000	0	chr1_153320000_153330000	chr1_153470000_153480000
chr1_153478756_153481946	S100A9	chr1_153335000_153475000	0	chr1_153330000_153340000	chr1_153470000_153480000
chr1_153478756_153481946	AL591704.5	chr1_153355000_153475000	0.0197516	chr1_153350000_153360000	chr1_153470000_153480000
chr1_153478756_153481946	S100A8	chr1_153365000_153475000	0.000578651	chr1_153360000_153370000	chr1_153470000_153480000
chr1_153478756_153481946;chr1_153482908_153483874;chr1_153486588_153489708	S100A9	chr1_153325000_153485000	0	chr1_153320000_153330000	chr1_153480000_153490000
chr1_153478756_153481946;chr1_153482908_153483874;chr1_153486588_153489708	S100A9	chr1_153335000_153485000	0.000510794	chr1_153330000_153340000	chr1_153480000_153490000
chr1_153478756_153481946;chr1_153482908_153483874;chr1_153486588_153489708	AL591704.5	chr1_153355000_153485000	0.0313248	chr1_153350000_153360000	chr1_153480000_153490000
chr1_153496305_153501050;chr1_153493906_153495798	S100A9	chr1_153325000_153495000	1.48057e-05	chr1_153320000_153330000	chr1_153490000_153500000
chr1_153549432_153550718;chr1_153544041_153545409	S100A9	chr1_153325000_153545000	0.00038619	chr1_153320000_153330000	chr1_153540000_153550000
chr1_153618918_153621144	S100A2	chr1_153545000_153615000	0.00238715	chr1_153540000_153550000	chr1_153610000_153620000
chr1_153618918_153621144	S100A2	chr1_153545000_153625000	0.023737	chr1_153540000_153550000	chr1_153620000_153630000
chr1_154904124_154906916	UBE2Q1	chr1_154535000_154905000	0.000175297	chr1_154530000_154540000	chr1_154900000_154910000
chr1_155009942_155012465	RP11-307C12.12;PYGO2;PBXIP1	chr1_154935000_155015000	7.95071e-08	chr1_154930000_154940000	chr1_155010000_155020000
chr1_155038562_155045377	RP11-307C12.12;PYGO2;PBXIP1	chr1_154935000_155035000	1.44891e-06	chr1_154930000_154940000	chr1_155030000_155040000
chr1_155038562_155045377	ZBTB7B	chr1_154975000_155035000	9.01873e-06	chr1_154970000_154980000	chr1_155030000_155040000
chr1_155617451_155618478;chr1_155618612_155619357	FAM189B	chr1_155225000_155615000	0.00614523	chr1_155220000_155230000	chr1_155610000_155620000
chr1_155617451_155618478;chr1_155618612_155619357	FDPS	chr1_155275000_155615000	0.000125341	chr1_155270000_155280000	chr1_155610000_155620000
chr1_155620387_155621542	FAM189B	chr1_155225000_155625000	0.00437017	chr1_155220000_155230000	chr1_155620000_155630000
chr1_155653535_155654076	FDPS;RUSC1	chr1_155285000_155655000	0.002372	chr1_155280000_155290000	chr1_155650000_155660000
chr1_156191583_156193762	LMNA;MEX3A	chr1_156055000_156195000	0	chr1_156050000_156060000	chr1_156190000_156200000
chr1_156839546_156840558	ISG20L2;RRNAD1	chr1_156695000_156835000	6.89372e-06	chr1_156690000_156700000	chr1_156830000_156840000
chr1_157976184_157981947;chr1_157985575_157990316;chr1_157984874_157985440;chr1_157982907_157983905;chr1_157984093_157984664	ETV3	chr1_157105000_157985000	5.86183e-05	chr1_157100000_157110000	chr1_157980000_157990000
chr1_158098473_158099542;chr1_158093922_158094581	KIRREL	chr1_157965000_158095000	0.00179456	chr1_157960000_157970000	chr1_158090000_158100000
chr1_159756517_159757103	CADM3	chr1_159145000_159755000	0.00350313	chr1_159140000_159150000	chr1_159750000_159760000
chr1_159859094_159861070	CADM3	chr1_159145000_159855000	0.0276237	chr1_159140000_159150000	chr1_159850000_159860000
chr1_159859094_159861070	DUSP23	chr1_159745000_159855000	0.000807268	chr1_159740000_159750000	chr1_159850000_159860000
chr1_159859094_159861070	DUSP23	chr1_159755000_159855000	1.48975e-10	chr1_159750000_159760000	chr1_159850000_159860000
chr1_159859094_159861070	CADM3	chr1_159135000_159865000	0.000218573	chr1_159130000_159140000	chr1_159860000_159870000
chr1_159859094_159861070	DUSP23	chr1_159745000_159865000	0.0215258	chr1_159740000_159750000	chr1_159860000_159870000
chr1_159859094_159861070	DUSP23	chr1_159755000_159865000	0	chr1_159750000_159760000	chr1_159860000_159870000
chr1_159927102_159928548	KIRREL	chr1_157965000_159925000	0.00950218	chr1_157960000_157970000	chr1_159920000_159930000
chr1_161083178_161083703	F11R;TSTD1	chr1_161005000_161085000	0.0465428	chr1_161000000_161010000	chr1_161080000_161090000
chr1_161083178_161083703	F11R;TSTD1;USF1	chr1_161015000_161085000	0.004335	chr1_161010000_161020000	chr1_161080000_161090000
chr1_161358264_161360613;chr1_161352214_161353047;chr1_161353783_161354254;chr1_161351101_161351759	USP21;PPOX	chr1_161135000_161355000	0.000347937	chr1_161130000_161140000	chr1_161350000_161360000
chr1_161358264_161360613;chr1_161352214_161353047;chr1_161353783_161354254;chr1_161351101_161351759	B4GALT3	chr1_161145000_161355000	5.64025e-07	chr1_161140000_161150000	chr1_161350000_161360000
chr1_161358264_161360613;chr1_161352214_161353047;chr1_161353783_161354254;chr1_161351101_161351759	NDUFS2	chr1_161165000_161355000	0	chr1_161160000_161170000	chr1_161350000_161360000
chr1_161358264_161360613;chr1_161352214_161353047;chr1_161353783_161354254;chr1_161351101_161351759	TOMM40L	chr1_161195000_161355000	0	chr1_161190000_161200000	chr1_161350000_161360000
chr1_161358264_161360613	NDUFS2	chr1_161165000_161365000	0.00202535	chr1_161160000_161170000	chr1_161360000_161370000
chr1_161358264_161360613	TOMM40L	chr1_161195000_161365000	0.0262055	chr1_161190000_161200000	chr1_161360000_161370000
chr1_165884641_165885669	MGST3	chr1_165595000_165885000	0.0286139	chr1_165590000_165600000	chr1_165880000_165890000
chr1_165884641_165885669	MGST3	chr1_165605000_165885000	0.0399642	chr1_165600000_165610000	chr1_165880000_165890000
chr1_165884641_165885669	ALDH9A1	chr1_165665000_165885000	0.0259945	chr1_165660000_165670000	chr1_165880000_165890000
chr1_165884641_165885669	ALDH9A1	chr1_165675000_165885000	8.28668e-05	chr1_165670000_165680000	chr1_165880000_165890000
chr1_167758679_167760525	MPZL1	chr1_167695000_167755000	8.58457e-07	chr1_167690000_167700000	chr1_167750000_167760000
chr1_167764457_167768057;chr1_167758679_167760525;chr1_167768348_167770024;chr1_167762345_167763161	MPZL1	chr1_167685000_167765000	1.67827e-06	chr1_167680000_167690000	chr1_167760000_167770000
chr1_167764457_167768057;chr1_167758679_167760525;chr1_167768348_167770024;chr1_167762345_167763161	MPZL1	chr1_167695000_167765000	0	chr1_167690000_167700000	chr1_167760000_167770000
chr1_167768348_167770024;chr1_167771963_167773016	MPZL1	chr1_167685000_167775000	2.94961e-06	chr1_167680000_167690000	chr1_167770000_167780000
chr1_167768348_167770024;chr1_167771963_167773016	MPZL1	chr1_167695000_167775000	1.65473e-11	chr1_167690000_167700000	chr1_167770000_167780000
chr1_169332111_169332609	TIPRL	chr1_168145000_169335000	0.00151626	chr1_168140000_168150000	chr1_169330000_169340000
chr1_180134516_180139174	TOR1AIP1;RP11-533E19.7	chr1_179855000_180135000	0.00191128	chr1_179850000_179860000	chr1_180130000_180140000
chr1_183149845_183150395;chr1_183158289_183158825	LAMC1	chr1_182995000_183155000	0.00550152	chr1_182990000_183000000	chr1_183150000_183160000
chr1_183166388_183168614;chr1_183160497_183161159;chr1_183168932_183170170;chr1_183164011_183164552;chr1_183161673_183162294;chr1_183162921_183163418	LAMC1	chr1_182995000_183165000	0.0254564	chr1_182990000_183000000	chr1_183160000_183170000
chr1_184940040_184940865	EDEM3	chr1_184725000_184945000	0.00782465	chr1_184720000_184730000	chr1_184940000_184950000
chr1_200741363_200741864	KIF14	chr1_200585000_200745000	0.0104813	chr1_200580000_200590000	chr1_200740000_200750000
chr1_200741363_200741864	KIF14	chr1_200595000_200745000	1.58838e-12	chr1_200590000_200600000	chr1_200740000_200750000
chr1_201671954_201673904;chr1_201678397_201679284;chr1_201677175_201678264	RP11-134G8.6	chr1_201495000_201675000	0.00016637	chr1_201490000_201500000	chr1_201670000_201680000
chr1_201760550_201762549	RP11-134G8.6	chr1_201495000_201765000	0.000114849	chr1_201490000_201500000	chr1_201760000_201770000
chr1_202557586_202561615	RP11-175B9.3	chr1_202435000_202555000	0.00672931	chr1_202430000_202440000	chr1_202550000_202560000
chr1_203660516_203663857	ATP2B4	chr1_203595000_203665000	3.37509e-08	chr1_203590000_203600000	chr1_203660000_203670000
chr1_204055998_204059492;chr1_204052714_204054330	SNRPE	chr1_203835000_204055000	0	chr1_203830000_203840000	chr1_204050000_204060000
chr1_204071179_204075173	SNRPE	chr1_203835000_204075000	0	chr1_203830000_203840000	chr1_204070000_204080000
chr1_204353825_204354502	ETNK2	chr1_204115000_204355000	1.25877e-05	chr1_204110000_204120000	chr1_204350000_204360000
chr1_204353825_204354502	ETNK2	chr1_204125000_204355000	0.000877894	chr1_204120000_204130000	chr1_204350000_204360000
chr1_204367298_204367797	SNRPE	chr1_203825000_204365000	0.0446082	chr1_203820000_203830000	chr1_204360000_204370000
chr1_204367298_204367797	SNRPE	chr1_203835000_204365000	1.58838e-12	chr1_203830000_203840000	chr1_204360000_204370000
chr1_204367298_204367797	ETNK2	chr1_204125000_204365000	0.000418583	chr1_204120000_204130000	chr1_204360000_204370000
chr1_205478974_205480574	NUAK2	chr1_205295000_205485000	0.00947342	chr1_205290000_205300000	chr1_205480000_205490000
chr1_206264640_206265879	SLC41A1	chr1_205785000_206265000	0.00425595	chr1_205780000_205790000	chr1_206260000_206270000
chr1_206311517_206312104;chr1_206309692_206310672	SLC41A1	chr1_205785000_206315000	0.0036346	chr1_205780000_205790000	chr1_206310000_206320000
chr1_212118037_212118559	NEK2	chr1_211855000_212115000	0	chr1_211850000_211860000	chr1_212110000_212120000
chr1_212124506_212125317	NEK2	chr1_211855000_212125000	0.000885559	chr1_211850000_211860000	chr1_212120000_212130000
chr1_212203403_212204362;chr1_212200967_212201728	NEK2	chr1_211845000_212205000	1.75074e-05	chr1_211840000_211850000	chr1_212200000_212210000
chr1_212203403_212204362;chr1_212200967_212201728	NEK2	chr1_211855000_212205000	5.43386e-06	chr1_211850000_211860000	chr1_212200000_212210000
chr1_212575801_212577781;chr1_212574651_212575545	NEK2	chr1_211845000_212575000	0.0285387	chr1_211840000_211850000	chr1_212570000_212580000
chr1_219972066_219972523	RRP15	chr1_218465000_219975000	0.0119056	chr1_218460000_218470000	chr1_219970000_219980000
chr1_224643940_224645285;chr1_224642087_224642556	FBXO28	chr1_224305000_224645000	0.0260497	chr1_224300000_224310000	chr1_224640000_224650000
chr1_228692926_228694444	GUK1	chr1_228325000_228695000	0.00573016	chr1_228320000_228330000	chr1_228690000_228700000
chr1_229252965_229255339	FTH1P2	chr1_228825000_229255000	0.029456	chr1_228820000_228830000	chr1_229250000_229260000
chr1_229367167_229368087	FTH1P2	chr1_228825000_229365000	0	chr1_228820000_228830000	chr1_229360000_229370000
chr1_229374341_229375472	FTH1P2	chr1_228825000_229375000	0	chr1_228820000_228830000	chr1_229370000_229380000
chr1_229388610_229389193	FTH1P2	chr1_228825000_229385000	0	chr1_228820000_228830000	chr1_229380000_229390000
chr1_230208935_230210353;chr1_230217449_230223644	URB2;TAF5L	chr1_229765000_230215000	0.00247247	chr1_229760000_229770000	chr1_230210000_230220000
chr1_230217449_230223644;chr1_230227153_230227810	URB2;TAF5L	chr1_229765000_230225000	0.038688	chr1_229760000_229770000	chr1_230220000_230230000
chr1_230239666_230242785;chr1_230247798_230250509	URB2;TAF5L	chr1_229765000_230245000	0.0181144	chr1_229760000_229770000	chr1_230240000_230250000
chr1_230247798_230250509;chr1_230255731_230258451	URB2;TAF5L	chr1_229765000_230255000	0.000328239	chr1_229760000_229770000	chr1_230250000_230260000
chr1_230321751_230322224	URB2;TAF5L	chr1_229765000_230325000	0.0264119	chr1_229760000_229770000	chr1_230320000_230330000
chr1_230442970_230444595	NUP133	chr1_229645000_230445000	1.59225e-09	chr1_229640000_229650000	chr1_230440000_230450000
chr1_230442970_230444595	ABCB10	chr1_229695000_230445000	0.0202758	chr1_229690000_229700000	chr1_230440000_230450000
chr1_230442970_230444595	URB2;TAF5L	chr1_229755000_230445000	0	chr1_229750000_229760000	chr1_230440000_230450000
chr1_230442970_230444595	URB2;TAF5L	chr1_229765000_230445000	6.15343e-08	chr1_229760000_229770000	chr1_230440000_230450000
chr1_234867401_234868664	RP4-781K5.2;IRF2BP2	chr1_234745000_234865000	3.14334e-07	chr1_234740000_234750000	chr1_234860000_234870000
chr1_235111240_235112034;chr1_235119875_235121127	TARBP1	chr1_234615000_235115000	0.0268452	chr1_234610000_234620000	chr1_235110000_235120000
chr1_235111240_235112034;chr1_235119875_235121127	RP4-781K5.2;IRF2BP2	chr1_234745000_235115000	0	chr1_234740000_234750000	chr1_235110000_235120000
chr1_235122802_235123993;chr1_235119875_235121127	RP4-781K5.2;IRF2BP2	chr1_234745000_235125000	5.04785e-10	chr1_234740000_234750000	chr1_235120000_235130000
chr1_235132606_235135660	RP4-781K5.2;IRF2BP2	chr1_234745000_235135000	0	chr1_234740000_234750000	chr1_235130000_235140000
chr1_235146832_235148895	TARBP1	chr1_234615000_235145000	0.0306063	chr1_234610000_234620000	chr1_235140000_235150000
chr1_235146832_235148895	RP4-781K5.2;IRF2BP2	chr1_234745000_235145000	0	chr1_234740000_234750000	chr1_235140000_235150000
chr1_235153548_235154425	TARBP1	chr1_234615000_235155000	0.0433742	chr1_234610000_234620000	chr1_235150000_235160000
chr1_235153548_235154425	RP4-781K5.2;IRF2BP2	chr1_234745000_235155000	5.48686e-07	chr1_234740000_234750000	chr1_235150000_235160000
chr1_235183089_235184529	RP4-781K5.2;IRF2BP2	chr1_234745000_235185000	2.54443e-07	chr1_234740000_234750000	chr1_235180000_235190000
chr1_235242346_235243544;chr1_235246060_235249000	TARBP1	chr1_234615000_235245000	0	chr1_234610000_234620000	chr1_235240000_235250000
chr1_235242346_235243544;chr1_235246060_235249000	RP4-781K5.2;IRF2BP2	chr1_234745000_235245000	0	chr1_234740000_234750000	chr1_235240000_235250000
chr1_243410577_243411057	FH	chr1_241685000_243415000	0.0227135	chr1_241680000_241690000	chr1_243410000_243420000
chr1_244436887_244438745	ZBTB18	chr1_244215000_244435000	1.87059e-09	chr1_244210000_244220000	chr1_244430000_244440000
chr1_244534060_244536444	CEP170	chr1_243425000_244535000	0.020494	chr1_243420000_243430000	chr1_244530000_244540000
chr1_249136543_249137555	CHML	chr1_241795000_249135000	0.0049064	chr1_241790000_241800000	chr1_249130000_249140000
chr15_26020493_26021683	SNORD64	chr15_25225000_26025000	0.0171039	chr15_25220000_25230000	chr15_26020000_26030000
chr15_30238389_30238991;chr15_30230857_30232125;chr15_30229698_30230098	HMGN2P5	chr15_30025000_30235000	0.0295302	chr15_30020000_30030000	chr15_30230000_30240000
chr15_30356864_30357457	HMGN2P5	chr15_30025000_30355000	0.000630939	chr15_30020000_30030000	chr15_30350000_30360000
chr15_31679681_31680816;chr15_31687908_31693129	KLF13	chr15_31625000_31685000	0.0144605	chr15_31620000_31630000	chr15_31680000_31690000
chr15_31748566_31751536;chr15_31756481_31759029	KLF13	chr15_31625000_31755000	1.99314e-05	chr15_31620000_31630000	chr15_31750000_31760000
chr15_31763627_31764763	KLF13	chr15_31625000_31765000	0.00368907	chr15_31620000_31630000	chr15_31760000_31770000
chr15_31777984_31782514	ARHGAP11B	chr15_30915000_31775000	0.0424984	chr15_30910000_30920000	chr15_31770000_31780000
chr15_31777984_31782514	KLF13	chr15_31625000_31775000	5.19192e-07	chr15_31620000_31630000	chr15_31770000_31780000
chr15_31777984_31782514	FAN1	chr15_31195000_31785000	0.00127206	chr15_31190000_31200000	chr15_31780000_31790000
chr15_31777984_31782514	RP11-540B6.6	chr15_31225000_31785000	0.0181739	chr15_31220000_31230000	chr15_31780000_31790000
chr15_31777984_31782514	KLF13	chr15_31625000_31785000	7.04362e-09	chr15_31620000_31630000	chr15_31780000_31790000
chr15_38558346_38559038	ZNF770	chr15_35275000_38555000	0.0108174	chr15_35270000_35280000	chr15_38550000_38560000
chr15_40390134_40391915	SRP14	chr15_40335000_40395000	1.14605e-10	chr15_40330000_40340000	chr15_40390000_40400000
chr15_40555106_40556067	SRP14	chr15_40335000_40555000	0.0223586	chr15_40330000_40340000	chr15_40550000_40560000
chr15_41079623_41081903	RAD51;RAD51-AS1	chr15_40985000_41075000	0.000960878	chr15_40980000_40990000	chr15_41070000_41080000
chr15_42071287_42072175	TYRO3	chr15_41855000_42075000	0.0336241	chr15_41850000_41860000	chr15_42070000_42080000
chr15_42082667_42084360;chr15_42087653_42089165;chr15_42085824_42086572;chr15_42086907_42087356;chr15_42084597_42085092	TYRO3	chr15_41855000_42085000	0.000222381	chr15_41850000_41860000	chr15_42080000_42090000
chr15_42095224_42099489;chr15_42093567_42094232;chr15_42094547_42095083;chr15_42091539_42092140;chr15_42099753_42100251;chr15_42090037_42091376	TYRO3	chr15_41845000_42095000	0.000617644	chr15_41840000_41850000	chr15_42090000_42100000
chr15_42099753_42100251	TYRO3	chr15_41845000_42105000	0.000173499	chr15_41840000_41850000	chr15_42100000_42110000
chr15_42099753_42100251	TYRO3	chr15_41855000_42105000	0.0011548	chr15_41850000_41860000	chr15_42100000_42110000
chr15_42348824_42350683	EHD4	chr15_42265000_42345000	3.37902e-06	chr15_42260000_42270000	chr15_42340000_42350000
chr15_42348824_42350683	EHD4	chr15_42265000_42355000	0.000735423	chr15_42260000_42270000	chr15_42350000_42360000
chr15_43182867_43183714	CDAN1	chr15_43035000_43185000	0.038603	chr15_43030000_43040000	chr15_43180000_43190000
chr15_44500576_44501062	PIN4P1	chr15_44165000_44505000	0.00770717	chr15_44160000_44170000	chr15_44500000_44510000
chr15_44500576_44501062	PIN4P1	chr15_44175000_44505000	1.76326e-06	chr15_44170000_44180000	chr15_44500000_44510000
chr15_45017946_45019175	SPG11	chr15_44955000_45015000	0.000722282	chr15_44950000_44960000	chr15_45010000_45020000
chr15_45076366_45077249	SPG11	chr15_44955000_45075000	0.00170896	chr15_44950000_44960000	chr15_45070000_45080000
chr15_50969442_50970381	EIF3J;EIF3J-AS1	chr15_44825000_50975000	0.00628108	chr15_44820000_44830000	chr15_50970000_50980000
chr15_50969442_50970381	SPATA5L1	chr15_45695000_50975000	0.0122549	chr15_45690000_45700000	chr15_50970000_50980000
chr15_51177167_51178539	TRPM7	chr15_50975000_51175000	0	chr15_50970000_50980000	chr15_51170000_51180000
chr15_51177167_51178539	TRPM7	chr15_50985000_51175000	0.00276728	chr15_50980000_50990000	chr15_51170000_51180000
chr15_51177167_51178539	SPPL2A	chr15_51055000_51175000	0.0106761	chr15_51050000_51060000	chr15_51170000_51180000
chr15_52333275_52333915;chr15_52335015_52336416;chr15_52331097_52332191	BLOC1S6	chr15_45885000_52335000	0.0481623	chr15_45880000_45890000	chr15_52330000_52340000
chr15_52359581_52360395;chr15_52367601_52371970;chr15_52366546_52367190;chr15_52361474_52366177	LEO1	chr15_52265000_52365000	0.0117016	chr15_52260000_52270000	chr15_52360000_52370000
chr15_60385974_60386728;chr15_60382526_60383899	CNOT6LP1	chr15_56295000_60385000	0.0333719	chr15_56290000_56300000	chr15_60380000_60390000
chr15_60419511_60420211	RPS3AP6	chr15_60065000_60415000	0.00358857	chr15_60060000_60070000	chr15_60410000_60420000
chr15_60419511_60420211	BNIP2	chr15_59985000_60425000	0.00381351	chr15_59980000_59990000	chr15_60420000_60430000
chr15_60419511_60420211	RPS3AP6	chr15_60055000_60425000	0.0128438	chr15_60050000_60060000	chr15_60420000_60430000
chr15_60635402_60636337;chr15_60637658_60638136;chr15_60639621_60640291	BNIP2	chr15_59985000_60635000	2.465e-06	chr15_59980000_59990000	chr15_60630000_60640000
chr15_60635402_60636337;chr15_60637658_60638136;chr15_60639621_60640291	RPS3AP6	chr15_60055000_60635000	0.0120205	chr15_60050000_60060000	chr15_60630000_60640000
chr15_60646430_60647961;chr15_60639621_60640291	BNIP2	chr15_59985000_60645000	3.71591e-10	chr15_59980000_59990000	chr15_60640000_60650000
chr15_60669878_60670507	BNIP2	chr15_59985000_60665000	0.00136384	chr15_59980000_59990000	chr15_60660000_60670000
chr15_60714149_60715254;chr15_60716577_60717150;chr15_60719438_60720176	BNIP2	chr15_59985000_60715000	0.00242452	chr15_59980000_59990000	chr15_60710000_60720000
chr15_60719438_60720176	BNIP2	chr15_59985000_60725000	0.000923293	chr15_59980000_59990000	chr15_60720000_60730000
chr15_61224572_61225219	NARG2	chr15_60775000_61225000	0.00456089	chr15_60770000_60780000	chr15_61220000_61230000
chr15_64910328_64911627	ZNF609	chr15_64755000_64915000	9.64206e-06	chr15_64750000_64760000	chr15_64910000_64920000
chr15_66125010_66125637	RAB11A	chr15_66025000_66125000	0.048937	chr15_66020000_66030000	chr15_66120000_66130000
chr15_66751275_66752539;chr15_66752929_66754298;chr15_66754447_66755414	MAP2K1;TIPIN	chr15_66685000_66755000	4.18568e-05	chr15_66680000_66690000	chr15_66750000_66760000
chr15_66774733_66775795	DIS3L	chr15_66585000_66775000	0.0370851	chr15_66580000_66590000	chr15_66770000_66780000
chr15_66774733_66775795	MAP2K1;TIPIN	chr15_66675000_66775000	2.53118e-05	chr15_66670000_66680000	chr15_66770000_66780000
chr15_66774733_66775795	MAP2K1;TIPIN	chr15_66685000_66775000	6.38912e-07	chr15_66680000_66690000	chr15_66770000_66780000
chr15_67469755_67471249	SMAD3	chr15_67355000_67465000	6.46523e-08	chr15_67350000_67360000	chr15_67460000_67470000
chr15_67469755_67471249	SMAD3	chr15_67355000_67475000	4.34297e-07	chr15_67350000_67360000	chr15_67470000_67480000
chr15_67486893_67487353	SMAD3	chr15_67355000_67485000	0.0108762	chr15_67350000_67360000	chr15_67480000_67490000
chr15_70563191_70564200	TLE3	chr15_70395000_70565000	0.0207832	chr15_70390000_70400000	chr15_70560000_70570000
chr15_70666350_70670149	TLE3	chr15_70385000_70665000	0.035146	chr15_70380000_70390000	chr15_70660000_70670000
chr15_70722085_70723270;chr15_70719234_70720348;chr15_70729481_70731981	TLE3	chr15_70385000_70725000	0.00287552	chr15_70380000_70390000	chr15_70720000_70730000
chr15_70722085_70723270;chr15_70719234_70720348;chr15_70729481_70731981	TLE3	chr15_70395000_70725000	0.00119183	chr15_70390000_70400000	chr15_70720000_70730000
chr15_70729481_70731981	TLE3	chr15_70385000_70735000	0.000468858	chr15_70380000_70390000	chr15_70730000_70740000
chr15_70766240_70768699	TLE3	chr15_70385000_70765000	0	chr15_70380000_70390000	chr15_70760000_70770000
chr15_70766240_70768699	TLE3	chr15_70395000_70765000	1.78926e-06	chr15_70390000_70400000	chr15_70760000_70770000
chr15_70784345_70788745	TLE3	chr15_70385000_70785000	0	chr15_70380000_70390000	chr15_70780000_70790000
chr15_70784345_70788745	TLE3	chr15_70395000_70785000	1.18287e-07	chr15_70390000_70400000	chr15_70780000_70790000
chr15_70800359_70802583	TLE3	chr15_70385000_70805000	0.0131513	chr15_70380000_70390000	chr15_70800000_70810000
chr15_70897687_70899129	TLE3	chr15_70385000_70895000	0.0420171	chr15_70380000_70390000	chr15_70890000_70900000
chr15_71738985_71740618;chr15_71736669_71737558;chr15_71730220_71730666	LARP6	chr15_71145000_71735000	0.00292113	chr15_71140000_71150000	chr15_71730000_71740000
chr15_71738985_71740618;chr15_71736669_71737558;chr15_71730220_71730666	THAP10	chr15_71185000_71735000	0	chr15_71180000_71190000	chr15_71730000_71740000
chr15_75157990_75159669;chr15_75155186_75157655	CLN6	chr15_68555000_75155000	0.00303834	chr15_68550000_68560000	chr15_75150000_75160000
chr15_75243019_75245826	CSK	chr15_75075000_75245000	2.22631e-08	chr15_75070000_75080000	chr15_75240000_75250000
chr15_75243019_75245826	ULK3	chr15_75135000_75245000	0.0353515	chr15_75130000_75140000	chr15_75240000_75250000
chr15_75735630_75737987	RP11-817O13.8;MAN2C1	chr15_75665000_75735000	5.32731e-05	chr15_75660000_75670000	chr15_75730000_75740000
chr15_76214735_76215415	UBE2Q2	chr15_76135000_76215000	0.00163731	chr15_76130000_76140000	chr15_76210000_76220000
chr15_77832824_77836264	RP11-797A18.6	chr15_77355000_77835000	0.00967395	chr15_77350000_77360000	chr15_77830000_77840000
chr15_77832824_77836264	TSPAN3	chr15_77375000_77835000	0.00291303	chr15_77370000_77380000	chr15_77830000_77840000
chr15_78178837_78180917	CSPG4	chr15_76005000_78175000	0.000958693	chr15_76000000_76010000	chr15_78170000_78180000
chr15_79047888_79051567	WDR61	chr15_78595000_79045000	0.00873637	chr15_78590000_78600000	chr15_79040000_79050000
chr15_80301646_80302835	TMED3	chr15_79605000_80305000	0.0283112	chr15_79600000_79610000	chr15_80300000_80310000
chr15_83501525_83503392;chr15_83500610_83501355;chr15_83503845_83504668	RPS17L	chr15_83215000_83505000	0.026278	chr15_83210000_83220000	chr15_83500000_83510000
chr15_84033760_84034862;chr15_84036148_84036662	BNC1	chr15_83955000_84035000	0	chr15_83950000_83960000	chr15_84030000_84040000
chr15_84046133_84050360	BNC1	chr15_83955000_84045000	0	chr15_83950000_83960000	chr15_84040000_84050000
chr15_85468154_85468852	NMB;WDR73	chr15_85195000_85465000	7.37648e-05	chr15_85190000_85200000	chr15_85460000_85470000
chr15_85468154_85468852	NMB	chr15_85205000_85465000	0.00721266	chr15_85200000_85210000	chr15_85460000_85470000
chr15_85471168_85471670;chr15_85472477_85473970	NMB;WDR73	chr15_85195000_85475000	0.000150682	chr15_85190000_85200000	chr15_85470000_85480000
chr15_85471168_85471670;chr15_85472477_85473970	ZNF592	chr15_85295000_85475000	0.0333388	chr15_85290000_85300000	chr15_85470000_85480000
chr15_89559359_89561868	MFGE8	chr15_89455000_89555000	3.90605e-10	chr15_89450000_89460000	chr15_89550000_89560000
chr15_89559359_89561868	MFGE8	chr15_89455000_89565000	0	chr15_89450000_89460000	chr15_89560000_89570000
chr15_89655144_89655984	NMB;WDR73	chr15_85195000_89655000	0.0240031	chr15_85190000_85200000	chr15_89650000_89660000
chr15_89692744_89693357	ABHD2	chr15_89635000_89695000	0.000726239	chr15_89630000_89640000	chr15_89690000_89700000
chr15_89711386_89712281	ABHD2	chr15_89625000_89715000	0.0145117	chr15_89620000_89630000	chr15_89710000_89720000
chr15_89711386_89712281	ABHD2	chr15_89635000_89715000	0.000129346	chr15_89630000_89640000	chr15_89710000_89720000
chr15_90558677_90560390	C15orf38	chr15_90455000_90555000	3.58466e-06	chr15_90450000_90460000	chr15_90550000_90560000
chr15_90558677_90560390	C15orf38	chr15_90455000_90565000	0.00610736	chr15_90450000_90460000	chr15_90560000_90570000
chr15_90649403_90650505	AP3S2	chr15_90435000_90645000	1.97438e-05	chr15_90430000_90440000	chr15_90640000_90650000
chr15_90649403_90650505	C15orf38	chr15_90455000_90645000	0.000332581	chr15_90450000_90460000	chr15_90640000_90650000
chr15_90985452_90986460	ZNF774	chr15_90895000_90985000	0.015088	chr15_90890000_90900000	chr15_90980000_90990000
chr15_90985452_90986460	IQGAP1	chr15_90925000_90985000	0.00226333	chr15_90920000_90930000	chr15_90980000_90990000
chr15_91406064_91407403	BLM	chr15_91255000_91405000	0.0178466	chr15_91250000_91260000	chr15_91400000_91410000
chr15_91406064_91407403	BLM	chr15_91265000_91405000	0.00179505	chr15_91260000_91270000	chr15_91400000_91410000
chr15_94779974_94780382	AKAP13	chr15_85925000_94775000	0.0304932	chr15_85920000_85930000	chr15_94770000_94780000
chr15_98698008_98698658	CTD-2576F9.1	chr15_95405000_98695000	0.0153057	chr15_95400000_95410000	chr15_98690000_98700000
chr15_98698008_98698658	NR2F2	chr15_96875000_98695000	0.0160708	chr15_96870000_96880000	chr15_98690000_98700000
chr15_98698008_98698658	ARRDC4	chr15_98465000_98695000	0.049317	chr15_98460000_98470000	chr15_98690000_98700000
chr15_98708173_98709725	ARRDC4	chr15_98465000_98705000	0.0127816	chr15_98460000_98470000	chr15_98700000_98710000
chr15_99317750_99321043	IGF1R	chr15_99195000_99315000	0.000197593	chr15_99190000_99200000	chr15_99310000_99320000
chr15_99321687_99322170;chr15_99317750_99321043	IGF1R	chr15_99195000_99325000	0.0095561	chr15_99190000_99200000	chr15_99320000_99330000
chr15_99393365_99398737;chr15_99399001_99399684	IGF1R	chr15_99195000_99395000	0	chr15_99190000_99200000	chr15_99390000_99400000
chr15_99408402_99409948	IGF1R	chr15_99195000_99405000	1.96069e-05	chr15_99190000_99200000	chr15_99400000_99410000
chr15_99449415_99451474	IGF1R	chr15_99195000_99445000	0.00828634	chr15_99190000_99200000	chr15_99440000_99450000
chr15_101440614_101443535	ASB7;LINS	chr15_101145000_101445000	0.0485263	chr15_101140000_101150000	chr15_101440000_101450000
chr15_101440614_101443535	RP11-192M23.1	chr15_101185000_101445000	0.00346906	chr15_101180000_101190000	chr15_101440000_101450000
chr15_101469000_101470988	ASB7;LINS	chr15_101145000_101465000	0.0317913	chr15_101140000_101150000	chr15_101460000_101470000
chr15_101469000_101470988	ASB7;LINS	chr15_101145000_101475000	0.0249213	chr15_101140000_101150000	chr15_101470000_101480000
chr15_101548202_101550421	RP11-192M23.1	chr15_101185000_101545000	4.82976e-11	chr15_101180000_101190000	chr15_101540000_101550000
chr15_101548202_101550421	RP11-66B24.4	chr15_101455000_101545000	0	chr15_101450000_101460000	chr15_101540000_101550000
chr15_101548202_101550421	RP11-66B24.4	chr15_101465000_101545000	0	chr15_101460000_101470000	chr15_101540000_101550000
chr15_101548202_101550421	RP11-192M23.1	chr15_101185000_101555000	0.0136711	chr15_101180000_101190000	chr15_101550000_101560000
chr15_101548202_101550421	RP11-66B24.4	chr15_101455000_101555000	0.00407549	chr15_101450000_101460000	chr15_101550000_101560000
chr15_102038998_102040918	SNRPA1	chr15_101835000_102035000	2.2855e-12	chr15_101830000_101840000	chr15_102030000_102040000
chr15_102038998_102040918	SNRPA1	chr15_101835000_102045000	0.000214025	chr15_101830000_101840000	chr15_102040000_102050000
chr16_376527_379248	LUC7L	chr16_275000_375000	0.0467848	chr16_270000_280000	chr16_370000_380000
chr16_376527_379248	ITFG3;LUC7L	chr16_285000_375000	4.38975e-06	chr16_280000_290000	chr16_370000_380000
chr16_1137896_1142346	FBXL16	chr16_755000_1135000	0.0024433	chr16_750000_760000	chr16_1130000_1140000
chr16_1137896_1142346	CHTF18;RPUSD1	chr16_835000_1135000	4.81674e-06	chr16_830000_840000	chr16_1130000_1140000
chr16_1137896_1142346	CHTF18;RPUSD1	chr16_845000_1135000	3.24689e-06	chr16_840000_850000	chr16_1130000_1140000
chr16_1741350_1743530	C16orf91	chr16_1475000_1745000	0.0265863	chr16_1470000_1480000	chr16_1740000_1750000
chr16_1741350_1743530	CRAMP1L	chr16_1665000_1745000	0.0426321	chr16_1660000_1670000	chr16_1740000_1750000
chr16_1750159_1751274;chr16_1751641_1752762	TELO2	chr16_1545000_1755000	0.00153203	chr16_1540000_1550000	chr16_1750000_1760000
chr16_1750159_1751274;chr16_1751641_1752762	CRAMP1L	chr16_1665000_1755000	0.00215559	chr16_1660000_1670000	chr16_1750000_1760000
chr16_1837648_1840149	WDR24	chr16_745000_1835000	0.00311433	chr16_740000_750000	chr16_1830000_1840000
chr16_1978262_1980353;chr16_1987147_1989681	FAHD1;HAGH	chr16_1875000_1985000	0.000307086	chr16_1870000_1880000	chr16_1980000_1990000
chr16_2884829_2890355	TCEB2	chr16_2825000_2885000	3.12752e-05	chr16_2820000_2830000	chr16_2880000_2890000
chr16_3198783_3203114	RP11-473M20.7	chr16_3105000_3195000	0.027714	chr16_3100000_3110000	chr16_3190000_3200000
chr16_3198783_3203114	RP11-473M20.7	chr16_3115000_3195000	0.000669344	chr16_3110000_3120000	chr16_3190000_3200000
chr16_3198783_3203114	RP11-473M20.7	chr16_3115000_3205000	0.0071753	chr16_3110000_3120000	chr16_3200000_3210000
chr16_4629744_4631830	NMRAL1	chr16_4545000_4635000	0.0186902	chr16_4540000_4550000	chr16_4630000_4640000
chr16_8971553_8973433	TMEM186	chr16_8895000_8975000	0.00437881	chr16_8890000_8900000	chr16_8970000_8980000
chr16_9154397_9155160;chr16_9153694_9154182	PPL	chr16_5005000_9155000	0.0170553	chr16_5000000_5010000	chr16_9150000_9160000
chr16_10431370_10432989;chr16_10434343_10436678	RP11-473I1.10;RP11-473I1.9;RP11-473I1.5	chr16_9205000_10435000	0.001278	chr16_9200000_9210000	chr16_10430000_10440000
chr16_10743961_10745241;chr16_10745433_10748609	EMP2	chr16_10675000_10745000	3.62943e-07	chr16_10670000_10680000	chr16_10740000_10750000
chr16_11450065_11452584	SOCS1	chr16_11355000_11455000	0.0461973	chr16_11350000_11360000	chr16_11450000_11460000
chr16_11749351_11754543	CDIP1	chr16_4595000_11755000	0.045498	chr16_4590000_4600000	chr16_11750000_11760000
chr16_11928540_11930291	RP11-876N24.4;DEXI;RP11-876N24.5	chr16_11035000_11935000	0.0307924	chr16_11030000_11040000	chr16_11930000_11940000
chr16_12134650_12136163	GSPT1	chr16_12005000_12135000	0.00132196	chr16_12000000_12010000	chr16_12130000_12140000
chr16_12154716_12158554	GSPT1	chr16_12005000_12155000	1.29648e-07	chr16_12000000_12010000	chr16_12150000_12160000
chr16_12154716_12158554	GSPT1	chr16_12015000_12155000	1.97483e-10	chr16_12010000_12020000	chr16_12150000_12160000
chr16_12212410_12213960	FAM86A	chr16_5145000_12215000	0.0221472	chr16_5140000_5150000	chr16_12210000_12220000
chr16_14378842_14380698	ERCC4	chr16_14015000_14375000	0	chr16_14010000_14020000	chr16_14370000_14380000
chr16_14378842_14380698	ERCC4	chr16_14015000_14385000	0	chr16_14010000_14020000	chr16_14380000_14390000
chr16_14622766_14623204	ERCC4	chr16_14015000_14625000	6.70667e-10	chr16_14010000_14020000	chr16_14620000_14630000
chr16_16045441_16050559	FOPNL	chr16_15985000_16045000	3.8659e-06	chr16_15980000_15990000	chr16_16040000_16050000
chr16_16045441_16050559;chr16_16053931_16055131;chr16_16053097_16053692;chr16_16059088_16062898;chr16_16056854_16058352	FOPNL	chr16_15985000_16055000	0.0327641	chr16_15980000_15990000	chr16_16050000_16060000
chr16_16068556_16071778	FOPNL	chr16_15985000_16075000	0.00215559	chr16_15980000_15990000	chr16_16070000_16080000
chr16_16081209_16084280;chr16_16087490_16088270;chr16_16089578_16093425	FOPNL	chr16_15985000_16085000	0.000152865	chr16_15980000_15990000	chr16_16080000_16090000
chr16_16089578_16093425;chr16_16097608_16098232	FOPNL	chr16_15985000_16095000	0.0203347	chr16_15980000_15990000	chr16_16090000_16100000
chr16_16114662_16117104;chr16_16111492_16114388;chr16_16117336_16119706	FOPNL	chr16_15985000_16115000	5.9403e-12	chr16_15980000_15990000	chr16_16110000_16120000
chr16_16114662_16117104;chr16_16111492_16114388;chr16_16117336_16119706	ABCC1	chr16_16045000_16115000	4.43914e-05	chr16_16040000_16050000	chr16_16110000_16120000
chr16_16121512_16123544	ABCC1	chr16_16045000_16125000	0.00725071	chr16_16040000_16050000	chr16_16120000_16130000
chr16_18969489_18970039;chr16_18972780_18974756	ARL6IP1	chr16_18815000_18975000	0.0246247	chr16_18810000_18820000	chr16_18970000_18980000
chr16_19407228_19407675	COQ7	chr16_19085000_19405000	3.24119e-05	chr16_19080000_19090000	chr16_19400000_19410000
chr16_19407228_19407675	ITPRIPL2	chr16_19125000_19405000	0.00011185	chr16_19120000_19130000	chr16_19400000_19410000
chr16_22383048_22383707	TMEM159	chr16_21175000_22385000	0.0146239	chr16_21170000_21180000	chr16_22380000_22390000
chr16_22383048_22383707	CTD-2547E10.2;SLC7A5P2	chr16_21535000_22385000	0.0100396	chr16_21530000_21540000	chr16_22380000_22390000
chr16_22799040_22801572	METTL9	chr16_21605000_22805000	0.0101365	chr16_21600000_21610000	chr16_22800000_22810000
chr16_23152307_23153236;chr16_23153526_23154272;chr16_23157339_23158050;chr16_23155701_23157128;chr16_23154864_23155378	CTD-2547E10.2;SLC7A5P2	chr16_21535000_23155000	0.00486907	chr16_21530000_21540000	chr16_23150000_23160000
chr16_23152307_23153236;chr16_23153526_23154272;chr16_23157339_23158050;chr16_23155701_23157128;chr16_23154864_23155378	METTL9	chr16_21615000_23155000	0.000385542	chr16_21610000_21620000	chr16_23150000_23160000
chr16_23373198_23375469	METTL9	chr16_21605000_23375000	0.0218234	chr16_21600000_21610000	chr16_23370000_23380000
chr16_23434049_23436844;chr16_23439079_23439780	METTL9	chr16_21615000_23435000	0.0190626	chr16_21610000_21620000	chr16_23430000_23440000
chr16_23434049_23436844;chr16_23439079_23439780	USP31	chr16_23165000_23435000	1.45869e-07	chr16_23160000_23170000	chr16_23430000_23440000
chr16_23514979_23517174;chr16_23513055_23513571;chr16_23510218_23512343	USP31	chr16_23165000_23515000	0.00485208	chr16_23160000_23170000	chr16_23510000_23520000
chr16_24519420_24520669	PLK1	chr16_23695000_24515000	0.00204305	chr16_23690000_23700000	chr16_24510000_24520000
chr16_24519420_24520669	CTD-2196E14.9;PLK1	chr16_23685000_24525000	0.0016569	chr16_23680000_23690000	chr16_24520000_24530000
chr16_24536886_24538509	DCTN5;PALB2	chr16_23655000_24535000	0.0237568	chr16_23650000_23660000	chr16_24530000_24540000
chr16_24536886_24538509	PLK1	chr16_23695000_24535000	0.000149253	chr16_23690000_23700000	chr16_24530000_24540000
chr16_27246525_27247933	KNOP1	chr16_19735000_27245000	0.0202811	chr16_19730000_19740000	chr16_27240000_27250000
chr16_27333539_27340015	RBBP6	chr16_24545000_27335000	0.00270166	chr16_24540000_24550000	chr16_27330000_27340000
chr16_27333539_27340015	ZKSCAN2	chr16_25265000_27335000	0.000301087	chr16_25260000_25270000	chr16_27330000_27340000
chr16_27333539_27340015	NSMCE1	chr16_27275000_27335000	0.00326404	chr16_27270000_27280000	chr16_27330000_27340000
chr16_27588127_27591900	CTD-2547E10.2;SLC7A5P2	chr16_21535000_27585000	0.00254422	chr16_21530000_21540000	chr16_27580000_27590000
chr16_28956414_28957795	RP11-1348G14.1	chr16_28825000_28955000	8.85232e-05	chr16_28820000_28830000	chr16_28950000_28960000
chr16_28956414_28957795	ATXN2L	chr16_28835000_28955000	0	chr16_28830000_28840000	chr16_28950000_28960000
chr16_28956414_28957795	SH2B1;MIR4721;TUFM	chr16_28855000_28955000	0	chr16_28850000_28860000	chr16_28950000_28960000
chr16_28956414_28957795	RP11-22P6.2	chr16_28875000_28955000	0	chr16_28870000_28880000	chr16_28950000_28960000
chr16_28956414_28957795	RP11-22P6.3	chr16_28885000_28955000	0	chr16_28880000_28890000	chr16_28950000_28960000
chr16_28956414_28957795	RP11-22P6.3	chr16_28895000_28955000	4.81212e-08	chr16_28890000_28900000	chr16_28950000_28960000
chr16_30502932_30503956	DCTPP1	chr16_30445000_30505000	0.0464127	chr16_30440000_30450000	chr16_30500000_30510000
chr16_30643771_30646602	ALDOA	chr16_30065000_30645000	0.000431591	chr16_30060000_30070000	chr16_30640000_30650000
chr16_30643771_30646602	TBC1D10B	chr16_30375000_30645000	0.0211607	chr16_30370000_30380000	chr16_30640000_30650000
chr16_30643771_30646602	ZNF48;TBC1D10B	chr16_30385000_30645000	0.0108098	chr16_30380000_30390000	chr16_30640000_30650000
chr16_30643771_30646602	DCTPP1	chr16_30435000_30645000	0	chr16_30430000_30440000	chr16_30640000_30650000
chr16_30643771_30646602	DCTPP1	chr16_30445000_30645000	0	chr16_30440000_30450000	chr16_30640000_30650000
chr16_30643771_30646602	SEPHS2	chr16_30455000_30645000	0	chr16_30450000_30460000	chr16_30640000_30650000
chr16_30643771_30646602	ZNF768	chr16_30535000_30645000	0.0134609	chr16_30530000_30540000	chr16_30640000_30650000
chr16_30643771_30646602	AC002310.12;ZNF747;ZNF768	chr16_30545000_30645000	1.35758e-06	chr16_30540000_30550000	chr16_30640000_30650000
chr16_30643771_30646602	ZNF764	chr16_30565000_30645000	6.00821e-05	chr16_30560000_30570000	chr16_30640000_30650000
chr16_30643771_30646602	ZNF688	chr16_30585000_30645000	0.00151076	chr16_30580000_30590000	chr16_30640000_30650000
chr16_30912786_30916430	RP11-2C24.6	chr16_30785000_30915000	3.99521e-09	chr16_30780000_30790000	chr16_30910000_30920000
chr16_30912786_30916430	RP11-2C24.6;ZNF629	chr16_30795000_30915000	3.14639e-10	chr16_30790000_30800000	chr16_30910000_30920000
chr16_30912786_30916430	ZNF629	chr16_30805000_30915000	1.85394e-07	chr16_30800000_30810000	chr16_30910000_30920000
chr16_31079769_31080819	HSD3B7;AC135048.1	chr16_30995000_31075000	0.00988805	chr16_30990000_31000000	chr16_31070000_31080000
chr16_31079769_31080819	HSD3B7;AC135048.1	chr16_30995000_31085000	2.17968e-07	chr16_30990000_31000000	chr16_31080000_31090000
chr16_31889150_31890117	HSD3B7;AC135048.1	chr16_30995000_31885000	0.0034967	chr16_30990000_31000000	chr16_31880000_31890000
chr16_31889150_31890117	BCKDK	chr16_31115000_31885000	0.00508608	chr16_31110000_31120000	chr16_31880000_31890000
chr16_31889150_31890117	PRSS8	chr16_31145000_31885000	0.0128395	chr16_31140000_31150000	chr16_31880000_31890000
chr16_31889150_31890117	PYCARD	chr16_31215000_31885000	0.000826093	chr16_31210000_31220000	chr16_31880000_31890000
chr16_31889150_31890117	ARMC5;RP11-452L6.5	chr16_31465000_31885000	7.32891e-06	chr16_31460000_31470000	chr16_31880000_31890000
chr16_31889150_31890117	ARMC5;RP11-452L6.5	chr16_31475000_31885000	0.000344025	chr16_31470000_31480000	chr16_31880000_31890000
chr16_31889150_31890117	C16orf58	chr16_31515000_31885000	0.00118923	chr16_31510000_31520000	chr16_31880000_31890000
chr16_31889150_31890117	C16orf58	chr16_31525000_31885000	0.0161681	chr16_31520000_31530000	chr16_31880000_31890000
chr16_31889150_31890117	ARMC5;RP11-452L6.5	chr16_31475000_31895000	0.00483213	chr16_31470000_31480000	chr16_31890000_31900000
chr16_48160683_48161621	NETO2	chr16_47175000_48165000	0.00188942	chr16_47170000_47180000	chr16_48160000_48170000
chr16_48560259_48561402;chr16_48568442_48574593	LONP2	chr16_48275000_48565000	5.03809e-07	chr16_48270000_48280000	chr16_48560000_48570000
chr16_50230463_50231600;chr16_50237380_50238237;chr16_50234745_50235942;chr16_50238487_50239004	CNEP1R1	chr16_50055000_50235000	0.0298035	chr16_50050000_50060000	chr16_50230000_50240000
chr16_50230463_50231600;chr16_50237380_50238237;chr16_50234745_50235942;chr16_50238487_50239004	CNEP1R1	chr16_50065000_50235000	0.0152862	chr16_50060000_50070000	chr16_50230000_50240000
chr16_50242455_50243201;chr16_50243326_50244898;chr16_50241077_50241568	CNEP1R1	chr16_50055000_50245000	7.82854e-12	chr16_50050000_50060000	chr16_50240000_50250000
chr16_50242455_50243201;chr16_50243326_50244898;chr16_50241077_50241568	CNEP1R1	chr16_50065000_50245000	1.9681e-07	chr16_50060000_50070000	chr16_50240000_50250000
chr16_50242455_50243201;chr16_50243326_50244898;chr16_50241077_50241568	HEATR3	chr16_50095000_50245000	0.000927001	chr16_50090000_50100000	chr16_50240000_50250000
chr16_50242455_50243201;chr16_50243326_50244898;chr16_50241077_50241568	HEATR3	chr16_50105000_50245000	0.0257017	chr16_50100000_50110000	chr16_50240000_50250000
chr16_50269664_50270202	HEATR3	chr16_50095000_50265000	0.0491188	chr16_50090000_50100000	chr16_50260000_50270000
chr16_50572034_50573526	BRD7	chr16_50405000_50575000	3.03141e-10	chr16_50400000_50410000	chr16_50570000_50580000
chr16_50733123_50734515	BRD7	chr16_50405000_50735000	0.00620965	chr16_50400000_50410000	chr16_50730000_50740000
chr16_54455738_54456950	IRX3	chr16_54325000_54455000	0.0217767	chr16_54320000_54330000	chr16_54450000_54460000
chr16_54480083_54482780	IRX3	chr16_54315000_54485000	0.000470066	chr16_54310000_54320000	chr16_54480000_54490000
chr16_54480083_54482780	IRX3	chr16_54325000_54485000	0.000504061	chr16_54320000_54330000	chr16_54480000_54490000
chr16_54682025_54683092;chr16_54680541_54681905	IRX3	chr16_54325000_54685000	0.000202334	chr16_54320000_54330000	chr16_54680000_54690000
chr16_56637259_56638536	BBS2	chr16_56555000_56635000	0	chr16_56550000_56560000	chr16_56630000_56640000
chr16_56724479_56727177;chr16_56722088_56724197	BBS2	chr16_56555000_56725000	0.00313731	chr16_56550000_56560000	chr16_56720000_56730000
chr16_56724479_56727177;chr16_56722088_56724197	MT1L;MT2A	chr16_56645000_56725000	0	chr16_56640000_56650000	chr16_56720000_56730000
chr16_56724479_56727177;chr16_56722088_56724197	MT1L;MT1E	chr16_56655000_56725000	0.000258676	chr16_56650000_56660000	chr16_56720000_56730000
chr16_56734398_56735622;chr16_56733382_56733811	BBS2	chr16_56555000_56735000	3.18731e-06	chr16_56550000_56560000	chr16_56730000_56740000
chr16_56734398_56735622;chr16_56733382_56733811	MT1L;MT2A	chr16_56645000_56735000	2.22689e-12	chr16_56640000_56650000	chr16_56730000_56740000
chr16_56734398_56735622;chr16_56733382_56733811	MT1L;MT1E	chr16_56655000_56735000	0.00199426	chr16_56650000_56660000	chr16_56730000_56740000
chr16_57309587_57314231	CPNE2	chr16_57125000_57315000	0.0109969	chr16_57120000_57130000	chr16_57310000_57320000
chr16_57309587_57314231	RSPRY1;FAM192A	chr16_57225000_57315000	0.0379695	chr16_57220000_57230000	chr16_57310000_57320000
chr16_57927267_57927928;chr16_57928067_57928567	KATNB1	chr16_57775000_57925000	0.00340377	chr16_57770000_57780000	chr16_57920000_57930000
chr16_58026208_58031121	KATNB1	chr16_57775000_58025000	0.0318172	chr16_57770000_57780000	chr16_58020000_58030000
chr16_58026208_58031121;chr16_58038610_58039474	KATNB1	chr16_57775000_58035000	0.0252682	chr16_57770000_57780000	chr16_58030000_58040000
chr16_58155447_58156526	MMP15	chr16_58055000_58155000	0	chr16_58050000_58060000	chr16_58150000_58160000
chr16_58155447_58156526	MMP15	chr16_58065000_58155000	4.39959e-11	chr16_58060000_58070000	chr16_58150000_58160000
chr16_58646846_58647347	SETD6	chr16_58555000_58645000	0.00823796	chr16_58550000_58560000	chr16_58640000_58650000
chr16_66223013_66223750	CDH11	chr16_65165000_66225000	0.00629449	chr16_65160000_65170000	chr16_66220000_66230000
chr16_66284043_66286358	CDH11	chr16_65155000_66285000	0.00188071	chr16_65150000_65160000	chr16_66280000_66290000
chr16_66284043_66286358	CDH11	chr16_65165000_66285000	0.00659979	chr16_65160000_65170000	chr16_66280000_66290000
chr16_66901840_66902460	LINC00920	chr16_66445000_66905000	8.76994e-09	chr16_66440000_66450000	chr16_66900000_66910000
chr16_66901840_66902460	CKLF;TK2	chr16_66585000_66905000	0.00870661	chr16_66580000_66590000	chr16_66900000_66910000
chr16_66901840_66902460	CMTM3	chr16_66635000_66905000	1.34594e-08	chr16_66630000_66640000	chr16_66900000_66910000
chr16_66901840_66902460	CMTM4	chr16_66725000_66905000	0.00019468	chr16_66720000_66730000	chr16_66900000_66910000
chr16_66901840_66902460	CMTM4	chr16_66735000_66905000	0.047118	chr16_66730000_66740000	chr16_66900000_66910000
chr16_66981444_66983136	RP11-61A14.2;RP11-61A14.3	chr16_66925000_66985000	1.02785e-08	chr16_66920000_66930000	chr16_66980000_66990000
chr16_67140370_67141227	CES2;FAM96B	chr16_66975000_67145000	0.00263506	chr16_66970000_66980000	chr16_67140000_67150000
chr16_67140370_67141227	CBFB	chr16_67065000_67145000	0.0114394	chr16_67060000_67070000	chr16_67140000_67150000
chr16_67501607_67503677	FHOD1	chr16_67275000_67505000	0.00248397	chr16_67270000_67280000	chr16_67500000_67510000
chr16_67501607_67503677	FHOD1	chr16_67285000_67505000	6.89049e-05	chr16_67280000_67290000	chr16_67500000_67510000
chr16_67501607_67503677	CTC-277H1.7	chr16_67295000_67505000	0	chr16_67290000_67300000	chr16_67500000_67510000
chr16_67501607_67503677	PLEKHG4	chr16_67305000_67505000	0.00105164	chr16_67300000_67310000	chr16_67500000_67510000
chr16_67501607_67503677	PLEKHG4	chr16_67315000_67505000	4.40933e-08	chr16_67310000_67320000	chr16_67500000_67510000
chr16_67706125_67709316	FAM65A	chr16_67555000_67705000	1.5093e-11	chr16_67550000_67560000	chr16_67700000_67710000
chr16_67706125_67709316	CTCF	chr16_67595000_67705000	3.94526e-05	chr16_67590000_67600000	chr16_67700000_67710000
chr16_67801427_67802701	C16orf86;ENKD1	chr16_67705000_67805000	0.00663488	chr16_67700000_67710000	chr16_67800000_67810000
chr16_67889024_67898411	ACD;C16orf86;ENKD1	chr16_67695000_67895000	0.00784562	chr16_67690000_67700000	chr16_67890000_67900000
chr16_67889024_67898411	C16orf86;ENKD1	chr16_67705000_67895000	0.00556085	chr16_67700000_67710000	chr16_67890000_67900000
chr16_67931431_67932912	THAP11;CENPT;NUTF2	chr16_67875000_67935000	0.0150532	chr16_67870000_67880000	chr16_67930000_67940000
chr16_67948810_67952489;chr16_67944003_67945466	FAM65A	chr16_67555000_67945000	0.00113756	chr16_67550000_67560000	chr16_67940000_67950000
chr16_67948810_67952489;chr16_67944003_67945466	THAP11;CENPT;NUTF2	chr16_67875000_67945000	0.014002	chr16_67870000_67880000	chr16_67940000_67950000
chr16_67948810_67952489	FAM65A	chr16_67555000_67955000	0.000122899	chr16_67550000_67560000	chr16_67950000_67960000
chr16_67948810_67952489	C16orf86;ENKD1	chr16_67705000_67955000	5.62772e-05	chr16_67700000_67710000	chr16_67950000_67960000
chr16_67948810_67952489	THAP11;CENPT;NUTF2	chr16_67875000_67955000	0.0169467	chr16_67870000_67880000	chr16_67950000_67960000
chr16_68064707_68066996	CTC-479C5.17;LCAT	chr16_67985000_68065000	0.0474016	chr16_67980000_67990000	chr16_68060000_68070000
chr16_68064707_68066996	SLC12A4	chr16_68005000_68065000	0.000774014	chr16_68000000_68010000	chr16_68060000_68070000
chr16_68098411_68099062;chr16_68099168_68099672	CTC-479C5.17;LCAT	chr16_67985000_68095000	0.00530504	chr16_67980000_67990000	chr16_68090000_68100000
chr16_68332085_68333593;chr16_68334953_68335423	PLA2G15;ESRP2	chr16_68275000_68335000	0.000101533	chr16_68270000_68280000	chr16_68330000_68340000
chr16_68366804_68370143	PLA2G15;ESRP2	chr16_68275000_68365000	0	chr16_68270000_68280000	chr16_68360000_68370000
chr16_68366804_68370143	PLA2G15	chr16_68285000_68365000	0	chr16_68280000_68290000	chr16_68360000_68370000
chr16_68366804_68370143	SLC7A6	chr16_68295000_68365000	0	chr16_68290000_68300000	chr16_68360000_68370000
chr16_68366804_68370143	SLC7A6	chr16_68305000_68365000	6.95734e-11	chr16_68300000_68310000	chr16_68360000_68370000
chr16_68366804_68370143	PLA2G15;ESRP2	chr16_68275000_68375000	1.39502e-07	chr16_68270000_68280000	chr16_68370000_68380000
chr16_68366804_68370143	PLA2G15	chr16_68285000_68375000	6.97941e-08	chr16_68280000_68290000	chr16_68370000_68380000
chr16_68366804_68370143	SLC7A6	chr16_68295000_68375000	0	chr16_68290000_68300000	chr16_68370000_68380000
chr16_68689435_68693713;chr16_68694225_68695145;chr16_68695450_68696038;chr16_68698408_68700785	ZFP90	chr16_68565000_68695000	0.0328428	chr16_68560000_68570000	chr16_68690000_68700000
chr16_68698408_68700785;chr16_68701467_68702705;chr16_68702996_68704361	ZFP90	chr16_68565000_68705000	0.0184706	chr16_68560000_68570000	chr16_68700000_68710000
chr16_68739232_68744631;chr16_68734071_68735246	ZFP90	chr16_68565000_68735000	0.00047157	chr16_68560000_68570000	chr16_68730000_68740000
chr16_68823458_68825182;chr16_68819898_68821890	ZFP90	chr16_68565000_68825000	1.63295e-06	chr16_68560000_68570000	chr16_68820000_68830000
chr16_68831129_68832736;chr16_68832901_68833438	ZFP90	chr16_68565000_68835000	9.71699e-05	chr16_68560000_68570000	chr16_68830000_68840000
chr16_69145193_69146436	ZFP90	chr16_68565000_69145000	0.040762	chr16_68560000_68570000	chr16_69140000_69150000
chr16_69562277_69565174;chr16_69565421_69566126;chr16_69567990_69569993;chr16_69567122_69567673	CYB5B	chr16_69455000_69565000	0.0167068	chr16_69450000_69460000	chr16_69560000_69570000
chr16_69573363_69573983;chr16_69570361_69571084	TERF2	chr16_69445000_69575000	0.00115209	chr16_69440000_69450000	chr16_69570000_69580000
chr16_69631441_69633643	CYB5B	chr16_69455000_69635000	0.000358041	chr16_69450000_69460000	chr16_69630000_69640000
chr16_69631441_69633643	CYB5B	chr16_69465000_69635000	0.000156545	chr16_69460000_69470000	chr16_69630000_69640000
chr16_69646357_69647043;chr16_69648676_69649382;chr16_69647879_69648453	CYB5B	chr16_69455000_69645000	2.1283e-05	chr16_69450000_69460000	chr16_69640000_69650000
chr16_69694005_69695099	TERF2	chr16_69445000_69695000	0.0253911	chr16_69440000_69450000	chr16_69690000_69700000
chr16_69694005_69695099	CYB5B	chr16_69455000_69695000	0.0293919	chr16_69450000_69460000	chr16_69690000_69700000
chr16_69694005_69695099	CYB5B	chr16_69465000_69695000	0.0194707	chr16_69460000_69470000	chr16_69690000_69700000
chr16_69775766_69777125;chr16_69774476_69775489	PDF;RP11-343C2.12	chr16_69365000_69775000	0.00704495	chr16_69360000_69370000	chr16_69770000_69780000
chr16_70545979_70547005	DDX19A	chr16_70375000_70545000	0.0476173	chr16_70370000_70380000	chr16_70540000_70550000
chr16_73236275_73236803	AC004943.1	chr16_72815000_73235000	0.0160448	chr16_72810000_72820000	chr16_73230000_73240000
chr16_73236275_73236803	RP5-991G20.4;AC004943.1	chr16_72825000_73235000	0.00068805	chr16_72820000_72830000	chr16_73230000_73240000
chr16_74464958_74466337	AC009120.5;AC009120.3	chr16_74345000_74465000	2.1078e-09	chr16_74340000_74350000	chr16_74460000_74470000
chr16_74481451_74486680	AC009120.5;AC009120.3	chr16_74345000_74485000	0.0220141	chr16_74340000_74350000	chr16_74480000_74490000
chr16_74901390_74902413	MLKL	chr16_74735000_74905000	0	chr16_74730000_74740000	chr16_74900000_74910000
chr16_75160032_75160687	MLKL	chr16_74735000_75165000	0.0040085	chr16_74730000_74740000	chr16_75160000_75170000
chr16_75410722_75411177	RP11-331F4.1	chr16_75225000_75415000	1.81554e-10	chr16_75220000_75230000	chr16_75410000_75420000
chr16_75410722_75411177	BCAR1	chr16_75295000_75415000	0	chr16_75290000_75300000	chr16_75410000_75420000
chr16_75410722_75411177	BCAR1	chr16_75305000_75415000	0	chr16_75300000_75310000	chr16_75410000_75420000
chr16_75420214_75420727	RP11-331F4.1	chr16_75225000_75425000	0	chr16_75220000_75230000	chr16_75420000_75430000
chr16_75420214_75420727	BCAR1	chr16_75295000_75425000	0.0445197	chr16_75290000_75300000	chr16_75420000_75430000
chr16_75420214_75420727	BCAR1	chr16_75305000_75425000	0.0248937	chr16_75300000_75310000	chr16_75420000_75430000
chr16_75454802_75455310	RP11-331F4.1	chr16_75225000_75455000	6.56709e-09	chr16_75220000_75230000	chr16_75450000_75460000
chr16_75549978_75551813	RP11-331F4.1	chr16_75225000_75555000	0.0158155	chr16_75220000_75230000	chr16_75550000_75560000
chr16_75624918_75625394	RP11-331F4.1	chr16_75225000_75625000	0.00507878	chr16_75220000_75230000	chr16_75620000_75630000
chr16_81359662_81360389;chr16_81352295_81352939	ATMIN	chr16_81075000_81355000	0.0445624	chr16_81070000_81080000	chr16_81350000_81360000
chr16_81359662_81360389	GCSH	chr16_81125000_81365000	0.00456172	chr16_81120000_81130000	chr16_81360000_81370000
chr16_81658357_81660308	BCAR1	chr16_75295000_81665000	0.0318191	chr16_75290000_75300000	chr16_81660000_81670000
chr16_81745232_81746156	CENPN	chr16_81045000_81745000	0.0373592	chr16_81040000_81050000	chr16_81740000_81750000
chr16_81752055_81753591	ATMIN	chr16_81075000_81755000	0.000149794	chr16_81070000_81080000	chr16_81750000_81760000
chr16_81763488_81765171	CENPN	chr16_81035000_81765000	3.11914e-07	chr16_81030000_81040000	chr16_81760000_81770000
chr16_81763488_81765171	CENPN	chr16_81045000_81765000	0.0018419	chr16_81040000_81050000	chr16_81760000_81770000
chr16_81763488_81765171	RP11-303E16.2;ATMIN	chr16_81065000_81765000	0.00130725	chr16_81060000_81070000	chr16_81760000_81770000
chr16_82664936_82670120	ADAT1	chr16_75655000_82665000	0.0200162	chr16_75650000_75660000	chr16_82660000_82670000
chr16_84741279_84742106	COTL1	chr16_84655000_84745000	0.0137364	chr16_84650000_84660000	chr16_84740000_84750000
chr16_84741279_84742106	KLHL36	chr16_84685000_84745000	0.0477123	chr16_84680000_84690000	chr16_84740000_84750000
chr16_84751834_84753309;chr16_84758899_84759503;chr16_84759779_84760751	COTL1	chr16_84655000_84755000	5.05085e-11	chr16_84650000_84660000	chr16_84750000_84760000
chr16_84751834_84753309;chr16_84758899_84759503;chr16_84759779_84760751	KLHL36	chr16_84685000_84755000	6.4991e-11	chr16_84680000_84690000	chr16_84750000_84760000
chr16_84769328_84770002;chr16_84759779_84760751	COTL1	chr16_84655000_84765000	3.89454e-09	chr16_84650000_84660000	chr16_84760000_84770000
chr16_84769328_84770002;chr16_84759779_84760751	KLHL36	chr16_84685000_84765000	5.28521e-05	chr16_84680000_84690000	chr16_84760000_84770000
chr16_84769328_84770002;chr16_84771048_84773289;chr16_84770170_84770879	COTL1	chr16_84655000_84775000	1.02203e-07	chr16_84650000_84660000	chr16_84770000_84780000
chr16_84769328_84770002;chr16_84771048_84773289;chr16_84770170_84770879	KLHL36	chr16_84685000_84775000	0.0260848	chr16_84680000_84690000	chr16_84770000_84780000
chr16_85005868_85008525	COTL1	chr16_84655000_85005000	0.0256491	chr16_84650000_84660000	chr16_85000000_85010000
chr16_85798654_85802844	RN7SL381P	chr16_85695000_85795000	4.2526e-05	chr16_85690000_85700000	chr16_85790000_85800000
chr16_85798654_85802844	GINS2	chr16_85725000_85795000	7.48975e-08	chr16_85720000_85730000	chr16_85790000_85800000
chr16_85798654_85802844	RN7SL381P	chr16_85695000_85805000	0.0339617	chr16_85690000_85700000	chr16_85800000_85810000
chr16_85798654_85802844	GINS2	chr16_85725000_85805000	0.0184676	chr16_85720000_85730000	chr16_85800000_85810000
chr16_86697458_86699712;chr16_86693760_86694494	FOXL1	chr16_86615000_86695000	0.0207466	chr16_86610000_86620000	chr16_86690000_86700000
chr16_86784009_86786421	FOXC2;FOXL1	chr16_86605000_86785000	0.00210596	chr16_86600000_86610000	chr16_86780000_86790000
chr16_86784009_86786421	FOXL1	chr16_86615000_86785000	0.000973638	chr16_86610000_86620000	chr16_86780000_86790000
chr16_86816740_86819033	FOXC2;MTHFSD	chr16_86595000_86815000	0.00127358	chr16_86590000_86600000	chr16_86810000_86820000
chr16_86857413_86859159	FOXC2;MTHFSD	chr16_86595000_86855000	2.86744e-05	chr16_86590000_86600000	chr16_86850000_86860000
chr16_86857413_86859159	FOXC2;FOXL1	chr16_86605000_86855000	0.00892313	chr16_86600000_86610000	chr16_86850000_86860000
chr16_86857413_86859159	FOXL1	chr16_86615000_86855000	0.0026425	chr16_86610000_86620000	chr16_86850000_86860000
chr16_86869530_86870427	FOXC2;FOXL1	chr16_86605000_86865000	0.0149727	chr16_86600000_86610000	chr16_86860000_86870000
chr16_86964792_86965900;chr16_86962219_86963913	FOXC2;MTHFSD	chr16_86595000_86965000	0.0499311	chr16_86590000_86600000	chr16_86960000_86970000
chr16_86985148_86988107	FOXC2;MTHFSD	chr16_86595000_86985000	0.00567828	chr16_86590000_86600000	chr16_86980000_86990000
chr16_86985148_86988107	FOXC2;FOXL1	chr16_86605000_86985000	0.016676	chr16_86600000_86610000	chr16_86980000_86990000
chr16_87028283_87028959	FOXC2;MTHFSD	chr16_86595000_87025000	9.68338e-05	chr16_86590000_86600000	chr16_87020000_87030000
chr16_87028283_87028959	FOXL1	chr16_86615000_87025000	0.0442508	chr16_86610000_86620000	chr16_87020000_87030000
chr16_87050497_87051585	MTHFSD	chr16_86585000_87055000	0.000817829	chr16_86580000_86590000	chr16_87050000_87060000
chr16_87050497_87051585	FOXC2;MTHFSD	chr16_86595000_87055000	0	chr16_86590000_86600000	chr16_87050000_87060000
chr16_87050497_87051585	FOXC2;FOXL1	chr16_86605000_87055000	0	chr16_86600000_86610000	chr16_87050000_87060000
chr16_87050497_87051585	FOXL1	chr16_86615000_87055000	0	chr16_86610000_86620000	chr16_87050000_87060000
chr16_87240765_87241975	MTHFSD	chr16_86585000_87245000	1.46921e-09	chr16_86580000_86590000	chr16_87240000_87250000
chr16_87240765_87241975	FOXC2;MTHFSD	chr16_86595000_87245000	9.16733e-07	chr16_86590000_86600000	chr16_87240000_87250000
chr16_87240765_87241975	FOXL1	chr16_86615000_87245000	0.000105962	chr16_86610000_86620000	chr16_87240000_87250000
chr16_87274146_87274583	MTHFSD	chr16_86585000_87275000	0.0124462	chr16_86580000_86590000	chr16_87270000_87280000
chr16_87274146_87274583	FOXC2;MTHFSD	chr16_86595000_87275000	9.87597e-05	chr16_86590000_86600000	chr16_87270000_87280000
chr16_87274146_87274583	FOXC2;FOXL1	chr16_86605000_87275000	1.50098e-06	chr16_86600000_86610000	chr16_87270000_87280000
chr16_87274146_87274583	FOXL1	chr16_86615000_87275000	0.0194362	chr16_86610000_86620000	chr16_87270000_87280000
chr16_87408343_87411700	FOXC2;MTHFSD	chr16_86595000_87415000	6.86862e-09	chr16_86590000_86600000	chr16_87410000_87420000
chr16_87615168_87616720	ZCCHC14	chr16_87525000_87615000	0.00982744	chr16_87520000_87530000	chr16_87610000_87620000
chr16_88827942_88842031	RP5-1142A6.9	chr16_88785000_88845000	0.0456609	chr16_88780000_88790000	chr16_88840000_88850000
chr17_572420_572957	C17orf97	chr17_255000_575000	0.0224367	chr17_250000_260000	chr17_570000_580000
chr17_572420_572957	C17orf97	chr17_265000_575000	7.18822e-06	chr17_260000_270000	chr17_570000_580000
chr17_572420_572957	FAM101B	chr17_295000_575000	0.0179656	chr17_290000_300000	chr17_570000_580000
chr17_597734_598374	C17orf97	chr17_255000_595000	1.84561e-08	chr17_250000_260000	chr17_590000_600000
chr17_597734_598374	C17orf97	chr17_265000_595000	0	chr17_260000_270000	chr17_590000_600000
chr17_597734_598374	FAM101B	chr17_295000_595000	0.000480303	chr17_290000_300000	chr17_590000_600000
chr17_871501_879220;chr17_868054_871158	FAM57A	chr17_635000_875000	0.0289929	chr17_630000_640000	chr17_870000_880000
chr17_871501_879220;chr17_868054_871158	RNMTL1;GLOD4	chr17_685000_875000	2.35673e-05	chr17_680000_690000	chr17_870000_880000
chr17_871501_879220;chr17_868054_871158	RP11-676J12.7	chr17_815000_875000	0.0367884	chr17_810000_820000	chr17_870000_880000
chr17_906939_909941;chr17_904077_905537	C17orf97	chr17_255000_905000	0.00522338	chr17_250000_260000	chr17_900000_910000
chr17_906939_909941;chr17_904077_905537	C17orf97	chr17_265000_905000	2.32051e-08	chr17_260000_270000	chr17_900000_910000
chr17_906939_909941;chr17_904077_905537	FAM57A	chr17_635000_905000	4.01703e-08	chr17_630000_640000	chr17_900000_910000
chr17_906939_909941;chr17_904077_905537	RNMTL1;GLOD4	chr17_685000_905000	1.5205e-06	chr17_680000_690000	chr17_900000_910000
chr17_1694878_1697892;chr17_1693708_1694606	WDR81;TLCD2;MIR22HG	chr17_1615000_1695000	0.0004058	chr17_1610000_1620000	chr17_1690000_1700000
chr17_1694878_1697892;chr17_1693708_1694606	WDR81;MIR22HG	chr17_1625000_1695000	0	chr17_1620000_1630000	chr17_1690000_1700000
chr17_1700650_1701277	WDR81;MIR22HG	chr17_1625000_1705000	2.38317e-05	chr17_1620000_1630000	chr17_1700000_1710000
chr17_2126169_2126747	HIC1	chr17_1955000_2125000	2.34376e-05	chr17_1950000_1960000	chr17_2120000_2130000
chr17_4775248_4776560;chr17_4765476_4770401	MED11;RP11-314A20.5	chr17_4635000_4775000	0.00671627	chr17_4630000_4640000	chr17_4770000_4780000
chr17_4775248_4776560;chr17_4765476_4770401	GLTPD2;PSMB6	chr17_4695000_4775000	0.000806667	chr17_4690000_4700000	chr17_4770000_4780000
chr17_4775248_4776560;chr17_4765476_4770401	PSMB6;PLD2	chr17_4705000_4775000	1.00669e-07	chr17_4700000_4710000	chr17_4770000_4780000
chr17_4775248_4776560;chr17_4765476_4770401	PLD2	chr17_4715000_4775000	0.000175894	chr17_4710000_4720000	chr17_4770000_4780000
chr17_6147725_6148947;chr17_6141574_6144228	MIS12;DERL2	chr17_5385000_6145000	0.00278908	chr17_5380000_5390000	chr17_6140000_6150000
chr17_6359125_6362998;chr17_6356574_6358964	DHX33	chr17_5375000_6355000	0.000153658	chr17_5370000_5380000	chr17_6350000_6360000
chr17_6359125_6362998;chr17_6356574_6358964	MIS12;DERL2	chr17_5385000_6355000	0.000182541	chr17_5380000_5390000	chr17_6350000_6360000
chr17_6359125_6362998;chr17_6356574_6358964	MIS12;DERL2	chr17_5395000_6355000	0.020628	chr17_5390000_5400000	chr17_6350000_6360000
chr17_6359125_6362998	RPAIN;NUP88	chr17_5325000_6365000	0.0499448	chr17_5320000_5330000	chr17_6360000_6370000
chr17_6396331_6398122;chr17_6398614_6399963	MIS12;DERL2	chr17_5385000_6395000	0.000181086	chr17_5380000_5390000	chr17_6390000_6400000
chr17_6406476_6414394	C1QBP	chr17_5355000_6405000	0.0123473	chr17_5350000_5360000	chr17_6400000_6410000
chr17_6445845_6450494	MIS12;DERL2	chr17_5385000_6455000	0.00623601	chr17_5380000_5390000	chr17_6450000_6460000
chr17_6478108_6481461;chr17_6468267_6473367	MIS12;DERL2	chr17_5385000_6475000	0.0424327	chr17_5380000_5390000	chr17_6470000_6480000
chr17_6494877_6495713	MIS12;DERL2	chr17_5385000_6495000	0.000394355	chr17_5380000_5390000	chr17_6490000_6500000
chr17_6494877_6495713	MIS12;DERL2	chr17_5395000_6495000	0.00150871	chr17_5390000_5400000	chr17_6490000_6500000
chr17_6726966_6727494	CTC-281F24.1	chr17_6565000_6725000	2.13866e-05	chr17_6560000_6570000	chr17_6720000_6730000
chr17_6774540_6775725	CTC-281F24.1	chr17_6565000_6775000	0.00267743	chr17_6560000_6570000	chr17_6770000_6780000
chr17_7736554_7740891	RP5-1050D4.3;SPAG7	chr17_4865000_7735000	0.00629467	chr17_4860000_4870000	chr17_7730000_7740000
chr17_7893091_7893768	CYB5D1;TMEM88	chr17_7765000_7895000	0	chr17_7760000_7770000	chr17_7890000_7900000
chr17_7893091_7893768	CHD3;LSMD1	chr17_7795000_7895000	0.0142685	chr17_7790000_7800000	chr17_7890000_7900000
chr17_7893091_7893768	AC025335.1	chr17_7815000_7895000	0	chr17_7810000_7820000	chr17_7890000_7900000
chr17_7893091_7893768	AC025335.1	chr17_7825000_7895000	0.0478489	chr17_7820000_7830000	chr17_7890000_7900000
chr17_7922243_7924549	CYB5D1;TMEM88	chr17_7765000_7925000	0.00177194	chr17_7760000_7770000	chr17_7920000_7930000
chr17_11845409_11849520	SCO1	chr17_10595000_11845000	0.00558006	chr17_10590000_10600000	chr17_11840000_11850000
chr17_11851054_11853312;chr17_11854610_11855302	CTC-297N7.8	chr17_10575000_11855000	0.00114414	chr17_10570000_10580000	chr17_11850000_11860000
chr17_11851054_11853312;chr17_11854610_11855302	SCO1	chr17_10595000_11855000	1.38542e-05	chr17_10590000_10600000	chr17_11850000_11860000
chr17_11944963_11946065	SCO1	chr17_10605000_11945000	8.71564e-05	chr17_10600000_10610000	chr17_11940000_11950000
chr17_14641042_14642507;chr17_14643326_14644212;chr17_14648568_14649024	RP11-214O1.2	chr17_14205000_14645000	0.000649824	chr17_14200000_14210000	chr17_14640000_14650000
chr17_16427846_16428395	UBB;RP11-138I1.4	chr17_16285000_16425000	6.09431e-08	chr17_16280000_16290000	chr17_16420000_16430000
chr17_16427846_16428395	C17orf76-AS1;RP11-138I1.3	chr17_16345000_16425000	0.0120088	chr17_16340000_16350000	chr17_16420000_16430000
chr17_17462650_17466505	RP11-524F11.1	chr17_17405000_17465000	0.0238109	chr17_17400000_17410000	chr17_17460000_17470000
chr17_17648213_17659653	RAI1	chr17_17585000_17655000	2.52259e-06	chr17_17580000_17590000	chr17_17650000_17660000
chr17_17756805_17759097	RAI1	chr17_17585000_17755000	0.0226868	chr17_17580000_17590000	chr17_17750000_17760000
chr17_17779947_17782575	RAI1	chr17_17585000_17775000	0.00156112	chr17_17580000_17590000	chr17_17770000_17780000
chr17_17934868_17936056	AC122129.1	chr17_17765000_17935000	7.41259e-08	chr17_17760000_17770000	chr17_17930000_17940000
chr17_19668569_19670523	MAPK7	chr17_19275000_19665000	2.53116e-08	chr17_19270000_19280000	chr17_19660000_19670000
chr17_19668569_19670523	RPS2P46	chr17_19345000_19665000	0.0257313	chr17_19340000_19350000	chr17_19660000_19670000
chr17_19668569_19670523	RPS2P46	chr17_19355000_19665000	0.000806071	chr17_19350000_19360000	chr17_19660000_19670000
chr17_19668569_19670523	ALDH3A2	chr17_19555000_19665000	0.0364713	chr17_19550000_19560000	chr17_19660000_19670000
chr17_19668569_19670523	MAPK7	chr17_19275000_19675000	0.000942861	chr17_19270000_19280000	chr17_19670000_19680000
chr17_19668569_19670523	RPS2P46	chr17_19355000_19675000	1.57028e-07	chr17_19350000_19360000	chr17_19670000_19680000
chr17_21001924_21003642	USP22	chr17_20945000_21005000	0.0187156	chr17_20940000_20950000	chr17_21000000_21010000
chr17_25649859_25651254	MAP2K3	chr17_21185000_25655000	0.014931	chr17_21180000_21190000	chr17_25650000_25660000
chr17_26818891_26819579	TMEM199;POLDIP2;SARM1	chr17_26685000_26815000	2.19311e-05	chr17_26680000_26690000	chr17_26810000_26820000
chr17_27235190_27236225	TLCD1;AC010761.8	chr17_27055000_27235000	3.066e-05	chr17_27050000_27060000	chr17_27230000_27240000
chr17_27235190_27236225	TRAF4	chr17_27075000_27235000	2.44579e-10	chr17_27070000_27080000	chr17_27230000_27240000
chr17_27457825_27461028	PHF12	chr17_27285000_27455000	9.42517e-05	chr17_27280000_27290000	chr17_27450000_27460000
chr17_28246817_28247353	CORO6	chr17_27955000_28245000	0.010233	chr17_27950000_27960000	chr17_28240000_28250000
chr17_33412292_33412821;chr17_33410922_33412105	RP5-837J1.2	chr17_33335000_33415000	0.0220428	chr17_33330000_33340000	chr17_33410000_33420000
chr17_34130974_34131813	SLFN5	chr17_33575000_34135000	0.0199374	chr17_33570000_33580000	chr17_34130000_34140000
chr17_35464196_35465115	MRM1	chr17_34965000_35465000	4.10391e-08	chr17_34960000_34970000	chr17_35460000_35470000
chr17_35711648_35713758	ATAD5	chr17_29155000_35715000	0.03984	chr17_29150000_29160000	chr17_35710000_35720000
chr17_35840477_35841533	ACACA	chr17_35765000_35845000	0.000141447	chr17_35760000_35770000	chr17_35840000_35850000
chr17_35854000_35854821	ACACA	chr17_35765000_35855000	1.18089e-06	chr17_35760000_35770000	chr17_35850000_35860000
chr17_36173020_36173602;chr17_36177763_36179112	DDX52	chr17_36005000_36175000	1.91099e-12	chr17_36000000_36010000	chr17_36170000_36180000
chr17_36663731_36666220;chr17_36667096_36669175	ARHGAP23	chr17_36585000_36665000	0.000145018	chr17_36580000_36590000	chr17_36660000_36670000
chr17_37299837_37301785	RPL23	chr17_37005000_37305000	0.000866492	chr17_37000000_37010000	chr17_37300000_37310000
chr17_37299837_37301785	LINC00672	chr17_37075000_37305000	0.0102319	chr17_37070000_37080000	chr17_37300000_37310000
chr17_37905742_37911888	STARD3	chr17_37795000_37905000	0.00129077	chr17_37790000_37800000	chr17_37900000_37910000
chr17_37905742_37911888	STARD3	chr17_37795000_37915000	1.31089e-05	chr17_37790000_37800000	chr17_37910000_37920000
chr17_38232810_38234913	CSF3	chr17_38175000_38235000	0.036731	chr17_38170000_38180000	chr17_38230000_38240000
chr17_38243534_38245185	CSF3	chr17_38165000_38245000	0.000110302	chr17_38160000_38170000	chr17_38240000_38250000
chr17_38243534_38245185	CSF3	chr17_38175000_38245000	7.48282e-08	chr17_38170000_38180000	chr17_38240000_38250000
chr17_38263606_38265874;chr17_38260922_38261661	CSF3	chr17_38165000_38265000	0.0288934	chr17_38160000_38170000	chr17_38260000_38270000
chr17_38263606_38265874;chr17_38260922_38261661	CSF3	chr17_38175000_38265000	6.32004e-06	chr17_38170000_38180000	chr17_38260000_38270000
chr17_38438977_38440072	WIPF2	chr17_38375000_38435000	4.55618e-07	chr17_38370000_38380000	chr17_38430000_38440000
chr17_38438977_38440072;chr17_38440749_38441571	CSF3	chr17_38165000_38445000	0.005528	chr17_38160000_38170000	chr17_38440000_38450000
chr17_38438977_38440072;chr17_38440749_38441571	WIPF2	chr17_38375000_38445000	1.91099e-12	chr17_38370000_38380000	chr17_38440000_38450000
chr17_38688954_38691465;chr17_38685334_38688372	IGFBP4	chr17_38595000_38685000	0.00673379	chr17_38590000_38600000	chr17_38680000_38690000
chr17_38691928_38695217;chr17_38688954_38691465;chr17_38695670_38702596	IGFBP4	chr17_38595000_38695000	0	chr17_38590000_38600000	chr17_38690000_38700000
chr17_38691928_38695217;chr17_38688954_38691465;chr17_38695670_38702596	IGFBP4	chr17_38605000_38695000	1.33049e-06	chr17_38600000_38610000	chr17_38690000_38700000
chr17_38703130_38706452;chr17_38695670_38702596	IGFBP4	chr17_38595000_38705000	0	chr17_38590000_38600000	chr17_38700000_38710000
chr17_38703130_38706452;chr17_38695670_38702596	IGFBP4	chr17_38605000_38705000	0.00363902	chr17_38600000_38610000	chr17_38700000_38710000
chr17_39692410_39696140	TMEM99;KRT10	chr17_38975000_39695000	0.000728147	chr17_38970000_38980000	chr17_39690000_39700000
chr17_39692410_39696140	KRT10	chr17_38985000_39695000	9.3184e-08	chr17_38980000_38990000	chr17_39690000_39700000
chr17_39701590_39706377;chr17_39700458_39701391	TMEM99;KRT10	chr17_38975000_39705000	1.23702e-08	chr17_38970000_38980000	chr17_39700000_39710000
chr17_39701590_39706377;chr17_39700458_39701391	KRT10	chr17_38985000_39705000	2.55166e-05	chr17_38980000_38990000	chr17_39700000_39710000
chr17_39748684_39750437	TMEM99;KRT10	chr17_38975000_39745000	1.84906e-05	chr17_38970000_38980000	chr17_39740000_39750000
chr17_39748684_39750437	KRT10	chr17_38985000_39745000	0.0370296	chr17_38980000_38990000	chr17_39740000_39750000
chr17_39748684_39750437	KRT10	chr17_38985000_39755000	0.00272075	chr17_38980000_38990000	chr17_39750000_39760000
chr17_39789996_39793635	TMEM99;KRT10	chr17_38975000_39785000	0.0259749	chr17_38970000_38980000	chr17_39780000_39790000
chr17_39789996_39793635	TMEM99;KRT10	chr17_38975000_39795000	3.96861e-07	chr17_38970000_38980000	chr17_39790000_39800000
chr17_39834732_39835399	SMARCE1	chr17_38805000_39835000	9.33532e-05	chr17_38800000_38810000	chr17_39830000_39840000
chr17_39834732_39835399	TMEM99;KRT10	chr17_38975000_39835000	1.69799e-08	chr17_38970000_38980000	chr17_39830000_39840000
chr17_39834732_39835399	KRT10	chr17_38985000_39835000	1.16639e-06	chr17_38980000_38990000	chr17_39830000_39840000
chr17_39849290_39852214	RP5-1028K7.2	chr17_38675000_39845000	0.000372307	chr17_38670000_38680000	chr17_39840000_39850000
chr17_39849290_39852214	SMARCE1	chr17_38805000_39845000	0.000281009	chr17_38800000_38810000	chr17_39840000_39850000
chr17_39849290_39852214	TMEM99;KRT10	chr17_38975000_39845000	0.015801	chr17_38970000_38980000	chr17_39840000_39850000
chr17_39849290_39852214	TMEM99;KRT10	chr17_38975000_39855000	0.009696	chr17_38970000_38980000	chr17_39850000_39860000
chr17_40675770_40680520	KAT2A	chr17_40275000_40675000	0.021334	chr17_40270000_40280000	chr17_40670000_40680000
chr17_40675770_40680520	STAT5B	chr17_40435000_40675000	0.00657808	chr17_40430000_40440000	chr17_40670000_40680000
chr17_40675770_40680520	PTRF	chr17_40575000_40675000	4.99869e-06	chr17_40570000_40580000	chr17_40670000_40680000
chr17_40675770_40680520;chr17_40680660_40685209	RAB5C	chr17_40305000_40685000	0.00609993	chr17_40300000_40310000	chr17_40680000_40690000
chr17_40675770_40680520;chr17_40680660_40685209	PTRF	chr17_40575000_40685000	2.15754e-06	chr17_40570000_40580000	chr17_40680000_40690000
chr17_40906092_40907197	MLX;PSMC3IP	chr17_40725000_40905000	0.00328701	chr17_40720000_40730000	chr17_40900000_40910000
chr17_40906092_40907197	PSMC3IP	chr17_40735000_40905000	0.00131637	chr17_40730000_40740000	chr17_40900000_40910000
chr17_41530817_41532332;chr17_41533829_41534699;chr17_41534806_41537033	ARL4D	chr17_41475000_41535000	2.92262e-06	chr17_41470000_41480000	chr17_41530000_41540000
chr17_41543099_41548321	ARL4D	chr17_41475000_41545000	0	chr17_41470000_41480000	chr17_41540000_41550000
chr17_42409580_42410210	TMUB2;ASB16-AS1	chr17_42265000_42405000	0	chr17_42260000_42270000	chr17_42400000_42410000
chr17_42409580_42410210	ATXN7L3	chr17_42275000_42405000	0	chr17_42270000_42280000	chr17_42400000_42410000
chr17_42409580_42410210	RP5-882C2.2;UBTF	chr17_42295000_42405000	0	chr17_42290000_42300000	chr17_42400000_42410000
chr17_42409580_42410210	RP5-882C2.2;UBTF;SHC1P2	chr17_42305000_42405000	0	chr17_42300000_42310000	chr17_42400000_42410000
chr17_42409580_42410210	TMUB2;ASB16-AS1	chr17_42265000_42415000	1.29962e-06	chr17_42260000_42270000	chr17_42410000_42420000
chr17_42409580_42410210	ATXN7L3	chr17_42275000_42415000	5.41238e-06	chr17_42270000_42280000	chr17_42410000_42420000
chr17_42409580_42410210	RP5-882C2.2;UBTF	chr17_42295000_42415000	4.45333e-06	chr17_42290000_42300000	chr17_42410000_42420000
chr17_42409580_42410210	RP5-882C2.2;UBTF;SHC1P2	chr17_42305000_42415000	4.74191e-06	chr17_42300000_42310000	chr17_42410000_42420000
chr17_43095204_43102486	EFTUD2	chr17_42975000_43095000	0.00495051	chr17_42970000_42980000	chr17_43090000_43100000
chr17_43095204_43102486	KIF18B	chr17_43025000_43095000	8.34069e-06	chr17_43020000_43030000	chr17_43090000_43100000
chr17_43095204_43102486	EFTUD2	chr17_42975000_43105000	0.000221009	chr17_42970000_42980000	chr17_43100000_43110000
chr17_43273867_43275716	PLCD3	chr17_43215000_43275000	0	chr17_43210000_43220000	chr17_43270000_43280000
chr17_43459908_43460494;chr17_43457957_43459402;chr17_43452971_43455496;chr17_43452174_43452812	FMNL1	chr17_43295000_43455000	2.80587e-11	chr17_43290000_43300000	chr17_43450000_43460000
chr17_43459908_43460494;chr17_43457957_43459402;chr17_43452971_43455496;chr17_43452174_43452812	FMNL1	chr17_43305000_43455000	2.32536e-06	chr17_43300000_43310000	chr17_43450000_43460000
chr17_43459908_43460494;chr17_43457957_43459402;chr17_43452971_43455496;chr17_43452174_43452812	MAP3K14	chr17_43395000_43455000	1.91099e-12	chr17_43390000_43400000	chr17_43450000_43460000
chr17_43459908_43460494	FMNL1	chr17_43295000_43465000	0	chr17_43290000_43300000	chr17_43460000_43470000
chr17_43459908_43460494	FMNL1	chr17_43305000_43465000	0	chr17_43300000_43310000	chr17_43460000_43470000
chr17_43459908_43460494	MAP3K14	chr17_43395000_43465000	6.05972e-05	chr17_43390000_43400000	chr17_43460000_43470000
chr17_43659321_43660557;chr17_43661425_43664550	FMNL1	chr17_43295000_43665000	0.0302932	chr17_43290000_43300000	chr17_43660000_43670000
chr17_43659321_43660557;chr17_43661425_43664550	ARHGAP27	chr17_43505000_43665000	0.00190028	chr17_43500000_43510000	chr17_43660000_43670000
chr17_43659321_43660557;chr17_43661425_43664550	ARHGAP27	chr17_43515000_43665000	3.73132e-07	chr17_43510000_43520000	chr17_43660000_43670000
chr17_44343463_44345264	DND1P1	chr17_43665000_44345000	0	chr17_43660000_43670000	chr17_44340000_44350000
chr17_44889150_44890185	DND1P1	chr17_43665000_44895000	0.022587	chr17_43660000_43670000	chr17_44890000_44900000
chr17_45578347_45580141;chr17_45568876_45570771	MRPL45	chr17_36455000_45575000	2.70361e-05	chr17_36450000_36460000	chr17_45570000_45580000
chr17_45698869_45699594;chr17_45698210_45698710	NPEPPS	chr17_45605000_45695000	0.0321879	chr17_45600000_45610000	chr17_45690000_45700000
chr17_45977741_45978282	OSBPL7;MRPL10	chr17_45905000_45975000	0.010566	chr17_45900000_45910000	chr17_45970000_45980000
chr17_45977741_45978282	SCRN2;MRPL10	chr17_45915000_45975000	0	chr17_45910000_45920000	chr17_45970000_45980000
chr17_45980137_45984629	SCRN2;MRPL10	chr17_45915000_45985000	0.0272758	chr17_45910000_45920000	chr17_45980000_45990000
chr17_46080279_46081284	SCRN2	chr17_45925000_46085000	0.00106227	chr17_45920000_45930000	chr17_46080000_46090000
chr17_46203127_46205649;chr17_46208091_46208742	COPZ2	chr17_46115000_46205000	0.00923383	chr17_46110000_46120000	chr17_46200000_46210000
chr17_47093837_47095273;chr17_47098258_47100491	ATP5G1	chr17_46965000_47095000	0.0133356	chr17_46960000_46970000	chr17_47090000_47100000
chr17_47098258_47100491	ATP5G1	chr17_46965000_47105000	9.06917e-06	chr17_46960000_46970000	chr17_47100000_47110000
chr17_47098258_47100491	SNF8	chr17_47025000_47105000	1.91099e-12	chr17_47020000_47030000	chr17_47100000_47110000
chr17_47578547_47580090	RP11-1079K10.4	chr17_47485000_47575000	0.00135086	chr17_47480000_47490000	chr17_47570000_47580000
chr17_47632371_47633989	RP11-1079K10.4	chr17_47475000_47635000	0.0100327	chr17_47470000_47480000	chr17_47630000_47640000
chr17_47632371_47633989	RP11-1079K10.4	chr17_47485000_47635000	0	chr17_47480000_47490000	chr17_47630000_47640000
chr17_47632371_47633989	PHB	chr17_47495000_47635000	0	chr17_47490000_47500000	chr17_47630000_47640000
chr17_47632371_47633989	AC004797.1	chr17_47505000_47635000	0	chr17_47500000_47510000	chr17_47630000_47640000
chr17_47632371_47633989	NGFR	chr17_47575000_47635000	0	chr17_47570000_47580000	chr17_47630000_47640000
chr17_47643333_47644295;chr17_47646963_47648435	RP11-1079K10.4	chr17_47485000_47645000	1.42635e-06	chr17_47480000_47490000	chr17_47640000_47650000
chr17_47643333_47644295;chr17_47646963_47648435	PHB	chr17_47495000_47645000	4.28041e-05	chr17_47490000_47500000	chr17_47640000_47650000
chr17_48342263_48345168	COL1A1	chr17_48275000_48345000	2.13445e-05	chr17_48270000_48280000	chr17_48340000_48350000
chr17_48342263_48345168	COL1A1	chr17_48285000_48345000	1.91099e-12	chr17_48280000_48290000	chr17_48340000_48350000
chr17_48354352_48358470	COL1A1	chr17_48275000_48355000	1.86541e-07	chr17_48270000_48280000	chr17_48350000_48360000
chr17_48354352_48358470	COL1A1	chr17_48285000_48355000	4.88493e-09	chr17_48280000_48290000	chr17_48350000_48360000
chr17_48395651_48396858;chr17_48392627_48393542	COL1A1	chr17_48275000_48395000	0.00215983	chr17_48270000_48280000	chr17_48390000_48400000
chr17_48395651_48396858;chr17_48392627_48393542	COL1A1	chr17_48285000_48395000	0.000388858	chr17_48280000_48290000	chr17_48390000_48400000
chr17_48408480_48410242	COL1A1	chr17_48285000_48405000	0.00495227	chr17_48280000_48290000	chr17_48400000_48410000
chr17_48993810_49001321;chr17_49002521_49003533;chr17_49007889_49013271	TOB1	chr17_48945000_49005000	0.0387594	chr17_48940000_48950000	chr17_49000000_49010000
chr17_49007889_49013271	TOB1	chr17_48945000_49015000	0.00045873	chr17_48940000_48950000	chr17_49010000_49020000
chr17_49024574_49033257	TOB1	chr17_48945000_49025000	0	chr17_48940000_48950000	chr17_49020000_49030000
chr17_49024574_49033257	TOB1	chr17_48945000_49035000	0	chr17_48940000_48950000	chr17_49030000_49040000
chr17_54776009_54777909	COX11	chr17_53045000_54775000	0.0181643	chr17_53040000_53050000	chr17_54770000_54780000
chr17_54776009_54777909	NOG	chr17_54675000_54775000	0.00282657	chr17_54670000_54680000	chr17_54770000_54780000
chr17_55930970_55931790;chr17_55937553_55941281	AKAP1	chr17_55165000_55935000	0.0129831	chr17_55160000_55170000	chr17_55930000_55940000
chr17_55937553_55941281	AKAP1	chr17_55165000_55945000	0.0301422	chr17_55160000_55170000	chr17_55940000_55950000
chr17_56170366_56170789	SRSF1	chr17_56085000_56175000	2.93906e-10	chr17_56080000_56090000	chr17_56170000_56180000
chr17_57171082_57171738;chr17_57170097_57170763;chr17_57172173_57172715	MTMR4	chr17_56595000_57175000	0.0250248	chr17_56590000_56600000	chr17_57170000_57180000
chr17_61483385_61483793	METTL2A	chr17_60505000_61485000	0.0232999	chr17_60500000_60510000	chr17_61480000_61490000
chr17_61483385_61483793	MRC2	chr17_60705000_61485000	0.00095489	chr17_60700000_60710000	chr17_61480000_61490000
chr17_61483385_61483793	RP11-180P8.3	chr17_61045000_61485000	7.56962e-09	chr17_61040000_61050000	chr17_61480000_61490000
chr17_61483385_61483793	TANC2	chr17_61085000_61485000	0.00117185	chr17_61080000_61090000	chr17_61480000_61490000
chr17_61500544_61501985	METTL2A	chr17_60505000_61505000	0.0423798	chr17_60500000_60510000	chr17_61500000_61510000
chr17_62355536_62356329	SNORD104	chr17_62225000_62355000	0	chr17_62220000_62230000	chr17_62350000_62360000
chr17_62738048_62738871	SMURF2	chr17_62655000_62735000	0.0125215	chr17_62650000_62660000	chr17_62730000_62740000
chr17_62961748_62962524;chr17_62969881_62970662	TRIM25	chr17_54985000_62965000	0.0111457	chr17_54980000_54990000	chr17_62960000_62970000
chr17_63058612_63059451;chr17_63057168_63057760	AMZ2P1	chr17_62965000_63055000	6.76304e-06	chr17_62960000_62970000	chr17_63050000_63060000
chr17_63102236_63103946	AMZ2P1	chr17_62965000_63105000	2.40105e-06	chr17_62960000_62970000	chr17_63100000_63110000
chr17_63118177_63120781	AMZ2P1	chr17_62965000_63125000	0.0171711	chr17_62960000_62970000	chr17_63120000_63130000
chr17_65334531_65335656	HELZ	chr17_65245000_65335000	0.0445917	chr17_65240000_65250000	chr17_65330000_65340000
chr17_65610957_65612091	PSMD12	chr17_65365000_65615000	0.0158905	chr17_65360000_65370000	chr17_65610000_65620000
chr17_66458736_66459234	AMZ2	chr17_66245000_66455000	9.63922e-11	chr17_66240000_66250000	chr17_66450000_66460000
chr17_66461671_66462474	AMZ2	chr17_66245000_66465000	0.00545228	chr17_66240000_66250000	chr17_66460000_66470000
chr17_66755339_66756428	PRKAR1A	chr17_66505000_66755000	0.00360687	chr17_66500000_66510000	chr17_66750000_66760000
chr17_70461126_70462557	SOX9	chr17_70115000_70465000	0.0010237	chr17_70110000_70120000	chr17_70460000_70470000
chr17_70536150_70537822	SOX9	chr17_70115000_70535000	0	chr17_70110000_70120000	chr17_70530000_70540000
chr17_72188746_72190002	C17orf80	chr17_71225000_72195000	0.000963635	chr17_71220000_71230000	chr17_72190000_72200000
chr17_73422485_73424545;chr17_73425038_73425598	GGA3;RP11-649A18.12;MIF4GD	chr17_73265000_73425000	0.000566012	chr17_73260000_73270000	chr17_73420000_73430000
chr17_73422485_73424545;chr17_73425038_73425598	SLC25A19	chr17_73285000_73425000	0.00720942	chr17_73280000_73290000	chr17_73420000_73430000
chr17_73857107_73862171	UNK;H3F3B	chr17_73775000_73855000	0.00728509	chr17_73770000_73780000	chr17_73850000_73860000
chr17_73857107_73862171	GALK1	chr17_73765000_73865000	6.9917e-06	chr17_73760000_73770000	chr17_73860000_73870000
chr17_73857107_73862171	UNK;H3F3B	chr17_73775000_73865000	0.01488	chr17_73770000_73780000	chr17_73860000_73870000
chr17_73877424_73878798	GALK1	chr17_73765000_73875000	3.45983e-08	chr17_73760000_73770000	chr17_73870000_73880000
chr17_73877424_73878798	UNK;H3F3B	chr17_73775000_73875000	0.000285178	chr17_73770000_73780000	chr17_73870000_73880000
chr17_73991453_73993784	TRIM65	chr17_73895000_73995000	0.0453664	chr17_73890000_73900000	chr17_73990000_74000000
chr17_73991453_73993784	MRPL38	chr17_73905000_73995000	0	chr17_73900000_73910000	chr17_73990000_74000000
chr17_74272363_74273666	ZACN;SRP68	chr17_74065000_74275000	0.00531709	chr17_74060000_74070000	chr17_74270000_74280000
chr17_74272363_74273666	EXOC7	chr17_74115000_74275000	0	chr17_74110000_74120000	chr17_74270000_74280000
chr17_74710929_74713388	CYGB	chr17_74545000_74715000	2.01904e-05	chr17_74540000_74550000	chr17_74710000_74720000
chr17_74710929_74713388	SNHG16	chr17_74555000_74715000	9.23087e-06	chr17_74550000_74560000	chr17_74710000_74720000
chr17_74710929_74713388	RP11-666A8.9	chr17_74565000_74715000	0.000426743	chr17_74560000_74570000	chr17_74710000_74720000
chr17_75229563_75232456	LINC00338;SEC14L1	chr17_75085000_75225000	5.10474e-06	chr17_75080000_75090000	chr17_75220000_75230000
chr17_75229563_75232456	LINC00338;SEC14L1	chr17_75085000_75235000	0	chr17_75080000_75090000	chr17_75230000_75240000
chr17_75242687_75243707	LINC00338;SEC14L1	chr17_75085000_75245000	0	chr17_75080000_75090000	chr17_75240000_75250000
chr17_76924266_76932993	RP11-323N12.5	chr17_76855000_76925000	0.00289098	chr17_76850000_76860000	chr17_76920000_76930000
chr17_76924266_76932993;chr17_76935161_76936576	USP36	chr17_76835000_76935000	0.00199001	chr17_76830000_76840000	chr17_76930000_76940000
chr17_76924266_76932993;chr17_76935161_76936576	RP11-323N12.5;RPL9P29	chr17_76845000_76935000	0.00633851	chr17_76840000_76850000	chr17_76930000_76940000
chr17_76924266_76932993;chr17_76935161_76936576	RP11-323N12.5	chr17_76855000_76935000	0.0159891	chr17_76850000_76860000	chr17_76930000_76940000
chr17_77961254_77963679	CBX2	chr17_77745000_77965000	0.000644094	chr17_77740000_77750000	chr17_77960000_77970000
chr17_77961254_77963679	CBX2	chr17_77755000_77965000	0.0189635	chr17_77750000_77760000	chr17_77960000_77970000
chr17_77961254_77963679	CBX8	chr17_77775000_77965000	1.07743e-08	chr17_77770000_77780000	chr17_77960000_77970000
chr17_77961254_77963679	CBX4	chr17_77815000_77965000	1.23444e-10	chr17_77810000_77820000	chr17_77960000_77970000
chr17_78227423_78231094	GAA	chr17_78075000_78225000	2.03778e-06	chr17_78070000_78080000	chr17_78220000_78230000
chr17_78227423_78231094	EIF4A3	chr17_78125000_78225000	2.32536e-06	chr17_78120000_78130000	chr17_78220000_78230000
chr17_78227423_78231094	GAA	chr17_78075000_78235000	0.000265177	chr17_78070000_78080000	chr17_78230000_78240000
chr17_78227423_78231094	EIF4A3	chr17_78115000_78235000	0.000294477	chr17_78110000_78120000	chr17_78230000_78240000
chr17_78227423_78231094	EIF4A3	chr17_78125000_78235000	7.37565e-06	chr17_78120000_78130000	chr17_78230000_78240000
chr17_78679453_78680704	NPTX1	chr17_78445000_78685000	0.000588679	chr17_78440000_78450000	chr17_78680000_78690000
chr17_78733635_78736513;chr17_78732050_78733140	NPTX1	chr17_78445000_78735000	0.00324096	chr17_78440000_78450000	chr17_78730000_78740000
chr17_78799027_78802654	NPTX1	chr17_78455000_78795000	0.0311503	chr17_78450000_78460000	chr17_78790000_78800000
chr17_78829015_78837270;chr17_78820602_78828552	NPTX1	chr17_78445000_78825000	0.00160417	chr17_78440000_78450000	chr17_78820000_78830000
chr17_78829015_78837270;chr17_78820602_78828552	NPTX1	chr17_78455000_78825000	6.03181e-07	chr17_78450000_78460000	chr17_78820000_78830000
chr17_78829015_78837270	NPTX1	chr17_78445000_78835000	0.0302003	chr17_78440000_78450000	chr17_78830000_78840000
chr17_78829015_78837270	NPTX1	chr17_78455000_78835000	6.15047e-05	chr17_78450000_78460000	chr17_78830000_78840000
chr17_78861199_78869749	NPTX1	chr17_78455000_78865000	0.000361801	chr17_78450000_78460000	chr17_78860000_78870000
chr17_78872285_78876498	NPTX1	chr17_78445000_78875000	0.00949571	chr17_78440000_78450000	chr17_78870000_78880000
chr17_79453620_79456081;chr17_79451038_79453172	C17orf89;ENTHD2	chr17_79215000_79455000	0.00076606	chr17_79210000_79220000	chr17_79450000_79460000
chr17_79453620_79456081;chr17_79451038_79453172	SLC38A10	chr17_79265000_79455000	2.24326e-09	chr17_79260000_79270000	chr17_79450000_79460000
chr17_79453620_79456081;chr17_79451038_79453172	SLC38A10	chr17_79275000_79455000	6.25019e-10	chr17_79270000_79280000	chr17_79450000_79460000
chr17_79453620_79456081;chr17_79451038_79453172	RP11-1055B8.4	chr17_79365000_79455000	4.09481e-09	chr17_79360000_79370000	chr17_79450000_79460000
chr17_79453620_79456081;chr17_79451038_79453172	RP11-1055B8.7	chr17_79375000_79455000	1.52579e-07	chr17_79370000_79380000	chr17_79450000_79460000
chr17_80068433_80068947	RAC3;DCXR	chr17_79995000_80065000	0.000104367	chr17_79990000_80000000	chr17_80060000_80070000
chr17_80161450_80166924	RAC3;DCXR	chr17_79995000_80165000	0.0165425	chr17_79990000_80000000	chr17_80160000_80170000
chr17_80281364_80284352	AC132872.1	chr17_80205000_80285000	0.00226368	chr17_80200000_80210000	chr17_80280000_80290000
chr17_80484103_80488850;chr17_80489535_80493265;chr17_80482356_80483460	SECTM1	chr17_80295000_80485000	0.00392655	chr17_80290000_80300000	chr17_80480000_80490000
chr17_80484103_80488850;chr17_80489535_80493265;chr17_80482356_80483460	HEXDC;OGFOD3	chr17_80375000_80485000	0.0247711	chr17_80370000_80380000	chr17_80480000_80490000
chr17_80484103_80488850;chr17_80489535_80493265;chr17_80482356_80483460	C17orf62;NARF	chr17_80415000_80485000	0.0014418	chr17_80410000_80420000	chr17_80480000_80490000
chr17_80506423_80507361;chr17_80509714_80512194	HEXDC;OGFOD3	chr17_80375000_80505000	0.0162907	chr17_80370000_80380000	chr17_80500000_80510000
chr17_80506423_80507361;chr17_80509714_80512194	C17orf62;NARF	chr17_80415000_80505000	2.61448e-06	chr17_80410000_80420000	chr17_80500000_80510000
chr17_80509714_80512194	HEXDC;OGFOD3	chr17_80375000_80515000	0.000540362	chr17_80370000_80380000	chr17_80510000_80520000
chr17_80509714_80512194	C17orf62	chr17_80405000_80515000	0.012464	chr17_80400000_80410000	chr17_80510000_80520000
chr17_80509714_80512194	C17orf62;NARF	chr17_80415000_80515000	0.000468503	chr17_80410000_80420000	chr17_80510000_80520000
chr18_2147805_2148337	ENOSF1	chr18_715000_2145000	0.0171932	chr18_710000_720000	chr18_2140000_2150000
chr18_2591850_2592774	YES1	chr18_815000_2595000	0.00237948	chr18_810000_820000	chr18_2590000_2600000
chr18_2657821_2658239	RP11-806L2.6	chr18_705000_2655000	1.1391e-08	chr18_700000_710000	chr18_2650000_2660000
chr18_2657821_2658239	NDC80;METTL4	chr18_2565000_2655000	9.38434e-08	chr18_2560000_2570000	chr18_2650000_2660000
chr18_2657821_2658239	NDC80;METTL4	chr18_2575000_2655000	0	chr18_2570000_2580000	chr18_2650000_2660000
chr18_3265899_3266520	RP11-806L2.6	chr18_705000_3265000	0.00646429	chr18_700000_710000	chr18_3260000_3270000
chr18_3265899_3266520	RP11-737O24.3	chr18_2945000_3265000	5.5065e-06	chr18_2940000_2950000	chr18_3260000_3270000
chr18_3463526_3464025	MYL12B;RP13-270P17.1	chr18_3265000_3465000	0.000103674	chr18_3260000_3270000	chr18_3460000_3470000
chr18_3478303_3478789	MYL12B;RP13-270P17.1	chr18_3265000_3475000	0.000526615	chr18_3260000_3270000	chr18_3470000_3480000
chr18_3583462_3584198	MYL12B;RP13-270P17.1	chr18_3265000_3585000	0	chr18_3260000_3270000	chr18_3580000_3590000
chr18_3583462_3584198	TGIF1	chr18_3415000_3585000	0.00088991	chr18_3410000_3420000	chr18_3580000_3590000
chr18_3605830_3606579;chr18_3606687_3607497	MYL12B;RP13-270P17.1	chr18_3255000_3605000	1.93323e-11	chr18_3250000_3260000	chr18_3600000_3610000
chr18_3605830_3606579;chr18_3606687_3607497	MYL12B;RP13-270P17.1	chr18_3265000_3605000	0	chr18_3260000_3270000	chr18_3600000_3610000
chr18_3616304_3618225	MYL12B;RP13-270P17.1	chr18_3255000_3615000	0.00227974	chr18_3250000_3260000	chr18_3610000_3620000
chr18_3616304_3618225	MYL12B;RP13-270P17.1	chr18_3265000_3615000	1.36398e-07	chr18_3260000_3270000	chr18_3610000_3620000
chr18_3621768_3625690;chr18_3625857_3627146	MYL12A;RP13-270P17.3	chr18_3245000_3625000	3.99349e-05	chr18_3240000_3250000	chr18_3620000_3630000
chr18_3621768_3625690;chr18_3625857_3627146	MYL12B;RP13-270P17.1	chr18_3255000_3625000	1.14574e-09	chr18_3250000_3260000	chr18_3620000_3630000
chr18_3621768_3625690;chr18_3625857_3627146	MYL12B;RP13-270P17.1	chr18_3265000_3625000	4.1945e-09	chr18_3260000_3270000	chr18_3620000_3630000
chr18_3665688_3666599	MYL12A;RP13-270P17.3	chr18_3245000_3665000	1.74306e-07	chr18_3240000_3250000	chr18_3660000_3670000
chr18_3665688_3666599	MYL12B;RP13-270P17.1	chr18_3255000_3665000	6.16783e-06	chr18_3250000_3260000	chr18_3660000_3670000
chr18_3665688_3666599	MYL12B;RP13-270P17.1	chr18_3265000_3665000	0	chr18_3260000_3270000	chr18_3660000_3670000
chr18_3665688_3666599	TGIF1	chr18_3405000_3665000	0.013749	chr18_3400000_3410000	chr18_3660000_3670000
chr18_3665688_3666599	TGIF1	chr18_3415000_3665000	0.000900024	chr18_3410000_3420000	chr18_3660000_3670000
chr18_3665688_3666599	DLGAP1-AS1	chr18_3595000_3665000	0	chr18_3590000_3600000	chr18_3660000_3670000
chr18_3665688_3666599	DLGAP1-AS2	chr18_3605000_3665000	0	chr18_3600000_3610000	chr18_3660000_3670000
chr18_3678837_3680456	MYL12B;RP13-270P17.1	chr18_3255000_3675000	0.000786468	chr18_3250000_3260000	chr18_3670000_3680000
chr18_3678837_3680456	MYL12B;RP13-270P17.1	chr18_3265000_3675000	0	chr18_3260000_3270000	chr18_3670000_3680000
chr18_3678837_3680456	TGIF1	chr18_3405000_3675000	0.00293106	chr18_3400000_3410000	chr18_3670000_3680000
chr18_3678837_3680456	DLGAP1-AS1	chr18_3595000_3675000	0.00387477	chr18_3590000_3600000	chr18_3670000_3680000
chr18_3678837_3680456	DLGAP1-AS2	chr18_3605000_3675000	0.000186756	chr18_3600000_3610000	chr18_3670000_3680000
chr18_3678837_3680456	MYL12B;RP13-270P17.1	chr18_3265000_3685000	0.00968622	chr18_3260000_3270000	chr18_3680000_3690000
chr18_8552787_8553571	LINC00667;LINC00526;RP11-835E18.4	chr18_5235000_8555000	0.0495847	chr18_5230000_5240000	chr18_8550000_8560000
chr18_8614532_8615516	MYL12A;RP13-270P17.3	chr18_3245000_8615000	0.0363405	chr18_3240000_3250000	chr18_8610000_8620000
chr18_8683968_8686753	DLGAP1-AS2	chr18_3605000_8685000	0.0304412	chr18_3600000_3610000	chr18_8680000_8690000
chr18_8835170_8835962	SOGA2	chr18_8705000_8835000	0.0135117	chr18_8700000_8710000	chr18_8830000_8840000
chr18_8871309_8871796	SOGA2	chr18_8705000_8875000	7.61814e-06	chr18_8700000_8710000	chr18_8870000_8880000
chr18_8946826_8950221	RAB12	chr18_8615000_8945000	0.0156911	chr18_8610000_8620000	chr18_8940000_8950000
chr18_8946826_8950221	SOGA2	chr18_8705000_8945000	5.70096e-11	chr18_8700000_8710000	chr18_8940000_8950000
chr18_8946826_8950221	ZBTB14	chr18_5295000_8955000	0.0168447	chr18_5290000_5300000	chr18_8950000_8960000
chr18_8946826_8950221	RP11-661O13.1	chr18_8635000_8955000	5.31896e-05	chr18_8630000_8640000	chr18_8950000_8960000
chr18_8946826_8950221	SOGA2	chr18_8705000_8955000	6.15581e-08	chr18_8700000_8710000	chr18_8950000_8960000
chr18_8960010_8960795;chr18_8961582_8963546	RP11-661O13.1	chr18_8635000_8965000	3.9417e-06	chr18_8630000_8640000	chr18_8960000_8970000
chr18_8960010_8960795;chr18_8961582_8963546	SOGA2	chr18_8705000_8965000	0	chr18_8700000_8710000	chr18_8960000_8970000
chr18_8982024_8984123;chr18_8985770_8987897	RAB12	chr18_8615000_8985000	6.40723e-06	chr18_8610000_8620000	chr18_8980000_8990000
chr18_8982024_8984123;chr18_8985770_8987897	RP11-661O13.1	chr18_8635000_8985000	0	chr18_8630000_8640000	chr18_8980000_8990000
chr18_8982024_8984123;chr18_8985770_8987897	SOGA2	chr18_8705000_8985000	0	chr18_8700000_8710000	chr18_8980000_8990000
chr18_8996315_8997118	RAB12	chr18_8615000_8995000	0.00116067	chr18_8610000_8620000	chr18_8990000_9000000
chr18_8996315_8997118	RP11-661O13.1	chr18_8635000_8995000	1.61078e-05	chr18_8630000_8640000	chr18_8990000_9000000
chr18_8996315_8997118	SOGA2	chr18_8705000_8995000	0	chr18_8700000_8710000	chr18_8990000_9000000
chr18_9016283_9018320	RAB12	chr18_8605000_9015000	0.000808859	chr18_8600000_8610000	chr18_9010000_9020000
chr18_9016283_9018320	RP11-661O13.1	chr18_8635000_9015000	1.03499e-07	chr18_8630000_8640000	chr18_9010000_9020000
chr18_9016283_9018320	SOGA2	chr18_8705000_9015000	2.79148e-09	chr18_8700000_8710000	chr18_9010000_9020000
chr18_9055754_9056483	SOGA2	chr18_8705000_9055000	1.21663e-12	chr18_8700000_8710000	chr18_9050000_9060000
chr18_9073972_9074691	SOGA2	chr18_8705000_9075000	0.000332832	chr18_8700000_8710000	chr18_9070000_9080000
chr18_9535531_9537216;chr18_9538448_9540886	NDUFV2	chr18_9105000_9535000	3.26729e-06	chr18_9100000_9110000	chr18_9530000_9540000
chr18_9535531_9537216;chr18_9538448_9540886	RP11-888D10.4	chr18_9255000_9535000	0.00876861	chr18_9250000_9260000	chr18_9530000_9540000
chr18_9535531_9537216;chr18_9538448_9540886	RP11-888D10.4	chr18_9265000_9535000	0.000754981	chr18_9260000_9270000	chr18_9530000_9540000
chr18_9535531_9537216;chr18_9538448_9540886	TWSG1	chr18_9335000_9535000	8.13973e-05	chr18_9330000_9340000	chr18_9530000_9540000
chr18_9535531_9537216;chr18_9538448_9540886	RALBP1	chr18_9475000_9535000	0.000446864	chr18_9470000_9480000	chr18_9530000_9540000
chr18_9538448_9540886	RP11-661O13.1	chr18_8635000_9545000	0.0335612	chr18_8630000_8640000	chr18_9540000_9550000
chr18_9538448_9540886	RP11-888D10.4	chr18_9255000_9545000	0.0104361	chr18_9250000_9260000	chr18_9540000_9550000
chr18_9538448_9540886	RP11-888D10.4	chr18_9265000_9545000	0.00847663	chr18_9260000_9270000	chr18_9540000_9550000
chr18_9538448_9540886	RALBP1	chr18_9475000_9545000	0.0457016	chr18_9470000_9480000	chr18_9540000_9550000
chr18_9642553_9643515;chr18_9644604_9645657;chr18_9647138_9648351	MYL12B;RP13-270P17.1	chr18_3255000_9645000	0.00997219	chr18_3250000_3260000	chr18_9640000_9650000
chr18_9672678_9673694;chr18_9670670_9671762	PPP4R1	chr18_9615000_9675000	0	chr18_9610000_9620000	chr18_9670000_9680000
chr18_9719506_9721084;chr18_9717892_9719303	PPP4R1	chr18_9615000_9715000	4.01157e-11	chr18_9610000_9620000	chr18_9710000_9720000
chr18_9719506_9721084	PPP4R1	chr18_9615000_9725000	1.48972e-09	chr18_9610000_9620000	chr18_9720000_9730000
chr18_9733314_9735691;chr18_9731442_9732732	PPP4R1	chr18_9615000_9735000	0.000513497	chr18_9610000_9620000	chr18_9730000_9740000
chr18_9741465_9744181	PPP4R1	chr18_9615000_9745000	0.0227729	chr18_9610000_9620000	chr18_9740000_9750000
chr18_9779786_9780248	RAB31	chr18_9705000_9775000	0.000273173	chr18_9700000_9710000	chr18_9770000_9780000
chr18_9779786_9780248	RAB31	chr18_9715000_9775000	6.62034e-05	chr18_9710000_9720000	chr18_9770000_9780000
chr18_9779786_9780248;chr18_9781340_9783054	PPP4R1	chr18_9615000_9785000	0.0168112	chr18_9610000_9620000	chr18_9780000_9790000
chr18_9779786_9780248;chr18_9781340_9783054	RAB31	chr18_9705000_9785000	0.00978451	chr18_9700000_9710000	chr18_9780000_9790000
chr18_9779786_9780248;chr18_9781340_9783054	RAB31	chr18_9715000_9785000	0.000540518	chr18_9710000_9720000	chr18_9780000_9790000
chr18_9808416_9809416	RAB31	chr18_9705000_9805000	0.00173819	chr18_9700000_9710000	chr18_9800000_9810000
chr18_9808416_9809416	RAB31	chr18_9715000_9805000	0.0419221	chr18_9710000_9720000	chr18_9800000_9810000
chr18_9824568_9825593	PPP4R1	chr18_9615000_9825000	0.034429	chr18_9610000_9620000	chr18_9820000_9830000
chr18_9824568_9825593	RAB31	chr18_9715000_9825000	4.5578e-06	chr18_9710000_9720000	chr18_9820000_9830000
chr18_9891636_9892175;chr18_9894801_9896594	PPP4R1	chr18_9615000_9895000	0.0199155	chr18_9610000_9620000	chr18_9890000_9900000
chr18_9891636_9892175;chr18_9894801_9896594	RAB31	chr18_9715000_9895000	0.000122976	chr18_9710000_9720000	chr18_9890000_9900000
chr18_9920277_9920736	PPP4R1	chr18_9615000_9925000	0.00233231	chr18_9610000_9620000	chr18_9920000_9930000
chr18_9920277_9920736	RAB31	chr18_9705000_9925000	5.91194e-06	chr18_9700000_9710000	chr18_9920000_9930000
chr18_9920277_9920736	RAB31	chr18_9715000_9925000	2.55749e-08	chr18_9710000_9720000	chr18_9920000_9930000
chr18_10417031_10418458	RAB31	chr18_9715000_10415000	0.00325683	chr18_9710000_9720000	chr18_10410000_10420000
chr18_10422320_10423459;chr18_10421430_10422180	RAB31	chr18_9715000_10425000	0.0390503	chr18_9710000_9720000	chr18_10420000_10430000
chr18_11952501_11956932	CHMP1B;RP11-78A19.3	chr18_11855000_11955000	0.0425693	chr18_11850000_11860000	chr18_11950000_11960000
chr18_12014128_12016880	RAB31	chr18_9715000_12015000	0.0419444	chr18_9710000_9720000	chr18_12010000_12020000
chr18_12022746_12023850	CHMP1B	chr18_11845000_12025000	0.0343642	chr18_11840000_11850000	chr18_12020000_12030000
chr18_12022746_12023850	CHMP1B;RP11-78A19.3	chr18_11855000_12025000	0.00728469	chr18_11850000_11860000	chr18_12020000_12030000
chr18_12607520_12608411;chr18_12606350_12607152;chr18_12608813_12609380;chr18_12605259_12606156	AFG3L2	chr18_12375000_12605000	0.000967603	chr18_12370000_12380000	chr18_12600000_12610000
chr18_12625581_12626150	AFG3L2	chr18_12375000_12625000	0.00111414	chr18_12370000_12380000	chr18_12620000_12630000
chr18_12630108_12630998	AFG3L2	chr18_12375000_12635000	0.00022854	chr18_12370000_12380000	chr18_12630000_12640000
chr18_12640538_12642141	AFG3L2	chr18_12375000_12645000	0	chr18_12370000_12380000	chr18_12640000_12650000
chr18_12889627_12891309	RP11-973H7.3	chr18_12675000_12895000	0.0368763	chr18_12670000_12680000	chr18_12890000_12900000
chr18_13796283_13797092	RNMT	chr18_13725000_13795000	0.0133317	chr18_13720000_13730000	chr18_13790000_13800000
chr18_20523039_20523533;chr18_20521032_20521533	RBBP8	chr18_20385000_20525000	0.000361565	chr18_20380000_20390000	chr18_20520000_20530000
chr18_20558777_20559401;chr18_20559750_20560249	RBBP8	chr18_20375000_20555000	1.32634e-06	chr18_20370000_20380000	chr18_20550000_20560000
chr18_20558777_20559401;chr18_20559750_20560249	RBBP8	chr18_20385000_20555000	7.99283e-08	chr18_20380000_20390000	chr18_20550000_20560000
chr18_20559750_20560249	RBBP8	chr18_20375000_20565000	6.63161e-07	chr18_20370000_20380000	chr18_20560000_20570000
chr18_20559750_20560249	RBBP8	chr18_20385000_20565000	5.78569e-08	chr18_20380000_20390000	chr18_20560000_20570000
chr18_20612800_20613296;chr18_20610836_20612215	RBBP8	chr18_20375000_20615000	0.000488708	chr18_20370000_20380000	chr18_20610000_20620000
chr18_20612800_20613296;chr18_20610836_20612215	RBBP8	chr18_20385000_20615000	9.26787e-05	chr18_20380000_20390000	chr18_20610000_20620000
chr18_20871042_20872710	RBBP8	chr18_20375000_20875000	0.0268439	chr18_20370000_20380000	chr18_20870000_20880000
chr18_20891771_20894206;chr18_20890935_20891547	RBBP8	chr18_20375000_20895000	0.0452099	chr18_20370000_20380000	chr18_20890000_20900000
chr18_21002436_21004081	RBBP8	chr18_20385000_21005000	0.0108176	chr18_20380000_20390000	chr18_21000000_21010000
chr18_21274839_21276116	C18orf8	chr18_21085000_21275000	0.012639	chr18_21080000_21090000	chr18_21270000_21280000
chr18_21274839_21276116	NPC1	chr18_21165000_21275000	0.00716351	chr18_21160000_21170000	chr18_21270000_21280000
chr18_21457605_21459595;chr18_21456654_21457345	IMPA2	chr18_11985000_21455000	0.0204098	chr18_11980000_11990000	chr18_21450000_21460000
chr18_28786650_28787456	DSC3	chr18_28625000_28785000	0.038599	chr18_28620000_28630000	chr18_28780000_28790000
chr18_28821854_28822395;chr18_28828393_28828870;chr18_28826772_28827389	DSC3	chr18_28625000_28825000	4.38814e-06	chr18_28620000_28630000	chr18_28820000_28830000
chr18_28835269_28835894	DSC3	chr18_28625000_28835000	4.95586e-06	chr18_28620000_28630000	chr18_28830000_28840000
chr18_29010046_29010475	DSC3	chr18_28625000_29015000	1.12265e-05	chr18_28620000_28630000	chr18_29010000_29020000
chr18_29034320_29035245;chr18_29032027_29032613	DSC3	chr18_28625000_29035000	0.00390622	chr18_28620000_28630000	chr18_29030000_29040000
chr18_29088211_29088901	DSC3	chr18_28625000_29085000	0.00562104	chr18_28620000_28630000	chr18_29080000_29090000
chr18_29090842_29092920	DSC3	chr18_28625000_29095000	0.0162097	chr18_28620000_28630000	chr18_29090000_29100000
chr18_29090842_29092920	DSG3	chr18_29025000_29095000	0.0297974	chr18_29020000_29030000	chr18_29090000_29100000
chr18_33036031_33037301;chr18_33037984_33040522;chr18_33032370_33033633	ZNF397	chr18_32825000_33035000	0.0209223	chr18_32820000_32830000	chr18_33030000_33040000
chr18_34169394_34170339;chr18_34161140_34161762	ELP2;SLC39A6	chr18_33715000_34165000	0.0419397	chr18_33710000_33720000	chr18_34160000_34170000
chr18_34253256_34253912;chr18_34252130_34252785	RPRD1A	chr18_33645000_34255000	0.00708475	chr18_33640000_33650000	chr18_34250000_34260000
chr18_34324779_34325781	C18orf21	chr18_33555000_34325000	0.0249222	chr18_33550000_33560000	chr18_34320000_34330000
chr18_34324779_34325781	ELP2;SLC39A6	chr18_33705000_34325000	1.08927e-06	chr18_33700000_33710000	chr18_34320000_34330000
chr18_43648267_43649307	EPG5	chr18_43545000_43645000	8.9464e-06	chr18_43540000_43550000	chr18_43640000_43650000
chr18_46532205_46534331	SMAD7	chr18_46475000_46535000	1.29038e-11	chr18_46470000_46480000	chr18_46530000_46540000
chr18_46542091_46546058	SMAD7	chr18_46475000_46545000	2.60245e-10	chr18_46470000_46480000	chr18_46540000_46550000
chr18_47217627_47218311	RPL17	chr18_47025000_47215000	0.00812812	chr18_47020000_47030000	chr18_47210000_47220000
chr18_47305128_47306398	RPL17	chr18_47025000_47305000	1.01702e-08	chr18_47020000_47030000	chr18_47300000_47310000
chr18_47305128_47306398	LIPG	chr18_47085000_47305000	0	chr18_47080000_47090000	chr18_47300000_47310000
chr18_48856168_48856652	MEX3C	chr18_48745000_48855000	0.0421225	chr18_48740000_48750000	chr18_48850000_48860000
chr18_51915062_51915649	MBD2	chr18_51745000_51915000	0.00663195	chr18_51740000_51750000	chr18_51910000_51920000
chr18_52635484_52636052	C18orf54	chr18_51885000_52635000	0.00199668	chr18_51880000_51890000	chr18_52630000_52640000
chr18_55386348_55387217	NARS	chr18_55295000_55385000	0.000724443	chr18_55290000_55300000	chr18_55380000_55390000
chr18_55437434_55438537;chr18_55436070_55436682	NARS	chr18_55295000_55435000	0.000886347	chr18_55290000_55300000	chr18_55430000_55440000
chr18_55442749_55443378	NARS	chr18_55295000_55445000	9.39526e-05	chr18_55290000_55300000	chr18_55440000_55450000
chr18_55455110_55456003	NARS	chr18_55285000_55455000	0.00132034	chr18_55280000_55290000	chr18_55450000_55460000
chr18_55455110_55456003	NARS	chr18_55295000_55455000	4.17708e-05	chr18_55290000_55300000	chr18_55450000_55460000
chr18_55473252_55474268	NARS	chr18_55285000_55475000	6.57432e-06	chr18_55280000_55290000	chr18_55470000_55480000
chr18_55473252_55474268	NARS	chr18_55295000_55475000	8.44548e-06	chr18_55290000_55300000	chr18_55470000_55480000
chr18_55487150_55487645	NARS	chr18_55285000_55485000	6.58731e-05	chr18_55280000_55290000	chr18_55480000_55490000
chr18_55487150_55487645	NARS	chr18_55295000_55485000	7.67617e-06	chr18_55290000_55300000	chr18_55480000_55490000
chr18_55568737_55570171	NARS	chr18_55295000_55575000	0.0497718	chr18_55290000_55300000	chr18_55570000_55580000
chr18_55592443_55592975	NARS	chr18_55295000_55595000	0.0129771	chr18_55290000_55300000	chr18_55590000_55600000
chr18_55885640_55886230	NARS	chr18_55295000_55885000	0.0101219	chr18_55290000_55300000	chr18_55880000_55890000
chr18_56234213_56235769	SMAD4	chr18_48495000_56235000	0.0163606	chr18_48490000_48500000	chr18_56230000_56240000
chr18_56349591_56350015	POLI	chr18_51795000_56345000	0.0462861	chr18_51790000_51800000	chr18_56340000_56350000
chr18_56657829_56658460;chr18_56658937_56660038	ZNF532	chr18_56535000_56655000	1.11727e-05	chr18_56530000_56540000	chr18_56650000_56660000
chr18_56674983_56676139;chr18_56672296_56673268	ZNF532	chr18_56535000_56675000	0.000437229	chr18_56530000_56540000	chr18_56670000_56680000
chr18_56709239_56709744;chr18_56707842_56708831	RP11-108P20.1	chr18_56425000_56705000	0.0231113	chr18_56420000_56430000	chr18_56700000_56710000
chr18_56709239_56709744;chr18_56707842_56708831	ZNF532	chr18_56535000_56705000	0.046136	chr18_56530000_56540000	chr18_56700000_56710000
chr18_59619449_59621197;chr18_59616655_59617784;chr18_59618552_59619084	RNF152	chr18_59555000_59615000	0.0173274	chr18_59550000_59560000	chr18_59610000_59620000
chr18_59619449_59621197	PMAIP1	chr18_57565000_59625000	2.0502e-05	chr18_57560000_57570000	chr18_59620000_59630000
chr18_61094668_61095858;chr18_61093749_61094366	KDSR	chr18_61035000_61095000	6.55672e-11	chr18_61030000_61040000	chr18_61090000_61100000
chr18_61107226_61108039;chr18_61101062_61101594	MALT1	chr18_56335000_61105000	0.0440578	chr18_56330000_56340000	chr18_61100000_61110000
chr18_61107226_61108039;chr18_61101062_61101594	KDSR	chr18_61035000_61105000	6.59519e-07	chr18_61030000_61040000	chr18_61100000_61110000
chr18_61118225_61123220;chr18_61115575_61118054;chr18_61110275_61114062	KDSR	chr18_61035000_61115000	0.020062	chr18_61030000_61040000	chr18_61110000_61120000
chr18_61140049_61140710;chr18_61148899_61149834;chr18_61147044_61147515	KDSR	chr18_61035000_61145000	0.019251	chr18_61030000_61040000	chr18_61140000_61150000
chr18_61140049_61140710;chr18_61148899_61149834;chr18_61147044_61147515	VPS4B	chr18_61085000_61145000	1.03441e-06	chr18_61080000_61090000	chr18_61140000_61150000
chr18_65397663_65398259	DSEL	chr18_65185000_65395000	0.00918419	chr18_65180000_65190000	chr18_65390000_65400000
chr18_66096398_66097236	DSEL	chr18_65185000_66095000	0.0425265	chr18_65180000_65190000	chr18_66090000_66100000
chr18_68024815_68025884;chr18_68023805_68024390	TMX3	chr18_66385000_68025000	0.0165041	chr18_66380000_66390000	chr18_68020000_68030000
chr18_68024815_68025884;chr18_68023805_68024390	SOCS6	chr18_67955000_68025000	0.0194754	chr18_67950000_67960000	chr18_68020000_68030000
chr18_68087747_68088670	SOCS6	chr18_67955000_68085000	0.00218198	chr18_67950000_67960000	chr18_68080000_68090000
chr18_68090332_68091059;chr18_68097462_68098539	SOCS6	chr18_67955000_68095000	3.24645e-10	chr18_67950000_67960000	chr18_68090000_68100000
chr18_73201493_73202007	TSHZ1;ZADH2	chr18_72925000_73205000	0.0462495	chr18_72920000_72930000	chr18_73200000_73210000
chr18_73634815_73635435	LINC00909	chr18_72265000_73635000	0.011395	chr18_72260000_72270000	chr18_73630000_73640000
chr18_74063796_74064519	TSHZ1;ZADH2	chr18_72925000_74065000	0.00113911	chr18_72920000_72930000	chr18_74060000_74070000
chr18_76355521_76356392	ZADH2	chr18_72915000_76355000	0.0460815	chr18_72910000_72920000	chr18_76350000_76360000
chr18_77890467_77890969	RBFA;TXNL4A	chr18_77795000_77895000	0.00626772	chr18_77790000_77800000	chr18_77890000_77900000
chr19_862323_864716	AC006273.4	chr19_775000_865000	6.97211e-07	chr19_770000_780000	chr19_860000_870000
chr19_1188355_1191225	ABCA7;AC011558.5	chr19_1045000_1185000	0.021792	chr19_1040000_1050000	chr19_1180000_1190000
chr19_1188355_1191225	POLR2E	chr19_1095000_1185000	0.00508732	chr19_1090000_1100000	chr19_1180000_1190000
chr19_1188355_1191225	GPX4	chr19_1105000_1185000	5.5989e-09	chr19_1100000_1110000	chr19_1180000_1190000
chr19_1188355_1191225;chr19_1191474_1193588;chr19_1194012_1195012	ABCA7;AC011558.5	chr19_1045000_1195000	0.0226127	chr19_1040000_1050000	chr19_1190000_1200000
chr19_1188355_1191225;chr19_1191474_1193588;chr19_1194012_1195012	HMHA1	chr19_1065000_1195000	0.00100073	chr19_1060000_1070000	chr19_1190000_1200000
chr19_1188355_1191225;chr19_1191474_1193588;chr19_1194012_1195012	POLR2E	chr19_1095000_1195000	0	chr19_1090000_1100000	chr19_1190000_1200000
chr19_1188355_1191225;chr19_1191474_1193588;chr19_1194012_1195012	GPX4	chr19_1105000_1195000	2.43483e-11	chr19_1100000_1110000	chr19_1190000_1200000
chr19_2067264_2070515	AC012615.1	chr19_1925000_2065000	3.69577e-09	chr19_1920000_1930000	chr19_2060000_2070000
chr19_2067264_2070515	CSNK1G2	chr19_1935000_2065000	0.000350399	chr19_1930000_1940000	chr19_2060000_2070000
chr19_2383808_2386300	SF3A2;PLEKHJ1	chr19_2235000_2385000	7.16193e-07	chr19_2230000_2240000	chr19_2380000_2390000
chr19_2383808_2386300	AMH	chr19_2245000_2385000	0.0118111	chr19_2240000_2250000	chr19_2380000_2390000
chr19_2383808_2386300	OAZ1	chr19_2265000_2385000	0.00485857	chr19_2260000_2270000	chr19_2380000_2390000
chr19_2383808_2386300	OAZ1	chr19_2275000_2385000	1.96229e-09	chr19_2270000_2280000	chr19_2380000_2390000
chr19_2528355_2531223;chr19_2535129_2539112;chr19_2534029_2534696;chr19_2539321_2546997	GADD45B	chr19_2475000_2535000	0.000198538	chr19_2470000_2480000	chr19_2530000_2540000
chr19_2549376_2550790;chr19_2539321_2546997	GADD45B	chr19_2475000_2545000	9.10305e-09	chr19_2470000_2480000	chr19_2540000_2550000
chr19_2552338_2553119;chr19_2549376_2550790	GADD45B	chr19_2475000_2555000	8.95285e-10	chr19_2470000_2480000	chr19_2550000_2560000
chr19_2575858_2580966;chr19_2574781_2575706	GADD45B	chr19_2475000_2575000	0	chr19_2470000_2480000	chr19_2570000_2580000
[truncated: 7,783 more rows]

## Sheet: Data S5B
Supplementary Data 5B. Enhancer-promoter loops identified in C42B
Enhancer	Gene promoter	LoopID	q-value	Anchor1	Anchor2
chr10_5543876_5547533;chr10_5548318_5550580	ZMYND11	chr10_175000_5545000	0.00909795	chr10_170000_180000	chr10_5540000_5550000
chr10_5664909_5665305	NET1	chr10_5455000_5665000	0.0201639	chr10_5450000_5460000	chr10_5660000_5670000
chr10_5687357_5687784	NET1	chr10_5455000_5685000	0.00814061	chr10_5450000_5460000	chr10_5680000_5690000
chr10_5927156_5927592	ASB13	chr10_5705000_5925000	0.00690015	chr10_5700000_5710000	chr10_5920000_5930000
chr10_5939862_5940397	FAM208B	chr10_5725000_5935000	0.00559997	chr10_5720000_5730000	chr10_5930000_5940000
chr10_6443405_6444009	RBM17	chr10_6125000_6445000	0.000262939	chr10_6120000_6130000	chr10_6440000_6450000
chr10_6443405_6444009	RBM17	chr10_6135000_6445000	1.98485e-10	chr10_6130000_6140000	chr10_6440000_6450000
chr10_12673408_12674626	RP11-186N15.3	chr10_12295000_12675000	0.000182002	chr10_12290000_12300000	chr10_12670000_12680000
chr10_12726944_12727409	RP11-186N15.3	chr10_12285000_12725000	0.00641893	chr10_12280000_12290000	chr10_12720000_12730000
chr10_12726944_12727409	RP11-186N15.3	chr10_12295000_12725000	0.00575807	chr10_12290000_12300000	chr10_12720000_12730000
chr10_12731396_12733075	RP11-186N15.3	chr10_12295000_12735000	8.22975e-05	chr10_12290000_12300000	chr10_12730000_12740000
chr10_12761853_12762424;chr10_12762568_12763337	RP11-186N15.3	chr10_12285000_12765000	0.0184983	chr10_12280000_12290000	chr10_12760000_12770000
chr10_12761853_12762424;chr10_12762568_12763337	RP11-186N15.3	chr10_12295000_12765000	0.000646308	chr10_12290000_12300000	chr10_12760000_12770000
chr10_21183035_21183977	ARL5B	chr10_18945000_21185000	0.0370086	chr10_18940000_18950000	chr10_21180000_21190000
chr10_22842079_22842493	BMI1	chr10_22615000_22845000	0.000454616	chr10_22610000_22620000	chr10_22840000_22850000
chr10_23267033_23267554	BMI1	chr10_22615000_23265000	7.78929e-05	chr10_22610000_22620000	chr10_23260000_23270000
chr10_23353768_23354801	BMI1	chr10_22615000_23355000	0.00306111	chr10_22610000_22620000	chr10_23350000_23360000
chr10_29106714_29107815;chr10_29108020_29109258	BAMBI	chr10_28965000_29105000	0.0147546	chr10_28960000_28970000	chr10_29100000_29110000
chr10_29127505_29129767;chr10_29121500_29122489	BAMBI	chr10_28965000_29125000	9.91881e-09	chr10_28960000_28970000	chr10_29120000_29130000
chr10_29191301_29192027	BAMBI	chr10_28965000_29195000	0.0332222	chr10_28960000_28970000	chr10_29190000_29200000
chr10_29272931_29273577	BAMBI	chr10_28965000_29275000	0	chr10_28960000_28970000	chr10_29270000_29280000
chr10_29311360_29311995	BAMBI	chr10_28965000_29315000	4.49477e-11	chr10_28960000_28970000	chr10_29310000_29320000
chr10_29387970_29388832;chr10_29389917_29399000	BAMBI	chr10_28965000_29385000	4.03729e-07	chr10_28960000_28970000	chr10_29380000_29390000
chr10_29389917_29399000	BAMBI	chr10_28965000_29395000	0	chr10_28960000_28970000	chr10_29390000_29400000
chr10_29413802_29414600;chr10_29411285_29411885;chr10_29412255_29413442	BAMBI	chr10_28965000_29415000	0	chr10_28960000_28970000	chr10_29410000_29420000
chr10_29431304_29432000;chr10_29438054_29438599;chr10_29438837_29439726	BAMBI	chr10_28965000_29435000	3.96665e-08	chr10_28960000_28970000	chr10_29430000_29440000
chr10_29480114_29480849	BAMBI	chr10_28965000_29485000	1.04023e-05	chr10_28960000_28970000	chr10_29480000_29490000
chr10_29564600_29565698;chr10_29566137_29566680	RAB18	chr10_27795000_29565000	0.0471448	chr10_27790000_27800000	chr10_29560000_29570000
chr10_29564600_29565698;chr10_29566137_29566680	BAMBI	chr10_28965000_29565000	0	chr10_28960000_28970000	chr10_29560000_29570000
chr10_29605796_29608637	BAMBI	chr10_28965000_29605000	4.82231e-09	chr10_28960000_28970000	chr10_29600000_29610000
chr10_30871799_30873636	MTPAP	chr10_30665000_30875000	1.0445e-07	chr10_30660000_30670000	chr10_30870000_30880000
chr10_30893620_30895952	MTPAP	chr10_30665000_30895000	0.0368604	chr10_30660000_30670000	chr10_30890000_30900000
chr10_32429538_32430974	KIF5B	chr10_32345000_32425000	0.0302375	chr10_32340000_32350000	chr10_32420000_32430000
chr10_32443329_32444356;chr10_32445099_32446028	KIF5B	chr10_32345000_32445000	0.0107671	chr10_32340000_32350000	chr10_32440000_32450000
chr10_36709551_36710167	FZD8	chr10_35925000_36715000	0.000478918	chr10_35920000_35930000	chr10_36710000_36720000
chr10_37043696_37044266	FZD8	chr10_35925000_37045000	0	chr10_35920000_35930000	chr10_37040000_37050000
chr10_37043696_37044266	FZD8	chr10_35935000_37045000	4.68319e-10	chr10_35930000_35940000	chr10_37040000_37050000
chr10_37188353_37189195	FZD8	chr10_35925000_37185000	0.00101711	chr10_35920000_35930000	chr10_37180000_37190000
chr10_38644672_38645806	ZNF33A	chr10_38295000_38645000	0.00343011	chr10_38290000_38300000	chr10_38640000_38650000
chr10_38644672_38645806	ZNF33A	chr10_38305000_38645000	0.00721991	chr10_38300000_38310000	chr10_38640000_38650000
chr10_45170844_45171486;chr10_45169997_45170692	ZNF32	chr10_44145000_45175000	0.00138264	chr10_44140000_44150000	chr10_45170000_45180000
chr10_45359437_45361262	ZNF32	chr10_44145000_45355000	0.000773916	chr10_44140000_44150000	chr10_45350000_45360000
chr10_45359437_45361262	ZNF485	chr10_44105000_45365000	0.00170063	chr10_44100000_44110000	chr10_45360000_45370000
chr10_45359437_45361262	ZNF32	chr10_44145000_45365000	2.61667e-06	chr10_44140000_44150000	chr10_45360000_45370000
chr10_51519098_51519741	FAM21C	chr10_46225000_51515000	0.00148401	chr10_46220000_46230000	chr10_51510000_51520000
chr10_51530689_51532526	FAM21C	chr10_46225000_51535000	6.20254e-08	chr10_46220000_46230000	chr10_51530000_51540000
chr10_65382226_65382993;chr10_65388259_65391710	REEP3	chr10_65285000_65385000	0.000159416	chr10_65280000_65290000	chr10_65380000_65390000
chr10_65462805_65464615;chr10_65464802_65465632;chr10_65466207_65466618;chr10_65459876_65460317;chr10_65461117_65461540	NRBF2	chr10_64895000_65465000	0.00160657	chr10_64890000_64900000	chr10_65460000_65470000
chr10_65470398_65474318	NRBF2	chr10_64895000_65475000	0.000589006	chr10_64890000_64900000	chr10_65470000_65480000
chr10_65470398_65474318	REEP3	chr10_65275000_65475000	0.00900777	chr10_65270000_65280000	chr10_65470000_65480000
chr10_65470398_65474318	REEP3	chr10_65285000_65475000	1.74576e-08	chr10_65280000_65290000	chr10_65470000_65480000
chr10_65482380_65482997	NRBF2	chr10_64895000_65485000	0.0161296	chr10_64890000_64900000	chr10_65480000_65490000
chr10_69815360_69815910	SIRT1	chr10_69645000_69815000	0.000557994	chr10_69640000_69650000	chr10_69810000_69820000
chr10_69825271_69825734	SIRT1	chr10_69645000_69825000	0.000936477	chr10_69640000_69650000	chr10_69820000_69830000
chr10_69847345_69847833;chr10_69846325_69846730	SIRT1	chr10_69645000_69845000	0.000807954	chr10_69640000_69650000	chr10_69840000_69850000
chr10_70576883_70577712;chr10_70575651_70576511	DNA2	chr10_70235000_70575000	0.0219231	chr10_70230000_70240000	chr10_70570000_70580000
chr10_71143194_71146605;chr10_71146712_71147525	SUPV3L1	chr10_70945000_71145000	0.00676847	chr10_70940000_70950000	chr10_71140000_71150000
chr10_71143194_71146605;chr10_71146712_71147525	HK1	chr10_71025000_71145000	0.0164727	chr10_71020000_71030000	chr10_71140000_71150000
chr10_71143194_71146605;chr10_71146712_71147525	HK1	chr10_71035000_71145000	0.00625331	chr10_71030000_71040000	chr10_71140000_71150000
chr10_72123516_72124305	CALM2P2;SAR1A	chr10_71925000_72125000	0.0264772	chr10_71920000_71930000	chr10_72120000_72130000
chr10_72123516_72124305	PPA1	chr10_71995000_72125000	1.81633e-05	chr10_71990000_72000000	chr10_72120000_72130000
chr10_73000424_73002498	PCBD1	chr10_72655000_73005000	0.00306671	chr10_72650000_72660000	chr10_73000000_73010000
chr10_74087027_74093686	DDIT4;RP11-442H21.2	chr10_74035000_74095000	0.000618806	chr10_74030000_74040000	chr10_74090000_74100000
chr10_74560421_74561039;chr10_74559666_74560212;chr10_74561337_74561921	DNAJB12	chr10_74115000_74565000	0.00575997	chr10_74110000_74120000	chr10_74560000_74570000
chr10_74588661_74589186	DNAJB12	chr10_74115000_74585000	4.37537e-09	chr10_74110000_74120000	chr10_74580000_74590000
chr10_75143367_75144677	RP11-152N13.5;DNAJC9;MRPS16	chr10_75015000_75145000	0.0154317	chr10_75010000_75020000	chr10_75140000_75150000
chr10_77004383_77005931	VCL	chr10_75755000_77005000	0.0124235	chr10_75750000_75760000	chr10_77000000_77010000
chr10_77809875_77811482	ZNF503	chr10_77155000_77805000	2.69498e-06	chr10_77150000_77160000	chr10_77800000_77810000
chr10_77809875_77811482	ZNF503	chr10_77165000_77805000	4.62322e-12	chr10_77160000_77170000	chr10_77800000_77810000
chr10_77809875_77811482	ZNF503	chr10_77155000_77815000	0.0214016	chr10_77150000_77160000	chr10_77810000_77820000
chr10_80409281_80410804;chr10_80416053_80418683;chr10_80413216_80415794	RPS24;POLR3A	chr10_79795000_80415000	0.0448259	chr10_79790000_79800000	chr10_80410000_80420000
chr10_80692015_80693844	RPS24;POLR3A	chr10_79795000_80695000	0.00099974	chr10_79790000_79800000	chr10_80690000_80700000
chr10_80835907_80837263;chr10_80837451_80838023	RPS24;POLR3A	chr10_79795000_80835000	3.0726e-08	chr10_79790000_79800000	chr10_80830000_80840000
chr10_80846745_80849342;chr10_80841042_80846534	RPS24;POLR3A	chr10_79795000_80845000	0.0259415	chr10_79790000_79800000	chr10_80840000_80850000
chr10_80853103_80858451	RPS24;POLR3A	chr10_79795000_80855000	9.94088e-05	chr10_79790000_79800000	chr10_80850000_80860000
chr10_80953594_80957277	RPS24;POLR3A	chr10_79795000_80955000	1.57068e-10	chr10_79790000_79800000	chr10_80950000_80960000
chr10_80953594_80957277	ZMIZ1	chr10_80835000_80955000	0.0269175	chr10_80830000_80840000	chr10_80950000_80960000
chr10_82013076_82014350	EIF5AL1	chr10_81275000_82015000	0.00238948	chr10_81270000_81280000	chr10_82010000_82020000
chr10_82013076_82014350	SFTPA2	chr10_81325000_82015000	0.00608052	chr10_81320000_81330000	chr10_82010000_82020000
chr10_89877987_89878976	PTEN	chr10_89625000_89875000	0.00202918	chr10_89620000_89630000	chr10_89870000_89880000
chr10_89889992_89892477	PTEN	chr10_89625000_89885000	9.28275e-05	chr10_89620000_89630000	chr10_89880000_89890000
chr10_89889992_89892477	PTEN	chr10_89625000_89895000	1.82178e-08	chr10_89620000_89630000	chr10_89890000_89900000
chr10_90247850_90248524;chr10_90249141_90249710	PTEN	chr10_89625000_90245000	0.00050039	chr10_89620000_89630000	chr10_90240000_90250000
chr10_94192459_94192879	FGFBP3	chr10_93665000_94195000	0.00116456	chr10_93660000_93670000	chr10_94190000_94200000
chr10_94192459_94192879	BTAF1	chr10_93685000_94195000	0.000983279	chr10_93680000_93690000	chr10_94190000_94200000
chr10_94192459_94192879	2018-03-05	chr10_94055000_94195000	7.92315e-06	chr10_94050000_94060000	chr10_94190000_94200000
chr10_101098845_101099612	HELLS	chr10_96305000_101095000	0.000500072	chr10_96300000_96310000	chr10_101090000_101100000
chr10_101103219_101104241;chr10_101104474_101104878	HELLS	chr10_96305000_101105000	0.00934982	chr10_96300000_96310000	chr10_101100000_101110000
chr10_101153345_101156554	HELLS	chr10_96305000_101155000	1.89193e-05	chr10_96300000_96310000	chr10_101150000_101160000
chr10_102201157_102202563	SCD	chr10_102105000_102205000	0.00270441	chr10_102100000_102110000	chr10_102200000_102210000
chr10_102241413_102243040	SCD	chr10_102105000_102245000	0.00231363	chr10_102100000_102110000	chr10_102240000_102250000
chr10_102900753_102902281	KAZALD1;RP11-108L7.15	chr10_102815000_102905000	6.25006e-07	chr10_102810000_102820000	chr10_102900000_102910000
chr10_102900753_102902281	KAZALD1;RP11-108L7.15	chr10_102825000_102905000	5.44217e-05	chr10_102820000_102830000	chr10_102900000_102910000
chr10_113841908_113842631	ADRA2A	chr10_112835000_113845000	0.013478	chr10_112830000_112840000	chr10_113840000_113850000
chr10_115127905_115128955;chr10_115129705_115130849	ZDHHC6	chr10_114205000_115125000	0.015353	chr10_114200000_114210000	chr10_115120000_115130000
chr10_115323013_115323446	ZDHHC6	chr10_114205000_115325000	0.00603052	chr10_114200000_114210000	chr10_115320000_115330000
chr10_115371938_115372565	ZDHHC6	chr10_114205000_115375000	0.0260348	chr10_114200000_114210000	chr10_115370000_115380000
chr10_115841983_115843311	NHLRC2;DCLRE1A	chr10_115615000_115845000	1.43895e-06	chr10_115610000_115620000	chr10_115840000_115850000
chr10_120217776_120219431	FAM204A	chr10_120095000_120215000	0.000139351	chr10_120090000_120100000	chr10_120210000_120220000
chr10_121254481_121255588;chr10_121253447_121254065	PRDX3	chr10_120935000_121255000	0.0357533	chr10_120930000_120940000	chr10_121250000_121260000
chr10_126978681_126980627;chr10_126983547_126983986;chr10_126981036_126982299	CTBP2	chr10_126855000_126985000	0.0470487	chr10_126850000_126860000	chr10_126980000_126990000
chr10_127088027_127088488	CTBP2	chr10_126845000_127085000	0.0355838	chr10_126840000_126850000	chr10_127080000_127090000
chr10_127226453_127229096	CTBP2	chr10_126845000_127225000	0.00425331	chr10_126840000_126850000	chr10_127220000_127230000
chr10_127226453_127229096	CTBP2	chr10_126855000_127225000	0.0148153	chr10_126850000_126860000	chr10_127220000_127230000
chr10_127279371_127282033	CTBP2	chr10_126845000_127285000	7.60682e-06	chr10_126840000_126850000	chr10_127280000_127290000
chr10_127279371_127282033	CTBP2	chr10_126855000_127285000	0.0167138	chr10_126850000_126860000	chr10_127280000_127290000
chr10_127311180_127314072;chr10_127314209_127315585;chr10_127318928_127319634;chr10_127319847_127324745	CTBP2	chr10_126845000_127315000	0	chr10_126840000_126850000	chr10_127310000_127320000
chr10_127311180_127314072;chr10_127314209_127315585;chr10_127318928_127319634;chr10_127319847_127324745	CTBP2	chr10_126855000_127315000	0	chr10_126850000_126860000	chr10_127310000_127320000
chr10_127319847_127324745	CTBP2	chr10_126845000_127325000	0	chr10_126840000_126850000	chr10_127320000_127330000
chr10_127319847_127324745	CTBP2	chr10_126855000_127325000	0.00575997	chr10_126850000_126860000	chr10_127320000_127330000
chr10_127334415_127335146;chr10_127333324_127334235	CTBP2	chr10_126845000_127335000	0.0260113	chr10_126840000_126850000	chr10_127330000_127340000
chr10_127378757_127380653;chr10_127377520_127378257	CTBP2	chr10_126845000_127375000	0.000714731	chr10_126840000_126850000	chr10_127370000_127380000
chr10_127378757_127380653;chr10_127377520_127378257	CTBP2	chr10_126855000_127375000	0.0219804	chr10_126850000_126860000	chr10_127370000_127380000
chr10_127378757_127380653;chr10_127381584_127382727	CTBP2	chr10_126845000_127385000	0	chr10_126840000_126850000	chr10_127380000_127390000
chr10_127378757_127380653;chr10_127381584_127382727	CTBP2	chr10_126855000_127385000	7.37148e-07	chr10_126850000_126860000	chr10_127380000_127390000
chr10_127445151_127445913	CTBP2	chr10_126845000_127445000	0.0014785	chr10_126840000_126850000	chr10_127440000_127450000
chr10_133945946_133947504	BNIP3	chr10_133795000_133945000	0.00527167	chr10_133790000_133800000	chr10_133940000_133950000
chr10_134262857_134263530;chr10_134265171_134267453	PWWP2B	chr10_134205000_134265000	1.27714e-08	chr10_134200000_134210000	chr10_134260000_134270000
chr11_1403852_1405172	TOLLIP-AS1;TOLLIP	chr11_1325000_1405000	0.0170688	chr11_1320000_1330000	chr11_1400000_1410000
chr11_3442894_3445328	PHLDA2	chr11_2955000_3445000	0.00376663	chr11_2950000_2960000	chr11_3440000_3450000
chr11_9771724_9772463	WEE1	chr11_9595000_9775000	8.26651e-06	chr11_9590000_9600000	chr11_9770000_9780000
chr11_10306554_10307014	WEE1	chr11_9595000_10305000	0.0306468	chr11_9590000_9600000	chr11_10300000_10310000
chr11_10347528_10348970	WEE1	chr11_9595000_10345000	0.0470134	chr11_9590000_9600000	chr11_10340000_10350000
chr11_27499876_27500651	CCDC34	chr11_27385000_27495000	0.0126633	chr11_27380000_27390000	chr11_27490000_27500000
chr11_27499876_27500651	CCDC34	chr11_27385000_27505000	0.0115913	chr11_27380000_27390000	chr11_27500000_27510000
chr11_35359694_35361152;chr11_35358518_35359520	PDHX	chr11_34935000_35355000	0.00114955	chr11_34930000_34940000	chr11_35350000_35360000
chr11_35842980_35844026	FJX1	chr11_35635000_35845000	0	chr11_35630000_35640000	chr11_35840000_35850000
chr11_35842980_35844026	FJX1	chr11_35645000_35845000	3.86296e-07	chr11_35640000_35650000	chr11_35840000_35850000
chr11_36055692_36059476	FJX1	chr11_35635000_36055000	0.0018987	chr11_35630000_35640000	chr11_36050000_36060000
chr11_46264176_46265501	GYLTL1B;PEX16	chr11_45945000_46265000	0.000801456	chr11_45940000_45950000	chr11_46260000_46270000
chr11_46563244_46564424	MDK	chr11_46405000_46565000	1.75959e-05	chr11_46400000_46410000	chr11_46560000_46570000
chr11_47376354_47377655	ARFGAP2;RP11-390K5.6	chr11_47195000_47375000	1.69955e-08	chr11_47190000_47200000	chr11_47370000_47380000
chr11_47376354_47377655	ARFGAP2;PACSIN3	chr11_47205000_47375000	1.41663e-07	chr11_47200000_47210000	chr11_47370000_47380000
chr11_48130956_48132102;chr11_48129917_48130748	NUP160	chr11_47865000_48135000	0	chr11_47860000_47870000	chr11_48130000_48140000
chr11_48130956_48132102;chr11_48129917_48130748	NUP160	chr11_47875000_48135000	3.1067e-11	chr11_47870000_47880000	chr11_48130000_48140000
chr11_58797260_58798043;chr11_58798852_58799686;chr11_58793276_58793805;chr11_58790113_58791122;chr11_58795700_58796366	ZFP91	chr11_58345000_58795000	0.041371	chr11_58340000_58350000	chr11_58790000_58800000
chr11_58864789_58866433	ZFP91	chr11_58345000_58865000	2.47117e-05	chr11_58340000_58350000	chr11_58860000_58870000
chr11_58864789_58866433	CNTF	chr11_58385000_58865000	4.60056e-06	chr11_58380000_58390000	chr11_58860000_58870000
chr11_58864789_58866433	CNTF	chr11_58395000_58865000	0.0170007	chr11_58390000_58400000	chr11_58860000_58870000
chr11_60657294_60661722	CCDC86	chr11_60605000_60665000	3.09256e-12	chr11_60600000_60610000	chr11_60660000_60670000
chr11_60896835_60898769	TMEM109;TMEM132A	chr11_60685000_60895000	0.00224342	chr11_60680000_60690000	chr11_60890000_60900000
chr11_60916696_60918856	TMEM109;TMEM132A	chr11_60685000_60915000	0.0336402	chr11_60680000_60690000	chr11_60910000_60920000
chr11_60925130_60925697	CCDC86	chr11_60605000_60925000	0.029184	chr11_60600000_60610000	chr11_60920000_60930000
chr11_60925130_60925697	TMEM109;TMEM132A	chr11_60685000_60925000	0.000406781	chr11_60680000_60690000	chr11_60920000_60930000
chr11_60925130_60925697	TMEM132A	chr11_60695000_60925000	0.000277166	chr11_60690000_60700000	chr11_60920000_60930000
chr11_60931721_60933302	CCDC86	chr11_60605000_60935000	0.000177003	chr11_60600000_60610000	chr11_60930000_60940000
chr11_60931721_60933302	TMEM109;TMEM132A	chr11_60685000_60935000	1.69178e-10	chr11_60680000_60690000	chr11_60930000_60940000
chr11_61393360_61395861	LRRC10B	chr11_61275000_61395000	0.0080134	chr11_61270000_61280000	chr11_61390000_61400000
chr11_61862789_61864015;chr11_61868337_61868966	FADS3	chr11_61655000_61865000	0.0428889	chr11_61650000_61660000	chr11_61860000_61870000
chr11_61862789_61864015;chr11_61868337_61868966	FADS3	chr11_61665000_61865000	1.35684e-10	chr11_61660000_61670000	chr11_61860000_61870000
chr11_63711798_63713597	C11orf84	chr11_63575000_63715000	0.0314797	chr11_63570000_63580000	chr11_63710000_63720000
chr11_63711798_63713597	C11orf84	chr11_63585000_63715000	0.0459658	chr11_63580000_63590000	chr11_63710000_63720000
chr11_63711798_63713597	MARK2	chr11_63605000_63715000	0	chr11_63600000_63610000	chr11_63710000_63720000
chr11_64803726_64804547;chr11_64804747_64805494	CDC42BPG	chr11_64615000_64805000	0.000181646	chr11_64610000_64620000	chr11_64800000_64810000
chr11_65096272_65097057	CDC42BPG	chr11_64615000_65095000	0.0225569	chr11_64610000_64620000	chr11_65090000_65100000
chr11_65238038_65240921;chr11_65243592_65245847;chr11_65246026_65247509	NEAT1	chr11_65185000_65245000	0.016384	chr11_65180000_65190000	chr11_65240000_65250000
chr11_65277894_65278338	SLC25A45	chr11_65145000_65275000	2.39856e-06	chr11_65140000_65150000	chr11_65270000_65280000
chr11_65277894_65278338	FRMD8;SLC25A45	chr11_65155000_65275000	2.22756e-08	chr11_65150000_65160000	chr11_65270000_65280000
chr11_65277894_65278338	NEAT1	chr11_65185000_65275000	0	chr11_65180000_65190000	chr11_65270000_65280000
chr11_65277894_65278338	NEAT1	chr11_65195000_65275000	2.84968e-09	chr11_65190000_65200000	chr11_65270000_65280000
chr11_65585172_65585834	KAT5	chr11_65475000_65585000	0	chr11_65470000_65480000	chr11_65580000_65590000
chr11_65585172_65585834	KAT5;RNASEH2C	chr11_65485000_65585000	0	chr11_65480000_65490000	chr11_65580000_65590000
chr11_65585172_65585834	RNASEH2C	chr11_65495000_65585000	0.000373569	chr11_65490000_65500000	chr11_65580000_65590000
chr11_65892140_65892612	SF3B2	chr11_65825000_65895000	0.0199765	chr11_65820000_65830000	chr11_65890000_65900000
chr11_66568971_66570031	SPTBN2	chr11_66495000_66565000	0.0206126	chr11_66490000_66500000	chr11_66560000_66570000
chr11_67279714_67281141	TBC1D10C;RAD9A	chr11_67165000_67275000	6.19056e-06	chr11_67160000_67170000	chr11_67270000_67280000
chr11_67279714_67281141	CARNS1;PPP1CA	chr11_67185000_67275000	5.66455e-06	chr11_67180000_67190000	chr11_67270000_67280000
chr11_68595194_68602034	SNX15	chr11_64795000_68595000	0.0219542	chr11_64790000_64800000	chr11_68590000_68600000
chr11_70029343_70030385	ORAOV1	chr11_69495000_70035000	0.00390826	chr11_69490000_69500000	chr11_70030000_70040000
chr11_77747781_77748813;chr11_77741402_77742092	AP000580.1	chr11_77525000_77745000	0.0323115	chr11_77520000_77530000	chr11_77740000_77750000
chr11_82797420_82797860	C11orf82	chr11_82615000_82795000	0	chr11_82610000_82620000	chr11_82790000_82800000
chr11_82850181_82852228	C11orf82	chr11_82615000_82855000	0.00548687	chr11_82610000_82620000	chr11_82850000_82860000
chr11_82871401_82871825	C11orf82	chr11_82615000_82875000	0	chr11_82610000_82620000	chr11_82870000_82880000
chr11_82993101_82993936	C11orf82	chr11_82615000_82995000	4.70248e-06	chr11_82610000_82620000	chr11_82990000_83000000
chr11_83221193_83221869	CCDC90B	chr11_82995000_83225000	0.0282216	chr11_82990000_83000000	chr11_83220000_83230000
chr11_83385508_83385990	CCDC90B	chr11_82995000_83385000	1.13958e-07	chr11_82990000_83000000	chr11_83380000_83390000
chr11_83402058_83403087	CCDC90B	chr11_82995000_83405000	8.12421e-09	chr11_82990000_83000000	chr11_83400000_83410000
chr11_83418258_83419015	CCDC90B	chr11_82995000_83415000	0.00117044	chr11_82990000_83000000	chr11_83410000_83420000
chr11_83495869_83496658;chr11_83493429_83494000	C11orf82	chr11_82615000_83495000	8.66437e-06	chr11_82610000_82620000	chr11_83490000_83500000
chr11_83495869_83496658;chr11_83493429_83494000	CCDC90B	chr11_82995000_83495000	1.11389e-10	chr11_82990000_83000000	chr11_83490000_83500000
chr11_85536395_85539123;chr11_85539632_85540720;chr11_85532246_85534187;chr11_85535672_85536254	CREBZF	chr11_85395000_85535000	0.000893707	chr11_85390000_85400000	chr11_85530000_85540000
chr11_85539632_85540720;chr11_85541042_85542286;chr11_85543653_85544218	TMEM126A	chr11_85365000_85545000	0.0115542	chr11_85360000_85370000	chr11_85540000_85550000
chr11_85539632_85540720;chr11_85541042_85542286;chr11_85543653_85544218	CREBZF	chr11_85395000_85545000	0.00594561	chr11_85390000_85400000	chr11_85540000_85550000
chr11_87012218_87012654	FZD4	chr11_86665000_87015000	0	chr11_86660000_86670000	chr11_87010000_87020000
chr11_90190108_90190686	RP11-121L10.3	chr11_90015000_90195000	1.16045e-09	chr11_90010000_90020000	chr11_90190000_90200000
chr11_93377867_93378998	RP11-288E14.2	chr11_93275000_93375000	0.0162523	chr11_93270000_93280000	chr11_93370000_93380000
chr11_93383743_93384458;chr11_93384808_93385436	RP11-288E14.2	chr11_93265000_93385000	0.0053491	chr11_93260000_93270000	chr11_93380000_93390000
chr11_93383743_93384458;chr11_93384808_93385436	RP11-288E14.2	chr11_93275000_93385000	0.000159145	chr11_93270000_93280000	chr11_93380000_93390000
chr11_94878921_94879642	SRSF8	chr11_94805000_94875000	0.0382138	chr11_94800000_94810000	chr11_94870000_94880000
chr11_94880342_94881000	SRSF8	chr11_94805000_94885000	0.00261819	chr11_94800000_94810000	chr11_94880000_94890000
chr11_95378771_95380367;chr11_95384879_95385757;chr11_95382855_95383376	RP11-712B9.5	chr11_94885000_95385000	0.00119499	chr11_94880000_94890000	chr11_95380000_95390000
chr11_95378771_95380367;chr11_95384879_95385757;chr11_95382855_95383376	SESN3	chr11_94965000_95385000	0.0291319	chr11_94960000_94970000	chr11_95380000_95390000
chr11_96144507_96144955	RP11-712B9.4;RP11-712B9.5	chr11_94875000_96145000	0.0211876	chr11_94870000_94880000	chr11_96140000_96150000
chr11_96144507_96144955	CEP57;FAM76B	chr11_95525000_96145000	0.0153019	chr11_95520000_95530000	chr11_96140000_96150000
chr11_102353299_102353802	BIRC2	chr11_102215000_102355000	1.15515e-09	chr11_102210000_102220000	chr11_102350000_102360000
chr11_102396975_102397517	BIRC2	chr11_102215000_102395000	0.0080585	chr11_102210000_102220000	chr11_102390000_102400000
chr11_102468473_102468910	BIRC2	chr11_102215000_102465000	0.0108851	chr11_102210000_102220000	chr11_102460000_102470000
chr11_102506014_102506712;chr11_102507026_102507713;chr11_102501017_102501863	BIRC2	chr11_102215000_102505000	0.00391481	chr11_102210000_102220000	chr11_102500000_102510000
chr11_108476298_108477575	NPAT	chr11_108095000_108475000	7.37684e-06	chr11_108090000_108100000	chr11_108470000_108480000
chr11_108518168_108519216	ACAT1	chr11_107995000_108515000	0.00236292	chr11_107990000_108000000	chr11_108510000_108520000
chr11_108518168_108519216	NPAT	chr11_108095000_108515000	0	chr11_108090000_108100000	chr11_108510000_108520000
chr11_111064924_111065736	FDX1	chr11_110305000_111065000	0.0222333	chr11_110300000_110310000	chr11_111060000_111070000
chr11_111072005_111072624;chr11_111072852_111073499;chr11_111077474_111078127;chr11_111075870_111076586	FDX1	chr11_110305000_111075000	4.50951e-05	chr11_110300000_110310000	chr11_111070000_111080000
chr11_111100905_111101957;chr11_111103459_111103905;chr11_111107265_111107721	FDX1	chr11_110305000_111105000	0	chr11_110300000_110310000	chr11_111100000_111110000
chr11_111293078_111293969	FDX1	chr11_110305000_111295000	0.0476124	chr11_110300000_110310000	chr11_111290000_111300000
chr11_114151145_114152926	HTR3A	chr11_113845000_114155000	0.0418417	chr11_113840000_113850000	chr11_114150000_114160000
chr11_116940996_116943218;chr11_116947201_116948212	ZNF259	chr11_116655000_116945000	0.00219336	chr11_116650000_116660000	chr11_116940000_116950000
chr11_116940996_116943218;chr11_116947201_116948212	ZNF259	chr11_116665000_116945000	0.0234441	chr11_116660000_116670000	chr11_116940000_116950000
chr11_118237192_118238032	MPZL3	chr11_118125000_118235000	0.0190246	chr11_118120000_118130000	chr11_118230000_118240000
chr11_124693511_124694631	TBRG1	chr11_124495000_124695000	0.0046942	chr11_124490000_124500000	chr11_124690000_124700000
chr11_125763664_125764098	CHEK1	chr11_125495000_125765000	2.86456e-08	chr11_125490000_125500000	chr11_125760000_125770000
chr11_129984164_129985139;chr11_129983297_129983677	NFRKB	chr11_129765000_129985000	0.00154568	chr11_129760000_129770000	chr11_129980000_129990000
chr11_130032934_130034118	NFRKB	chr11_129765000_130035000	0.000455785	chr11_129760000_129770000	chr11_130030000_130040000
chr12_4843353_4845795;chr12_4846341_4847182	NDUFA9	chr12_4755000_4845000	0.00238753	chr12_4750000_4760000	chr12_4840000_4850000
chr12_6375279_6377328;chr12_6377521_6378281;chr12_6371413_6374953	CD9	chr12_6305000_6375000	0.000265609	chr12_6300000_6310000	chr12_6370000_6380000
chr12_6375279_6377328;chr12_6377521_6378281;chr12_6371413_6374953	CD9	chr12_6315000_6375000	1.32115e-05	chr12_6310000_6320000	chr12_6370000_6380000
chr12_6385699_6390523	CD9	chr12_6305000_6385000	0	chr12_6300000_6310000	chr12_6380000_6390000
chr12_6385699_6390523	CD9	chr12_6315000_6385000	0	chr12_6310000_6320000	chr12_6380000_6390000
chr12_6385699_6390523	CD9	chr12_6305000_6395000	0	chr12_6300000_6310000	chr12_6390000_6400000
chr12_6385699_6390523	CD9	chr12_6315000_6395000	0	chr12_6310000_6320000	chr12_6390000_6400000
chr12_7612246_7613369;chr12_7610896_7611707	PEX5	chr12_7345000_7615000	0.0397016	chr12_7340000_7350000	chr12_7610000_7620000
chr12_8394693_8397108	NECAP1	chr12_8235000_8395000	0.00617927	chr12_8230000_8240000	chr12_8390000_8400000
chr12_12720505_12721770;chr12_12729620_12730067	LOH12CR2	chr12_12515000_12725000	3.21211e-06	chr12_12510000_12520000	chr12_12720000_12730000
chr12_22562738_22563528;chr12_22568084_22568581	CMAS	chr12_22205000_22565000	0.00212943	chr12_22200000_22210000	chr12_22560000_22570000
chr12_27284798_27285296	TM7SF3	chr12_27165000_27285000	7.45683e-05	chr12_27160000_27170000	chr12_27280000_27290000
chr12_27432113_27432812;chr12_27433214_27433776	TM7SF3	chr12_27165000_27435000	0.000452196	chr12_27160000_27170000	chr12_27430000_27440000
chr12_30943601_30944858	ERGIC2	chr12_29535000_30945000	0.0116882	chr12_29530000_29540000	chr12_30940000_30950000
chr12_30943601_30944858	IPO8	chr12_30855000_30945000	0.00284714	chr12_30850000_30860000	chr12_30940000_30950000
chr12_30959996_30960544	ERGIC2	chr12_29535000_30965000	5.52316e-05	chr12_29530000_29540000	chr12_30960000_30970000
chr12_31543065_31545381;chr12_31540300_31540985;chr12_31545501_31546990;chr12_31541831_31542300	FAM60A	chr12_31475000_31545000	3.16667e-07	chr12_31470000_31480000	chr12_31540000_31550000
chr12_32331151_32332280;chr12_32329733_32330416;chr12_32334737_32335588;chr12_32338316_32339179;chr12_32333970_32334433	FAM60A	chr12_31475000_32335000	0.0175732	chr12_31470000_31480000	chr12_32330000_32340000
chr12_32452883_32454693	KIAA1551	chr12_32115000_32455000	7.82538e-06	chr12_32110000_32120000	chr12_32450000_32460000
chr12_33072842_33074450	YARS2	chr12_32905000_33075000	8.47359e-11	chr12_32900000_32910000	chr12_33070000_33080000
chr12_33072842_33074450	YARS2	chr12_32915000_33075000	1.24761e-09	chr12_32910000_32920000	chr12_33070000_33080000
chr12_47357255_47357857	SCAF11	chr12_46385000_47355000	0.00704883	chr12_46380000_46390000	chr12_47350000_47360000
chr12_49027163_49028201	ASB8	chr12_48575000_49025000	0.000153116	chr12_48570000_48580000	chr12_49020000_49030000
chr12_49628025_49629197	KMT2D	chr12_49455000_49625000	1.29025e-10	chr12_49450000_49460000	chr12_49620000_49630000
chr12_49628025_49629197	LMBR1L	chr12_49505000_49625000	0.0086547	chr12_49500000_49510000	chr12_49620000_49630000
chr12_49628025_49629197	RP11-386G11.10	chr12_49515000_49625000	0.0146134	chr12_49510000_49520000	chr12_49620000_49630000
chr12_49628025_49629197	RP11-386G11.10;TUBA1B	chr12_49525000_49625000	5.18049e-11	chr12_49520000_49530000	chr12_49620000_49630000
chr12_49896775_49897737	DNAJC22	chr12_49745000_49895000	3.54155e-05	chr12_49740000_49750000	chr12_49890000_49900000
chr12_50717313_50721094	SMARCD1	chr12_50485000_50715000	0.000686975	chr12_50480000_50490000	chr12_50710000_50720000
chr12_50717313_50721094	COX14	chr12_50505000_50715000	0.03102	chr12_50500000_50510000	chr12_50710000_50720000
chr12_51615283_51617398	LETMD1	chr12_51445000_51615000	1.73738e-06	chr12_51440000_51450000	chr12_51610000_51620000
chr12_51615283_51617398	CSRNP2	chr12_51475000_51615000	0.000204427	chr12_51470000_51480000	chr12_51610000_51620000
chr12_51626910_51627428	LETMD1	chr12_51445000_51625000	0.000520984	chr12_51440000_51450000	chr12_51620000_51630000
chr12_51626910_51627428	CSRNP2	chr12_51475000_51625000	0.000450169	chr12_51470000_51480000	chr12_51620000_51630000
chr12_53814636_53815537	AAAS	chr12_53715000_53815000	8.4495e-05	chr12_53710000_53720000	chr12_53810000_53820000
chr12_53814636_53815537	AAAS	chr12_53725000_53815000	2.69761e-05	chr12_53720000_53730000	chr12_53810000_53820000
chr12_53821144_53821646	AAAS	chr12_53715000_53825000	4.32113e-05	chr12_53710000_53720000	chr12_53820000_53830000
chr12_53821144_53821646	AAAS	chr12_53725000_53825000	0.000154382	chr12_53720000_53730000	chr12_53820000_53830000
chr12_54529073_54532321	AC012531.25	chr12_54415000_54535000	0.000992204	chr12_54410000_54420000	chr12_54530000_54540000
chr12_54751108_54753902	COPZ1	chr12_54695000_54755000	0.00583614	chr12_54690000_54700000	chr12_54750000_54760000
chr12_56301291_56303221;chr12_56303484_56304731	TMEM198B;DNAJC14	chr12_56225000_56305000	5.80657e-07	chr12_56220000_56230000	chr12_56300000_56310000
chr12_56312389_56314577;chr12_56315598_56316219	ORMDL2	chr12_56215000_56315000	0.000131375	chr12_56210000_56220000	chr12_56310000_56320000
chr12_56312389_56314577;chr12_56315598_56316219	TMEM198B;DNAJC14	chr12_56225000_56315000	0.0423197	chr12_56220000_56230000	chr12_56310000_56320000
chr12_57116089_57116611	BAZ2A;ATP5B	chr12_57035000_57115000	0.0318666	chr12_57030000_57040000	chr12_57110000_57120000
chr12_57379342_57381854	PRIM1	chr12_57145000_57375000	5.24892e-12	chr12_57140000_57150000	chr12_57370000_57380000
chr12_57379342_57381854;chr12_57384581_57385887	BAZ2A	chr12_57025000_57385000	8.83528e-12	chr12_57020000_57030000	chr12_57380000_57390000
chr12_57379342_57381854;chr12_57384581_57385887	BAZ2A;ATP5B	chr12_57035000_57385000	0	chr12_57030000_57040000	chr12_57380000_57390000
chr12_57379342_57381854;chr12_57384581_57385887	PTGES3	chr12_57085000_57385000	0	chr12_57080000_57090000	chr12_57380000_57390000
chr12_57379342_57381854;chr12_57384581_57385887	NACA	chr12_57125000_57385000	0	chr12_57120000_57130000	chr12_57380000_57390000
chr12_57379342_57381854;chr12_57384581_57385887	PRIM1	chr12_57145000_57385000	0	chr12_57140000_57150000	chr12_57380000_57390000
chr12_57395199_57396265	RP11-153M3.1	chr12_56905000_57395000	0.0126874	chr12_56900000_56910000	chr12_57390000_57400000
chr12_57395199_57396265	BAZ2A	chr12_57025000_57395000	0	chr12_57020000_57030000	chr12_57390000_57400000
chr12_57395199_57396265	BAZ2A;ATP5B	chr12_57035000_57395000	0	chr12_57030000_57040000	chr12_57390000_57400000
chr12_57395199_57396265	ATP5B	chr12_57045000_57395000	0.0117081	chr12_57040000_57050000	chr12_57390000_57400000
chr12_57395199_57396265	PTGES3	chr12_57085000_57395000	4.80972e-09	chr12_57080000_57090000	chr12_57390000_57400000
chr12_57395199_57396265	NACA	chr12_57125000_57395000	0	chr12_57120000_57130000	chr12_57390000_57400000
chr12_57395199_57396265	PRIM1	chr12_57145000_57395000	0	chr12_57140000_57150000	chr12_57390000_57400000
chr12_57402839_57403707	BAZ2A	chr12_57025000_57405000	0.0165129	chr12_57020000_57030000	chr12_57400000_57410000
chr12_57402839_57403707	BAZ2A;ATP5B	chr12_57035000_57405000	0.00016106	chr12_57030000_57040000	chr12_57400000_57410000
chr12_57402839_57403707	NACA	chr12_57125000_57405000	0.018301	chr12_57120000_57130000	chr12_57400000_57410000
chr12_57402839_57403707	PRIM1	chr12_57145000_57405000	7.132e-07	chr12_57140000_57150000	chr12_57400000_57410000
chr12_59474436_59474860	XRCC6BP1	chr12_58335000_59475000	0.00346476	chr12_58330000_58340000	chr12_59470000_59480000
chr12_62900159_62900602	TSPAN31	chr12_58135000_62905000	0.00117759	chr12_58130000_58140000	chr12_62900000_62910000
chr12_63430720_63431314	RPL14P1	chr12_63355000_63435000	0.00224279	chr12_63350000_63360000	chr12_63430000_63440000
chr12_64574402_64575639	PABPC1P4	chr12_64215000_64575000	5.67899e-06	chr12_64210000_64220000	chr12_64570000_64580000
chr12_64788752_64789660;chr12_64789833_64790285	PABPC1P4	chr12_64215000_64785000	0.000117327	chr12_64210000_64220000	chr12_64780000_64790000
chr12_64789833_64790285	PABPC1P4	chr12_64215000_64795000	1.04598e-05	chr12_64210000_64220000	chr12_64790000_64800000
chr12_64992437_64994225;chr12_64982706_64992247;chr12_64997407_64998660;chr12_64994532_64997082	MARCH9;CDK4	chr12_58145000_64995000	0.0098013	chr12_58140000_58150000	chr12_64990000_65000000
chr12_65065973_65068635;chr12_65064521_65065675;chr12_65060356_65064199	RASSF3	chr12_65005000_65065000	2.97033e-05	chr12_65000000_65010000	chr12_65060000_65070000
chr12_65072717_65075733	RASSF3	chr12_65005000_65075000	6.10808e-07	chr12_65000000_65010000	chr12_65070000_65080000
chr12_65081153_65082912	RASSF3	chr12_65005000_65085000	0	chr12_65000000_65010000	chr12_65080000_65090000
chr12_65188742_65189424;chr12_65188157_65188601	TBK1	chr12_64845000_65185000	0.00282651	chr12_64840000_64850000	chr12_65180000_65190000
chr12_76314427_76316113	KRR1	chr12_75905000_76315000	0.00498414	chr12_75900000_75910000	chr12_76310000_76320000
chr12_76485175_76486085;chr12_76486206_76486826	KRR1	chr12_75905000_76485000	0.00897321	chr12_75900000_75910000	chr12_76480000_76490000
chr12_76658550_76659316	NAP1L1	chr12_76485000_76655000	0.0482347	chr12_76480000_76490000	chr12_76650000_76660000
chr12_76811693_76813303	NAP1L1	chr12_76475000_76815000	1.46554e-11	chr12_76470000_76480000	chr12_76810000_76820000
chr12_76832603_76833412;chr12_76837089_76837707	RP11-290L1.4	chr12_76445000_76835000	0.00489276	chr12_76440000_76450000	chr12_76830000_76840000
chr12_76832603_76833412;chr12_76837089_76837707	RP11-290L1.4	chr12_76455000_76835000	1.95442e-05	chr12_76450000_76460000	chr12_76830000_76840000
chr12_76832603_76833412;chr12_76837089_76837707	NAP1L1	chr12_76475000_76835000	9.26411e-10	chr12_76470000_76480000	chr12_76830000_76840000
chr12_76832603_76833412;chr12_76837089_76837707	NAP1L1	chr12_76485000_76835000	2.75031e-05	chr12_76480000_76490000	chr12_76830000_76840000
chr12_76848552_76849222	KRR1	chr12_75905000_76845000	6.1664e-05	chr12_75900000_75910000	chr12_76840000_76850000
chr12_76848552_76849222	RP11-290L1.3;PHLDA1	chr12_76425000_76845000	0.000121194	chr12_76420000_76430000	chr12_76840000_76850000
chr12_76848552_76849222	RP11-290L1.4	chr12_76445000_76845000	1.15197e-06	chr12_76440000_76450000	chr12_76840000_76850000
chr12_76848552_76849222	RP11-290L1.4	chr12_76455000_76845000	6.35958e-07	chr12_76450000_76460000	chr12_76840000_76850000
chr12_76848552_76849222	NAP1L1	chr12_76475000_76845000	6.20945e-09	chr12_76470000_76480000	chr12_76840000_76850000
chr12_76848552_76849222	NAP1L1	chr12_76485000_76845000	3.32875e-05	chr12_76480000_76490000	chr12_76840000_76850000
chr12_76848552_76849222	BBS10	chr12_76745000_76845000	0.0473689	chr12_76740000_76750000	chr12_76840000_76850000
chr12_76850036_76850506;chr12_76854941_76855669	KRR1	chr12_75905000_76855000	3.76145e-05	chr12_75900000_75910000	chr12_76850000_76860000
chr12_76850036_76850506;chr12_76854941_76855669	RP11-290L1.3;PHLDA1	chr12_76425000_76855000	0.000924443	chr12_76420000_76430000	chr12_76850000_76860000
chr12_76850036_76850506;chr12_76854941_76855669	RP11-290L1.4	chr12_76445000_76855000	1.00847e-05	chr12_76440000_76450000	chr12_76850000_76860000
chr12_76850036_76850506;chr12_76854941_76855669	RP11-290L1.4	chr12_76455000_76855000	5.02785e-06	chr12_76450000_76460000	chr12_76850000_76860000
chr12_76850036_76850506;chr12_76854941_76855669	NAP1L1	chr12_76475000_76855000	2.1338e-06	chr12_76470000_76480000	chr12_76850000_76860000
chr12_76850036_76850506;chr12_76854941_76855669	NAP1L1	chr12_76485000_76855000	6.93042e-11	chr12_76480000_76490000	chr12_76850000_76860000
chr12_80583521_80584996	PAWR	chr12_80085000_80585000	0.00593596	chr12_80080000_80090000	chr12_80580000_80590000
chr12_80583521_80584996	PPP1R12A	chr12_80325000_80585000	0.0047032	chr12_80320000_80330000	chr12_80580000_80590000
chr12_80583521_80584996	PPP1R12A	chr12_80335000_80585000	0.00491832	chr12_80330000_80340000	chr12_80580000_80590000
chr12_81638728_81640340	LIN7A	chr12_81335000_81645000	0.000513483	chr12_81330000_81340000	chr12_81640000_81650000
chr12_88819076_88819651	TMTC3	chr12_88535000_88815000	4.89303e-05	chr12_88530000_88540000	chr12_88810000_88820000
chr12_88945564_88946414	TMTC3	chr12_88535000_88945000	3.48975e-05	chr12_88530000_88540000	chr12_88940000_88950000
chr12_89077844_89079313	TMTC3	chr12_88535000_89075000	0.00652618	chr12_88530000_88540000	chr12_89070000_89080000
chr12_89317283_89318566;chr12_89319569_89320791	TMTC3	chr12_88535000_89315000	9.80097e-06	chr12_88530000_88540000	chr12_89310000_89320000
chr12_89319569_89320791	TMTC3	chr12_88535000_89325000	0.0215333	chr12_88530000_88540000	chr12_89320000_89330000
chr12_91271709_91272572;chr12_91270613_91271555	GALNT4;POC1B-GALNT4	chr12_89915000_91275000	0.00453544	chr12_89910000_89920000	chr12_91270000_91280000
chr12_94135488_94137449	SOCS2	chr12_93965000_94135000	2.04127e-10	chr12_93960000_93970000	chr12_94130000_94140000
chr12_94140914_94141624	SOCS2	chr12_93965000_94145000	6.03023e-07	chr12_93960000_93970000	chr12_94140000_94150000
chr12_94203859_94205532	RN7SL737P	chr12_93905000_94205000	0.0324482	chr12_93900000_93910000	chr12_94200000_94210000
chr12_94203859_94205532	SOCS2	chr12_93965000_94205000	2.56857e-05	chr12_93960000_93970000	chr12_94200000_94210000
chr12_94450956_94451537;chr12_94454376_94455151;chr12_94452140_94454224	SOCS2	chr12_93965000_94455000	1.50866e-09	chr12_93960000_93970000	chr12_94450000_94460000
chr12_94467100_94467622	MRPL42	chr12_93865000_94465000	0.0199956	chr12_93860000_93870000	chr12_94460000_94470000
chr12_94467100_94467622	RN7SL737P	chr12_93905000_94465000	2.94878e-05	chr12_93900000_93910000	chr12_94460000_94470000
chr12_94485806_94487644	MRPL42	chr12_93865000_94485000	1.26552e-07	chr12_93860000_93870000	chr12_94480000_94490000
chr12_94485806_94487644	RN7SL737P	chr12_93905000_94485000	0	chr12_93900000_93910000	chr12_94480000_94490000
chr12_94485806_94487644	SOCS2	chr12_93965000_94485000	0	chr12_93960000_93970000	chr12_94480000_94490000
chr12_94494714_94496174	UBE2N	chr12_93835000_94495000	2.56064e-10	chr12_93830000_93840000	chr12_94490000_94500000
chr12_94494714_94496174	MRPL42	chr12_93855000_94495000	1.07257e-05	chr12_93850000_93860000	chr12_94490000_94500000
chr12_94494714_94496174	MRPL42	chr12_93865000_94495000	5.22153e-06	chr12_93860000_93870000	chr12_94490000_94500000
chr12_94494714_94496174	RN7SL737P	chr12_93905000_94495000	0	chr12_93900000_93910000	chr12_94490000_94500000
chr12_94494714_94496174	SOCS2	chr12_93965000_94495000	0	chr12_93960000_93970000	chr12_94490000_94500000
chr12_101872481_101873071;chr12_101873493_101874095;chr12_101879443_101880094	ARL1;RP11-321F8.4	chr12_101805000_101875000	0.00210906	chr12_101800000_101810000	chr12_101870000_101880000
chr12_101882959_101883716;chr12_101881136_101882379;chr12_101884066_101885046;chr12_101879443_101880094	ARL1;RP11-321F8.4	chr12_101805000_101885000	1.97247e-08	chr12_101800000_101810000	chr12_101880000_101890000
chr12_102016048_102016530;chr12_102016709_102017200	ARL1;RP11-321F8.4	chr12_101805000_102015000	0.00257768	chr12_101800000_101810000	chr12_102010000_102020000
chr12_102096439_102097724;chr12_102099516_102100569	ARL1;RP11-321F8.4	chr12_101805000_102095000	0	chr12_101800000_101810000	chr12_102090000_102100000
chr12_102102368_102104369;chr12_102099516_102100569;chr12_102100916_102101798	ARL1;RP11-321F8.4	chr12_101805000_102105000	0	chr12_101800000_101810000	chr12_102100000_102110000
chr12_102147556_102148131	ARL1;RP11-321F8.4	chr12_101805000_102145000	0	chr12_101800000_101810000	chr12_102140000_102150000
chr12_102176337_102176993	ARL1	chr12_101795000_102175000	0.00543643	chr12_101790000_101800000	chr12_102170000_102180000
chr12_102176337_102176993	ARL1;RP11-321F8.4	chr12_101805000_102175000	4.97621e-11	chr12_101800000_101810000	chr12_102170000_102180000
chr12_108158072_108158816	PWP1	chr12_108075000_108155000	0.0244691	chr12_108070000_108080000	chr12_108150000_108160000
chr12_109524927_109525549	ISCU;SART3	chr12_108955000_109525000	1.81023e-05	chr12_108950000_108960000	chr12_109520000_109530000
chr12_111029187_111029823	VPS29	chr12_110935000_111025000	3.61531e-05	chr12_110930000_110940000	chr12_111020000_111030000
chr12_111029187_111029823	VPS29	chr12_110945000_111025000	2.27281e-07	chr12_110940000_110950000	chr12_111020000_111030000
chr12_115249959_115251815	TBX3	chr12_115125000_115255000	0.0205713	chr12_115120000_115130000	chr12_115250000_115260000
chr12_115349274_115349786;chr12_115348110_115348763	TBX3	chr12_115125000_115345000	4.12933e-09	chr12_115120000_115130000	chr12_115340000_115350000
chr12_115351609_115354281	TBX3	chr12_115115000_115355000	3.43681e-09	chr12_115110000_115120000	chr12_115350000_115360000
chr12_115351609_115354281	TBX3	chr12_115125000_115355000	8.43228e-10	chr12_115120000_115130000	chr12_115350000_115360000
chr12_115438274_115439157	TBX3	chr12_115115000_115435000	0.0232108	chr12_115110000_115120000	chr12_115430000_115440000
chr12_115440981_115444587	TBX3	chr12_115115000_115445000	1.57774e-05	chr12_115110000_115120000	chr12_115440000_115450000
chr12_115540263_115543439	TBX3	chr12_115125000_115545000	0.00410955	chr12_115120000_115130000	chr12_115540000_115550000
chr12_115573363_115574067	TBX3	chr12_115125000_115575000	0.000162596	chr12_115120000_115130000	chr12_115570000_115580000
chr12_115648128_115649707	TBX3	chr12_115115000_115645000	0.000557061	chr12_115110000_115120000	chr12_115640000_115650000
chr12_115706473_115707193	TBX3	chr12_115125000_115705000	0.000785783	chr12_115120000_115130000	chr12_115700000_115710000
chr12_115763600_115764936	TBX3	chr12_115115000_115765000	7.59298e-09	chr12_115110000_115120000	chr12_115760000_115770000
chr12_115763600_115764936	TBX3	chr12_115125000_115765000	5.80068e-10	chr12_115120000_115130000	chr12_115760000_115770000
chr12_115821271_115821912;chr12_115822261_115822689	TBX3	chr12_115115000_115825000	0	chr12_115110000_115120000	chr12_115820000_115830000
chr12_115821271_115821912;chr12_115822261_115822689	TBX3	chr12_115125000_115825000	0	chr12_115120000_115130000	chr12_115820000_115830000
chr12_115836216_115836825	TBX3	chr12_115115000_115835000	0	chr12_115110000_115120000	chr12_115830000_115840000
chr12_115836216_115836825	TBX3	chr12_115125000_115835000	0	chr12_115120000_115130000	chr12_115830000_115840000
chr12_115889004_115889944	TBX3	chr12_115115000_115885000	0.00836307	chr12_115110000_115120000	chr12_115880000_115890000
chr12_115889004_115889944	TBX3	chr12_115125000_115885000	0.0109057	chr12_115120000_115130000	chr12_115880000_115890000
chr12_115910183_115912623	TBX3	chr12_115115000_115915000	1.71155e-06	chr12_115110000_115120000	chr12_115910000_115920000
chr12_115933609_115935018	TBX3	chr12_115115000_115935000	0.0017439	chr12_115110000_115120000	chr12_115930000_115940000
chr12_115933609_115935018	TBX3	chr12_115125000_115935000	0.0410489	chr12_115120000_115130000	chr12_115930000_115940000
chr12_116099089_116100168;chr12_116097113_116098571	TBX3	chr12_115115000_116095000	4.95626e-08	chr12_115110000_115120000	chr12_116090000_116100000
chr12_116099089_116100168;chr12_116097113_116098571	TBX3	chr12_115125000_116095000	9.45791e-05	chr12_115120000_115130000	chr12_116090000_116100000
chr12_116099089_116100168	TBX3	chr12_115115000_116105000	0.0048721	chr12_115110000_115120000	chr12_116100000_116110000
chr12_116099089_116100168	TBX3	chr12_115125000_116105000	0.00185675	chr12_115120000_115130000	chr12_116100000_116110000
chr12_116151199_116151857	TBX3	chr12_115125000_116155000	4.38708e-06	chr12_115120000_115130000	chr12_116150000_116160000
chr12_116178247_116179757	TBX3	chr12_115115000_116175000	4.88124e-09	chr12_115110000_115120000	chr12_116170000_116180000
chr12_116178247_116179757	TBX3	chr12_115125000_116175000	0.000315436	chr12_115120000_115130000	chr12_116170000_116180000
chr12_116187475_116189862	TBX3	chr12_115115000_116185000	0	chr12_115110000_115120000	chr12_116180000_116190000
chr12_116187475_116189862	TBX3	chr12_115125000_116185000	0	chr12_115120000_115130000	chr12_116180000_116190000
chr12_116196464_116199907	TBX3	chr12_115115000_116195000	0	chr12_115110000_115120000	chr12_116190000_116200000
chr12_116196464_116199907	TBX3	chr12_115125000_116195000	0	chr12_115120000_115130000	chr12_116190000_116200000
chr12_116201787_116202711;chr12_116201177_116201609	TBX3	chr12_115115000_116205000	0	chr12_115110000_115120000	chr12_116200000_116210000
chr12_116201787_116202711;chr12_116201177_116201609	TBX3	chr12_115125000_116205000	0	chr12_115120000_115130000	chr12_116200000_116210000
chr12_116254548_116256468	TBX3	chr12_115115000_116255000	0.000182469	chr12_115110000_115120000	chr12_116250000_116260000
chr12_116268024_116269088;chr12_116265089_116267763;chr12_116269398_116270094	TBX3	chr12_115115000_116265000	0.000968645	chr12_115110000_115120000	chr12_116260000_116270000
chr12_116269398_116270094	TBX3	chr12_115115000_116275000	1.34351e-06	chr12_115110000_115120000	chr12_116270000_116280000
chr12_116269398_116270094	TBX3	chr12_115125000_116275000	0.00411317	chr12_115120000_115130000	chr12_116270000_116280000
chr12_116307169_116311084	TBX3	chr12_115115000_116305000	0.00157669	chr12_115110000_115120000	chr12_116300000_116310000
chr12_116307169_116311084	TBX3	chr12_115125000_116305000	0.00302804	chr12_115120000_115130000	chr12_116300000_116310000
chr12_116311872_116312458;chr12_116307169_116311084	TBX3	chr12_115115000_116315000	1.9208e-09	chr12_115110000_115120000	chr12_116310000_116320000
chr12_116354559_116355270	TBX3	chr12_115115000_116355000	0	chr12_115110000_115120000	chr12_116350000_116360000
chr12_116354559_116355270	TBX3	chr12_115125000_116355000	0	chr12_115120000_115130000	chr12_116350000_116360000
chr12_117355278_117357698;chr12_117357820_117359049	C12orf49	chr12_117175000_117355000	0.0330266	chr12_117170000_117180000	chr12_117350000_117360000
chr12_117373748_117374339;chr12_117370234_117370696	C12orf49	chr12_117175000_117375000	0.00861144	chr12_117170000_117180000	chr12_117370000_117380000
chr12_118258241_118258974;chr12_118259447_118260267	FBXO21	chr12_117625000_118255000	0.0186582	chr12_117620000_117630000	chr12_118250000_118260000
chr12_118807481_118808270	RPS2P5	chr12_118685000_118805000	0.000106769	chr12_118680000_118690000	chr12_118800000_118810000
chr12_122580645_122584751	MLXIP	chr12_122515000_122585000	0	chr12_122510000_122520000	chr12_122580000_122590000
chr12_122594524_122596332	MLXIP	chr12_122515000_122595000	0	chr12_122510000_122520000	chr12_122590000_122600000
chr12_124064299_124065340	C12orf65	chr12_123715000_124065000	0.000851179	chr12_123710000_123720000	chr12_124060000_124070000
chr12_124064299_124065340	CDK2AP1	chr12_123755000_124065000	5.09924e-08	chr12_123750000_123760000	chr12_124060000_124070000
chr12_124064299_124065340	SBNO1;hsa-mir-8072	chr12_123845000_124065000	0.000134698	chr12_123840000_123850000	chr12_124060000_124070000
chr12_124064299_124065340	SETD8	chr12_123865000_124065000	2.81348e-05	chr12_123860000_123870000	chr12_124060000_124070000
chr12_124064299_124065340	SETD8	chr12_123875000_124065000	0.0144257	chr12_123870000_123880000	chr12_124060000_124070000
chr13_20176083_20176820	FAM207BP	chr13_19265000_20175000	0.000406234	chr13_19260000_19270000	chr13_20170000_20180000
chr13_23276800_23277512;chr13_23277890_23278475;chr13_23278599_23279096	RPS7P10	chr13_22205000_23275000	0.00221979	chr13_22200000_22210000	chr13_23270000_23280000
chr13_24131960_24134192	ZDHHC20	chr13_22035000_24135000	0.000459477	chr13_22030000_22040000	chr13_24130000_24140000
chr13_24181201_24181697;chr13_24184101_24186257;chr13_24182041_24183881	ZDHHC20	chr13_22035000_24185000	1.33045e-06	chr13_22030000_22040000	chr13_24180000_24190000
chr13_24369801_24370789;chr13_24371057_24371909	ZDHHC20	chr13_22035000_24375000	0.000958831	chr13_22030000_22040000	chr13_24370000_24380000
chr13_24411447_24411946;chr13_24415245_24415671;chr13_24416597_24417416;chr13_24412077_24413234	ZDHHC20	chr13_22035000_24415000	0.0117139	chr13_22030000_22040000	chr13_24410000_24420000
chr13_28847339_28847889;chr13_28846562_28847110	MRP63;SKA3	chr13_21755000_28845000	0.00638935	chr13_21750000_21760000	chr13_28840000_28850000
chr13_28931168_28931983	MRP63;SKA3	chr13_21755000_28935000	1.96553e-12	chr13_21750000_21760000	chr13_28930000_28940000
chr13_29000476_29000968	MRP63;SKA3	chr13_21745000_29005000	0.0283922	chr13_21740000_21750000	chr13_29000000_29010000
chr13_29000476_29000968	MRP63;SKA3	chr13_21755000_29005000	0.000256115	chr13_21750000_21760000	chr13_29000000_29010000
chr13_29088231_29089381	MRP63;SKA3	chr13_21755000_29085000	0.00207811	chr13_21750000_21760000	chr13_29080000_29090000
chr13_29119106_29120009	SAP18	chr13_21715000_29115000	1.59539e-06	chr13_21710000_21720000	chr13_29110000_29120000
chr13_29119106_29120009	MRP63;SKA3	chr13_21755000_29115000	2.39854e-06	chr13_21750000_21760000	chr13_29110000_29120000
chr13_29119106_29120009	SAP18	chr13_21715000_29125000	1.50958e-05	chr13_21710000_21720000	chr13_29120000_29130000
chr13_29119106_29120009	MRP63;SKA3	chr13_21745000_29125000	0.00332614	chr13_21740000_21750000	chr13_29120000_29130000
chr13_29137819_29139067	SAP18	chr13_21715000_29135000	0.000207897	chr13_21710000_21720000	chr13_29130000_29140000
chr13_29220006_29220589	SAP18	chr13_21715000_29225000	1.2933e-06	chr13_21710000_21720000	chr13_29220000_29230000
chr13_29220006_29220589	MRP63;SKA3	chr13_21745000_29225000	0.000589986	chr13_21740000_21750000	chr13_29220000_29230000
chr13_29220006_29220589	MRP63;SKA3	chr13_21755000_29225000	0.00071023	chr13_21750000_21760000	chr13_29220000_29230000
chr13_29326835_29329565	SAP18	chr13_21715000_29325000	0.000116722	chr13_21710000_21720000	chr13_29320000_29330000
chr13_29326835_29329565	MRP63;SKA3	chr13_21745000_29325000	7.38636e-06	chr13_21740000_21750000	chr13_29320000_29330000
chr13_33256949_33257965	PDS5B	chr13_33165000_33255000	0.0123684	chr13_33160000_33170000	chr13_33250000_33260000
chr13_33870669_33871545	PDS5B	chr13_33165000_33875000	0.0143722	chr13_33160000_33170000	chr13_33870000_33880000
chr13_33966392_33966959	PDS5B	chr13_33165000_33965000	0.0030828	chr13_33160000_33170000	chr13_33960000_33970000
chr13_34018393_34019176;chr13_34017208_34018192	PDS5B	chr13_33165000_34015000	0.0350496	chr13_33160000_33170000	chr13_34010000_34020000
chr13_34021225_34021776;chr13_34024870_34025262	PDS5B	chr13_33165000_34025000	0.000906874	chr13_33160000_33170000	chr13_34020000_34030000
chr13_34049618_34050225;chr13_34047564_34048603	PDS5B	chr13_33155000_34045000	0.000767082	chr13_33150000_33160000	chr13_34040000_34050000
chr13_34049618_34050225;chr13_34047564_34048603	PDS5B	chr13_33165000_34045000	0.000834139	chr13_33160000_33170000	chr13_34040000_34050000
chr13_34083395_34084281	PDS5B	chr13_33155000_34085000	1.15269e-05	chr13_33150000_33160000	chr13_34080000_34090000
chr13_34317136_34321153	PDS5B	chr13_33155000_34315000	0.00356706	chr13_33150000_33160000	chr13_34310000_34320000
chr13_34317136_34321153	PDS5B	chr13_33165000_34315000	1.71073e-06	chr13_33160000_33170000	chr13_34310000_34320000
chr13_34317136_34321153;chr13_34323235_34324367;chr13_34321898_34322992;chr13_34325371_34326476	PDS5B	chr13_33155000_34325000	0.0476045	chr13_33150000_33160000	chr13_34320000_34330000
chr13_34317136_34321153;chr13_34323235_34324367;chr13_34321898_34322992;chr13_34325371_34326476	PDS5B	chr13_33165000_34325000	2.76791e-05	chr13_33160000_33170000	chr13_34320000_34330000
chr13_34335333_34336220;chr13_34336422_34336944	PDS5B	chr13_33165000_34335000	0.034513	chr13_33160000_33170000	chr13_34330000_34340000
chr13_46708729_46711777	ZC3H13	chr13_46625000_46705000	0.0444273	chr13_46620000_46630000	chr13_46700000_46710000
chr13_46716281_46718549;chr13_46715148_46715681;chr13_46708729_46711777	ZC3H13	chr13_46625000_46715000	0.0177486	chr13_46620000_46630000	chr13_46710000_46720000
chr13_47334726_47335828;chr13_47332740_47334566	COX17P1	chr13_47065000_47335000	9.11423e-08	chr13_47060000_47070000	chr13_47330000_47340000
chr13_50430927_50432719;chr13_50433447_50434378	EBPL	chr13_50265000_50435000	0.00315287	chr13_50260000_50270000	chr13_50430000_50440000
chr13_51094114_51095961	TRIM13	chr13_50565000_51095000	0	chr13_50560000_50570000	chr13_51090000_51100000
chr13_51094114_51095961	TRIM13	chr13_50575000_51095000	0.0468744	chr13_50570000_50580000	chr13_51090000_51100000
chr13_51218585_51219199	SPRYD7	chr13_50505000_51215000	6.23245e-05	chr13_50500000_50510000	chr13_51210000_51220000
chr13_51607726_51610440	SPRYD7	chr13_50515000_51615000	0.0186544	chr13_50510000_50520000	chr13_51610000_51620000
chr13_52371470_52372484	RP11-24B19.3	chr13_51935000_52375000	2.17788e-05	chr13_51930000_51940000	chr13_52370000_52380000
chr13_78003580_78004123	MYCBP2	chr13_77905000_78005000	0.0114616	chr13_77900000_77910000	chr13_78000000_78010000
chr13_78052273_78052710	FBXL3	chr13_77605000_78055000	3.29269e-05	chr13_77600000_77610000	chr13_78050000_78060000
chr13_78052273_78052710	MYCBP2	chr13_77895000_78055000	0.0231348	chr13_77890000_77900000	chr13_78050000_78060000
chr13_78052273_78052710	MYCBP2	chr13_77905000_78055000	1.02584e-11	chr13_77900000_77910000	chr13_78050000_78060000
chr13_78132452_78133094	CLN5	chr13_77565000_78135000	0.00975913	chr13_77560000_77570000	chr13_78130000_78140000
chr13_78132452_78133094	FBXL3	chr13_77595000_78135000	0.000395229	chr13_77590000_77600000	chr13_78130000_78140000
chr13_78132452_78133094	FBXL3	chr13_77605000_78135000	8.79206e-05	chr13_77600000_77610000	chr13_78130000_78140000
chr13_78132452_78133094	MYCBP2	chr13_77905000_78135000	0.0403788	chr13_77900000_77910000	chr13_78130000_78140000
chr13_78308668_78309172	FBXL3	chr13_77605000_78305000	0.0234864	chr13_77600000_77610000	chr13_78300000_78310000
chr13_96032449_96033705	ABCC4	chr13_95955000_96035000	2.46333e-08	chr13_95950000_95960000	chr13_96030000_96040000
chr13_100881745_100883748	ZIC2	chr13_100635000_100885000	1.71759e-08	chr13_100630000_100640000	chr13_100880000_100890000
chr13_101196414_101198138;chr13_101199226_101200555	ZIC5	chr13_100625000_101195000	0.000476205	chr13_100620000_100630000	chr13_101190000_101200000
chr13_101196414_101198138;chr13_101199226_101200555	ZIC2	chr13_100635000_101195000	0.00136711	chr13_100630000_100640000	chr13_101190000_101200000
chr13_103483006_103483429	TPP2	chr13_103245000_103485000	0.00590276	chr13_103240000_103250000	chr13_103480000_103490000
chr13_107534485_107535072	ARGLU1	chr13_107225000_107535000	0.0306056	chr13_107220000_107230000	chr13_107530000_107540000
chr13_107569813_107570731	ARGLU1	chr13_107215000_107565000	7.17047e-12	chr13_107210000_107220000	chr13_107560000_107570000
chr13_107569813_107570731	ARGLU1	chr13_107215000_107575000	1.18307e-05	chr13_107210000_107220000	chr13_107570000_107580000
chr13_107569813_107570731	ARGLU1	chr13_107225000_107575000	0.000945351	chr13_107220000_107230000	chr13_107570000_107580000
chr13_114047271_114048800	LAMP1	chr13_113945000_114045000	0.0012061	chr13_113940000_113950000	chr13_114040000_114050000
chr13_114047271_114048800	LAMP1	chr13_113955000_114045000	0.00142138	chr13_113950000_113960000	chr13_114040000_114050000
chr14_21082058_21082509	CCNB1IP1	chr14_20795000_21085000	5.04494e-10	chr14_20790000_20800000	chr14_21080000_21090000
chr14_21082058_21082509	PARP2;RPPH1	chr14_20815000_21085000	0.000685051	chr14_20810000_20820000	chr14_21080000_21090000
chr14_32604452_32605046	DTD2	chr14_31925000_32605000	0.000816196	chr14_31920000_31930000	chr14_32600000_32610000
chr14_32699735_32701053	ARHGAP5;ARHGAP5-AS1	chr14_32545000_32705000	0.0041433	chr14_32540000_32550000	chr14_32700000_32710000
chr14_32726141_32726715;chr14_32724318_32724759	DTD2	chr14_31925000_32725000	5.32666e-05	chr14_31920000_31930000	chr14_32720000_32730000
chr14_32726141_32726715;chr14_32724318_32724759	ARHGAP5;ARHGAP5-AS1	chr14_32545000_32725000	0	chr14_32540000_32550000	chr14_32720000_32730000
chr14_32921040_32921836	ARHGAP5;ARHGAP5-AS1	chr14_32545000_32925000	0.00477772	chr14_32540000_32550000	chr14_32920000_32930000
chr14_32921040_32921836	RP11-134E15.2	chr14_32735000_32925000	9.6083e-10	chr14_32730000_32740000	chr14_32920000_32930000
chr14_32921040_32921836	RP11-134E15.2	chr14_32745000_32925000	0.000105821	chr14_32740000_32750000	chr14_32920000_32930000
chr14_32977973_32979528;chr14_32979925_32980303	DTD2	chr14_31925000_32975000	0.000296259	chr14_31920000_31930000	chr14_32970000_32980000
chr14_32977973_32979528;chr14_32979925_32980303	ARHGAP5;ARHGAP5-AS1	chr14_32545000_32975000	0.0019652	chr14_32540000_32550000	chr14_32970000_32980000
chr14_32977973_32979528;chr14_32979925_32980303	RP11-134E15.2	chr14_32735000_32975000	0.00862966	chr14_32730000_32740000	chr14_32970000_32980000
chr14_32977973_32979528;chr14_32979925_32980303	RP11-134E15.2	chr14_32745000_32975000	0.0494889	chr14_32740000_32750000	chr14_32970000_32980000
chr14_32979925_32980303;chr14_32983860_32984674	ARHGAP5;ARHGAP5-AS1	chr14_32545000_32985000	4.55458e-05	chr14_32540000_32550000	chr14_32980000_32990000
chr14_32979925_32980303;chr14_32983860_32984674	RP11-134E15.2	chr14_32745000_32985000	0.0309636	chr14_32740000_32750000	chr14_32980000_32990000
chr14_35683622_35684254	PPP2R3C	chr14_35595000_35685000	0.00781793	chr14_35590000_35600000	chr14_35680000_35690000
chr14_35848657_35850772;chr14_35853585_35855638;chr14_35859742_35861217	PPP2R3C	chr14_35595000_35855000	0.00200319	chr14_35590000_35600000	chr14_35850000_35860000
chr14_35859742_35861217;chr14_35862536_35863085;chr14_35865863_35869793	FAM177A1	chr14_35515000_35865000	0.0470598	chr14_35510000_35520000	chr14_35860000_35870000
chr14_35859742_35861217;chr14_35862536_35863085;chr14_35865863_35869793	PPP2R3C	chr14_35595000_35865000	0.000247644	chr14_35590000_35600000	chr14_35860000_35870000
chr14_37339499_37340589	PAX9	chr14_37125000_37345000	0.00252868	chr14_37120000_37130000	chr14_37340000_37350000
chr14_50316672_50317204	DNAAF2	chr14_50105000_50315000	0.0119756	chr14_50100000_50110000	chr14_50310000_50320000
chr14_50438778_50440273	ARF6	chr14_50365000_50435000	0.0125389	chr14_50360000_50370000	chr14_50430000_50440000
chr14_50466550_50468921;chr14_50465782_50466368	ARF6	chr14_50365000_50465000	0.00336098	chr14_50360000_50370000	chr14_50460000_50470000
chr14_50692693_50693184;chr14_50691263_50692136	NEMF;RN7SL2	chr14_50325000_50695000	9.66047e-06	chr14_50320000_50330000	chr14_50690000_50700000
chr14_50692693_50693184;chr14_50691263_50692136	RN7SL2	chr14_50335000_50695000	0.00398132	chr14_50330000_50340000	chr14_50690000_50700000
chr14_50692693_50693184;chr14_50691263_50692136	VCPKMT	chr14_50585000_50695000	0.00212696	chr14_50580000_50590000	chr14_50690000_50700000
chr14_51229041_51230850	ATP5S	chr14_50785000_51235000	0.00233257	chr14_50780000_50790000	chr14_51230000_51240000
chr14_51229041_51230850	RP11-248J18.2	chr14_51125000_51235000	0.0111202	chr14_51120000_51130000	chr14_51230000_51240000
chr14_51229041_51230850	RP11-248J18.2;SAV1	chr14_51135000_51235000	0.0064294	chr14_51130000_51140000	chr14_51230000_51240000
chr14_53427452_53428982	GNPNAT1	chr14_53255000_53425000	0.00432342	chr14_53250000_53260000	chr14_53420000_53430000
chr14_54810525_54811574;chr14_54809632_54810373	GNPNAT1	chr14_53255000_54815000	0.0360488	chr14_53250000_53260000	chr14_54810000_54820000
chr14_61025084_61026001;chr14_61028151_61029342;chr14_61026341_61027139	DHRS7	chr14_60635000_61025000	0.0301072	chr14_60630000_60640000	chr14_61020000_61030000
chr14_61025084_61026001;chr14_61028151_61029342;chr14_61026341_61027139	PPM1A	chr14_60715000_61025000	0.0176205	chr14_60710000_60720000	chr14_61020000_61030000
chr14_61736496_61737002	SIX4	chr14_61185000_61735000	0.0117301	chr14_61180000_61190000	chr14_61730000_61740000
chr14_64145311_64147218;chr14_64148745_64150056;chr14_64147968_64148378;chr14_64142906_64145206	HIF1A	chr14_62165000_64145000	0.0453712	chr14_62160000_62170000	chr14_64140000_64150000
chr14_68165608_68166184	PIGH	chr14_68065000_68165000	0.00434894	chr14_68060000_68070000	chr14_68160000_68170000
chr14_69545421_69546366	RP11-723P16.3	chr14_69325000_69545000	9.23699e-07	chr14_69320000_69330000	chr14_69540000_69550000
chr14_69545421_69546366	RP11-723P16.3	chr14_69335000_69545000	1.01383e-06	chr14_69330000_69340000	chr14_69540000_69550000
chr14_69545421_69546366	ACTN1	chr14_69445000_69545000	0.0211136	chr14_69440000_69450000	chr14_69540000_69550000
chr14_69923735_69924733;chr14_69924907_69925531	SLC39A9;ERH	chr14_69865000_69925000	0.0016198	chr14_69860000_69870000	chr14_69920000_69930000
chr14_75720388_75722188;chr14_75722385_75722968	NEK9	chr14_75595000_75725000	0.000257964	chr14_75590000_75600000	chr14_75720000_75730000
chr14_75730047_75731663	TMED10	chr14_75645000_75735000	0.00845387	chr14_75640000_75650000	chr14_75730000_75740000
chr14_75749402_75751389	NEK9	chr14_75595000_75745000	0	chr14_75590000_75600000	chr14_75740000_75750000
chr14_75749402_75751389	TMED10	chr14_75645000_75745000	2.17701e-08	chr14_75640000_75650000	chr14_75740000_75750000
chr14_75749402_75751389	NEK9	chr14_75595000_75755000	0	chr14_75590000_75600000	chr14_75750000_75760000
chr14_75749402_75751389	TMED10	chr14_75645000_75755000	0.000244763	chr14_75640000_75650000	chr14_75750000_75760000
chr14_75927878_75930534	NEK9	chr14_75595000_75925000	0.0408784	chr14_75590000_75600000	chr14_75920000_75930000
chr14_76002264_76003706;chr14_76001334_76001939	NEK9	chr14_75595000_76005000	0.0195477	chr14_75590000_75600000	chr14_76000000_76010000
chr14_76032134_76033890	NEK9	chr14_75595000_76035000	0.00500242	chr14_75590000_75600000	chr14_76030000_76040000
chr14_81976160_81976762;chr14_81974618_81975169	GTF2A1	chr14_81685000_81975000	0.000303044	chr14_81680000_81690000	chr14_81970000_81980000
chr14_90377580_90378349	FOXN3-AS1	chr14_89885000_90375000	1.88113e-05	chr14_89880000_89890000	chr14_90370000_90380000
chr14_91104114_91104660	CALM1	chr14_90865000_91105000	0.00271168	chr14_90860000_90870000	chr14_91100000_91110000
chr14_91180182_91186094	CALM1	chr14_90865000_91185000	0	chr14_90860000_90870000	chr14_91180000_91190000
chr14_91192618_91193220	CALM1	chr14_90865000_91195000	0	chr14_90860000_90870000	chr14_91190000_91200000
chr14_91205065_91207927	CALM1	chr14_90865000_91205000	2.45063e-05	chr14_90860000_90870000	chr14_91200000_91210000
chr14_91224819_91225656;chr14_91224204_91224575	CALM1	chr14_90865000_91225000	2.14251e-11	chr14_90860000_90870000	chr14_91220000_91230000
chr14_96528423_96530179	GLRX5;SCARNA13;SNHG10	chr14_96005000_96525000	0.000191814	chr14_96000000_96010000	chr14_96520000_96530000
chr14_102444208_102444912	PPP2R5C	chr14_102235000_102445000	8.90524e-07	chr14_102230000_102240000	chr14_102440000_102450000
chr14_102779969_102781103	DYNC1H1	chr14_102425000_102775000	0.0140948	chr14_102420000_102430000	chr14_102770000_102780000
chr14_102779969_102781103	DYNC1H1	chr14_102425000_102785000	0.00605887	chr14_102420000_102430000	chr14_102780000_102790000
chr14_102779969_102781103	HSP90AA1	chr14_102605000_102785000	3.08092e-05	chr14_102600000_102610000	chr14_102780000_102790000
chr14_103745473_103746112	TNFAIP2	chr14_103585000_103745000	0.0017399	chr14_103580000_103590000	chr14_103740000_103750000
chr14_103745473_103746112	TNFAIP2	chr14_103595000_103745000	1.50074e-07	chr14_103590000_103600000	chr14_103740000_103750000
chr14_104199782_104200919	BAG5	chr14_104035000_104195000	0.00234633	chr14_104030000_104040000	chr14_104190000_104200000
chr14_104375921_104377684	RP11-73M18.9;ZFYVE21;XRCC3	chr14_104185000_104375000	2.41132e-08	chr14_104180000_104190000	chr14_104370000_104380000
chr1_1002209_1005480	ISG15	chr1_945000_1005000	0.00651966	chr1_940000_950000	chr1_1000000_1010000
chr1_1439354_1442556	RP4-758J18.2;CCNL2	chr1_1335000_1435000	0.0113306	chr1_1330000_1340000	chr1_1430000_1440000
chr1_1439354_1442556	RP5-890O3.9;GLTPD1;CPSF3L	chr1_1255000_1445000	0.0147445	chr1_1250000_1260000	chr1_1440000_1450000
chr1_1439354_1442556	AURKAIP1	chr1_1305000_1445000	0.00272673	chr1_1300000_1310000	chr1_1440000_1450000
chr1_1439354_1442556	AURKAIP1	chr1_1315000_1445000	0.00545927	chr1_1310000_1320000	chr1_1440000_1450000
chr1_1439354_1442556	RP4-758J18.2;CCNL2	chr1_1335000_1445000	0	chr1_1330000_1340000	chr1_1440000_1450000
chr1_1439354_1442556	RP4-758J18.13;MRPL20	chr1_1345000_1445000	1.85736e-06	chr1_1340000_1350000	chr1_1440000_1450000
chr1_1788737_1791550;chr1_1791704_1792701	NADK	chr1_1715000_1795000	0.0144272	chr1_1710000_1720000	chr1_1790000_1800000
chr1_1825089_1826985	NADK	chr1_1705000_1825000	0.00302952	chr1_1700000_1710000	chr1_1820000_1830000
chr1_1825089_1826985	NADK	chr1_1715000_1825000	2.21927e-08	chr1_1710000_1720000	chr1_1820000_1830000
chr1_1838107_1841910	NADK	chr1_1715000_1835000	0.000169619	chr1_1710000_1720000	chr1_1830000_1840000
chr1_1838107_1841910	NADK	chr1_1705000_1845000	0.00201256	chr1_1700000_1710000	chr1_1840000_1850000
chr1_2472423_2474191	PEX10	chr1_2345000_2475000	3.35328e-05	chr1_2340000_2350000	chr1_2470000_2480000
chr1_2509258_2510326;chr1_2515453_2515854	PEX10	chr1_2345000_2515000	1.55711e-07	chr1_2340000_2350000	chr1_2510000_2520000
chr1_7258492_7259709	DNAJC11	chr1_6765000_7255000	0.00092241	chr1_6760000_6770000	chr1_7250000_7260000
chr1_8304449_8305802;chr1_8303677_8304302;chr1_8307403_8307958	ERRFI1	chr1_8085000_8305000	0.027165	chr1_8080000_8090000	chr1_8300000_8310000
chr1_8316680_8321278	ERRFI1	chr1_8085000_8315000	2.85399e-12	chr1_8080000_8090000	chr1_8310000_8320000
chr1_8316680_8321278	ERRFI1	chr1_8085000_8325000	3.3005e-06	chr1_8080000_8090000	chr1_8320000_8330000
chr1_8403018_8404329	ERRFI1	chr1_8085000_8405000	0.00947107	chr1_8080000_8090000	chr1_8400000_8410000
chr1_9555149_9555906	H6PD	chr1_9295000_9555000	0.000862166	chr1_9290000_9300000	chr1_9550000_9560000
chr1_10177645_10178192	LZIC	chr1_10005000_10175000	9.09721e-07	chr1_10000000_10010000	chr1_10170000_10180000
chr1_11314944_11318150	ERRFI1	chr1_8085000_11315000	9.89718e-05	chr1_8080000_8090000	chr1_11310000_11320000
chr1_11402001_11403390	PARK7	chr1_8015000_11405000	0.0364857	chr1_8010000_8020000	chr1_11400000_11410000
chr1_11402001_11403390	ERRFI1	chr1_8085000_11405000	0.0358554	chr1_8080000_8090000	chr1_11400000_11410000
chr1_12109278_12110516	DFFA	chr1_10535000_12105000	2.20412e-11	chr1_10530000_10540000	chr1_12100000_12110000
chr1_12109278_12110516	DFFA	chr1_10535000_12115000	0.00413032	chr1_10530000_10540000	chr1_12110000_12120000
chr1_12203364_12204557	RP13-15M17.1	chr1_9635000_12205000	0.0340038	chr1_9630000_9640000	chr1_12200000_12210000
chr1_12221396_12222796	SLC25A33	chr1_9605000_12225000	0.0122303	chr1_9600000_9610000	chr1_12220000_12230000
chr1_12292949_12293522	TMEM201	chr1_9645000_12295000	0.0049771	chr1_9640000_9650000	chr1_12290000_12300000
chr1_14824322_14826944	TARDBP	chr1_11075000_14825000	2.22904e-06	chr1_11070000_11080000	chr1_14820000_14830000
chr1_17033421_17035006	RP4-798A10.7	chr1_16835000_17035000	0.0124323	chr1_16830000_16840000	chr1_17030000_17040000
chr1_17033421_17035006	RP4-798A10.7	chr1_16845000_17035000	0.0453382	chr1_16840000_16850000	chr1_17030000_17040000
chr1_17209097_17209735	RP4-798A10.7	chr1_16835000_17205000	5.71403e-05	chr1_16830000_16840000	chr1_17200000_17210000
chr1_17210073_17210588	RP4-798A10.7	chr1_16835000_17215000	0.0492994	chr1_16830000_16840000	chr1_17210000_17220000
chr1_17210073_17210588	RP4-798A10.7	chr1_16845000_17215000	1.60982e-07	chr1_16840000_16850000	chr1_17210000_17220000
chr1_17210073_17210588	NBPF1	chr1_16945000_17215000	0	chr1_16940000_16950000	chr1_17210000_17220000
chr1_17239494_17241624	NECAP2	chr1_16765000_17235000	0.0127323	chr1_16760000_16770000	chr1_17230000_17240000
chr1_17239494_17241624	RP4-798A10.7	chr1_16835000_17235000	3.15874e-06	chr1_16830000_16840000	chr1_17230000_17240000
chr1_17239494_17241624	RP4-798A10.7	chr1_16845000_17235000	0.000236788	chr1_16840000_16850000	chr1_17230000_17240000
chr1_17239494_17241624	NBPF1	chr1_16945000_17235000	4.28617e-08	chr1_16940000_16950000	chr1_17230000_17240000
chr1_17239494_17241624	RP4-798A10.7	chr1_16835000_17245000	0.00539366	chr1_16830000_16840000	chr1_17240000_17250000
chr1_17239494_17241624	RP4-798A10.7	chr1_16845000_17245000	0.000476069	chr1_16840000_16850000	chr1_17240000_17250000
chr1_17239494_17241624	NBPF1	chr1_16945000_17245000	1.86346e-07	chr1_16940000_16950000	chr1_17240000_17250000
chr1_17559224_17560699	SDHB	chr1_17385000_17565000	1.89598e-09	chr1_17380000_17390000	chr1_17560000_17570000
chr1_19391553_19395590	ALDH4A1	chr1_19235000_19395000	0.000702324	chr1_19230000_19240000	chr1_19390000_19400000
chr1_19414096_19414706;chr1_19412989_19413943	ALDH4A1	chr1_19225000_19415000	5.81124e-06	chr1_19220000_19230000	chr1_19410000_19420000
chr1_19414096_19414706;chr1_19412989_19413943	ALDH4A1	chr1_19235000_19415000	4.53158e-08	chr1_19230000_19240000	chr1_19410000_19420000
chr1_19934510_19935181;chr1_19932709_19933380;chr1_19938725_19940531	AKR7A2	chr1_19635000_19935000	0.0310086	chr1_19630000_19640000	chr1_19930000_19940000
chr1_19934510_19935181;chr1_19932709_19933380;chr1_19938725_19940531	CAPZB	chr1_19815000_19935000	0.0157749	chr1_19810000_19820000	chr1_19930000_19940000
chr1_22738537_22742323	LINC00339	chr1_22355000_22745000	0.00390933	chr1_22350000_22360000	chr1_22740000_22750000
chr1_23800758_23802853	HNRNPR	chr1_23665000_23805000	0.00748608	chr1_23660000_23670000	chr1_23800000_23810000
chr1_24246201_24247748	GALE	chr1_24125000_24245000	0.0200651	chr1_24120000_24130000	chr1_24240000_24250000
chr1_26122760_26123503	LDLRAP1	chr1_25865000_26125000	0.000780916	chr1_25860000_25870000	chr1_26120000_26130000
chr1_26716611_26717736	ZNF593	chr1_26495000_26715000	0.00172667	chr1_26490000_26500000	chr1_26710000_26720000
chr1_28692075_28692605	SESN2	chr1_28585000_28695000	0.0273957	chr1_28580000_28590000	chr1_28690000_28700000
chr1_29072979_29074862	RNU11;TAF12	chr1_28975000_29075000	0.0170063	chr1_28970000_28980000	chr1_29070000_29080000
chr1_32774284_32776594	EIF3I	chr1_32685000_32775000	8.83646e-07	chr1_32680000_32690000	chr1_32770000_32780000
chr1_32780981_32782551;chr1_32785344_32789288	IQCC	chr1_32675000_32785000	0.0497787	chr1_32670000_32680000	chr1_32780000_32790000
chr1_32780981_32782551;chr1_32785344_32789288	EIF3I	chr1_32685000_32785000	2.14773e-08	chr1_32680000_32690000	chr1_32780000_32790000
chr1_33171923_33172848	BSDC1	chr1_32865000_33175000	0.0232733	chr1_32860000_32870000	chr1_33170000_33180000
chr1_33520851_33521483	TMEM54	chr1_33365000_33525000	6.56641e-05	chr1_33360000_33370000	chr1_33520000_33530000
chr1_35821490_35821916	SFPQ	chr1_35665000_35825000	3.1967e-06	chr1_35660000_35670000	chr1_35820000_35830000
chr1_35904857_35906315	SFPQ	chr1_35665000_35905000	0.00557243	chr1_35660000_35670000	chr1_35900000_35910000
chr1_36004635_36005193	SFPQ	chr1_35665000_36005000	0.0378913	chr1_35660000_35670000	chr1_36000000_36010000
chr1_36721856_36724638;chr1_36724993_36726413;chr1_36720692_36721562;chr1_36729475_36730213	MAP7D1	chr1_36625000_36725000	0.00242226	chr1_36620000_36630000	chr1_36720000_36730000
chr1_36729475_36730213;chr1_36731292_36737767	MAP7D1	chr1_36625000_36735000	0.000238501	chr1_36620000_36630000	chr1_36730000_36740000
chr1_36745426_36745829;chr1_36748130_36748552	TRAPPC3;MAP7D1	chr1_36615000_36745000	8.81658e-05	chr1_36610000_36620000	chr1_36740000_36750000
chr1_36745426_36745829;chr1_36748130_36748552	MAP7D1	chr1_36625000_36745000	2.85399e-12	chr1_36620000_36630000	chr1_36740000_36750000
chr1_36745426_36745829;chr1_36748130_36748552	THRAP3	chr1_36685000_36745000	0.0104762	chr1_36680000_36690000	chr1_36740000_36750000
chr1_36762909_36763816;chr1_36761564_36762297;chr1_36764357_36766063	TRAPPC3;MAP7D1	chr1_36615000_36765000	1.75464e-06	chr1_36610000_36620000	chr1_36760000_36770000
chr1_36762909_36763816;chr1_36761564_36762297;chr1_36764357_36766063	MAP7D1	chr1_36625000_36765000	0	chr1_36620000_36630000	chr1_36760000_36770000
chr1_36762909_36763816;chr1_36761564_36762297;chr1_36764357_36766063	THRAP3	chr1_36695000_36765000	0.0321859	chr1_36690000_36700000	chr1_36760000_36770000
chr1_36838955_36841515	TRAPPC3;MAP7D1	chr1_36615000_36835000	1.72228e-07	chr1_36610000_36620000	chr1_36830000_36840000
chr1_36838955_36841515	TRAPPC3;MAP7D1	chr1_36615000_36845000	2.92279e-07	chr1_36610000_36620000	chr1_36840000_36850000
chr1_36838955_36841515	MAP7D1	chr1_36625000_36845000	0.00549493	chr1_36620000_36630000	chr1_36840000_36850000
chr1_38029002_38030331	ZC3H12A	chr1_37935000_38025000	0.0067823	chr1_37930000_37940000	chr1_38020000_38030000
chr1_38029002_38030331	ZC3H12A	chr1_37945000_38025000	0.000759642	chr1_37940000_37950000	chr1_38020000_38030000
chr1_39452526_39453113	RRAGC	chr1_39325000_39455000	2.39312e-06	chr1_39320000_39330000	chr1_39450000_39460000
chr1_39530118_39531272	RRAGC	chr1_39325000_39535000	0.0449605	chr1_39320000_39330000	chr1_39530000_39540000
chr1_40494559_40496247;chr1_40496479_40497187;chr1_40489435_40490322;chr1_40490716_40492104	RP3-342P20.2	chr1_40435000_40495000	5.22318e-06	chr1_40430000_40440000	chr1_40490000_40500000
chr1_40502151_40502849;chr1_40501017_40502022	TRIT1	chr1_40345000_40505000	0.0390364	chr1_40340000_40350000	chr1_40500000_40510000
chr1_40747925_40750381	RLF	chr1_40625000_40755000	0.00958816	chr1_40620000_40630000	chr1_40750000_40760000
chr1_40848511_40851535	RLF	chr1_40625000_40845000	5.89153e-06	chr1_40620000_40630000	chr1_40840000_40850000
chr1_41432725_41434285	CITED4	chr1_41325000_41435000	0.00357329	chr1_41320000_41330000	chr1_41430000_41440000
chr1_45731604_45732239	UROD;HECTD3	chr1_45475000_45735000	4.10983e-07	chr1_45470000_45480000	chr1_45730000_45740000
chr1_45779433_45779929	PLK3	chr1_45265000_45775000	0.000153782	chr1_45260000_45270000	chr1_45770000_45780000
chr1_45779433_45779929	MRPS17P1;RP5-882O7.4	chr1_45455000_45775000	0.0225015	chr1_45450000_45460000	chr1_45770000_45780000
chr1_45779433_45779929	UROD;HECTD3	chr1_45475000_45775000	4.85388e-11	chr1_45470000_45480000	chr1_45770000_45780000
chr1_45780506_45780961	UROD;HECTD3	chr1_45475000_45785000	4.56878e-05	chr1_45470000_45480000	chr1_45780000_45790000
chr1_45813097_45816223	UROD;HECTD3	chr1_45475000_45815000	3.63541e-05	chr1_45470000_45480000	chr1_45810000_45820000
chr1_47733006_47733557	PDZK1IP1	chr1_47655000_47735000	1.65525e-06	chr1_47650000_47660000	chr1_47730000_47740000
chr1_52834022_52834777	BTF3L4;TXNDC12	chr1_52525000_52835000	2.90667e-05	chr1_52520000_52530000	chr1_52830000_52840000
chr1_53128097_53129476	PRPF38A;ORC1	chr1_52865000_53125000	0.000881348	chr1_52860000_52870000	chr1_53120000_53130000
chr1_53128097_53129476	PRPF38A;ORC1	chr1_52875000_53125000	0.00806975	chr1_52870000_52880000	chr1_53120000_53130000
chr1_53640235_53643705	SELRC1	chr1_53165000_53645000	9.13789e-09	chr1_53160000_53170000	chr1_53640000_53650000
chr1_53640235_53643705	ZYG11B	chr1_53195000_53645000	0.00278353	chr1_53190000_53200000	chr1_53640000_53650000
chr1_53640235_53643705	RP4-631H13.6	chr1_53385000_53645000	0	chr1_53380000_53390000	chr1_53640000_53650000
chr1_53640235_53643705	ECHDC2	chr1_53395000_53645000	0	chr1_53390000_53400000	chr1_53640000_53650000
chr1_53640235_53643705	RP11-334A14.2	chr1_53455000_53645000	0.00149171	chr1_53450000_53460000	chr1_53640000_53650000
chr1_54422495_54423335;chr1_54421111_54421993	YIPF1	chr1_54355000_54425000	5.95816e-09	chr1_54350000_54360000	chr1_54420000_54430000
chr1_54848261_54852328	CYB5RL	chr1_54665000_54855000	0.0308589	chr1_54660000_54670000	chr1_54850000_54860000
chr1_54953163_54955453	TMEM59	chr1_54525000_54955000	1.35271e-05	chr1_54520000_54530000	chr1_54950000_54960000
chr1_54953163_54955453	AL161915.1	chr1_54565000_54955000	0.00750674	chr1_54560000_54570000	chr1_54950000_54960000
chr1_54953163_54955453	AL161915.1	chr1_54575000_54955000	9.53887e-06	chr1_54570000_54580000	chr1_54950000_54960000
chr1_54953163_54955453	MRPL37	chr1_54645000_54955000	0.00033183	chr1_54640000_54650000	chr1_54950000_54960000
chr1_54953163_54955453	MRPL37	chr1_54655000_54955000	5.02853e-08	chr1_54650000_54660000	chr1_54950000_54960000
chr1_54953163_54955453	CYB5RL	chr1_54665000_54955000	1.27537e-11	chr1_54660000_54670000	chr1_54950000_54960000
chr1_55298374_55300074;chr1_55300663_55303689	TMEM59	chr1_54515000_55305000	0.00240946	chr1_54510000_54520000	chr1_55300000_55310000
chr1_57096868_57097523;chr1_57093318_57093750;chr1_57099879_57100312;chr1_57097690_57098912	USP24;GYG1P3	chr1_55685000_57095000	0.000361727	chr1_55680000_55690000	chr1_57090000_57100000
chr1_57096868_57097523;chr1_57093318_57093750;chr1_57099879_57100312;chr1_57097690_57098912	GYG1P3	chr1_55695000_57095000	1.19731e-05	chr1_55690000_55700000	chr1_57090000_57100000
chr1_59517393_59518879	JUN	chr1_59255000_59515000	0.0272077	chr1_59250000_59260000	chr1_59510000_59520000
chr1_59535537_59537749;chr1_59537951_59538801	JUN	chr1_59245000_59535000	6.39056e-05	chr1_59240000_59250000	chr1_59530000_59540000
chr1_59689902_59690402	JUN	chr1_59245000_59685000	5.97469e-08	chr1_59240000_59250000	chr1_59680000_59690000
chr1_59689902_59690402	JUN	chr1_59255000_59685000	7.38254e-05	chr1_59250000_59260000	chr1_59680000_59690000
chr1_59689902_59690402;chr1_59690552_59691420	JUN	chr1_59245000_59695000	0.000142067	chr1_59240000_59250000	chr1_59690000_59700000
chr1_59689902_59690402;chr1_59690552_59691420	JUN	chr1_59255000_59695000	0.0167509	chr1_59250000_59260000	chr1_59690000_59700000
chr1_59887839_59890171	JUN	chr1_59255000_59885000	0.00821558	chr1_59250000_59260000	chr1_59880000_59890000
chr1_59918099_59918772;chr1_59919049_59919535	JUN	chr1_59245000_59915000	0.010133	chr1_59240000_59250000	chr1_59910000_59920000
chr1_60209777_60210256	MYSM1	chr1_59165000_60205000	0.00171728	chr1_59160000_59170000	chr1_60200000_60210000
chr1_60209777_60210256	JUN	chr1_59245000_60205000	0	chr1_59240000_59250000	chr1_60200000_60210000
chr1_60209777_60210256	TACSTD2	chr1_59045000_60215000	0.0332206	chr1_59040000_59050000	chr1_60210000_60220000
chr1_60209777_60210256	MYSM1	chr1_59165000_60215000	2.64462e-11	chr1_59160000_59170000	chr1_60210000_60220000
chr1_60209777_60210256	JUN	chr1_59245000_60215000	0	chr1_59240000_59250000	chr1_60210000_60220000
chr1_60209777_60210256	JUN	chr1_59255000_60215000	0.000239497	chr1_59250000_59260000	chr1_60210000_60220000
chr1_60322267_60323174	MYSM1	chr1_59165000_60325000	0.0281414	chr1_59160000_59170000	chr1_60320000_60330000
chr1_63214950_63215612;chr1_63211765_63212230	USP1	chr1_62905000_63215000	0.00104875	chr1_62900000_62910000	chr1_63210000_63220000
chr1_63226388_63227263	USP1	chr1_62895000_63225000	0.0142166	chr1_62890000_62900000	chr1_63220000_63230000
chr1_68225630_68226638	GADD45A	chr1_68155000_68225000	9.42623e-07	chr1_68150000_68160000	chr1_68220000_68230000
chr1_85237524_85241578	GNG5	chr1_84975000_85235000	0.0355885	chr1_84970000_84980000	chr1_85230000_85240000
chr1_86155766_86156813	CYR61	chr1_86045000_86155000	0.0269547	chr1_86040000_86050000	chr1_86150000_86160000
chr1_91625504_91627301;chr1_91627603_91628372	ZNF644	chr1_91485000_91625000	0.0159988	chr1_91480000_91490000	chr1_91620000_91630000
chr1_92355196_92355727	CDC7	chr1_91965000_92355000	0.00839809	chr1_91960000_91970000	chr1_92350000_92360000
chr1_92424114_92424632;chr1_92424915_92425338	CDC7	chr1_91965000_92425000	7.00682e-05	chr1_91960000_91970000	chr1_92420000_92430000
chr1_94017696_94019274	FNBP1L	chr1_93915000_94015000	5.21115e-08	chr1_93910000_93920000	chr1_94010000_94020000
chr1_94020299_94020860	FNBP1L	chr1_93915000_94025000	1.2491e-05	chr1_93910000_93920000	chr1_94020000_94030000
chr1_94044179_94046055;chr1_94046332_94046808	FNBP1L	chr1_93915000_94045000	3.88747e-06	chr1_93910000_93920000	chr1_94040000_94050000
chr1_94082153_94083871;chr1_94086966_94088732	FNBP1L	chr1_93915000_94085000	0	chr1_93910000_93920000	chr1_94080000_94090000
chr1_94104420_94105115;chr1_94103342_94104050	FNBP1L	chr1_93915000_94105000	0.000244875	chr1_93910000_93920000	chr1_94100000_94110000
chr1_100430307_100431251	AGL	chr1_100315000_100435000	0.047491	chr1_100310000_100320000	chr1_100430000_100440000
chr1_100505935_100506407	AGL	chr1_100315000_100505000	1.67365e-05	chr1_100310000_100320000	chr1_100500000_100510000
chr1_100505935_100506407	SLC35A3	chr1_100435000_100505000	0.00835056	chr1_100430000_100440000	chr1_100500000_100510000
chr1_100917639_100918276;chr1_100919048_100919614;chr1_100914850_100915289	TRMT13;SASS6	chr1_100595000_100915000	0.0476953	chr1_100590000_100600000	chr1_100910000_100920000
chr1_100917639_100918276;chr1_100919048_100919614;chr1_100914850_100915289	DBT	chr1_100715000_100915000	1.04431e-08	chr1_100710000_100720000	chr1_100910000_100920000
chr1_100917639_100918276;chr1_100919048_100919614;chr1_100914850_100915289	RTCA	chr1_100735000_100915000	0.000661232	chr1_100730000_100740000	chr1_100910000_100920000
chr1_100928096_100930153	HIAT1	chr1_100505000_100925000	0.0300064	chr1_100500000_100510000	chr1_100920000_100930000
chr1_100928096_100930153	TRMT13;SASS6	chr1_100595000_100925000	5.06274e-11	chr1_100590000_100600000	chr1_100920000_100930000
chr1_100928096_100930153	DBT	chr1_100715000_100925000	0.0241669	chr1_100710000_100720000	chr1_100920000_100930000
chr1_101325800_101326409	TRMT13;SASS6	chr1_100595000_101325000	0.00391509	chr1_100590000_100600000	chr1_101320000_101330000
chr1_101338791_101339253;chr1_101339516_101339925	HIAT1	chr1_100505000_101335000	0.000514331	chr1_100500000_100510000	chr1_101330000_101340000
chr1_101338791_101339253;chr1_101339516_101339925	RTCA	chr1_100725000_101335000	4.53606e-05	chr1_100720000_100730000	chr1_101330000_101340000
chr1_101338791_101339253;chr1_101339516_101339925	RTCA	chr1_100735000_101335000	2.30167e-06	chr1_100730000_100740000	chr1_101330000_101340000
chr1_108280349_108281100;chr1_108281874_108283127;chr1_108283804_108284296	RP11-270C12.3	chr1_108045000_108285000	0.00899127	chr1_108040000_108050000	chr1_108280000_108290000
chr1_110522941_110523750	GNAI3	chr1_110085000_110525000	0	chr1_110080000_110090000	chr1_110520000_110530000
chr1_110522941_110523750	GNAI3	chr1_110095000_110525000	5.44136e-08	chr1_110090000_110100000	chr1_110520000_110530000
chr1_110522941_110523750	RP5-1160K1.3	chr1_110135000_110525000	0.0117099	chr1_110130000_110140000	chr1_110520000_110530000
chr1_110522941_110523750	AMPD2	chr1_110165000_110525000	8.66927e-06	chr1_110160000_110170000	chr1_110520000_110530000
chr1_110522941_110523750	GSTM3	chr1_110285000_110525000	0.0111709	chr1_110280000_110290000	chr1_110520000_110530000
chr1_110539916_110540554	GNAI3	chr1_110085000_110535000	1.96569e-05	chr1_110080000_110090000	chr1_110530000_110540000
chr1_110539916_110540554	GNAI3	chr1_110095000_110535000	0	chr1_110090000_110100000	chr1_110530000_110540000
chr1_110539916_110540554	GSTM3	chr1_110285000_110535000	0.000150611	chr1_110280000_110290000	chr1_110530000_110540000
chr1_110539916_110540554	GNAI3	chr1_110095000_110545000	0.00848576	chr1_110090000_110100000	chr1_110540000_110550000
chr1_110539916_110540554	AMPD2	chr1_110165000_110545000	0.0219271	chr1_110160000_110170000	chr1_110540000_110550000
chr1_110539916_110540554	GSTM3	chr1_110285000_110545000	0.000537963	chr1_110280000_110290000	chr1_110540000_110550000
chr1_113593218_113594642;chr1_113592086_113592974;chr1_113595904_113596679;chr1_113599074_113599498;chr1_113599667_113600580	RHOC	chr1_113255000_113595000	4.68735e-10	chr1_113250000_113260000	chr1_113590000_113600000
chr1_113593218_113594642;chr1_113592086_113592974;chr1_113595904_113596679;chr1_113599074_113599498;chr1_113599667_113600580	SLC16A1	chr1_113495000_113595000	0.0336697	chr1_113490000_113500000	chr1_113590000_113600000
chr1_113599667_113600580	RHOC	chr1_113255000_113605000	0.000944375	chr1_113250000_113260000	chr1_113600000_113610000
chr1_116257088_116257773	VANGL1	chr1_116185000_116255000	2.83248e-05	chr1_116180000_116190000	chr1_116250000_116260000
chr1_117025958_117028368	AL136376.1	chr1_116925000_117025000	9.9667e-07	chr1_116920000_116930000	chr1_117020000_117030000
chr1_117594091_117595032	PTGFRN	chr1_117455000_117595000	0.000946939	chr1_117450000_117460000	chr1_117590000_117600000
chr1_117810909_117812362	TRIM45	chr1_117665000_117815000	4.18465e-06	chr1_117660000_117670000	chr1_117810000_117820000
chr1_145544378_145545259	TXNIP	chr1_145435000_145545000	1.79495e-06	chr1_145430000_145440000	chr1_145540000_145550000
chr1_146707430_146709649	PDIA3P;PRKAB2	chr1_146645000_146705000	0.000764485	chr1_146640000_146650000	chr1_146700000_146710000
chr1_146710349_146711239	PDIA3P;PRKAB2	chr1_146645000_146715000	0	chr1_146640000_146650000	chr1_146710000_146720000
chr1_146710349_146711239	PDIA3P	chr1_146655000_146715000	0.000218576	chr1_146650000_146660000	chr1_146710000_146720000
chr1_147999757_148001006	RP11-640M9.2	chr1_144595000_148005000	1.44218e-10	chr1_144590000_144600000	chr1_148000000_148010000
chr1_147999757_148001006	NBPF10	chr1_145285000_148005000	0.000376598	chr1_145280000_145290000	chr1_148000000_148010000
chr1_150155679_150156293	BOLA1;HIST2H2AC;HIST2H2BE	chr1_149855000_150155000	0.000456352	chr1_149850000_149860000	chr1_150150000_150160000
chr1_150155679_150156293	BOLA1;HIST2H2AC;HIST2H2BE	chr1_149865000_150155000	0.0368788	chr1_149860000_149870000	chr1_150150000_150160000
chr1_150155679_150156293	SF3B4	chr1_149895000_150155000	3.38142e-05	chr1_149890000_149900000	chr1_150150000_150160000
chr1_150155679_150156293	SF3B4	chr1_149905000_150155000	0.013899	chr1_149900000_149910000	chr1_150150000_150160000
chr1_150177752_150178535;chr1_150178681_150179664;chr1_150179801_150180541	BOLA1;HIST2H2AC;HIST2H2BE	chr1_149865000_150175000	9.59677e-05	chr1_149860000_149870000	chr1_150170000_150180000
chr1_151568270_151570213	POGZ	chr1_151425000_151565000	0.0417686	chr1_151420000_151430000	chr1_151560000_151570000
chr1_151703954_151707755	POGZ	chr1_151425000_151705000	5.38674e-06	chr1_151420000_151430000	chr1_151700000_151710000
chr1_151703954_151707755	POGZ	chr1_151435000_151705000	0.000173975	chr1_151430000_151440000	chr1_151700000_151710000
chr1_151710725_151713915	POGZ	chr1_151425000_151715000	0.000486632	chr1_151420000_151430000	chr1_151710000_151720000
chr1_151710725_151713915	POGZ	chr1_151435000_151715000	0.0158004	chr1_151430000_151440000	chr1_151710000_151720000
chr1_151710725_151713915	TUFT1	chr1_151515000_151715000	2.0359e-07	chr1_151510000_151520000	chr1_151710000_151720000
chr1_152164817_152165976;chr1_152166103_152166729	S100A11	chr1_152015000_152165000	4.37132e-05	chr1_152010000_152020000	chr1_152160000_152170000
chr1_152164817_152165976;chr1_152166103_152166729	S100A11	chr1_152025000_152165000	0	chr1_152020000_152030000	chr1_152160000_152170000
chr1_154114052_154115745;chr1_154112454_154113855	RPS27;RAB13	chr1_153965000_154115000	5.16632e-06	chr1_153960000_153970000	chr1_154110000_154120000
chr1_154158611_154159059	RPS27;RAB13	chr1_153965000_154155000	0.000331783	chr1_153960000_153970000	chr1_154150000_154160000
chr1_154395039_154395620;chr1_154385432_154394419	ATP8B2	chr1_154305000_154395000	0.0257084	chr1_154300000_154310000	chr1_154390000_154400000
chr1_154849541_154850498	UBE2Q1	chr1_154525000_154845000	0.00145829	chr1_154520000_154530000	chr1_154840000_154850000
chr1_154849541_154850498	UBE2Q1	chr1_154535000_154845000	1.24163e-06	chr1_154530000_154540000	chr1_154840000_154850000
chr1_154858005_154858514;chr1_154849541_154850498	UBE2Q1	chr1_154535000_154855000	0	chr1_154530000_154540000	chr1_154850000_154860000
chr1_155617802_155618494	FAM189B	chr1_155225000_155615000	6.40187e-06	chr1_155220000_155230000	chr1_155610000_155620000
chr1_155617802_155618494	SCAMP3	chr1_155235000_155615000	0.00793822	chr1_155230000_155240000	chr1_155610000_155620000
chr1_155617802_155618494	CLK2	chr1_155245000_155615000	0.000525139	chr1_155240000_155250000	chr1_155610000_155620000
chr1_155617802_155618494	FDPS	chr1_155275000_155615000	0.0143579	chr1_155270000_155280000	chr1_155610000_155620000
chr1_155617802_155618494	FDPS;RUSC1	chr1_155285000_155615000	0.0154642	chr1_155280000_155290000	chr1_155610000_155620000
chr1_155620347_155621977	SCAMP3	chr1_155235000_155625000	0.0162843	chr1_155230000_155240000	chr1_155620000_155630000
chr1_155620347_155621977	CLK2	chr1_155245000_155625000	2.56874e-06	chr1_155240000_155250000	chr1_155620000_155630000
chr1_160129902_160130413	IGSF8	chr1_160075000_160135000	0.0197029	chr1_160070000_160080000	chr1_160130000_160140000
chr1_161358889_161360605	B4GALT3	chr1_161145000_161355000	2.64592e-09	chr1_161140000_161150000	chr1_161350000_161360000
chr1_161358889_161360605	NDUFS2	chr1_161165000_161355000	1.41182e-10	chr1_161160000_161170000	chr1_161350000_161360000
chr1_161358889_161360605	TOMM40L	chr1_161195000_161355000	0	chr1_161190000_161200000	chr1_161350000_161360000
chr1_161358889_161360605	B4GALT3	chr1_161145000_161365000	0.0392458	chr1_161140000_161150000	chr1_161360000_161370000
chr1_161358889_161360605	NDUFS2	chr1_161165000_161365000	0.0242946	chr1_161160000_161170000	chr1_161360000_161370000
chr1_161358889_161360605	TOMM40L	chr1_161195000_161365000	1.4379e-05	chr1_161190000_161200000	chr1_161360000_161370000
chr1_161990654_161991407	DUSP12	chr1_161725000_161995000	0.00223461	chr1_161720000_161730000	chr1_161990000_162000000
chr1_165857356_165858132	ALDH9A1	chr1_165675000_165855000	0.0423317	chr1_165670000_165680000	chr1_165850000_165860000
chr1_167012955_167014275	TADA1	chr1_166845000_167015000	1.47904e-05	chr1_166840000_166850000	chr1_167010000_167020000
chr1_167028155_167028534	TADA1	chr1_166845000_167025000	2.2502e-08	chr1_166840000_166850000	chr1_167020000_167030000
chr1_167764460_167766636	MPZL1	chr1_167695000_167765000	0.002589	chr1_167690000_167700000	chr1_167760000_167770000
chr1_167771855_167773881	MPZL1	chr1_167685000_167775000	0.000489472	chr1_167680000_167690000	chr1_167770000_167780000
chr1_167869613_167870161;chr1_167878808_167880338	MPZL1	chr1_167685000_167875000	0.00228796	chr1_167680000_167690000	chr1_167870000_167880000
chr1_167878808_167880338;chr1_167886413_167886938	MPZL1	chr1_167685000_167885000	7.29483e-10	chr1_167680000_167690000	chr1_167880000_167890000
chr1_167898046_167898852;chr1_167896926_167897884;chr1_167899919_167900718;chr1_167894727_167896214;chr1_167890512_167890933	MPZL1	chr1_167685000_167895000	0	chr1_167680000_167690000	chr1_167890000_167900000
chr1_167898046_167898852;chr1_167896926_167897884;chr1_167899919_167900718;chr1_167894727_167896214;chr1_167890512_167890933	MPZL1	chr1_167695000_167895000	1.45871e-07	chr1_167690000_167700000	chr1_167890000_167900000
chr1_167899919_167900718;chr1_167901544_167902954	MPZL1	chr1_167685000_167905000	3.92939e-07	chr1_167680000_167690000	chr1_167900000_167910000
chr1_167899919_167900718;chr1_167901544_167902954	MPZL1	chr1_167695000_167905000	0	chr1_167690000_167700000	chr1_167900000_167910000
chr1_173816844_173817420	PRDX6	chr1_173445000_173815000	0.0474418	chr1_173440000_173450000	chr1_173810000_173820000
chr1_176781925_176782350	MRPS14	chr1_174995000_176785000	0.044234	chr1_174990000_175000000	chr1_176780000_176790000
chr1_180083998_180085647;chr1_180086224_180087042	TOR1AIP1;TOR1AIP2	chr1_179845000_180085000	0.0114913	chr1_179840000_179850000	chr1_180080000_180090000
chr1_180095108_180098399;chr1_180098502_180099393	TOR1AIP1	chr1_179855000_180095000	0.00161392	chr1_179850000_179860000	chr1_180090000_180100000
chr1_180142659_180143857	IFRG15	chr1_179835000_180145000	1.39057e-09	chr1_179830000_179840000	chr1_180140000_180150000
chr1_180142659_180143857	TOR1AIP1;TOR1AIP2	chr1_179845000_180145000	0	chr1_179840000_179850000	chr1_180140000_180150000
chr1_180142659_180143857	TOR1AIP1	chr1_179855000_180145000	0	chr1_179850000_179860000	chr1_180140000_180150000
chr1_183056775_183057391;chr1_183059432_183060142	LAMC1	chr1_182995000_183055000	0.0441361	chr1_182990000_183000000	chr1_183050000_183060000
chr1_183059432_183060142	LAMC1	chr1_182995000_183065000	0.0185247	chr1_182990000_183000000	chr1_183060000_183070000
chr1_183594521_183595139	SMG7	chr1_183435000_183595000	0.0127525	chr1_183430000_183440000	chr1_183590000_183600000
chr1_184830219_184831768	TSEN15	chr1_184025000_184835000	0.016889	chr1_184020000_184030000	chr1_184830000_184840000
chr1_186967673_186968348	C1orf27;TPR	chr1_186345000_186965000	0.00104702	chr1_186340000_186350000	chr1_186960000_186970000
chr1_186967673_186968348	OCLM	chr1_186365000_186965000	1.82744e-06	chr1_186360000_186370000	chr1_186960000_186970000
chr1_186967673_186968348	OCLM	chr1_186375000_186965000	0.000663889	chr1_186370000_186380000	chr1_186960000_186970000
chr1_201663987_201666871	RP11-134G8.6	chr1_201495000_201665000	0.000519174	chr1_201490000_201500000	chr1_201660000_201670000
chr1_202054111_202057156	ELF3	chr1_201975000_202055000	1.15695e-09	chr1_201970000_201980000	chr1_202050000_202060000
chr1_202076020_202077917	RP11-465N4.5	chr1_201965000_202075000	1.91324e-08	chr1_201960000_201970000	chr1_202070000_202080000
chr1_202076020_202077917	ELF3	chr1_201975000_202075000	7.07743e-09	chr1_201970000_201980000	chr1_202070000_202080000
chr1_202539707_202540973	UBE2T	chr1_202315000_202545000	0.0276026	chr1_202310000_202320000	chr1_202540000_202550000
chr1_202829309_202831409;chr1_202839666_202841297	PCAT6;KDM5B	chr1_202775000_202835000	0.0402429	chr1_202770000_202780000	chr1_202830000_202840000
chr1_204052231_204060046	SNRPE	chr1_203835000_204055000	0	chr1_203830000_203840000	chr1_204050000_204060000
chr1_204052231_204060046	SNRPE	chr1_203835000_204065000	0.037642	chr1_203830000_203840000	chr1_204060000_204070000
chr1_204130746_204131468	SNRPE	chr1_203825000_204135000	0.000162909	chr1_203820000_203830000	chr1_204130000_204140000
chr1_204130746_204131468	SNRPE	chr1_203835000_204135000	0	chr1_203830000_203840000	chr1_204130000_204140000
chr1_204331957_204333242	SNRPE	chr1_203835000_204335000	0.0157075	chr1_203830000_203840000	chr1_204330000_204340000
chr1_205445867_205448477	SNRPGP10	chr1_205315000_205445000	0.000108997	chr1_205310000_205320000	chr1_205440000_205450000
chr1_205445867_205448477	SNRPGP10	chr1_205325000_205445000	1.17087e-08	chr1_205320000_205330000	chr1_205440000_205450000
chr1_205464169_205465291;chr1_205466029_205467297	SNRPGP10	chr1_205315000_205465000	0.0121266	chr1_205310000_205320000	chr1_205460000_205470000
chr1_205464169_205465291;chr1_205466029_205467297	SNRPGP10	chr1_205325000_205465000	3.10102e-07	chr1_205320000_205330000	chr1_205460000_205470000
chr1_207200272_207203097	EIF2D	chr1_206785000_207205000	0.0344665	chr1_206780000_206790000	chr1_207200000_207210000
chr1_211647197_211648052;chr1_211642789_211644215;chr1_211645972_211646988	TRAF5	chr1_211495000_211645000	1.68895e-06	chr1_211490000_211500000	chr1_211640000_211650000
chr1_211688446_211689491	TRAF5	chr1_211495000_211685000	0	chr1_211490000_211500000	chr1_211680000_211690000
chr1_211688446_211689491	TRAF5	chr1_211505000_211685000	1.00153e-08	chr1_211500000_211510000	chr1_211680000_211690000
chr1_212177187_212177900	NEK2	chr1_211845000_212175000	0.00855767	chr1_211840000_211850000	chr1_212170000_212180000
chr1_212177187_212177900	NEK2	chr1_211855000_212175000	4.83096e-05	chr1_211850000_211860000	chr1_212170000_212180000
chr1_212464439_212464842	NEK2	chr1_211855000_212465000	0.00118789	chr1_211850000_211860000	chr1_212460000_212470000
chr1_212464439_212464842	DTL	chr1_212215000_212465000	0.0213965	chr1_212210000_212220000	chr1_212460000_212470000
chr1_212464439_212464842	RPL21P28	chr1_212225000_212465000	0	chr1_212220000_212230000	chr1_212460000_212470000
chr1_219542465_219543067	RRP15	chr1_218455000_219545000	0.0016095	chr1_218450000_218460000	chr1_219540000_219550000
chr1_219542465_219543067	RRP15	chr1_218465000_219545000	0.000863667	chr1_218460000_218470000	chr1_219540000_219550000
chr1_219691042_219691777	RRP15	chr1_218455000_219695000	0.00484273	chr1_218450000_218460000	chr1_219690000_219700000
chr1_221317123_221317700;chr1_221315213_221316402;chr1_221319158_221320025	HLX	chr1_221045000_221315000	0.0412323	chr1_221040000_221050000	chr1_221310000_221320000
chr1_221377981_221378740;chr1_221376581_221377439;chr1_221379302_221381267	RNU6ATAC35P	chr1_220995000_221375000	0.00582159	chr1_220990000_221000000	chr1_221370000_221380000
chr1_221377981_221378740;chr1_221376581_221377439;chr1_221379302_221381267	RNU6ATAC35P	chr1_221005000_221375000	1.71955e-06	chr1_221000000_221010000	chr1_221370000_221380000
chr1_221377981_221378740;chr1_221376581_221377439;chr1_221379302_221381267	HLX	chr1_221045000_221375000	0	chr1_221040000_221050000	chr1_221370000_221380000
chr1_221377981_221378740;chr1_221376581_221377439;chr1_221379302_221381267	HLX	chr1_221055000_221375000	0	chr1_221050000_221060000	chr1_221370000_221380000
chr1_221382704_221383565;chr1_221379302_221381267	2018-03-01	chr1_220965000_221385000	3.98763e-05	chr1_220960000_220970000	chr1_221380000_221390000
chr1_221382704_221383565;chr1_221379302_221381267	HLX	chr1_221045000_221385000	0	chr1_221040000_221050000	chr1_221380000_221390000
chr1_221382704_221383565;chr1_221379302_221381267	HLX	chr1_221055000_221385000	0.000245918	chr1_221050000_221060000	chr1_221380000_221390000
chr1_221401087_221403293	HLX	chr1_221055000_221405000	0.039987	chr1_221050000_221060000	chr1_221400000_221410000
chr1_221418201_221419097	HLX	chr1_221045000_221415000	0.0357664	chr1_221040000_221050000	chr1_221410000_221420000
chr1_221421047_221422293	RNU6ATAC35P	chr1_220995000_221425000	0.022872	chr1_220990000_221000000	chr1_221420000_221430000
chr1_221421047_221422293	HLX	chr1_221045000_221425000	0.0181376	chr1_221040000_221050000	chr1_221420000_221430000
chr1_221567578_221568972;chr1_221565911_221566727	HLX	chr1_221045000_221565000	0.0185297	chr1_221040000_221050000	chr1_221560000_221570000
chr1_221567578_221568972;chr1_221565911_221566727	HLX	chr1_221055000_221565000	0.00754833	chr1_221050000_221060000	chr1_221560000_221570000
chr1_221604682_221605412	2018-03-01	chr1_220965000_221605000	0.0119893	chr1_220960000_220970000	chr1_221600000_221610000
chr1_221604682_221605412	RNU6ATAC35P	chr1_221005000_221605000	0.00174357	chr1_221000000_221010000	chr1_221600000_221610000
chr1_221604682_221605412	HLX	chr1_221045000_221605000	0	chr1_221040000_221050000	chr1_221600000_221610000
chr1_221604682_221605412	HLX	chr1_221055000_221605000	1.1593e-10	chr1_221050000_221060000	chr1_221600000_221610000
chr1_223254550_223254969	BROX;AIDA	chr1_222885000_223255000	0.00497736	chr1_222880000_222890000	chr1_223250000_223260000
chr1_224228622_224230119;chr1_224230529_224231018	CAPN2	chr1_223885000_224235000	0.0307251	chr1_223880000_223890000	chr1_224230000_224240000
chr1_224228622_224230119;chr1_224230529_224231018	CAPN2	chr1_223895000_224235000	0.0274996	chr1_223890000_223900000	chr1_224230000_224240000
chr1_224304364_224305063	CAPN2	chr1_223895000_224305000	0.0200023	chr1_223890000_223900000	chr1_224300000_224310000
chr1_224463629_224464545;chr1_224465499_224467152;chr1_224468754_224470191;chr1_224461793_224462351;chr1_224460792_224461280	FBXO28	chr1_224305000_224465000	0.000571274	chr1_224300000_224310000	chr1_224460000_224470000
chr1_224503396_224505149;chr1_224505812_224507367;chr1_224502323_224503082;chr1_224507997_224508945	FBXO28	chr1_224305000_224505000	0.00084405	chr1_224300000_224310000	chr1_224500000_224510000
chr1_224503396_224505149;chr1_224505812_224507367;chr1_224502323_224503082;chr1_224507997_224508945	DEGS1	chr1_224365000_224505000	0.00293969	chr1_224360000_224370000	chr1_224500000_224510000
chr1_224514457_224515182;chr1_224512608_224513889;chr1_224511116_224511653;chr1_224510202_224510788	FBXO28	chr1_224295000_224515000	2.02793e-08	chr1_224290000_224300000	chr1_224510000_224520000
chr1_224514457_224515182;chr1_224512608_224513889;chr1_224511116_224511653;chr1_224510202_224510788	FBXO28	chr1_224305000_224515000	0	chr1_224300000_224310000	chr1_224510000_224520000
chr1_224514457_224515182;chr1_224512608_224513889;chr1_224511116_224511653;chr1_224510202_224510788	DEGS1	chr1_224365000_224515000	2.35919e-09	chr1_224360000_224370000	chr1_224510000_224520000
chr1_224548665_224550390;chr1_224547178_224548022	FBXO28	chr1_224305000_224545000	1.01695e-06	chr1_224300000_224310000	chr1_224540000_224550000
chr1_224642033_224642752;chr1_224643908_224645172;chr1_224642884_224643375;chr1_224640879_224641673	FBXO28	chr1_224295000_224645000	0.030529	chr1_224290000_224300000	chr1_224640000_224650000
chr1_224642033_224642752;chr1_224643908_224645172;chr1_224642884_224643375;chr1_224640879_224641673	FBXO28	chr1_224305000_224645000	1.59338e-06	chr1_224300000_224310000	chr1_224640000_224650000
chr1_225958701_225962833;chr1_225954415_225956256;chr1_225950682_225952633	ENAH	chr1_225845000_225955000	0.000173184	chr1_225840000_225850000	chr1_225950000_225960000
chr1_226020750_226024550	ENAH	chr1_225835000_226025000	0.000988154	chr1_225830000_225840000	chr1_226020000_226030000
chr1_226020750_226024550	SRP9	chr1_225965000_226025000	1.77076e-07	chr1_225960000_225970000	chr1_226020000_226030000
chr1_226163115_226163940;chr1_226168083_226168878	LBR	chr1_225615000_226165000	0.00750555	chr1_225610000_225620000	chr1_226160000_226170000
chr1_226163115_226163940;chr1_226168083_226168878	SRP9	chr1_225965000_226165000	5.42145e-06	chr1_225960000_225970000	chr1_226160000_226170000
chr1_226163115_226163940;chr1_226168083_226168878	TMEM63A	chr1_226065000_226165000	0.0179424	chr1_226060000_226070000	chr1_226160000_226170000
chr1_226741539_226742124	PARP1	chr1_226595000_226745000	0.0480715	chr1_226590000_226600000	chr1_226740000_226750000
chr1_227611464_227612924	ADCK3	chr1_227085000_227615000	0.000816156	chr1_227080000_227090000	chr1_227610000_227620000
chr1_229037606_229040285	RHOU	chr1_228875000_229045000	0.0338557	chr1_228870000_228880000	chr1_229040000_229050000
chr1_229193188_229196874	FTH1P2	chr1_228825000_229195000	6.54562e-07	chr1_228820000_228830000	chr1_229190000_229200000
chr1_229193188_229196874	RHOU	chr1_228865000_229195000	2.15692e-06	chr1_228860000_228870000	chr1_229190000_229200000
chr1_229193188_229196874	RHOU	chr1_228875000_229195000	0	chr1_228870000_228880000	chr1_229190000_229200000
chr1_229306967_229307622	FTH1P2	chr1_228825000_229305000	0.000287521	chr1_228820000_228830000	chr1_229300000_229310000
chr1_229306967_229307622	RHOU	chr1_228865000_229305000	0.0127531	chr1_228860000_228870000	chr1_229300000_229310000
chr1_229306967_229307622	RHOU	chr1_228875000_229305000	0	chr1_228870000_228880000	chr1_229300000_229310000
chr1_229334910_229336107	FTH1P2	chr1_228825000_229335000	4.08886e-11	chr1_228820000_228830000	chr1_229330000_229340000
chr1_229334910_229336107	RHOU	chr1_228865000_229335000	0.000241423	chr1_228860000_228870000	chr1_229330000_229340000
chr1_229334910_229336107	RHOU	chr1_228875000_229335000	7.56709e-05	chr1_228870000_228880000	chr1_229330000_229340000
chr1_229344364_229345452;chr1_229342776_229344006	FTH1P2	chr1_228825000_229345000	0.00011548	chr1_228820000_228830000	chr1_229340000_229350000
chr1_229344364_229345452;chr1_229342776_229344006	RHOU	chr1_228865000_229345000	5.48773e-09	chr1_228860000_228870000	chr1_229340000_229350000
chr1_229344364_229345452;chr1_229342776_229344006	RHOU	chr1_228875000_229345000	6.18677e-07	chr1_228870000_228880000	chr1_229340000_229350000
chr1_229356129_229359756	FTH1P2	chr1_228825000_229355000	0	chr1_228820000_228830000	chr1_229350000_229360000
chr1_229356129_229359756	RHOU	chr1_228865000_229355000	0	chr1_228860000_228870000	chr1_229350000_229360000
chr1_229356129_229359756	RHOU	chr1_228875000_229355000	0	chr1_228870000_228880000	chr1_229350000_229360000
chr1_229366957_229367988	FTH1P2	chr1_228825000_229365000	0	chr1_228820000_228830000	chr1_229360000_229370000
chr1_229366957_229367988	RHOU	chr1_228865000_229365000	0	chr1_228860000_228870000	chr1_229360000_229370000
chr1_229366957_229367988	RHOU	chr1_228875000_229365000	0	chr1_228870000_228880000	chr1_229360000_229370000
chr1_229374589_229375291	FTH1P2	chr1_228825000_229375000	0	chr1_228820000_228830000	chr1_229370000_229380000
chr1_229374589_229375291	RHOU	chr1_228865000_229375000	0	chr1_228860000_228870000	chr1_229370000_229380000
chr1_229374589_229375291	RHOU	chr1_228875000_229375000	0	chr1_228870000_228880000	chr1_229370000_229380000
chr1_229410876_229412128	FTH1P2	chr1_228825000_229415000	0.00728029	chr1_228820000_228830000	chr1_229410000_229420000
chr1_229621488_229622061	RHOU	chr1_228875000_229625000	0.00182114	chr1_228870000_228880000	chr1_229620000_229630000
chr1_229621488_229622061	RAB4A	chr1_229405000_229625000	5.85156e-06	chr1_229400000_229410000	chr1_229620000_229630000
chr1_230320840_230322232;chr1_230322549_230323754;chr1_230328881_230329308	URB2;TAF5L	chr1_229765000_230325000	0.00198963	chr1_229760000_229770000	chr1_230320000_230330000
chr1_230339996_230341064;chr1_230341205_230341757	URB2;TAF5L	chr1_229765000_230345000	0.0187232	chr1_229760000_229770000	chr1_230340000_230350000
chr1_230350640_230351402	URB2;TAF5L	chr1_229755000_230355000	0.0137187	chr1_229750000_229760000	chr1_230350000_230360000
chr1_230350640_230351402	URB2;TAF5L	chr1_229765000_230355000	7.5355e-05	chr1_229760000_229770000	chr1_230350000_230360000
chr1_230893366_230895012	COG2	chr1_230775000_230895000	0.0166856	chr1_230770000_230780000	chr1_230890000_230900000
chr1_231347086_231347809	COG2	chr1_230775000_231345000	5.93637e-06	chr1_230770000_230780000	chr1_231340000_231350000
chr1_231347086_231347809	COG2	chr1_230785000_231345000	0.0229335	chr1_230780000_230790000	chr1_231340000_231350000
chr1_231347086_231347809	ARV1	chr1_231115000_231345000	0.0233898	chr1_231110000_231120000	chr1_231340000_231350000
chr1_231738504_231738998	C1orf131	chr1_231375000_231735000	0	chr1_231370000_231380000	chr1_231730000_231740000
chr1_231738504_231738998	SPRTN;EXOC8	chr1_231475000_231735000	1.24292e-09	chr1_231470000_231480000	chr1_231730000_231740000
chr1_231738504_231738998	EGLN1	chr1_231555000_231735000	6.88728e-05	chr1_231550000_231560000	chr1_231730000_231740000
chr1_234851477_234854089	RP4-781K5.2;IRF2BP2	chr1_234745000_234855000	1.46774e-12	chr1_234740000_234750000	chr1_234850000_234860000
chr1_234907351_234907817	RP4-781K5.2;IRF2BP2	chr1_234745000_234905000	0.0480723	chr1_234740000_234750000	chr1_234900000_234910000
chr1_234997937_235000231;chr1_234996394_234997042	RP4-781K5.2;IRF2BP2	chr1_234745000_234995000	0.00567472	chr1_234740000_234750000	chr1_234990000_235000000
chr1_235009719_235013597	RP4-781K5.2;IRF2BP2	chr1_234745000_235015000	1.89337e-05	chr1_234740000_234750000	chr1_235010000_235020000
chr1_235028976_235030301	RP4-781K5.2;IRF2BP2	chr1_234745000_235025000	0.00667245	chr1_234740000_234750000	chr1_235020000_235030000
chr1_235028976_235030301;chr1_235030563_235031328;chr1_235034543_235035718	RP4-781K5.2;IRF2BP2	chr1_234745000_235035000	2.71009e-07	chr1_234740000_234750000	chr1_235030000_235040000
chr1_235052866_235056263;chr1_235051605_235052689	RP4-781K5.2;IRF2BP2	chr1_234745000_235055000	4.43177e-06	chr1_234740000_234750000	chr1_235050000_235060000
chr1_235108275_235112239	TARBP1	chr1_234615000_235105000	0.0134648	chr1_234610000_234620000	chr1_235100000_235110000
chr1_235108275_235112239	RP4-781K5.2;IRF2BP2	chr1_234745000_235105000	0	chr1_234740000_234750000	chr1_235100000_235110000
chr1_235108275_235112239	RP4-781K5.2;IRF2BP2	chr1_234745000_235115000	0	chr1_234740000_234750000	chr1_235110000_235120000
chr1_235122701_235124070	RP4-781K5.2;IRF2BP2	chr1_234745000_235125000	0	chr1_234740000_234750000	chr1_235120000_235130000
chr1_235132575_235135147	RP4-781K5.2;IRF2BP2	chr1_234745000_235135000	0	chr1_234740000_234750000	chr1_235130000_235140000
chr1_235242282_235244794;chr1_235244971_235249071	COA6;RP5-827C21.4	chr1_234505000_235245000	0.0155685	chr1_234500000_234510000	chr1_235240000_235250000
chr1_235242282_235244794;chr1_235244971_235249071	COA6;RP5-827C21.4	chr1_234515000_235245000	1.06999e-06	chr1_234510000_234520000	chr1_235240000_235250000
chr1_235242282_235244794;chr1_235244971_235249071	TARBP1	chr1_234615000_235245000	0	chr1_234610000_234620000	chr1_235240000_235250000
chr1_235242282_235244794;chr1_235244971_235249071	RP4-781K5.2;IRF2BP2	chr1_234745000_235245000	0	chr1_234740000_234750000	chr1_235240000_235250000
chr1_235574441_235575402;chr1_235571802_235572320;chr1_235570202_235571303	TOMM20	chr1_235295000_235575000	0.00221635	chr1_235290000_235300000	chr1_235570000_235580000
chr1_235574441_235575402;chr1_235571802_235572320;chr1_235570202_235571303	RBM34	chr1_235325000_235575000	0.00106562	chr1_235320000_235330000	chr1_235570000_235580000
chr1_235574441_235575402;chr1_235571802_235572320;chr1_235570202_235571303	GGPS1	chr1_235495000_235575000	0	chr1_235490000_235500000	chr1_235570000_235580000
chr1_235981386_235982670;chr1_235989796_235990297	B3GALNT2	chr1_235665000_235985000	1.97969e-06	chr1_235660000_235670000	chr1_235980000_235990000
chr1_235989796_235990297	B3GALNT2	chr1_235665000_235995000	0.000244879	chr1_235660000_235670000	chr1_235990000_236000000
chr1_236112505_236113927;chr1_236111853_236112315;chr1_236119260_236119727;chr1_236110546_236111729	B3GALNT2	chr1_235665000_236115000	0.000184684	chr1_235660000_235670000	chr1_236110000_236120000
chr1_244416046_244418891	ZBTB18	chr1_244215000_244415000	0.000448324	chr1_244210000_244220000	chr1_244410000_244420000
chr1_244435575_244436265	ZBTB18	chr1_244215000_244435000	0	chr1_244210000_244220000	chr1_244430000_244440000
chr1_246862006_246862735	TFB2M	chr1_246725000_246865000	0.00186834	chr1_246720000_246730000	chr1_246860000_246870000
chr1_246862006_246862735	TFB2M	chr1_246735000_246865000	9.6209e-05	chr1_246730000_246740000	chr1_246860000_246870000
chr1_249217788_249218512	HNRNPU-AS1;HNRNPU	chr1_245025000_249215000	0.00270564	chr1_245020000_245030000	chr1_249210000_249220000
chr1_249217788_249218512	ZNF672	chr1_249135000_249215000	0.000128573	chr1_249130000_249140000	chr1_249210000_249220000
chr15_21902184_21902618;chr15_21903619_21905911	IGHV1OR15-6	chr15_20845000_21905000	2.09235e-09	chr15_20840000_20850000	chr15_21900000_21910000
chr15_23791048_23792540	TUBGCP5	chr15_22835000_23795000	0.00014737	chr15_22830000_22840000	chr15_23790000_23800000
chr15_29065888_29066459;chr15_29064273_29065275	NIPA1	chr15_23095000_29065000	0.00280364	chr15_23090000_23100000	chr15_29060000_29070000
chr15_29065888_29066459;chr15_29064273_29065275	NIPA1	chr15_23105000_29065000	0.0396328	chr15_23100000_23110000	chr15_29060000_29070000
chr15_30110504_30111474;chr15_30109755_30110269	HMGN2P5	chr15_30025000_30115000	0.0172287	chr15_30020000_30030000	chr15_30110000_30120000
chr15_30221491_30221945	RP11-680F8.3	chr15_30115000_30225000	0.00851347	chr15_30110000_30120000	chr15_30220000_30230000
chr15_30314902_30315539	RP11-680F8.3	chr15_30115000_30315000	0.000159786	chr15_30110000_30120000	chr15_30310000_30320000
chr15_30330065_30332683	RP11-680F8.3	chr15_30115000_30335000	0.03989	chr15_30110000_30120000	chr15_30330000_30340000
chr15_32949579_32953097;chr15_32947403_32949316	RP11-932O9.10	chr15_30935000_32945000	0.0325653	chr15_30930000_30940000	chr15_32940000_32950000
chr15_34508940_34509908	PGBD4;EMC7	chr15_34395000_34505000	9.36795e-07	chr15_34390000_34400000	chr15_34500000_34510000
chr15_35219720_35220789	GOLGA8B	chr15_34885000_35215000	0.0190017	chr15_34880000_34890000	chr15_35210000_35220000
chr15_40180318_40181735;chr15_40183385_40184121;chr15_40182798_40183242	RP11-37C7.3	chr15_40075000_40185000	0.0171347	chr15_40070000_40080000	chr15_40180000_40190000
chr15_40389807_40391449	SRP14	chr15_40335000_40395000	0.0159954	chr15_40330000_40340000	chr15_40390000_40400000
chr15_40710430_40714594	LINC00984	chr15_40615000_40715000	0	chr15_40610000_40620000	chr15_40710000_40720000
chr15_40710430_40714594	C15orf52	chr15_40635000_40715000	3.66103e-09	chr15_40630000_40640000	chr15_40710000_40720000
chr15_43224272_43225649;chr15_43223364_43224082	CDAN1	chr15_43025000_43225000	5.17337e-12	chr15_43020000_43030000	chr15_43220000_43230000
chr15_43224272_43225649;chr15_43223364_43224082	CDAN1	chr15_43035000_43225000	0	chr15_43030000_43040000	chr15_43220000_43230000
chr15_43248417_43249264	CDAN1	chr15_43035000_43245000	0.0158919	chr15_43030000_43040000	chr15_43240000_43250000
chr15_45678590_45679134	CTD-2651B20.6	chr15_45495000_45675000	0.00937544	chr15_45490000_45500000	chr15_45670000_45680000
chr15_49267805_49268700	AC012379.1;EID1	chr15_49165000_49265000	0.000136142	chr15_49160000_49170000	chr15_49260000_49270000
chr15_49267805_49268700	AC012379.1;EID1	chr15_49175000_49265000	9.22492e-05	chr15_49170000_49180000	chr15_49260000_49270000
chr15_49277821_49278578;chr15_49279020_49279607;chr15_49270784_49271482	AC012379.1;EID1	chr15_49165000_49275000	0.00137284	chr15_49160000_49170000	chr15_49270000_49280000
chr15_49331580_49332074	AC012379.1;EID1	chr15_49165000_49335000	4.75221e-06	chr15_49160000_49170000	chr15_49330000_49340000
chr15_49331580_49332074	AC012379.1;EID1	chr15_49175000_49335000	2.45342e-05	chr15_49170000_49180000	chr15_49330000_49340000
chr15_49385872_49386941;chr15_49387331_49388077;chr15_49388341_49388924;chr15_49385071_49385620	AC012379.1;EID1	chr15_49175000_49385000	0.00505881	chr15_49170000_49180000	chr15_49380000_49390000
chr15_52359577_52360167;chr15_52368553_52371387;chr15_52362332_52365650	LEO1	chr15_52265000_52365000	7.01121e-07	chr15_52260000_52270000	chr15_52360000_52370000
chr15_52368553_52371387	LEO1	chr15_52265000_52375000	3.18431e-06	chr15_52260000_52270000	chr15_52370000_52380000
chr15_59780778_59781546	SLTM	chr15_59225000_59785000	3.67989e-09	chr15_59220000_59230000	chr15_59780000_59790000
chr15_59780778_59781546	CCNB2	chr15_59395000_59785000	0	chr15_59390000_59400000	chr15_59780000_59790000
chr15_60177435_60179734	RPS3AP6	chr15_60065000_60175000	0.00159022	chr15_60060000_60070000	chr15_60170000_60180000
chr15_60494730_60495100	BNIP2	chr15_59985000_60495000	2.73489e-09	chr15_59980000_59990000	chr15_60490000_60500000
chr15_60494730_60495100	RPS3AP6	chr15_60065000_60495000	0.0221327	chr15_60060000_60070000	chr15_60490000_60500000
chr15_60515217_60515919	BNIP2	chr15_59985000_60515000	0.00636665	chr15_59980000_59990000	chr15_60510000_60520000
chr15_66124255_66124782;chr15_66125240_66125758;chr15_66126120_66127120	VWA9	chr15_65905000_66125000	0.00222551	chr15_65900000_65910000	chr15_66120000_66130000
chr15_66146836_66147333;chr15_66147508_66147875	VWA9	chr15_65905000_66145000	5.7031e-06	chr15_65900000_65910000	chr15_66140000_66150000
chr15_66774063_66775857	TIPIN	chr15_66675000_66775000	0.0079312	chr15_66670000_66680000	chr15_66770000_66780000
chr15_68479754_68480300	RP11-502I4.3	chr15_67835000_68485000	0.0203147	chr15_67830000_67840000	chr15_68480000_68490000
chr15_70766252_70768708	TLE3	chr15_70385000_70765000	0	chr15_70380000_70390000	chr15_70760000_70770000
chr15_70766252_70768708	TLE3	chr15_70395000_70765000	8.54024e-10	chr15_70390000_70400000	chr15_70760000_70770000
chr15_73387105_73387656;chr15_73383853_73384282	BBS4	chr15_72975000_73385000	0.00892724	chr15_72970000_72980000	chr15_73380000_73390000
chr15_73387105_73387656;chr15_73383853_73384282	ADPGK	chr15_73075000_73385000	1.06045e-09	chr15_73070000_73080000	chr15_73380000_73390000
chr15_73387105_73387656;chr15_73383853_73384282	ADPGK	chr15_73085000_73385000	0	chr15_73080000_73090000	chr15_73380000_73390000
chr15_78721951_78722849	WDR61	chr15_78595000_78725000	0	chr15_78590000_78600000	chr15_78720000_78730000
chr15_78739787_78741332	WDR61	chr15_78595000_78735000	0.00357248	chr15_78590000_78600000	chr15_78730000_78740000
chr15_83668725_83669404	WHAMM	chr15_83485000_83665000	0.0263216	chr15_83480000_83490000	chr15_83660000_83670000
chr15_85471175_85471633	ZSCAN2	chr15_85145000_85475000	6.23556e-10	chr15_85140000_85150000	chr15_85470000_85480000
chr15_85471175_85471633	NMB;WDR73	chr15_85195000_85475000	4.40322e-07	chr15_85190000_85200000	chr15_85470000_85480000
chr15_85471175_85471633	NMB	chr15_85205000_85475000	1.16846e-05	chr15_85200000_85210000	chr15_85470000_85480000
chr15_89173206_89175980	MRPS11;MRPL46	chr15_89015000_89175000	0.0129195	chr15_89010000_89020000	chr15_89170000_89180000
chr15_89562539_89563960	MFGE8	chr15_89455000_89565000	1.66492e-08	chr15_89450000_89460000	chr15_89560000_89570000
chr15_89707022_89708555	ABHD2	chr15_89625000_89705000	0.021015	chr15_89620000_89630000	chr15_89700000_89710000
chr15_90400866_90403899;chr15_90399211_90400747;chr15_90406312_90406908;chr15_90407518_90410086	MESP1	chr15_90295000_90405000	1.28488e-08	chr15_90290000_90300000	chr15_90400000_90410000
chr15_90407518_90410086	MESP1	chr15_90295000_90415000	0	chr15_90290000_90300000	chr15_90410000_90420000
chr15_90588434_90592324	MESP1	chr15_90295000_90595000	0.0267155	chr15_90290000_90300000	chr15_90590000_90600000
chr15_90588434_90592324	AP3S2	chr15_90435000_90595000	0.000158122	chr15_90430000_90440000	chr15_90590000_90600000
chr15_90603382_90606636	AP3S2	chr15_90435000_90605000	1.34863e-06	chr15_90430000_90440000	chr15_90600000_90610000
chr15_90637417_90640099	AP3S2	chr15_90435000_90635000	0	chr15_90430000_90440000	chr15_90630000_90640000
chr15_91022016_91023418	IQGAP1	chr15_90935000_91025000	0.0163314	chr15_90930000_90940000	chr15_91020000_91030000
chr15_99347508_99350487;chr15_99351841_99353601	PRC1	chr15_91535000_99355000	0.0368082	chr15_91530000_91540000	chr15_99350000_99360000
chr15_99767633_99768476	SYNM	chr15_99645000_99765000	5.36619e-11	chr15_99640000_99650000	chr15_99760000_99770000
chr15_102009476_102010468	SNRPA1	chr15_101835000_102015000	0.0180859	chr15_101830000_101840000	chr15_102010000_102020000
chr16_506376_507644;chr16_507751_508966	TMEM8A	chr16_435000_505000	0.00999492	chr16_430000_440000	chr16_500000_510000
chr16_1769520_1770463	TELO2	chr16_1545000_1775000	0.0173014	chr16_1540000_1550000	chr16_1770000_1780000
chr16_1979155_1980436	FAHD1;HAGH	chr16_1875000_1975000	0.00373668	chr16_1870000_1880000	chr16_1970000_1980000
chr16_1979155_1980436	FAHD1;HAGH	chr16_1875000_1985000	0.000231334	chr16_1870000_1880000	chr16_1980000_1990000
chr16_2174118_2177961	NDUFB10;SNHG9;RPS2	chr16_2015000_2175000	0.0135812	chr16_2010000_2020000	chr16_2170000_2180000
chr16_2174118_2177961	GFER;SYNGR3	chr16_2035000_2175000	1.79686e-05	chr16_2030000_2040000	chr16_2170000_2180000
chr16_2174118_2177961	ZNF598	chr16_2065000_2175000	4.7881e-05	chr16_2060000_2070000	chr16_2170000_2180000
chr16_2174118_2177961	SLC9A3R2	chr16_2075000_2175000	0.000195298	chr16_2070000_2080000	chr16_2170000_2180000
chr16_2174118_2177961	TSC2;NTHL1	chr16_2095000_2175000	0.000223414	chr16_2090000_2100000	chr16_2170000_2180000
chr16_2924154_2925167	KCTD5	chr16_2735000_2925000	0.00980401	chr16_2730000_2740000	chr16_2920000_2930000
chr16_2924154_2925167	SRRM2	chr16_2805000_2925000	0.00124113	chr16_2800000_2810000	chr16_2920000_2930000
chr16_2924154_2925167	TCEB2	chr16_2825000_2925000	0.0130494	chr16_2820000_2830000	chr16_2920000_2930000
chr16_3879948_3880550	TRAP1	chr16_3765000_3875000	0.000573793	chr16_3760000_3770000	chr16_3870000_3880000
chr16_4010113_4012212;chr16_4013220_4013881	RP11-461A8.4	chr16_3705000_4015000	0.0327384	chr16_3700000_3710000	chr16_4010000_4020000
chr16_5073773_5074762;chr16_5074893_5075674	UBN1;GLYR1	chr16_4895000_5075000	0.00202104	chr16_4890000_4900000	chr16_5070000_5080000
chr16_11903454_11905207	LITAF	chr16_11735000_11905000	0.0262553	chr16_11730000_11740000	chr16_11900000_11910000
chr16_14178902_14179467	ERCC4	chr16_14015000_14175000	0.00333229	chr16_14010000_14020000	chr16_14170000_14180000
chr16_14189802_14190554;chr16_14193178_14193941	ERCC4	chr16_14015000_14195000	4.87249e-05	chr16_14010000_14020000	chr16_14190000_14200000
chr16_14274241_14274945;chr16_14275840_14276361	ERCC4	chr16_14015000_14275000	1.14332e-06	chr16_14010000_14020000	chr16_14270000_14280000
chr16_14297031_14297688	ERCC4	chr16_14015000_14295000	1.30576e-10	chr16_14010000_14020000	chr16_14290000_14300000
chr16_14378778_14379794	ERCC4	chr16_14015000_14375000	0	chr16_14010000_14020000	chr16_14370000_14380000
chr16_14606172_14608475	ERCC4	chr16_14015000_14605000	6.8617e-05	chr16_14010000_14020000	chr16_14600000_14610000
chr16_14619964_14620926	ERCC4	chr16_14015000_14615000	4.56552e-07	chr16_14010000_14020000	chr16_14610000_14620000
chr16_14622105_14623740;chr16_14619964_14620926	ERCC4	chr16_14015000_14625000	2.25952e-06	chr16_14010000_14020000	chr16_14620000_14630000
chr16_14642315_14644290;chr16_14644645_14645507	ERCC4	chr16_14015000_14645000	3.05914e-05	chr16_14010000_14020000	chr16_14640000_14650000
chr16_14672731_14673897	ERCC4	chr16_14015000_14675000	0.0314696	chr16_14010000_14020000	chr16_14670000_14680000
chr16_14749313_14753084	ERCC4	chr16_14015000_14745000	0.00928012	chr16_14010000_14020000	chr16_14740000_14750000
chr16_15152342_15153961;chr16_15154512_15156039	PDXDC1	chr16_15075000_15155000	0.00232692	chr16_15070000_15080000	chr16_15150000_15160000
chr16_16090078_16093568;chr16_16093830_16094342	FOPNL	chr16_15985000_16095000	0.00978647	chr16_15980000_15990000	chr16_16090000_16100000
chr16_16113005_16120236	FOPNL	chr16_15985000_16115000	0.0174962	chr16_15980000_15990000	chr16_16110000_16120000
chr16_16113005_16120236	ABCC1	chr16_16045000_16115000	0.00928603	chr16_16040000_16050000	chr16_16110000_16120000
chr16_16113005_16120236;chr16_16126649_16140149;chr16_16120406_16126227	FOPNL	chr16_15985000_16125000	0.00015592	chr16_15980000_15990000	chr16_16120000_16130000
chr16_16126649_16140149	FOPNL	chr16_15985000_16135000	0.000875607	chr16_15980000_15990000	chr16_16130000_16140000
chr16_16126649_16140149	ABCC1	chr16_16045000_16135000	0.0314767	chr16_16040000_16050000	chr16_16130000_16140000
chr16_16220915_16221689	FOPNL	chr16_15985000_16225000	0.00240739	chr16_15980000_15990000	chr16_16220000_16230000
chr16_19395272_19396417;chr16_19396893_19397370	COQ7	chr16_19075000_19395000	0.00304591	chr16_19070000_19080000	chr16_19390000_19400000
chr16_19395272_19396417;chr16_19396893_19397370	ITPRIPL2	chr16_19125000_19395000	4.48063e-07	chr16_19120000_19130000	chr16_19390000_19400000
chr16_20705307_20705819;chr16_20706256_20706737	NTAN1	chr16_15145000_20705000	0.0442626	chr16_15140000_15150000	chr16_20700000_20710000
chr16_22202217_22203465;chr16_22200999_22201961;chr16_22207110_22207719	UQCRC2	chr16_21965000_22205000	0.00569455	chr16_21960000_21970000	chr16_22200000_22210000
chr16_22380354_22380782	SLC7A5P2	chr16_21525000_22385000	0.00401634	chr16_21520000_21530000	chr16_22380000_22390000
chr16_22398838_22399588;chr16_22399913_22400660	LYRM1	chr16_20915000_22395000	0.035146	chr16_20910000_20920000	chr16_22390000_22400000
chr16_22739116_22740225;chr16_22731660_22732359	METTL9	chr16_21605000_22735000	3.52744e-05	chr16_21600000_21610000	chr16_22730000_22740000
chr16_22739116_22740225	METTL9	chr16_21615000_22745000	0.0032447	chr16_21610000_21620000	chr16_22740000_22750000
chr16_23163687_23164294	METTL9	chr16_21615000_23165000	0.0289866	chr16_21610000_21620000	chr16_23160000_23170000
chr16_29622488_29625613	SLC7A5P2	chr16_21525000_29625000	1.24533e-09	chr16_21520000_21530000	chr16_29620000_29630000
chr16_29622488_29625613	SLC7A5P2	chr16_21535000_29625000	0.000489125	chr16_21530000_21540000	chr16_29620000_29630000
chr16_30610498_30611090	DCTPP1	chr16_30435000_30615000	0.000415399	chr16_30430000_30440000	chr16_30610000_30620000
chr16_30610498_30611090	DCTPP1	chr16_30445000_30615000	0	chr16_30440000_30450000	chr16_30610000_30620000
chr16_30610498_30611090	SEPHS2	chr16_30455000_30615000	1.27251e-05	chr16_30450000_30460000	chr16_30610000_30620000
chr16_30644948_30646680	YPEL3	chr16_30105000_30645000	0.00223603	chr16_30100000_30110000	chr16_30640000_30650000
chr16_30644948_30646680	TBC1D10B	chr16_30385000_30645000	0.00744399	chr16_30380000_30390000	chr16_30640000_30650000
chr16_30644948_30646680	DCTPP1	chr16_30435000_30645000	0	chr16_30430000_30440000	chr16_30640000_30650000
chr16_30644948_30646680	DCTPP1	chr16_30445000_30645000	0	chr16_30440000_30450000	chr16_30640000_30650000
chr16_30644948_30646680	SEPHS2	chr16_30455000_30645000	0	chr16_30450000_30460000	chr16_30640000_30650000
chr16_30644948_30646680	ZNF768	chr16_30535000_30645000	0.000166129	chr16_30530000_30540000	chr16_30640000_30650000
chr16_30644948_30646680	AC002310.12;ZNF747;ZNF768	chr16_30545000_30645000	0	chr16_30540000_30550000	chr16_30640000_30650000
chr16_30644948_30646680	ZNF764	chr16_30565000_30645000	0.0110637	chr16_30560000_30570000	chr16_30640000_30650000
chr16_30644948_30646680	ZNF688	chr16_30585000_30645000	0.000742103	chr16_30580000_30590000	chr16_30640000_30650000
chr16_30913150_30914314	PHKG2	chr16_30755000_30915000	3.52744e-05	chr16_30750000_30760000	chr16_30910000_30920000
chr16_30913150_30914314	RNF40;C16orf93	chr16_30775000_30915000	8.63815e-07	chr16_30770000_30780000	chr16_30910000_30920000
chr16_30913150_30914314	ZNF629	chr16_30805000_30915000	8.0091e-05	chr16_30800000_30810000	chr16_30910000_30920000
chr16_31487608_31489966	ZNF646;ZNF668	chr16_31085000_31485000	0.0419557	chr16_31080000_31090000	chr16_31480000_31490000
chr16_46842852_46843395	ORC6;VPS35	chr16_46725000_46845000	4.62824e-06	chr16_46720000_46730000	chr16_46840000_46850000
chr16_46927456_46931377	ORC6;VPS35	chr16_46725000_46935000	0.0304512	chr16_46720000_46730000	chr16_46930000_46940000
chr16_46963412_46964541;chr16_46964770_46965559	RP11-46D6.1;RAB43P1	chr16_46665000_46965000	0.00707101	chr16_46660000_46670000	chr16_46960000_46970000
chr16_48160434_48161576;chr16_48161881_48162573;chr16_48162800_48163592	NETO2	chr16_47175000_48165000	0	chr16_47170000_47180000	chr16_48160000_48170000
chr16_48262158_48262689	GPT2	chr16_46915000_48265000	0.00119894	chr16_46910000_46920000	chr16_48260000_48270000
chr16_48262158_48262689	GPT2	chr16_46925000_48265000	0.0024437	chr16_46920000_46930000	chr16_48260000_48270000
chr16_48262158_48262689	DNAJA2	chr16_47005000_48265000	0.000292137	chr16_47000000_47010000	chr16_48260000_48270000
chr16_48262158_48262689	NETO2	chr16_47175000_48265000	0.0104829	chr16_47170000_47180000	chr16_48260000_48270000
chr16_48283805_48284463	GPT2	chr16_46925000_48285000	0.00300108	chr16_46920000_46930000	chr16_48280000_48290000
chr16_48318871_48319354;chr16_48319852_48320750	NETO2	chr16_47175000_48315000	2.29156e-06	chr16_47170000_47180000	chr16_48310000_48320000
chr16_48663745_48664526	NETO2	chr16_47175000_48665000	0.0283	chr16_47170000_47180000	chr16_48660000_48670000
chr16_48663745_48664526	LONP2	chr16_48275000_48665000	0.000617663	chr16_48270000_48280000	chr16_48660000_48670000
chr16_50739786_50740837	HEATR3	chr16_50095000_50735000	0.0280006	chr16_50090000_50100000	chr16_50730000_50740000
chr16_50739786_50740837	BRD7	chr16_50405000_50745000	0.000324961	chr16_50400000_50410000	chr16_50740000_50750000
chr16_54574445_54575322	IRX3	chr16_54325000_54575000	6.74524e-05	chr16_54320000_54330000	chr16_54570000_54580000
chr16_54678151_54679663	IRX3	chr16_54315000_54675000	1.55241e-06	chr16_54310000_54320000	chr16_54670000_54680000
chr16_54678151_54679663	IRX3	chr16_54325000_54675000	0.000111192	chr16_54320000_54330000	chr16_54670000_54680000
chr16_54682372_54684795;chr16_54681206_54681881	IRX3	chr16_54315000_54685000	1.591e-07	chr16_54310000_54320000	chr16_54680000_54690000
chr16_54682372_54684795;chr16_54681206_54681881	IRX3	chr16_54325000_54685000	2.88933e-08	chr16_54320000_54330000	chr16_54680000_54690000
chr16_54773659_54775101	IRX3	chr16_54315000_54775000	0.0357401	chr16_54310000_54320000	chr16_54770000_54780000
chr16_54773659_54775101	IRX3	chr16_54325000_54775000	1.87572e-06	chr16_54320000_54330000	chr16_54770000_54780000
chr16_56676913_56678209	BBS2	chr16_56555000_56675000	1.83715e-05	chr16_56550000_56560000	chr16_56670000_56680000
chr16_56821810_56822741	MT1X	chr16_56715000_56825000	0.000130572	chr16_56710000_56720000	chr16_56820000_56830000
chr16_57450305_57454303	RSPRY1;FAM192A	chr16_57215000_57455000	0.0424958	chr16_57210000_57220000	chr16_57450000_57460000
chr16_57450305_57454303	RSPRY1;FAM192A	chr16_57225000_57455000	0.0234596	chr16_57220000_57230000	chr16_57450000_57460000
chr16_58026345_58027810	KATNB1	chr16_57775000_58025000	0.0305909	chr16_57770000_57780000	chr16_58020000_58030000
chr16_58789919_58792040	SETD6	chr16_58545000_58785000	0.00535504	chr16_58540000_58550000	chr16_58780000_58790000
chr16_58789919_58792040	SLC38A7	chr16_58715000_58785000	2.84045e-09	chr16_58710000_58720000	chr16_58780000_58790000
chr16_58789919_58792040	SLC38A7	chr16_58715000_58795000	2.18522e-10	chr16_58710000_58720000	chr16_58790000_58800000
chr16_67137687_67139676	CBFB	chr16_67065000_67135000	0.0331648	chr16_67060000_67070000	chr16_67130000_67140000
chr16_67334969_67336398	GPR56	chr16_57645000_67335000	0.0301915	chr16_57640000_57650000	chr16_67330000_67340000
chr16_67369436_67370164;chr16_67370520_67371028	FHOD1	chr16_67285000_67375000	0.0265476	chr16_67280000_67290000	chr16_67370000_67380000
chr16_67369436_67370164;chr16_67370520_67371028	PLEKHG4	chr16_67315000_67375000	4.19077e-06	chr16_67310000_67320000	chr16_67370000_67380000
chr16_67457647_67458715	FHOD1	chr16_67285000_67455000	0.00369833	chr16_67280000_67290000	chr16_67450000_67460000
chr16_67457647_67458715	CTC-277H1.7	chr16_67295000_67455000	2.44915e-11	chr16_67290000_67300000	chr16_67450000_67460000
chr16_67457647_67458715	PLEKHG4	chr16_67305000_67455000	0.00242347	chr16_67300000_67310000	chr16_67450000_67460000
chr16_67457647_67458715	PLEKHG4	chr16_67315000_67455000	0	chr16_67310000_67320000	chr16_67450000_67460000
chr16_67504416_67505433	FHOD1	chr16_67275000_67505000	0.000355211	chr16_67270000_67280000	chr16_67500000_67510000
chr16_67504416_67505433	CTC-277H1.7	chr16_67295000_67505000	2.44559e-08	chr16_67290000_67300000	chr16_67500000_67510000
chr16_67504416_67505433	PLEKHG4	chr16_67305000_67505000	4.21191e-06	chr16_67300000_67310000	chr16_67500000_67510000
chr16_67504416_67505433	PLEKHG4	chr16_67315000_67505000	0.0115857	chr16_67310000_67320000	chr16_67500000_67510000
chr16_67555036_67555785	PLEKHG4	chr16_67315000_67555000	0.0459671	chr16_67310000_67320000	chr16_67550000_67560000
chr16_67955340_67958847	CTCF	chr16_67595000_67955000	0.0367948	chr16_67590000_67600000	chr16_67950000_67960000
chr16_67955340_67958847	PARD6A;ACD;ENKD1	chr16_67695000_67955000	0.00172328	chr16_67690000_67700000	chr16_67950000_67960000
chr16_67955340_67958847	ENKD1	chr16_67705000_67955000	1.27731e-06	chr16_67700000_67710000	chr16_67950000_67960000
chr16_68867962_68868613	ZFP90	chr16_68565000_68865000	0.000126382	chr16_68560000_68570000	chr16_68860000_68870000
chr16_69286796_69287673;chr16_69287939_69288388	SNTB2	chr16_69225000_69285000	0.0142099	chr16_69220000_69230000	chr16_69280000_69290000
chr16_69295696_69297512;chr16_69293010_69294340	SNTB2	chr16_69215000_69295000	5.53179e-12	chr16_69210000_69220000	chr16_69290000_69300000
chr16_69295696_69297512;chr16_69293010_69294340	SNTB2	chr16_69225000_69295000	0.000219996	chr16_69220000_69230000	chr16_69290000_69300000
chr16_69578940_69581509;chr16_69582223_69582736	CYB5B	chr16_69455000_69585000	0.0363622	chr16_69450000_69460000	chr16_69580000_69590000
chr16_69608557_69608996	CYB5B	chr16_69455000_69605000	0.00187141	chr16_69450000_69460000	chr16_69600000_69610000
chr16_69755624_69758104	TERF2	chr16_69445000_69755000	0.0104524	chr16_69440000_69450000	chr16_69750000_69760000
chr16_69755624_69758104	CYB5B	chr16_69455000_69755000	9.93597e-11	chr16_69450000_69460000	chr16_69750000_69760000
chr16_69755624_69758104	CYB5B	chr16_69465000_69755000	0.000490916	chr16_69460000_69470000	chr16_69750000_69760000
chr16_69944207_69944817;chr16_69942671_69943638	CTD-2033A16.2;NOB1	chr16_69795000_69945000	0.00462244	chr16_69790000_69800000	chr16_69940000_69950000
chr16_70770435_70772624	MTSS1L	chr16_70715000_70775000	0.00141946	chr16_70710000_70720000	chr16_70770000_70780000
chr16_73204528_73206758;chr16_73207041_73207481	RP11-346C20.4	chr16_73095000_73205000	2.61019e-08	chr16_73090000_73100000	chr16_73200000_73210000
chr16_75550166_75551436	TMEM170A	chr16_75495000_75555000	1.64781e-06	chr16_75490000_75500000	chr16_75550000_75560000
chr16_75766793_75768002	KARS	chr16_75685000_75765000	0.0212292	chr16_75680000_75690000	chr16_75760000_75770000
chr16_77213108_77213645	KARS	chr16_75685000_77215000	3.66003e-05	chr16_75680000_75690000	chr16_77210000_77220000
chr16_77221707_77222273	ADAT1	chr16_75655000_77225000	0.0274653	chr16_75650000_75660000	chr16_77220000_77230000
chr16_77221707_77222273	KARS	chr16_75685000_77225000	0.0205743	chr16_75680000_75690000	chr16_77220000_77230000
chr16_79917772_79918890;chr16_79919134_79919842	MAF	chr16_79635000_79915000	0.000148939	chr16_79630000_79640000	chr16_79910000_79920000
chr16_79926168_79927281;chr16_79927548_79928525;chr16_79920932_79923146	MAF	chr16_79635000_79925000	0.00067863	chr16_79630000_79640000	chr16_79920000_79930000
chr16_80332869_80334538	MAF	chr16_79635000_80335000	0.00316571	chr16_79630000_79640000	chr16_80330000_80340000
chr16_81234410_81236287	ATMIN	chr16_81075000_81235000	0.00912333	chr16_81070000_81080000	chr16_81230000_81240000
chr16_81382786_81383327	RP11-303E16.2;ATMIN	chr16_81065000_81385000	5.65759e-06	chr16_81060000_81070000	chr16_81380000_81390000
chr16_81382786_81383327	ATMIN	chr16_81075000_81385000	2.97481e-05	chr16_81070000_81080000	chr16_81380000_81390000
chr16_81382786_81383327	GCSH	chr16_81135000_81385000	0.0499015	chr16_81130000_81140000	chr16_81380000_81390000
chr16_81763597_81764449	CMC2	chr16_81055000_81765000	0.000221754	chr16_81050000_81060000	chr16_81760000_81770000
chr16_81763597_81764449	RP11-303E16.2;ATMIN	chr16_81065000_81765000	1.17837e-06	chr16_81060000_81070000	chr16_81760000_81770000
chr16_81763597_81764449	ATMIN	chr16_81075000_81765000	5.30249e-07	chr16_81070000_81080000	chr16_81760000_81770000
chr16_81763597_81764449	GCSH	chr16_81125000_81765000	0.000100758	chr16_81120000_81130000	chr16_81760000_81770000
chr16_82265780_82266381	MPHOSPH6	chr16_82205000_82265000	0.00226835	chr16_82200000_82210000	chr16_82260000_82270000
chr16_83960284_83961118	GLG1	chr16_74645000_83965000	0.0387915	chr16_74640000_74650000	chr16_83960000_83970000
chr16_84424807_84425516	TAF1C	chr16_84225000_84425000	0.0187552	chr16_84220000_84230000	chr16_84420000_84430000
chr16_84482791_84484768	GCSH	chr16_81125000_84485000	0.0115048	chr16_81120000_81130000	chr16_84480000_84490000
chr16_84748922_84750926;chr16_84758786_84760724;chr16_84755087_84755740	KLHL36	chr16_84685000_84755000	4.61275e-06	chr16_84680000_84690000	chr16_84750000_84760000
chr16_84758786_84760724;chr16_84763472_84763993	KLHL36	chr16_84685000_84765000	0.000829618	chr16_84680000_84690000	chr16_84760000_84770000
chr16_84774852_84775599	KLHL36	chr16_84685000_84775000	1.29147e-06	chr16_84680000_84690000	chr16_84770000_84780000
chr16_87412148_87414387	RP11-178L8.7	chr16_87355000_87415000	0.000307578	chr16_87350000_87360000	chr16_87410000_87420000
chr16_88819866_88841819	RP5-1142A6.9	chr16_88785000_88845000	0.0176556	chr16_88780000_88790000	chr16_88840000_88850000
chr16_89219136_89221534	APRT	chr16_88885000_89225000	2.61383e-05	chr16_88880000_88890000	chr16_89220000_89230000
chr16_89219136_89221534	TRAPPC2L	chr16_88925000_89225000	0.000339716	chr16_88920000_88930000	chr16_89220000_89230000
chr16_89257928_89259035	CDT1;APRT	chr16_88875000_89255000	0.000849018	chr16_88870000_88880000	chr16_89250000_89260000
chr16_89306677_89308579	CDT1;APRT	chr16_88875000_89305000	0.0311314	chr16_88870000_88880000	chr16_89300000_89310000
chr17_906938_911352	FAM57A	chr17_635000_905000	2.68097e-06	chr17_630000_640000	chr17_900000_910000
chr17_906938_911352	DBIL5P;GEMIN4	chr17_655000_905000	0.007792	chr17_650000_660000	chr17_900000_910000
chr17_906938_911352	RNMTL1;GLOD4	chr17_685000_905000	0	chr17_680000_690000	chr17_900000_910000
chr17_3915088_3915615	CAMKK1	chr17_3795000_3915000	0.0137973	chr17_3790000_3800000	chr17_3910000_3920000
chr17_3915088_3915615	CAMKK1	chr17_3805000_3915000	0.00621397	chr17_3800000_3810000	chr17_3910000_3920000
chr17_6358235_6358942	MIS12;DERL2	chr17_5395000_6355000	0.000328462	chr17_5390000_5400000	chr17_6350000_6360000
chr17_7045312_7046216	SLC16A13	chr17_6935000_7045000	0.000874096	chr17_6930000_6940000	chr17_7040000_7050000
chr17_7045312_7046216	SLC16A13	chr17_6945000_7045000	9.35232e-11	chr17_6940000_6950000	chr17_7040000_7050000
chr17_7892886_7894073;chr17_7892360_7892741	CYB5D1;TMEM88	chr17_7765000_7895000	0	chr17_7760000_7770000	chr17_7890000_7900000
chr17_7892886_7894073;chr17_7892360_7892741	CHD3;LSMD1	chr17_7785000_7895000	0.00831941	chr17_7780000_7790000	chr17_7890000_7900000
chr17_7892886_7894073;chr17_7892360_7892741	CHD3;LSMD1	chr17_7795000_7895000	1.03175e-05	chr17_7790000_7800000	chr17_7890000_7900000
chr17_7892886_7894073;chr17_7892360_7892741	AC025335.1	chr17_7815000_7895000	0	chr17_7810000_7820000	chr17_7890000_7900000
chr17_7892886_7894073;chr17_7892360_7892741	AC025335.1	chr17_7825000_7895000	0.000300721	chr17_7820000_7830000	chr17_7890000_7900000
chr17_7934157_7935639	CYB5D1;TMEM88	chr17_7765000_7935000	0.000944933	chr17_7760000_7770000	chr17_7930000_7940000
chr17_11889927_11890495;chr17_11889187_11889749	ADPRM;SCO1	chr17_10595000_11885000	0.00671209	chr17_10590000_10600000	chr17_11880000_11890000
chr17_16438625_16440179	C17orf76-AS1;RP11-138I1.3	chr17_16345000_16435000	0.0489688	chr17_16340000_16350000	chr17_16430000_16440000
chr17_17460665_17462021;chr17_17469543_17472088;chr17_17462603_17467288	RASD1	chr17_17395000_17465000	6.51303e-06	chr17_17390000_17400000	chr17_17460000_17470000
chr17_17460665_17462021;chr17_17469543_17472088;chr17_17462603_17467288	RP11-524F11.1;RASD1	chr17_17405000_17465000	0.0412031	chr17_17400000_17410000	chr17_17460000_17470000
chr17_17469543_17472088	RPL13P12	chr17_17285000_17475000	0.0169249	chr17_17280000_17290000	chr17_17470000_17480000
chr17_17469543_17472088	RASD1	chr17_17395000_17475000	0.00738086	chr17_17390000_17400000	chr17_17470000_17480000
chr17_17469543_17472088	RP11-524F11.1;RASD1	chr17_17405000_17475000	0.000940492	chr17_17400000_17410000	chr17_17470000_17480000
chr17_17732701_17734322	RAI1	chr17_17585000_17735000	0.00054146	chr17_17580000_17590000	chr17_17730000_17740000
chr17_17779526_17782550	RAI1	chr17_17585000_17775000	2.08234e-05	chr17_17580000_17590000	chr17_17770000_17780000
chr17_17779526_17782550	RAI1	chr17_17585000_17785000	0.00836913	chr17_17580000_17590000	chr17_17780000_17790000
chr17_17822654_17823494	RAI1	chr17_17585000_17825000	0.00904399	chr17_17580000_17590000	chr17_17820000_17830000
chr17_17885311_17887693;chr17_17882480_17883571	RAI1	chr17_17585000_17885000	0.0113873	chr17_17580000_17590000	chr17_17880000_17890000
chr17_20747312_20747902	ZNF18	chr17_11905000_20745000	0.0441614	chr17_11900000_11910000	chr17_20740000_20750000
chr17_21001840_21003767	USP22	chr17_20945000_21005000	0.0455901	chr17_20940000_20950000	chr17_21000000_21010000
chr17_21355732_21356512	MAP2K3	chr17_21185000_21355000	7.67046e-07	chr17_21180000_21190000	chr17_21350000_21360000
chr17_25976107_25977371	RP11-173M1.5	chr17_25675000_25975000	0.0338975	chr17_25670000_25680000	chr17_25970000_25980000
chr17_25976107_25977371	RP11-173M1.5	chr17_25685000_25975000	0.000295311	chr17_25680000_25690000	chr17_25970000_25980000
chr17_26795981_26798173;chr17_26794637_26795600;chr17_26793428_26794103	CTD-2350C19.1;SLC46A1	chr17_26735000_26795000	0.00702513	chr17_26730000_26740000	chr17_26790000_26800000
chr17_27264465_27266190;chr17_27263675_27264156	TLCD1;AC010761.8	chr17_27055000_27265000	3.15916e-08	chr17_27050000_27060000	chr17_27260000_27270000
chr17_27264465_27266190;chr17_27263675_27264156	TRAF4	chr17_27065000_27265000	1.18841e-05	chr17_27060000_27070000	chr17_27260000_27270000
chr17_27264465_27266190;chr17_27263675_27264156	TRAF4	chr17_27075000_27265000	0	chr17_27070000_27080000	chr17_27260000_27270000
chr17_28112376_28114077	GIT1;ANKRD13B	chr17_27915000_28115000	4.23566e-05	chr17_27910000_27920000	chr17_28110000_28120000
chr17_28666992_28668419	NSRP1	chr17_28445000_28665000	9.15106e-09	chr17_28440000_28450000	chr17_28660000_28670000
chr17_29034489_29038036	CPD	chr17_28705000_29035000	1.82051e-07	chr17_28700000_28710000	chr17_29030000_29040000
chr17_29700832_29701410	TEFM	chr17_29235000_29705000	0.0268238	chr17_29230000_29240000	chr17_29700000_29710000
chr17_29700832_29701410	DPRXP4;RP11-848P1.2	chr17_29305000_29705000	0.000261292	chr17_29300000_29310000	chr17_29700000_29710000
chr17_31239025_31241028;chr17_31237076_31237748	PSMD11	chr17_30775000_31235000	0.00136149	chr17_30770000_30780000	chr17_31230000_31240000
chr17_31239025_31241028	CDK5R1	chr17_30815000_31245000	0.0265542	chr17_30810000_30820000	chr17_31240000_31250000
chr17_34074828_34076518	RP11-1094M14.11	chr17_33895000_34075000	0.033189	chr17_33890000_33900000	chr17_34070000_34080000
chr17_35424665_35426309	MRM1;DHRS11	chr17_34955000_35425000	3.97791e-05	chr17_34950000_34960000	chr17_35420000_35430000
chr17_35424665_35426309	MRM1	chr17_34965000_35425000	1.36879e-09	chr17_34960000_34970000	chr17_35420000_35430000
chr17_35729990_35730695	MRM1;DHRS11	chr17_34955000_35735000	0.0457368	chr17_34950000_34960000	chr17_35730000_35740000
chr17_36177188_36178193	SYNRG	chr17_35975000_36175000	9.39912e-07	chr17_35970000_35980000	chr17_36170000_36180000
chr17_36177188_36178193	DDX52	chr17_36005000_36175000	0	chr17_36000000_36010000	chr17_36170000_36180000
chr17_36395887_36396716;chr17_36394924_36395349	ZNHIT3	chr17_34845000_36395000	0.00926812	chr17_34840000_34850000	chr17_36390000_36400000
chr17_36896874_36900253	C17orf96	chr17_36835000_36895000	5.01279e-05	chr17_36830000_36840000	chr17_36890000_36900000
chr17_36896874_36900253	C17orf96	chr17_36835000_36905000	0.000271485	chr17_36830000_36840000	chr17_36900000_36910000
chr17_37909543_37911609	STARD3	chr17_37795000_37905000	0.000945316	chr17_37790000_37800000	chr17_37900000_37910000
chr17_37909543_37911609	STARD3	chr17_37795000_37915000	0.00149338	chr17_37790000_37800000	chr17_37910000_37920000
chr17_38704707_38706519	TOP2A	chr17_38575000_38705000	0.0102752	chr17_38570000_38580000	chr17_38700000_38710000
chr17_39691274_39697069	TMEM99;KRT10	chr17_38975000_39695000	0.00274275	chr17_38970000_38980000	chr17_39690000_39700000
chr17_39691274_39697069	KRT10	chr17_38985000_39695000	0.0004561	chr17_38980000_38990000	chr17_39690000_39700000
chr17_39705234_39705693	TMEM99;KRT10	chr17_38975000_39705000	0.00352371	chr17_38970000_38980000	chr17_39700000_39710000
chr17_39705234_39705693	KRT10	chr17_38985000_39705000	0.000419659	chr17_38980000_38990000	chr17_39700000_39710000
chr17_40129462_40130717	CTD-2267D19.6	chr17_38465000_40135000	0.045599	chr17_38460000_38470000	chr17_40130000_40140000
chr17_41065709_41066347	BECN1	chr17_40985000_41065000	0.00518535	chr17_40980000_40990000	chr17_41060000_41070000
chr17_41137968_41138461	AOC2	chr17_40995000_41135000	0.000231621	chr17_40990000_41000000	chr17_41130000_41140000
chr17_41141286_41143292	AOC2	chr17_40995000_41145000	0.0103181	chr17_40990000_41000000	chr17_41140000_41150000
chr17_44080063_44082651;chr17_44082821_44083385	DND1P1	chr17_43665000_44085000	0.0356818	chr17_43660000_43670000	chr17_44080000_44090000
chr17_44266914_44267432	DND1P1	chr17_43665000_44265000	0.00140768	chr17_43660000_43670000	chr17_44260000_44270000
chr17_44266914_44267432	CRHR1-IT1	chr17_43695000_44265000	0.00027053	chr17_43690000_43700000	chr17_44260000_44270000
chr17_44336847_44337935	DND1P1	chr17_43665000_44335000	0	chr17_43660000_43670000	chr17_44330000_44340000
chr17_44336847_44337935	RPS26P8;RP11-707O23.5	chr17_43685000_44335000	9.73087e-11	chr17_43680000_43690000	chr17_44330000_44340000
chr17_44336847_44337935	CRHR1-IT1	chr17_43695000_44335000	0.000480856	chr17_43690000_43700000	chr17_44330000_44340000
chr17_45568811_45570746	MRPL45	chr17_36455000_45575000	1.0388e-08	chr17_36450000_36460000	chr17_45570000_45580000
chr17_46793659_46794336;chr17_46794745_46795274	PSMB3	chr17_36915000_46795000	0.0149835	chr17_36910000_36920000	chr17_46790000_46800000
chr17_46854676_46856911;chr17_46857295_46857871	PRAC2;PRAC1	chr17_46795000_46855000	0.00459385	chr17_46790000_46800000	chr17_46850000_46860000
chr17_48343782_48344209	COL1A1	chr17_48275000_48345000	6.45137e-11	chr17_48270000_48280000	chr17_48340000_48350000
chr17_48343782_48344209	COL1A1	chr17_48285000_48345000	3.36662e-10	chr17_48280000_48290000	chr17_48340000_48350000
chr17_48702817_48703699	SPATA20	chr17_48625000_48705000	1.78634e-07	chr17_48620000_48630000	chr17_48700000_48710000
chr17_49011607_49014095;chr17_49014317_49015398	TOB1	chr17_48945000_49015000	0	chr17_48940000_48950000	chr17_49010000_49020000
chr17_49047447_49048954	TOB1	chr17_48945000_49045000	3.10632e-05	chr17_48940000_48950000	chr17_49040000_49050000
chr17_53372682_53373533;chr17_53371090_53372175	COX11	chr17_53045000_53375000	1.16472e-05	chr17_53040000_53050000	chr17_53370000_53380000
chr17_55843502_55844687	AKAP1	chr17_55165000_55845000	0.00498747	chr17_55160000_55170000	chr17_55840000_55850000
chr17_56155873_56157742	SRSF1	chr17_56085000_56155000	4.01171e-08	chr17_56080000_56090000	chr17_56150000_56160000
chr17_57105172_57105587	MTMR4	chr17_56595000_57105000	0.0158551	chr17_56590000_56600000	chr17_57100000_57110000
chr17_57105172_57105587	RAD51C	chr17_56775000_57105000	0.0441211	chr17_56770000_56780000	chr17_57100000_57110000
chr17_61856559_61859608	CYB561	chr17_61525000_61855000	0.0189389	chr17_61520000_61530000	chr17_61850000_61860000
chr17_62637764_62638331	CEP95;DDX5	chr17_62505000_62635000	0.00039581	chr17_62500000_62510000	chr17_62630000_62640000
chr17_65636072_65637270	PSMD12	chr17_65365000_65635000	8.74136e-05	chr17_65360000_65370000	chr17_65630000_65640000
chr17_65666968_65668563	PSMD12	chr17_65365000_65665000	5.04576e-05	chr17_65360000_65370000	chr17_65660000_65670000
chr17_66372816_66376740	SLC16A6	chr17_66285000_66375000	2.3218e-06	chr17_66280000_66290000	chr17_66370000_66380000
chr17_66381824_66383825	SLC16A6	chr17_66285000_66385000	1.67101e-06	chr17_66280000_66290000	chr17_66380000_66390000
chr17_66432218_66432695	AMZ2	chr17_66245000_66435000	0.000120615	chr17_66240000_66250000	chr17_66430000_66440000
chr17_66432218_66432695	SLC16A6	chr17_66285000_66435000	0.00103344	chr17_66280000_66290000	chr17_66430000_66440000
chr17_66755366_66756410	PRKAR1A	chr17_66505000_66755000	1.15319e-10	chr17_66500000_66510000	chr17_66750000_66760000
chr17_67236295_67237152	PRKAR1A	chr17_66505000_67235000	0.033031	chr17_66500000_66510000	chr17_67230000_67240000
chr17_70472615_70474850	SOX9	chr17_70115000_70475000	2.01889e-05	chr17_70110000_70120000	chr17_70470000_70480000
chr17_70497306_70499331	SOX9	chr17_70115000_70495000	0.00426829	chr17_70110000_70120000	chr17_70490000_70500000
chr17_70514679_70515954	SOX9	chr17_70115000_70515000	0.000334044	chr17_70110000_70120000	chr17_70510000_70520000
chr17_74172524_74174827;chr17_74175122_74176156;chr17_74167797_74170514	EXOC7	chr17_74115000_74175000	1.19887e-05	chr17_74110000_74120000	chr17_74170000_74180000
chr17_74657241_74660654	SNHG16	chr17_74555000_74665000	0.000536129	chr17_74550000_74560000	chr17_74660000_74670000
chr17_75242789_75243264	LINC00338	chr17_75085000_75245000	0	chr17_75080000_75090000	chr17_75240000_75250000
[truncated: 5,131 more rows]

## Sheet: Data S5C
Supplementary Data 5C. Enhancer-promoter loops identified in 22Rv1
[truncated: 9,357 more rows]

## Sheet: Data S5D
Supplementary Data 5D. Normal-specific enhancer-promoter loops
[truncated: 12,245 more rows]

[truncated: 2 more sheets: Data S5E, Data S5F]
