# Supplementary material for: A high-resolution 3D epigenomic map reveals insights into the creation of the prostate cancer transcriptome
Source: Nat Commun. 2019 Sep 12;10:4154. doi: 10.1038/s41467-019-12079-8 (PMC6742760; doi:10.1038/s41467-019-12079-8)
Supplement: Supplementary file 8 — Supplementary Data 6 [file 41467_2019_12079_MOESM8_ESM.xlsx]

## Sheet: Data S6A
Supplementary Data 6A. Nucleosome depleted regions found in RWPE1
chromosome	start	end
chr1	145039780	145040100
chr1	16939960	16940260
chr1	17231240	17231640
chr1	44047840	44048280
chr1	566700	567700
chr1	145208880	145209220
chr1	156679640	156679940
chr1	8014140	8014480
chr1	17613860	17614260
chr1	36852080	36852440
chr1	17222680	17222960
chr1	2322880	2323380
chr1	41884540	41884900
chr1	17275040	17275420
chr1	44115460	44115900
chr1	28562360	28562780
chr1	201244380	201244900
chr1	17222020	17222420
chr1	85742120	85742700
chr1	236767720	236768040
chr1	20987800	20988240
chr1	17240320	17240780
chr1	17023080	17023280
chr1	29211500	29211800
chr1	156308460	156308700
chr1	27191480	27192060
chr1	230777960	230778360
chr1	109505940	109506220
chr1	154192960	154193420
chr1	209589320	209589800
chr1	119683160	119683500
chr1	155107520	155107880
chr1	145542640	145543120
chr1	46598540	46598900
chr1	151964880	151965360
chr1	172501880	172502380
chr1	149379540	149379900
chr1	39456740	39457060
chr1	16276060	16276520
chr1	39338920	39339300
chr1	113615620	113615900
chr1	26361820	26362120
chr1	181057580	181058100
chr1	9381480	9381760
chr1	32403840	32404340
chr1	52499360	52499600
chr1	23730200	23730740
chr1	149982560	149982900
chr1	44172920	44173300
chr1	211848860	211849240
chr1	28969420	28969840
chr1	154155460	154156020
chr1	55352760	55353140
chr1	156182560	156182880
chr1	61515560	61515780
chr1	192777940	192778260
chr1	203595840	203596060
chr1	28696040	28696360
chr1	31538440	31538900
chr1	21058620	21058860
chr1	8021420	8021860
chr1	8908920	8909180
chr1	45140020	45140480
chr1	27247940	27248320
chr1	155232000	155232380
chr1	90270240	90270540
chr1	47184660	47185100
chr1	566000	566340
chr1	200589780	200590100
chr1	10556000	10556400
chr1	94167140	94167600
chr1	171750360	171750900
chr1	153895320	153895700
chr1	44412520	44412760
chr1	45956700	45957280
chr1	201430980	201431380
chr1	151031980	151032260
chr1	28573620	28574040
chr1	1186280	1186540
chr1	109618500	109618800
chr1	224180160	224180580
chr1	19401380	19401880
chr1	3817820	3818160
chr1	113162220	113162540
chr1	17036300	17036500
chr1	110090980	110091340
chr1	28879260	28879720
chr1	51425760	51426160
chr1	161087700	161087980
chr1	153517480	153517840
chr1	231114460	231115020
chr1	44378320	44378700
chr1	33458000	33458360
chr1	144931840	144932260
chr1	201682560	201682880
chr1	24741940	24742380
chr1	219347020	219347320
chr1	204485340	204485660
chr1	229643960	229644300
chr1	159915340	159915680
chr1	155904100	155904480
chr1	27336160	27336700
chr1	156076120	156076460
chr1	28052020	28052600
chr1	209921100	209921440
chr1	26758500	26758940
chr1	197871880	197872220
chr1	236080700	236081140
chr1	28241000	28241480
chr1	149224340	149224720
chr1	23345680	23346100
chr1	52521740	52522060
chr1	26438040	26438420
chr1	10270280	10270720
chr1	227127640	227128060
chr1	205290780	205291100
chr1	235132920	235133460
chr1	228133940	228134320
chr1	16508400	16508700
chr1	54355380	54355660
chr1	45272880	45273320
chr1	181128560	181128900
chr1	41964500	41964800
chr1	100435360	100435660
chr1	9488900	9489280
chr1	38157820	38158240
chr1	39325300	39325720
chr1	8064760	8065420
chr1	16279240	16279540
chr1	231664240	231664540
chr1	114354800	114355340
chr1	52870120	52870380
chr1	713900	714340
chr1	16678860	16679160
chr1	24616460	24616800
chr1	193028380	193028900
chr1	46152680	46153100
chr1	201430280	201430600
chr1	240061460	240061680
chr1	24372780	24373120
chr1	3773680	3774120
chr1	184723680	184723860
chr1	38156140	38156480
chr1	148531980	148532220
chr1	44502300	44502560
chr1	145096240	145096520
chr1	36554260	36554600
chr1	173991460	173991720
chr1	24286060	24286380
chr1	202896220	202896580
chr1	41950260	41950560
chr1	115843160	115843440
chr1	33896480	33896940
chr1	151735840	151736180
chr1	87597460	87597740
chr1	156092680	156092920
chr1	41445500	41445800
chr1	994900	995200
chr1	153539000	153539360
chr1	226111800	226112260
chr1	17560160	17560600
chr1	86861880	86862180
chr1	24098640	24098940
chr1	152020620	152020880
chr1	235324480	235324740
chr1	234492600	234492860
chr1	31191480	31191760
chr1	39657800	39658100
chr1	205288720	205288980
chr1	27718840	27719200
chr1	145009540	145009740
chr1	151519580	151520180
chr1	228073480	228073780
chr1	160254820	160255120
chr1	44435380	44435760
chr1	26633020	26633320
chr1	179923560	179924040
chr1	12079180	12079660
chr1	17380400	17380820
chr1	70671160	70671500
chr1	25573940	25574180
chr1	150533780	150534260
chr1	148928140	148928420
chr1	17603080	17603380
chr1	228397740	228397980
chr1	51701760	51702060
chr1	186144780	186145040
chr1	153483440	153483740
chr1	17252080	17252360
chr1	150039660	150039940
chr1	39649300	39649820
chr1	230220360	230220680
chr1	11072600	11072800
chr1	9896180	9896620
chr1	9599220	9599620
chr1	201083300	201083600
chr1	33502380	33502800
chr1	6410500	6410780
chr1	68152240	68152680
chr1	2457540	2457920
chr1	86173980	86174300
chr1	11795940	11796260
chr1	117664280	117664640
chr1	166845400	166845860
chr1	206785680	206786000
chr1	121260780	121261040
chr1	143913680	143913960
chr1	8374400	8374680
chr1	3229700	3230040
chr1	110648780	110649040
chr1	78642200	78642460
chr1	156073940	156074180
chr1	150487940	150488340
chr1	109968940	109969400
chr1	210013240	210013580
chr1	16723040	16723440
chr1	110527100	110527500
chr1	33282860	33283260
chr1	223903060	223903320
chr1	220445660	220446000
chr1	6086160	6086500
chr1	232065140	232065440
chr1	115700820	115701100
chr1	148556640	148556880
chr1	244437160	244437460
chr1	38061440	38061760
chr1	114447380	114448060
chr1	179851560	179851920
chr1	145476800	145477180
chr1	95086980	95087340
chr1	109805880	109806160
chr1	156698440	156698800
chr1	155715300	155715680
chr1	144932300	144932680
chr1	564580	564880
chr1	156093500	156093860
chr1	144989480	144989800
chr1	32645100	32645400
chr1	28585620	28586100
chr1	239977540	239977860
chr1	54518800	54519380
chr1	68027440	68027700
chr1	247095140	247095700
chr1	68639760	68640080
chr1	29598260	29598540
chr1	223900000	223900340
chr1	29203720	29204060
chr1	186344260	186344660
chr1	41966100	41966480
chr1	91966540	91966800
chr1	40506080	40506520
chr1	62901820	62902520
chr1	208136860	208137220
chr1	147931200	147931500
chr1	207200540	207200900
chr1	249132100	249132580
chr1	17786700	17787240
chr1	43487620	43487980
chr1	17616340	17616600
chr1	17338320	17338600
chr1	156866420	156866740
chr1	10092600	10093060
chr1	16471700	16472000
chr1	2158980	2159380
chr1	150293580	150294100
chr1	43123860	43124260
chr1	145610900	145611200
chr1	202779860	202780120
chr1	23694700	23695100
chr1	36653780	36654080
chr1	161719340	161719680
chr1	36234980	36235280
chr1	8403500	8403800
chr1	245027680	245028100
chr1	1310520	1311060
chr1	11119960	11120380
chr1	68150580	68151100
chr1	24689560	24689820
chr1	207925200	207925520
chr1	151918240	151918600
chr1	3712760	3713300
chr1	145438200	145438540
chr1	159851660	159852020
chr1	228353620	228354020
chr1	151170840	151171140
chr1	214612780	214613100
chr1	229761760	229762040
chr1	109373100	109373440
chr1	27998600	27999020
chr1	44323960	44324480
chr1	89149680	89150060
chr1	19283040	19283500
chr1	154909660	154909920
chr1	205228000	205228360
chr1	156426280	156426700
chr1	81640480	81640880
chr1	20208640	20208980
chr1	16502460	16502700
chr1	41511420	41511820
chr1	33937900	33938300
chr1	36689620	36690360
chr1	151962040	151962320
chr1	202858140	202858500
chr1	59573220	59573520
chr1	156718440	156718740
chr1	113498700	113499140
chr1	167766260	167766680
chr1	153585400	153585700
chr1	203830460	203830820
chr1	224691140	224691660
chr1	222817400	222817760
chr1	226374300	226374580
chr1	36915940	36916300
chr1	18995280	18995620
chr1	167683480	167683780
chr1	155658720	155659000
chr1	221612760	221613000
chr1	16092300	16092620
chr1	108742860	108743140
chr1	158119480	158119780
chr1	45265360	45265720
chr1	211724960	211725300
chr1	226821840	226822060
chr1	32167000	32167300
chr1	193090760	193091280
chr1	1875460	1875700
chr1	64508300	64508680
chr1	44457040	44457360
chr1	9885460	9886040
chr1	53791660	53792180
chr1	21059540	21059880
chr1	28157140	28157420
chr1	16971060	16971360
chr1	154390700	154391160
chr1	7530960	7531280
chr1	11865840	11866300
chr1	43833660	43833960
chr1	118472140	118472480
chr1	115124140	115124540
chr1	36614800	36615620
chr1	151762880	151763420
chr1	42800840	42801340
chr1	228327520	228328120
chr1	31296860	31297140
chr1	24306700	24307100
chr1	241682940	241683380
chr1	54665620	54665940
chr1	120612140	120612440
chr1	27004060	27004360
chr1	26560280	26560780
chr1	197115720	197116060
chr1	87170360	87170620
chr1	41341400	41341680
chr1	200452580	200452960
chr1	202558340	202558720
chr1	43855360	43855660
chr1	24969320	24969840
chr1	111506420	111506900
chr1	145028700	145028980
chr1	3447440	3447640
chr1	146714620	146714900
chr1	165567380	165567680
chr1	38604220	38604540
chr1	28099460	28099860
chr1	112281900	112282260
chr1	6685080	6685380
chr1	150254620	150254980
chr1	1850680	1851380
chr1	17452280	17452580
chr1	12679060	12679460
chr1	8271980	8272380
chr1	36600460	36600760
chr1	226250140	226250620
chr1	31769500	31769960
chr1	40997080	40997340
chr1	19536660	19537120
chr1	84971760	84972100
chr1	109234760	109235040
chr1	1238700	1238960
chr1	184723920	184724400
chr1	63249400	63249600
chr1	226005400	226005680
chr1	162666120	162666520
chr1	55181300	55181640
chr1	152413400	152413680
chr1	161135960	161136340
chr1	225840700	225840940
chr1	55047140	55047720
chr1	48559460	48559680
chr1	235292040	235292440
chr1	46713180	46713500
chr1	27669400	27669700
chr1	27438460	27439100
chr1	45241000	45241340
chr1	147142560	147142880
chr1	9900260	9900620
chr1	29063140	29063560
chr1	145575800	145576140
chr1	9927600	9927860
chr1	19229220	19229540
chr1	230202740	230203100
chr1	182931780	182932020
chr1	27337540	27337840
chr1	8409100	8409340
chr1	3420740	3420980
chr1	150336980	150337300
chr1	17577120	17577440
chr1	150601540	150601880
chr1	1406920	1407260
chr1	10458720	10459200
chr1	27648420	27648880
chr1	167522920	167523240
chr1	201445760	201446060
chr1	41472620	41472940
chr1	149764500	149764740
chr1	213031360	213031700
chr1	204380860	204381320
chr1	113258940	113259380
chr1	38583380	38583600
chr1	8963980	8964320
chr1	148605200	148605500
chr1	225997620	225997900
chr1	43232600	43233020
chr1	151881820	151882160
chr1	63833080	63833420
chr1	26496180	26496500
chr1	223308620	223308920
chr1	40502320	40502560
chr1	26743580	26743860
chr1	23857820	23858040
chr1	234859840	234860560
chr1	111683180	111683420
chr1	179050940	179051300
chr1	156736820	156737420
chr1	33430320	33430720
chr1	569220	569520
chr1	45805580	45805920
chr1	35325260	35325560
chr1	205719240	205719640
chr1	68962680	68963020
chr1	150849120	150849460
chr1	204386220	204386480
chr1	155990620	155990940
chr1	24125940	24126320
chr1	168195100	168195360
chr1	1342540	1342840
chr1	202253200	202253500
chr1	11994520	11994860
chr1	151284020	151284400
chr1	234735760	234736120
chr1	212629280	212629540
chr1	36929840	36930180
chr1	209658540	209658880
chr1	62051500	62051720
chr1	10003300	10003640
chr1	27325920	27326380
chr1	201229080	201229320
chr1	38478120	38478500
chr1	155826900	155827220
chr1	167690940	167691300
chr1	94883520	94884080
chr1	12289880	12290220
chr1	156561380	156561660
chr1	116184440	116184700
chr1	54633480	54633780
chr1	1447260	1447660
chr1	22463940	22464260
chr1	53163920	53164200
chr1	94245060	94245720
chr1	94344680	94344940
chr1	217804320	217804540
chr1	93250580	93250920
chr1	156542280	156542560
chr1	59348960	59349300
chr1	44793460	44794180
chr1	23158560	23158840
chr1	82267620	82267860
chr1	156710780	156711260
chr1	200882180	200882500
chr1	84543620	84543860
chr1	205474940	205475260
chr1	205225320	205225600
chr1	152489660	152489900
chr1	92310400	92310640
chr1	68215440	68216000
chr1	26704900	26705200
chr1	36026480	36026720
chr1	94947060	94947260
chr1	153347960	153348320
chr1	35220480	35220740
chr1	205242620	205242920
chr1	161085040	161085380
chr1	200865840	200866180
chr1	183155060	183155540
chr1	226271120	226271380
chr1	40562620	40563080
chr1	41940300	41940560
chr1	228296880	228297120
chr1	1227240	1227540
chr1	94279600	94279900
chr1	207979160	207979460
chr1	1209120	1209320
chr1	40723500	40724020
chr1	196150300	196150640
chr1	212118120	212118500
chr1	17287180	17287500
chr1	206698260	206698720
chr1	222763120	222763400
chr1	223888740	223888960
chr1	8763440	8763780
chr1	154955460	154955940
chr1	217804640	217804820
chr1	9779080	9779520
chr1	197884960	197885240
chr1	28655300	28655660
chr1	209989880	209990080
chr1	204776260	204776640
chr1	92764440	92764720
chr1	143913200	143913600
chr1	63988800	63989320
chr1	101360280	101360560
chr1	108507660	108507880
chr1	21671900	21672260
chr1	151974160	151974540
chr1	112912340	112912620
chr1	59058220	59058460
chr1	8086200	8086600
chr1	47902160	47902400
chr1	212458320	212458880
chr1	59314440	59315140
chr1	28743900	28744160
chr1	44412140	44412480
chr1	63249620	63249960
chr1	33646340	33646680
chr1	234908100	234908480
chr1	226735440	226735700
chr1	156862100	156862400
chr1	3628460	3628720
chr1	26604800	26605200
chr1	108078880	108079260
chr1	179846820	179847120
chr1	226109960	226110440
chr1	46769160	46769480
chr1	1590320	1590860
chr1	23453220	23453640
chr1	27894880	27895200
chr1	55230100	55230560
chr1	31956260	31956560
chr1	8585980	8586340
chr1	202310960	202311360
chr1	43432760	43433120
chr1	230240440	230241040
chr1	29111720	29111920
chr1	174128380	174128760
chr1	90868720	90869020
chr1	146861700	146861980
chr1	1550600	1550940
chr1	41445220	41445460
chr1	6259560	6259940
chr1	9170700	9171140
chr1	84764080	84764320
chr1	24439100	24439340
chr1	229477980	229478400
chr1	70686880	70687440
chr1	113161640	113161840
chr1	212965060	212965360
chr1	10490620	10490900
chr1	147993740	147993980
chr1	23695200	23695560
chr1	46663980	46664240
chr1	199241840	199242100
chr1	16118540	16118760
chr1	27986560	27986800
chr1	52102800	52103160
chr1	3470040	3470340
chr1	42928620	42929040
chr1	59012300	59012680
chr1	33225720	33226040
chr1	120190680	120191100
chr1	234748380	234748720
chr1	22196360	22196700
chr1	244517080	244517360
chr1	27153000	27153280
chr1	155293540	155293820
chr1	120925440	120925720
chr1	101491220	101491540
chr1	206808660	206809000
chr1	67896460	67896660
chr1	1334620	1335040
chr1	28832300	28832500
chr1	235133960	235134500
chr1	153330080	153330380
chr1	86046200	86046460
chr1	205253760	205254280
chr1	144533620	144533920
chr1	180600880	180601220
chr1	209989340	209989680
chr1	156475120	156475400
chr1	27114260	27114480
chr1	33833420	33833660
chr1	28201700	28202000
chr1	28415120	28415420
chr1	242011340	242011620
chr1	204047540	204047800
chr1	201265020	201265420
chr1	26602780	26603100
chr1	36772460	36772800
chr1	157108080	157108500
chr1	8950020	8950300
chr1	8940160	8940440
chr1	44889320	44889720
chr1	107599180	107599420
chr1	62696500	62696820
chr1	17732720	17732980
chr1	150241360	150241660
chr1	151509600	151509880
chr1	235116460	235117040
chr1	59281980	59282280
chr1	100598540	100598800
chr1	10754820	10755060
chr1	153930980	153931360
chr1	6320040	6320280
chr1	28559400	28559720
chr1	16067900	16068200
chr1	108508440	108508660
chr1	44870960	44871180
chr1	53685820	53686140
chr1	246729440	246729880
chr1	64505200	64505400
chr1	162760240	162760620
chr1	156163560	156164000
chr1	100715260	100715600
chr1	8933720	8934040
chr1	46645220	46645640
chr1	235530520	235530860
chr1	201924420	201924700
chr1	95392540	95392900
chr1	95179280	95179660
chr1	109370780	109371520
chr1	874180	874360
chr1	40348880	40349040
chr1	27560780	27561240
chr1	1253660	1253960
chr1	46998980	46999200
chr1	152913920	152914240
chr1	24117460	24117720
chr1	214755180	214755520
chr1	211555960	211556260
chr1	33592760	33593140
chr1	2559660	2559840
chr1	205447040	205447420
chr1	21503300	21503680
chr1	59221020	59221540
chr1	153950060	153950320
chr1	2163420	2163660
chr1	24563260	24563580
chr1	147400340	147400660
chr1	153541060	153541360
chr1	6052400	6052840
chr1	16840340	16841200
chr1	174998900	174999180
chr1	173683880	173684220
chr1	55008120	55008500
chr1	23854740	23855020
chr1	15736220	15736500
chr1	173793460	173793860
chr1	154532020	154532320
chr1	201798140	201798420
chr1	936140	936400
chr1	21521680	21521980
chr1	36839420	36839700
chr1	976000	976520
chr1	185126440	185126720
chr1	6423160	6423460
chr1	111991760	111992160
chr1	46268460	46268700
chr1	36235460	36235820
chr1	38325240	38325540
chr1	37937340	37937620
chr1	202317540	202317920
chr1	228135520	228135820
chr1	147112600	147112900
chr1	205454620	205454980
chr1	160053940	160054180
chr1	17542000	17542260
chr1	15733720	15733940
chr1	108479120	108479440
chr1	25558880	25559160
chr1	7359380	7359700
chr1	203738640	203739100
chr1	6844940	6845580
chr1	11978980	11979260
chr1	3459560	3460260
chr1	178986220	178986540
chr1	204407760	204408080
chr1	212650520	212650800
chr1	156659300	156659600
chr1	162039300	162039580
chr1	24018080	24018380
chr1	249153140	249153460
chr1	165738040	165738360
chr1	198128140	198128440
chr1	29508300	29508820
chr1	201458400	201458700
chr1	181998680	181998880
chr1	43408880	43409180
chr1	2487940	2488140
chr1	243419020	243419440
chr1	7461880	7462220
chr1	170043640	170044040
chr1	227993320	227993940
chr1	225934560	225934860
chr1	109419420	109419700
chr1	201269020	201269380
chr1	113257820	113258300
chr1	27930560	27930880
chr1	112938580	112938900
chr1	159930460	159930780
chr1	209212660	209212980
chr1	155100220	155100440
chr1	46648960	46649300
chr1	207135100	207135300
chr1	87793920	87794320
chr1	23337280	23337580
chr1	19687720	19688060
chr1	111325960	111326180
chr1	6549160	6549440
chr1	180991940	180992180
chr1	9294960	9295200
chr1	26197900	26198280
chr1	8378040	8378280
chr1	145470280	145470580
chr1	26503800	26504080
chr1	228201040	228201360
chr1	24969020	24969220
chr1	167632240	167632620
chr1	55680940	55681200
chr1	33190840	33191080
chr1	31297240	31297600
chr1	153939660	153940060
chr1	234669700	234670060
chr1	249200320	249200500
chr1	236073740	236074220
chr1	227128300	227128480
chr1	202261460	202261740
chr1	87170040	87170320
chr1	113008780	113008980
chr1	149871000	149871240
chr1	145042840	145043020
chr1	10696100	10696360
chr1	153756120	153756420
chr1	42631580	42631820
chr1	91966840	91967100
chr1	26362480	26362760
chr1	153755860	153756060
chr1	95538080	95538320
chr1	181013740	181014080
chr1	149899560	149899840
chr1	234947620	234947920
chr1	12678300	12678620
chr1	185286300	185286580
chr1	45452140	45452420
chr1	116138340	116138860
chr1	200886680	200886960
chr1	215287460	215287820
chr1	41174800	41175080
chr1	208381120	208381400
chr1	52520760	52521060
chr1	151119060	151119380
chr1	207818280	207818500
chr1	244615120	244615700
chr1	159895200	159895480
chr1	27423920	27424220
chr1	226249660	226249920
chr1	27883860	27884160
chr1	234668820	234669280
chr1	150206880	150207100
chr1	94374880	94375360
chr1	225965220	225965640
chr1	67526480	67526720
chr1	16949960	16950200
chr1	153630960	153631260
chr1	9749380	9749740
chr1	2120880	2121300
chr1	224840060	224840260
chr1	43424440	43424740
chr1	24829180	24829540
chr1	35249200	35249560
chr1	32110720	32110980
chr1	6662860	6663080
chr1	181159060	181159300
chr1	115323180	115323480
chr1	234725220	234725460
chr1	110881300	110882340
chr1	44007740	44008060
chr1	22260260	22260520
chr1	150898520	150898900
chr1	6474440	6474860
chr1	23885920	23886260
chr1	200638800	200639440
chr1	78769320	78769680
chr1	247241980	247242320
chr1	45965580	45966100
chr1	212781600	212782220
chr1	183167560	183167920
chr1	31643560	31643980
chr1	116314460	116314800
chr1	151371840	151372100
chr1	42922080	42922320
chr1	156095920	156096360
chr1	67896000	67896400
chr1	172328260	172328540
chr1	16159860	16160120
chr1	155931700	155932140
chr1	150540620	150541060
chr1	155293900	155294400
chr1	10134480	10134740
chr1	220219760	220220160
chr1	182558300	182558520
chr1	151138260	151138640
chr1	209538000	209538460
chr1	202927360	202927640
chr1	152878760	152879100
chr1	27625820	27626280
chr1	153506140	153506560
chr1	31889260	31889500
chr1	27114560	27114800
chr1	26137380	26137660
chr1	214776460	214776660
chr1	110036500	110036780
chr1	91487540	91488000
chr1	26857620	26858040
chr1	10961140	10961360
chr1	27050000	27050480
chr1	43487240	43487560
chr1	39568300	39568520
chr1	45806040	45806260
chr1	54872020	54872300
chr1	32105320	32105520
chr1	116325620	116325960
chr1	203097300	203097540
chr1	19923260	19923600
chr1	60225160	60225460
chr1	155163320	155163600
chr1	161171920	161172260
chr1	174969000	174969220
chr1	109806180	109806540
chr1	40435620	40435900
chr1	43637860	43638100
chr1	234659360	234659700
chr1	2359920	2360220
chr1	162467480	162467720
chr1	43402240	43402580
chr1	155063960	155064220
chr1	92035420	92035640
chr1	201956160	201956400
chr1	43147800	43148160
chr1	25566540	25566780
chr1	249120040	249120360
chr1	151859540	151859800
chr1	9046300	9046640
chr1	159893040	159893340
chr1	32573440	32573780
chr1	21913400	21913700
chr1	9363180	9363500
chr1	27675840	27676140
chr1	12268800	12269220
chr1	119682820	119683120
chr1	109584540	109584820
chr1	203274340	203274740
chr1	224370760	224371040
chr1	226496780	226497180
chr1	24345300	24345680
chr1	19337560	19337960
chr1	1509940	1510120
chr1	183604760	183605040
chr1	43389880	43390180
chr1	32671100	32671380
chr1	41327900	41328300
chr1	205916140	205916480
chr1	38455620	38456040
chr1	12679860	12680200
chr1	148241020	148241340
chr1	16010700	16010900
chr1	211431660	211431900
chr1	53662260	53662580
chr1	86895580	86895840
chr1	116381860	116382060
chr1	116088840	116089100
chr1	246670460	246670720
chr1	153538260	153538500
chr1	28844520	28844860
chr1	29529320	29529660
chr1	55894700	55895300
chr1	206677500	206677760
chr1	221915300	221915880
chr1	185125980	185126420
chr1	40349060	40349360
chr1	145216960	145217200
chr1	6803920	6804260
chr1	212588080	212588420
chr1	145477380	145477660
chr1	72749320	72749520
chr1	169863040	169863260
chr1	226384740	226384980
chr1	234342660	234342980
chr1	238036780	238037100
chr1	16825460	16825900
chr1	33899360	33899740
chr1	181081560	181082000
chr1	27472500	27472740
chr1	40385220	40385520
chr1	85312980	85313300
chr1	40626840	40627180
chr1	47799280	47799580
chr1	2459540	2459760
chr1	205144580	205144880
chr1	211307400	211307600
chr1	95005140	95005380
chr1	224622320	224622620
chr1	116185260	116185640
chr1	3447880	3448120
chr1	159861360	159861640
chr1	46806240	46806460
chr1	1260060	1260280
chr1	229038900	229039120
chr1	156066440	156066720
chr1	36107040	36107320
chr1	200772060	200772340
chr1	182758720	182759020
chr1	41469320	41469660
chr1	27189320	27189780
chr1	32706240	32706440
chr1	167905160	167905520
chr1	87299460	87299620
chr1	160232140	160232500
chr1	51086560	51086980
chr1	70876680	70877000
chr1	93297360	93297720
chr1	176176280	176176520
chr1	44440400	44440700
chr1	228291000	228291260
chr1	120154280	120154480
chr1	180471880	180472180
chr1	19772520	19772740
chr1	200638460	200638700
chr1	65775480	65775740
chr1	227058180	227058420
chr1	157015400	157015840
chr1	203876080	203876440
chr1	68850040	68850480
chr1	8257780	8258100
chr1	223914520	223914740
chr1	28764420	28764800
chr1	209158680	209158940
chr1	17275560	17275840
chr1	209824660	209824900
chr1	24611760	24611980
chr1	37980260	37980560
chr1	26146280	26146560
chr1	235147560	235147960
chr1	1057360	1057800
chr1	113939260	113939540
chr1	39864340	39864640
chr1	207981700	207981940
chr1	198412560	198412880
chr1	147071400	147071700
chr1	28520280	28520540
chr1	1051440	1051940
chr1	150980720	150981020
chr1	209562580	209562900
chr1	227751380	227751680
chr1	71546600	71546800
chr1	92366140	92366480
chr1	203242220	203242500
chr1	55487780	55488060
chr1	33472860	33473120
chr1	839980	840300
chr1	1167260	1167740
chr1	29208600	29208860
chr1	64935700	64935920
chr1	205287360	205287640
chr1	59762080	59762320
chr1	224752920	224753220
chr1	205601020	205601340
chr1	109825700	109825980
chr1	19282280	19282480
chr1	47779740	47780240
chr1	234700380	234700780
chr1	16500040	16500360
chr1	94240840	94241140
chr1	1280040	1280520
chr1	151162540	151162900
chr1	2165800	2166200
chr1	174768740	174769100
chr1	179112600	179112840
chr1	113423620	113423900
chr1	59616640	59617100
chr1	96828140	96828480
chr1	21651140	21651520
chr1	160001600	160001920
chr1	204042400	204042600
chr1	27817000	27817240
chr1	155140380	155140660
chr1	42922340	42922520
chr1	92310760	92311020
chr1	224075820	224076100
chr1	95007400	95007640
chr1	27668380	27668620
chr1	201499940	201500200
chr1	32701720	32702020
chr1	179262740	179263000
chr1	234746640	234746960
chr1	157989320	157989640
chr1	226187120	226187360
chr1	156877200	156877500
chr1	203338300	203338560
chr1	151967380	151967780
chr1	152939660	152939860
chr1	159914000	159914220
chr1	206223800	206224020
chr1	156307980	156308420
chr1	98513820	98514100
chr1	41157660	41157960
chr1	12538380	12538700
chr1	41958680	41959120
chr1	155197180	155197640
chr1	205628100	205628360
chr1	22458700	22458880
chr1	201280020	201280480
chr1	16950240	16950920
chr1	948680	948920
chr1	182992860	182993340
chr1	2064580	2064900
chr1	1655660	1656260
chr1	2126680	2126940
chr1	153584620	153584860
chr1	156840660	156840860
chr1	19971740	19971940
chr1	10885020	10885320
chr1	115212600	115212920
chr1	234614800	234615040
chr1	235416560	235416820
chr1	1617780	1618140
chr1	92351660	92351980
chr1	2343900	2344260
chr1	178062680	178063000
chr1	3585440	3585660
chr1	208825680	208825960
chr1	151945460	151945720
chr1	206654620	206654840
chr1	78245180	78245460
chr1	2383180	2383560
chr1	154934160	154934380
chr1	31255860	31256060
chr1	156473160	156473420
chr1	249157420	249157640
chr1	120217460	120217780
chr1	143743320	143743660
chr1	199998160	199998420
chr1	201235900	201236220
chr1	11159800	11160060
chr1	24643600	24643860
chr1	27693360	27693680
chr1	226864860	226865100
chr1	89458240	89458880
chr1	46358080	46358400
chr1	228270040	228270540
chr1	234859000	234859360
chr1	184020680	184020960
chr1	119822040	119822440
chr1	112490840	112491120
chr1	144983040	144983280
chr1	158116080	158116340
chr1	32110400	32110680
chr1	911480	911740
chr1	93544560	93544940
chr1	115259300	115259560
chr1	40400000	40400640
chr1	228338400	228338780
chr1	214724900	214725380
chr1	46986220	46986540
chr1	59249560	59250120
chr1	6445780	6446160
chr1	156024320	156024700
chr1	180123740	180124120
chr1	156326780	156327020
chr1	95699480	95699860
chr1	78470400	78470700
chr1	25071600	25072000
chr1	2479520	2479760
chr1	155033940	155034200
chr1	205888140	205888400
chr1	204386760	204387020
chr1	145210100	145210380
chr1	54303880	54304100
chr1	99127140	99127340
chr1	161147200	161147440
chr1	153499600	153499860
chr1	205245600	205245880
chr1	171711100	171711580
chr1	156084260	156084660
chr1	169082880	169083160
chr1	153462780	153463140
chr1	221613360	221613800
chr1	117635900	117636200
chr1	202857860	202858100
chr1	224528860	224529080
chr1	165599940	165600220
chr1	42501600	42501860
chr1	153606260	153606660
chr1	153748560	153748800
chr1	146714060	146714420
chr1	27866940	27867140
chr1	39564200	39564620
chr1	99205340	99205660
chr1	156391420	156391660
chr1	7439500	7439740
chr1	202857620	202857800
chr1	20451140	20451340
chr1	67390400	67390840
chr1	11741180	11741620
chr1	207206020	207206380
chr1	168051540	168051900
chr1	214434900	214435160
chr1	114889140	114889520
chr1	154945120	154945380
chr1	206643640	206643900
chr1	165796660	165797120
chr1	155108140	155108400
chr1	46152120	46152420
chr1	149858100	149858420
chr1	173159780	173160020
chr1	225662820	225663000
chr1	161015640	161015900
chr1	227975600	227975940
chr1	234793900	234794380
chr1	200457860	200458140
chr1	24522420	24522700
chr1	41134600	41134860
chr1	120156420	120156700
chr1	151254360	151254800
chr1	59762400	59762840
chr1	9532940	9533440
chr1	41967360	41967640
chr1	26827380	26827620
chr1	185615440	185615740
chr1	116694700	116694980
chr1	31886520	31886720
chr1	208412140	208412460
chr1	85410700	85410960
chr1	44287720	44288120
chr1	234792880	234793300
chr1	6614500	6614800
chr1	27339260	27339600
chr1	169863340	169863600
chr1	33936140	33936420
chr1	47641080	47641320
chr1	160312920	160313260
chr1	163291440	163291840
chr1	39491820	39492100
chr1	81652080	81652300
chr1	92116300	92116720
chr1	155959220	155959420
chr1	54304140	54304440
chr1	90460260	90460780
chr1	38019800	38020080
chr1	145575060	145575320
chr1	95320520	95320980
chr1	223307040	223307360
chr1	25756580	25756860
chr1	91869980	91870240
chr1	26606420	26606680
chr1	155164560	155164880
chr1	234743880	234744120
chr1	20478900	20479140
chr1	61545640	61545860
chr1	205561060	205561480
chr1	154377620	154377860
chr1	52607620	52607860
chr1	16563580	16563880
chr1	65432100	65432420
chr1	93645340	93645560
chr1	203503680	203503940
chr1	88271700	88272080
chr1	167906340	167906520
chr1	201618460	201618660
chr1	155057840	155058040
chr1	1510180	1510460
chr1	155057580	155057760
chr1	9327180	9327380
chr1	31869900	31870140
chr1	3390180	3390480
chr1	52834100	52834340
chr1	148555860	148556120
chr1	154540320	154540600
chr1	151805120	151805320
chr1	23670800	23671100
chr1	193029080	193029300
chr1	94158500	94158740
chr1	222886480	222886820
chr1	215741280	215741480
chr1	9970580	9970860
chr1	116915620	116915960
chr1	45097480	45097740
chr1	168311960	168312140
chr1	42922560	42922720
chr1	156060540	156060840
chr1	231557740	231558200
chr1	116088360	116088640
chr1	59193100	59193460
chr1	207494900	207495140
chr1	155532500	155532860
chr1	210431000	210431440
chr1	225923500	225923800
chr1	85725240	85725420
chr1	177178460	177178840
chr1	230220040	230220340
chr1	55680720	55680900
chr1	5712360	5712640
chr1	7630340	7630620
chr1	150669580	150670000
chr1	110880980	110881240
chr1	232765780	232766120
chr1	169071840	169072020
chr1	52605500	52605800
chr1	170501140	170501360
chr1	17330360	17330680
chr1	85069600	85069900
chr1	28995120	28995340
chr1	873560	873800
chr1	227915800	227916020
chr1	36034600	36034860
chr1	16114600	16114840
chr1	183203700	183204000
chr1	186157440	186157700
chr1	209542560	209542920
chr1	228350680	228350960
chr1	208042460	208042720
chr1	36023200	36023480
chr1	27226640	27227100
chr1	203764560	203764860
chr1	150552140	150552380
chr1	235668220	235668540
chr1	201139820	201140040
chr1	156783620	156783860
chr1	161359680	161359920
chr1	230562340	230562580
chr1	225843140	225843380
chr1	37385440	37385640
chr1	145114500	145114820
chr1	15852940	15853480
chr1	111682680	111682960
chr1	93811340	93811560
chr1	40204340	40204660
chr1	110074940	110075160
chr1	17563560	17563840
chr1	27216700	27216920
chr1	205462400	205462700
chr1	231473480	231473680
chr1	85794640	85794960
chr1	45273380	45273700
chr1	113932860	113933100
chr1	90098440	90098700
chr1	33219360	33219620
chr1	233679400	233679740
chr1	65720020	65720220
chr1	45769640	45769920
chr1	181220200	181220560
chr1	21965180	21965380
chr1	12203780	12204020
chr1	1677720	1678020
chr1	175467260	175467480
chr1	44240120	44240360
chr1	16173920	16174420
chr1	178694220	178694420
chr1	32913960	32914260
chr1	93645920	93646380
chr1	205744500	205744800
chr1	29240840	29241140
chr1	120838520	120838860
chr1	227922680	227922860
chr1	65383280	65383460
chr1	181104140	181104440
chr1	16514320	16514600
chr1	226891240	226891440
chr1	156211320	156211620
chr1	226850800	226851000
chr1	208281160	208281500
chr1	52344280	52344760
chr1	156338860	156339080
chr1	114302020	114302260
chr1	24104700	24105020
chr1	226595700	226596020
chr1	39570900	39571140
chr1	153650200	153650460
chr1	10124000	10124280
chr1	27185440	27185820
chr1	208357560	208358140
chr1	182808240	182808560
chr1	228645500	228645880
chr1	82266720	82266920
chr1	213224460	213224740
chr1	25943040	25943340
chr1	23038140	23038360
chr1	7727760	7727920
chr1	3535600	3535880
chr1	151319620	151319960
chr1	184021180	184021360
chr1	11332880	11333360
chr1	44350980	44351200
chr1	161129080	161129380
chr1	206807060	206807480
chr1	29563160	29563360
chr1	206837660	206837860
chr1	209527700	209528000
chr1	113577780	113577980
chr1	62787160	62787480
chr1	57044940	57045200
chr1	33815340	33815760
chr1	27024640	27024940
chr1	151580860	151581120
chr1	225636980	225637300
chr1	149859280	149859720
chr1	10490300	10490580
chr1	223254580	223255080
chr1	174992440	174992840
chr1	8234460	8234720
chr1	202169540	202169760
chr1	202284780	202285060
chr1	6761680	6762140
chr1	3400520	3400800
chr1	97187200	97187440
chr1	45477640	45477980
chr1	16712940	16713200
chr1	37920640	37921000
chr1	201528820	201529120
chr1	165872920	165873280
chr1	16113200	16113620
chr1	204463780	204464020
chr1	153537960	153538220
chr1	180157380	180157580
chr1	33429360	33429540
chr1	3398960	3399180
chr1	45139700	45140000
chr1	214620340	214620720
chr1	26648040	26648360
chr1	6360400	6360600
chr1	224488140	224488420
chr1	228645140	228645400
chr1	95582820	95583040
chr1	24194740	24195060
chr1	10532500	10532800
chr1	181129100	181129340
chr1	8877640	8877840
chr1	154928500	154928760
chr1	23912120	23912460
chr1	32687820	32688080
chr1	117909900	117910160
chr1	144012700	144012980
chr1	32538360	32538640
chr1	35916700	35916980
chr1	68041540	68041780
chr1	46502780	46503020
chr1	68316380	68316640
chr1	46048960	46049220
chr1	8938660	8938980
chr1	24469320	24469700
chr1	233248560	233249060
chr1	154943140	154943420
chr1	168082240	168082540
chr1	96208260	96208700
chr1	224301620	224302300
chr1	211828560	211828880
chr1	38273300	38273540
chr1	175161940	175162140
chr1	19147300	19147580
chr1	92950180	92950360
chr1	204257380	204257720
chr1	175489400	175489600
chr1	36816360	36816540
chr1	6305120	6305420
chr1	107163240	107163600
chr1	115880740	115880960
chr1	88260980	88261180
chr1	27429240	27429480
chr1	43422960	43423160
chr1	55776220	55776660
chr1	47655720	47656280
chr1	53480480	53480720
chr1	158979600	158979840
chr1	43539380	43539620
chr1	169337360	169337540
chr1	209571940	209572380
chr1	26324500	26324980
chr1	25869920	25870200
chr1	40915600	40915900
chr1	200348420	200348900
chr1	64197240	64197580
chr1	24621340	24621620
chr1	211751180	211751380
chr1	210058080	210058320
chr1	3541240	3541640
chr1	94071480	94071700
chr1	32135460	32135900
chr1	11994900	11995080
chr1	64081540	64081740
chr1	4716380	4716660
chr1	13910660	13910840
chr1	41567940	41568220
chr1	43232160	43232340
chr1	17311220	17311520
chr1	151707580	151707860
chr1	120254320	120254560
chr1	6217800	6218140
chr1	153643360	153643720
chr1	46269180	46269380
chr1	148247620	148247820
chr1	150208380	150208820
chr1	48392840	48393100
chr1	159894280	159894580
chr1	112298460	112298640
chr1	9712100	9712280
chr1	171810560	171810760
chr1	38218760	38218960
chr1	165333960	165334220
chr1	23551600	23551840
chr1	155658360	155658660
chr1	171407660	171408000
chr1	207180740	207181100
chr1	28974720	28974940
chr1	112050840	112051140
chr1	224033580	224033880
chr1	228401240	228401520
chr1	203185380	203185640
chr1	209609100	209609280
chr1	214454380	214454660
chr1	6844480	6844900
chr1	23888900	23889180
chr1	116520220	116520440
chr1	174968680	174968960
chr1	64127740	64128120
chr1	26799560	26799820
chr1	11989960	11990160
chr1	100125360	100125680
chr1	32757400	32757800
chr1	149223800	149224260
chr1	27018980	27019200
chr1	153005440	153005800
chr1	98386500	98386900
chr1	27204500	27204780
chr1	15943640	15944140
chr1	193074460	193074760
chr1	53191940	53192280
chr1	45265760	45266160
chr1	41575660	41575940
chr1	155243180	155243460
chr1	145515960	145516200
chr1	41177140	41177380
chr1	52831720	52832160
chr1	94724460	94724780
chr1	10534860	10535100
chr1	151960900	151961340
chr1	32421600	32421900
chr1	19986320	19986540
chr1	212314780	212315040
chr1	151512140	151512400
chr1	108668220	108668480
chr1	27115640	27115960
chr1	27691960	27692260
chr1	68698100	68698320
chr1	25258840	25259040
chr1	67395640	67396040
chr1	205091020	205091200
chr1	233249240	233249580
chr1	202830640	202830980
chr1	15678960	15679280
chr1	6385600	6385900
chr1	86037620	86037820
chr1	33077780	33078040
chr1	201952100	201952600
chr1	44445460	44445680
chr1	6535640	6535900
chr1	113247560	113248020
chr1	245026320	245026560
chr1	85872880	85873140
chr1	109633160	109633480
chr1	231473900	231474120
chr1	109756360	109756660
chr1	234819980	234820240
chr1	174818180	174818440
chr1	228187120	228187400
chr1	153367700	153367940
chr1	10706420	10706680
chr1	9896640	9896940
chr1	98788960	98789220
chr1	245319780	245320060
chr1	112135480	112135900
chr1	78444700	78444960
chr1	201451240	201451500
chr1	228337020	228337380
chr1	173399120	173399340
chr1	23031060	23031260
chr1	153958680	153958980
chr1	26438620	26438820
chr1	165870280	165870520
chr1	226163680	226164000
chr1	154782580	154782820
chr1	14026600	14026800
chr1	19399920	19400140
chr1	155036340	155036600
chr1	19249500	19249700
chr1	244997740	244997920
chr1	201366240	201366720
chr1	26947320	26947580
chr1	2478340	2478560
chr1	41948100	41948360
chr1	200008380	200008600
chr1	27816600	27816920
chr1	151913860	151914080
chr1	113999620	113999880
chr1	87379960	87380440
chr1	169764040	169764280
chr1	47077420	47077740
chr1	30556800	30557060
chr1	246772220	246772620
chr1	64013280	64013640
chr1	25574220	25574420
chr1	225888100	225888400
chr1	202252480	202252880
chr1	35667740	35668020
chr1	153363500	153363760
chr1	17770040	17770360
chr1	185335760	185335980
chr1	1241000	1241280
chr1	86047020	86047240
chr1	2105760	2106040
chr1	6403680	6404000
chr1	197871660	197871860
chr1	238226880	238227060
chr1	205263500	205263800
chr1	154978160	154978440
chr1	207226200	207226700
chr1	145826960	145827280
chr1	148241400	148241740
chr1	155579720	155580100
chr1	214725780	214725980
chr1	53040280	53040500
chr1	32817080	32817320
chr1	210494960	210495180
chr1	21949020	21949280
chr1	9883940	9884120
chr1	32405460	32405720
chr1	167722380	167722600
chr1	77684800	77685260
chr1	155532920	155533140
chr1	40366640	40366900
chr1	46768860	46769120
chr1	33116060	33116280
chr1	150592380	150592660
chr1	178501480	178501740
chr1	156767160	156767340
chr1	202936280	202936500
chr1	154392060	154392240
chr1	154946800	154947220
chr1	15930020	15930320
chr1	206137900	206138420
chr1	109740080	109740340
chr1	204472420	204472600
chr1	19751180	19751440
chr1	236030280	236030520
chr1	2121400	2121640
chr1	226070020	226070400
chr1	45180680	45180940
chr1	17746360	17746660
chr1	41826600	41826940
chr1	162106640	162106820
chr1	2574480	2574860
chr1	161284000	161284280
chr1	47800080	47800280
chr1	11072240	11072520
chr1	5671560	5671760
chr1	68179160	68179400
chr1	151558120	151558360
chr1	247171240	247171580
chr1	200707780	200708000
chr1	201683780	201684080
chr1	44678900	44679220
chr1	13913760	13914020
chr1	5574660	5574940
chr1	112162160	112162400
chr1	27175900	27176160
chr1	156252420	156252760
chr1	50814420	50814680
chr1	156195280	156195540
chr1	156631140	156631380
chr1	26826700	26826980
chr1	74663700	74664060
chr1	805180	805440
chr1	117112980	117113320
chr1	94511180	94511380
chr1	156674760	156675060
chr1	31190800	31191040
chr1	228350040	228350300
chr1	18902220	18902400
chr1	201673360	201673640
chr1	29562740	29563100
chr1	201562440	201562660
chr1	86042540	86042920
chr1	12112100	12112360
chr1	150968520	150968720
chr1	201271820	201272080
chr1	234754180	234754440
chr1	9473720	9474000
chr1	117236380	117236800
chr1	100731580	100731860
chr1	228688660	228688920
chr1	226312900	226313340
chr1	6551560	6551920
chr1	225615700	225616020
chr1	212606120	212606340
chr1	60413060	60413320
chr1	228318700	228319000
chr1	85219280	85219540
chr1	230817480	230817700
chr1	113351880	113352140
chr1	148598680	148598980
chr1	37939920	37940320
chr1	204100160	204100400
chr1	37945280	37945660
chr1	207071880	207072080
chr1	26185780	26186120
chr1	234321760	234322140
chr1	232278240	232278740
chr1	100503480	100503780
chr1	117351120	117351620
chr1	85755200	85755540
chr1	236227580	236227900
chr1	48229340	48229880
chr1	120611060	120611320
chr1	9294580	9294820
chr1	209601920	209602220
chr1	32866560	32866920
chr1	235667420	235667620
chr1	9340520	9340720
chr1	32429760	32430000
chr1	245255220	245255520
chr1	198126000	198126240
chr1	40042460	40042740
chr1	32228320	32228580
chr1	61522880	61523060
chr1	165600280	165600640
chr1	22283360	22283640
chr1	224545140	224545380
chr1	77505440	77505780
chr1	228783360	228783620
chr1	160983600	160983860
chr1	31895600	31895800
chr1	70820280	70820540
chr1	117602580	117603000
chr1	19970600	19970820
chr1	156577900	156578180
chr1	203377680	203377880
chr1	15373060	15373260
chr1	8484200	8484380
chr1	33815980	33816200
chr1	45259480	45259700
chr1	17034140	17034420
chr1	224544900	224545120
chr1	142535960	142536140
chr1	115300560	115300820
chr1	68036140	68036520
chr1	46153740	46153940
chr1	44327100	44327340
chr1	53611980	53612200
chr1	33182280	33182580
chr1	27153320	27153600
chr1	220267800	220267960
chr1	45060880	45061120
chr1	155149140	155149400
chr1	1147560	1147740
chr1	203016440	203016700
chr1	6454060	6454240
chr1	211432540	211432820
chr1	1283340	1283560
chr1	207494680	207494880
chr1	233431400	233431680
chr1	55504920	55505340
chr1	219944460	219944740
chr1	14219640	14219840
chr1	202162000	202162260
chr1	44132460	44132740
chr1	6327700	6327980
chr1	235061660	235061900
chr1	154974540	154974820
chr1	155278340	155278760
chr1	100087160	100087600
chr1	9330660	9330880
chr1	211687440	211687640
chr1	185688260	185688480
chr1	27288360	27288660
chr1	39300960	39301240
chr1	67966160	67966440
chr1	32041820	32042240
chr1	17302520	17302720
chr1	17445840	17446060
chr1	68201720	68202100
chr1	210502520	210502840
chr1	19812100	19812340
chr1	246161280	246161520
chr1	1840440	1840880
chr1	224320620	224321000
chr1	183129140	183129400
chr1	223406960	223407160
chr1	203309240	203309520
chr1	44494200	44494500
chr1	151167780	151168080
chr1	115053740	115053980
chr1	182584200	182584380
chr1	36816580	36816780
chr1	161719700	161719880
chr1	21417620	21417880
chr1	28286320	28286700
chr1	146373420	146373660
chr1	212353080	212353420
chr1	24165040	24165300
chr1	206234520	206234720
chr1	202976300	202976640
chr1	41157120	41157460
chr1	117099300	117099600
chr1	3619640	3619820
chr1	23504040	23504340
chr1	19638480	19638860
chr1	47799820	47800060
chr1	180137200	180137520
chr1	25566100	25566520
chr1	201252220	201252680
chr1	203275680	203275900
chr1	236958700	236958880
chr1	21629440	21629720
chr1	156470500	156470920
chr1	33647640	33647880
chr1	179779080	179779320
chr1	150266120	150266380
chr1	856500	856720
chr1	171454440	171454740
chr1	78445100	78445340
chr1	235242880	235243080
chr1	207567020	207567340
chr1	9400320	9400620
chr1	41418200	41418520
chr1	145507400	145507720
chr1	173837040	173837440
chr1	16125520	16125840
chr1	24706480	24706740
chr1	220950100	220950360
chr1	155011100	155011340
chr1	12039840	12040160
chr1	198126660	198126920
chr1	154934420	154934640
chr1	150480380	150480620
chr1	246303060	246303360
chr1	249133080	249133340
chr1	27715080	27715220
chr1	2425820	2426020
chr1	894540	894900
chr1	62190700	62190980
chr1	225632600	225632960
chr1	236687740	236688000
chr1	24435340	24435620
chr1	6673440	6673900
chr1	62107440	62107640
chr1	211496860	211497120
chr1	220863440	220863660
chr1	95538440	95538660
chr1	47644860	47645120
chr1	226309220	226309480
chr1	25428100	25428260
chr1	6483560	6483800
chr1	235580420	235580660
chr1	8939240	8939480
chr1	1243200	1243480
chr1	27721940	27722220
chr1	6085360	6085600
chr1	210361700	210361920
chr1	154244660	154245200
chr1	9256560	9256820
chr1	11702540	11702780
chr1	147807000	147807220
chr1	180554680	180554860
chr1	183133500	183133840
chr1	60172920	60173220
chr1	150577280	150577500
chr1	148176220	148176600
chr1	110185980	110186240
chr1	228674680	228674880
chr1	35497460	35497780
chr1	21695020	21695280
chr1	184807820	184808100
chr1	228353060	228353560
chr1	182259120	182259760
chr1	172887080	172887460
chr1	20042120	20042320
chr1	94703040	94703420
chr1	75841860	75842120
chr1	78956480	78956820
chr1	179198700	179198920
chr1	203632460	203632780
chr1	115880340	115880520
chr1	1981560	1981940
chr1	1243720	1244100
chr1	165667500	165667680
chr1	37953020	37953280
chr1	43958580	43958760
chr1	169455260	169455500
chr1	206686820	206687400
chr1	156271520	156271780
chr1	146644100	146644400
chr1	206663460	206663720
chr1	109792020	109792220
chr1	59050220	59050560
chr1	935420	935680
chr1	187658380	187658620
chr1	32410380	32410680
chr1	203481980	203482220
chr1	209822760	209823000
chr1	101361440	101361740
chr1	59398500	59398780
chr1	32132220	32132440
chr1	167769040	167769360
chr1	16472140	16472400
chr1	14843940	14844160
chr1	28908420	28908600
chr1	21978260	21978540
chr1	165362180	165362460
chr1	39492340	39492540
chr1	90308820	90309060
chr1	51984800	51985120
chr1	9648500	9648800
chr1	36863420	36863680
chr1	1268300	1268520
chr1	12633940	12634200
chr1	165883460	165883900
chr1	153700140	153700600
chr1	36981980	36982140
chr1	12040320	12040520
chr1	9551160	9551440
chr1	66760480	66760700
chr1	11322480	11323000
chr1	23823680	23823880
chr1	225845360	225845600
chr1	117113540	117113760
chr1	2139740	2140040
chr1	95045420	95045640
chr1	17256120	17256440
chr1	186649320	186649560
chr1	145549060	145549280
chr1	33207280	33207520
chr1	228674940	228675160
chr1	17866280	17866500
chr1	205180480	205180720
chr1	85353300	85353540
chr1	172291960	172292180
chr1	116681700	116681980
chr1	151507220	151507480
chr1	94713200	94713500
chr1	182089960	182090200
chr1	117909640	117909860
chr1	151808980	151809280
chr1	244998800	244999040
chr1	38325800	38326060
chr1	48176220	48176460
chr1	193558760	193559000
chr1	52035480	52035760
chr1	93804020	93804240
chr1	161102340	161102760
chr1	201762220	201762480
chr1	182054080	182054360
chr1	209957820	209958140
chr1	32966360	32966620
chr1	32713920	32714100
chr1	78225420	78225720
chr1	22378960	22379300
chr1	35208320	35208660
chr1	220263080	220263300
chr1	113446680	113446940
chr1	178095900	178096100
chr1	78536480	78536680
chr1	208418580	208418900
chr1	3620020	3620220
chr1	94147260	94147500
chr1	1490320	1490540
chr1	151299760	151300340
chr1	9895900	9896140
chr1	117664700	117664900
chr1	198906460	198906740
chr1	212208320	212208640
chr1	235022420	235022660
chr1	16175940	16176120
chr1	151042840	151043080
chr1	83616900	83617120
chr1	17019380	17019580
chr1	30176460	30176640
chr1	42091960	42092140
chr1	112933460	112933780
chr1	6484700	6484880
chr1	161582180	161582460
chr1	7764540	7764840
chr1	169862700	169862940
chr1	96881680	96882180
chr1	213123700	213123960
chr1	11021120	11021380
chr1	179924080	179924240
chr1	26126580	26126800
chr1	6532180	6532440
chr1	44495620	44495880
chr1	8035360	8035640
chr1	231892600	231892840
chr1	223263540	223263720
chr1	9350240	9350500
chr1	214601180	214601600
chr1	207925940	207926280
chr1	10739760	10740000
chr1	42366300	42366600
chr1	78354160	78354400
chr1	109288980	109289420
chr1	147071760	147072040
chr1	228463640	228463880
chr1	98519740	98520000
chr1	108507100	108507320
chr1	3407840	3408020
chr1	244377660	244377880
chr1	100128160	100128380
chr1	90228440	90228820
chr1	70032900	70033240
chr1	156115760	156116080
chr1	204400500	204400760
chr1	1875740	1875900
chr1	82854400	82854720
chr1	42039800	42040060
chr1	15478880	15479120
chr1	36396580	36396820
chr1	62072360	62072600
chr1	94130260	94130480
chr1	193073640	193073840
chr1	243451100	243451320
chr1	53308340	53308560
chr1	27321380	27321560
chr1	155214340	155214760
chr1	172501500	172501780
chr1	26232800	26233140
chr1	201619080	201619340
chr1	101754060	101754280
chr1	249167840	249168200
chr1	24828760	24828960
chr1	7135440	7135700
chr1	22114820	22115020
chr1	234613940	234614120
chr1	52468020	52468300
chr1	116325980	116326200
chr1	62702500	62702780
chr1	6208720	6209020
chr1	205498140	205498380
chr1	150583820	150584500
chr1	1230480	1230660
chr1	71546880	71547140
chr1	201404840	201405100
chr1	198904720	198904920
chr1	234674700	234675140
chr1	154908980	154909280
chr1	150336400	150336720
chr1	32420300	32420540
chr1	161410100	161410300
chr1	85839940	85840180
chr1	10695700	10695920
chr1	110182880	110183080
chr1	224803740	224803940
chr1	64060080	64060280
chr1	36038740	36038960
chr1	203007420	203007760
chr1	10271520	10271740
chr1	27848880	27849320
chr1	23494260	23494440
chr1	203473820	203474100
chr1	36851400	36851580
chr1	25573520	25573720
chr1	40505500	40505840
chr1	27627320	27627580
chr1	152083360	152083580
chr1	85164400	85164680
chr1	32479140	32479560
chr1	148604740	148605100
chr1	164756600	164756880
chr1	53387320	53387500
chr1	3600680	3600860
chr1	247374080	247374320
chr1	55273340	55273520
chr1	87692080	87692420
[truncated: 48,002 more rows]

## Sheet: Data S6B
Supplementary Data 6B. Nucleosome depleted regions found in C42B
chromosome	start	end
chr1	156186160	156186720
chr1	566260	567880
chr1	567940	568940
chr1	569220	570340
chr1	97187140	97187460
chr1	565040	566240
chr1	145039800	145040100
chr1	6295920	6296220
chr1	26075400	26075660
chr1	182758720	182759000
chr1	36026480	36026720
chr1	142890860	142891240
chr1	155108160	155108440
chr1	150533780	150534120
chr1	38512420	38512700
chr1	29463120	29463360
chr1	91852740	91852920
chr1	144931980	144932260
chr1	9551180	9551440
chr1	95249040	95249420
chr1	161087700	161087960
chr1	243419020	243419360
chr1	40420580	40420960
chr1	29508280	29508780
chr1	81196920	81197240
chr1	29208580	29208920
chr1	113599660	113599980
chr1	61099860	61100140
chr1	145208860	145209200
chr1	167895760	167896040
chr1	226595640	226596040
chr1	225881820	225882060
chr1	6266200	6266440
chr1	244615120	244615700
chr1	206713760	206714100
chr1	32645100	32645420
chr1	202317500	202317900
chr1	212261900	212262240
chr1	161135960	161136200
chr1	1283320	1283600
chr1	47184660	47184900
chr1	149224340	149224720
chr1	9667020	9667360
chr1	47799820	47800500
chr1	8021540	8021840
chr1	805160	805440
chr1	28573640	28574060
chr1	160175480	160175700
chr1	28052040	28052400
chr1	204300420	204300660
chr1	205454760	205454960
chr1	16939980	16940260
chr1	162702440	162702840
chr1	14826560	14826860
chr1	212458320	212458820
chr1	9302740	9302980
chr1	3817880	3818140
chr1	206137980	206138360
chr1	28562340	28562760
chr1	96976540	96976900
chr1	185563240	185563440
chr1	20811940	20812200
chr1	172328260	172328480
chr1	149658440	149658760
chr1	234594220	234594440
chr1	154155520	154155980
chr1	181057620	181057840
chr1	155990600	155990840
chr1	162183360	162183600
chr1	62901840	62902100
chr1	226022080	226022540
chr1	27114260	27114500
chr1	9648500	9648740
chr1	108113300	108113580
chr1	1334560	1335020
chr1	12040080	12040320
chr1	235578660	235578960
chr1	98513820	98514120
chr1	55047480	55047740
chr1	31538460	31538860
chr1	93250580	93250920
chr1	87170420	87170660
chr1	166845400	166845760
chr1	27004060	27004360
chr1	1840700	1840940
chr1	148531980	148532180
chr1	6187800	6188140
chr1	33615480	33615820
chr1	202379520	202379740
chr1	68038340	68038720
chr1	222019220	222019480
chr1	168830720	168830920
chr1	182991420	182991660
chr1	6673360	6673820
chr1	193737000	193737340
chr1	165738040	165738360
chr1	36107040	36107320
chr1	11159380	11159580
chr1	115124120	115124460
chr1	246772100	246772480
chr1	15321580	15321860
chr1	206785680	206785860
chr1	151254320	151254640
chr1	13843740	13844000
chr1	240061440	240061660
chr1	51240560	51240760
chr1	229761740	229762020
chr1	101491240	101491560
chr1	101774860	101775100
chr1	179923800	179924000
chr1	150601540	150601880
chr1	2342360	2342660
chr1	109505960	109506200
chr1	150601940	150602360
chr1	201278560	201278960
chr1	173421100	173421360
chr1	224301700	224301960
chr1	32403620	32404320
chr1	45265700	45266200
chr1	154973560	154973860
chr1	27115720	27115960
chr1	150254620	150254900
chr1	35667780	35668040
chr1	213224480	213224740
chr1	201192060	201192260
chr1	117909980	117910180
chr1	200638940	200639280
chr1	46637540	46637800
chr1	176500220	176500400
chr1	54483760	54484000
chr1	2179920	2180160
chr1	5658140	5658480
chr1	156664080	156664300
chr1	100820520	100820820
chr1	202858100	202858380
chr1	155532580	155532860
chr1	179846820	179847080
chr1	165250760	165251000
chr1	8908960	8909180
chr1	61515540	61515740
chr1	95223520	95223840
chr1	222638680	222639140
chr1	35208320	35208580
chr1	40562820	40563080
chr1	27676400	27676660
chr1	68150620	68151200
chr1	161171900	161172280
chr1	868480	868760
chr1	2323000	2323380
chr1	156441220	156441740
chr1	159927740	159928100
chr1	209960980	209961300
chr1	150487980	150488280
chr1	162025820	162026080
chr1	120604160	120604420
chr1	36689640	36690120
chr1	145549020	145549300
chr1	153517520	153517880
chr1	28286580	28286860
chr1	155243180	155243460
chr1	109289940	109290140
chr1	207226280	207226720
chr1	27191660	27191960
chr1	8121340	8121660
chr1	162531080	162531540
chr1	74663680	74663980
chr1	44820860	44821200
chr1	144932320	144932800
chr1	3446000	3446300
chr1	237634260	237634520
chr1	48176200	48176460
chr1	113162300	113162540
chr1	10458800	10459200
chr1	154380680	154380900
chr1	156737220	156737420
chr1	196692540	196692780
chr1	113217380	113217640
chr1	241682920	241683320
chr1	65720000	65720240
chr1	53392840	53393060
chr1	53557660	53557940
chr1	117690600	117690800
chr1	208021600	208021900
chr1	76251720	76252000
chr1	246161160	246161480
chr1	100913940	100914300
chr1	153895380	153895620
chr1	31658620	31658840
chr1	154392060	154392300
chr1	249120360	249120580
chr1	184020680	184020960
chr1	36235460	36235800
chr1	211854100	211854380
chr1	976140	976480
chr1	231664260	231664560
chr1	112298100	112298320
chr1	14617720	14617940
chr1	60151900	60152200
chr1	6546580	6546860
chr1	220445680	220446000
chr1	224294460	224294680
chr1	52870120	52870360
chr1	220219780	220220040
chr1	174998880	174999180
chr1	223254780	223255080
chr1	226315520	226315940
chr1	228857160	228857420
chr1	7727740	7727940
chr1	113346840	113347040
chr1	65886080	65886460
chr1	10488140	10488360
chr1	85742460	85742660
chr1	91317100	91317400
chr1	120156520	120156720
chr1	54743800	54744000
chr1	209975500	209975680
chr1	225965240	225965620
chr1	206694600	206694880
chr1	20685320	20685520
chr1	9046260	9046600
chr1	116138480	116138760
chr1	116219280	116219500
chr1	219347020	219347320
chr1	151345140	151345380
chr1	32170320	32170520
chr1	225117340	225117580
chr1	120838320	120838860
chr1	199998140	199998460
chr1	52499360	52499600
chr1	35317160	35317360
chr1	109968940	109969220
chr1	43824300	43824540
chr1	99792940	99793240
chr1	156698420	156698700
chr1	54147820	54148100
chr1	40506040	40506500
chr1	42800780	42801100
chr1	44003240	44003620
chr1	202995560	202995740
chr1	207077180	207077400
chr1	181451880	181452160
chr1	173837100	173837600
chr1	2160660	2160900
chr1	27986580	27986820
chr1	53387320	53387540
chr1	63789340	63789580
chr1	204380840	204381220
chr1	145382340	145382560
chr1	111991760	111992040
chr1	223900040	223900340
chr1	167670840	167671080
chr1	175138520	175138780
chr1	204053480	204053900
chr1	168051520	168051800
chr1	42922540	42922740
chr1	54304140	54304440
chr1	185504000	185504300
chr1	214502200	214502500
chr1	213189040	213189360
chr1	145542660	145543120
chr1	184602080	184602340
chr1	59537000	59537320
chr1	151805120	151805440
chr1	100125260	100125580
chr1	207082440	207082640
chr1	225696220	225696480
chr1	109104400	109104620
chr1	150849080	150849420
chr1	235292040	235292280
chr1	228678200	228678580
chr1	39325440	39325720
chr1	44115420	44115860
chr1	57043920	57044200
chr1	44007740	44008060
chr1	1260020	1260300
chr1	233576720	233576960
chr1	10848560	10848820
chr1	87865440	87865700
chr1	180513240	180513460
chr1	14075640	14075900
chr1	39582620	39582860
chr1	42160920	42161140
chr1	224370640	224371020
chr1	31296840	31297040
chr1	78444680	78445040
chr1	156182940	156183180
chr1	10696080	10696400
chr1	76190220	76190440
chr1	156427020	156427340
chr1	113008760	113008980
chr1	16174080	16174360
chr1	244868920	244869140
chr1	8950040	8950300
chr1	83463140	83463380
chr1	161369700	161369920
chr1	47898200	47898400
chr1	155017400	155017700
chr1	113257820	113258220
chr1	147817840	147818080
chr1	24528520	24528860
chr1	217076080	217076420
chr1	231892600	231892840
chr1	34629600	34629800
chr1	205486440	205486700
chr1	229644000	229644300
chr1	39623920	39624240
chr1	82147340	82147540
chr1	173445960	173446400
chr1	53793420	53793620
chr1	166921260	166921500
chr1	28969440	28969820
chr1	8762240	8762480
chr1	999280	999480
chr1	86861900	86862180
chr1	168526020	168526220
chr1	184899100	184899320
chr1	152430920	152431180
chr1	78445100	78445340
chr1	234350720	234350980
chr1	234735520	234735740
chr1	168195100	168195320
chr1	155826920	155827240
chr1	70033060	70033300
chr1	220921260	220921680
chr1	28559400	28559720
chr1	78245180	78245520
chr1	200772060	200772320
chr1	156024400	156024700
chr1	211643300	211643740
chr1	204448820	204449100
chr1	157475520	157475760
chr1	16930960	16931240
chr1	244998520	244998780
chr1	9599160	9599540
chr1	1167260	1167760
chr1	76189880	76190100
chr1	151986180	151986400
chr1	86046220	86046580
chr1	40850160	40850380
chr1	151031180	151031440
chr1	217804280	217804520
chr1	111506440	111506920
chr1	143913320	143913600
chr1	234622720	234622940
chr1	42326460	42326660
chr1	221915480	221915880
chr1	224251440	224251660
chr1	220267780	220267980
chr1	228353060	228353580
chr1	193028640	193028880
chr1	32573440	32573780
chr1	41418140	41418460
chr1	110163560	110163800
chr1	46710620	46710800
chr1	64935740	64936140
chr1	564580	564840
chr1	16447560	16447780
chr1	115681540	115681880
chr1	244883080	244883360
chr1	176176660	176176880
chr1	10784160	10784420
chr1	6639800	6640100
chr1	44435380	44435620
chr1	212732320	212732560
chr1	2013480	2013900
chr1	54518840	54519360
chr1	207628060	207628320
chr1	116749780	116750040
chr1	162138060	162138360
chr1	222763100	222763400
chr1	156060620	156060840
chr1	145575800	145576140
chr1	120611060	120611240
chr1	202311140	202311320
chr1	109618500	109618800
chr1	111965660	111965900
chr1	55681240	55681440
chr1	201528820	201529120
chr1	207627540	207627760
chr1	11073040	11073280
chr1	112532180	112532600
chr1	10271520	10271780
chr1	32479340	32479560
chr1	5574660	5574940
chr1	81708320	81708560
chr1	226925880	226926080
chr1	114889160	114889540
chr1	207925160	207925400
chr1	183857580	183857820
chr1	46648780	46649140
chr1	234539240	234539440
chr1	210033800	210033980
chr1	214776320	214776660
chr1	3816700	3816960
chr1	110036480	110036740
chr1	10725980	10726320
chr1	237919960	237920160
chr1	43232720	43233040
chr1	53386700	53386920
chr1	155278300	155278520
chr1	151227040	151227280
chr1	220509000	220509240
chr1	32757500	32757800
chr1	53686180	53686460
chr1	221052900	221053140
chr1	109694960	109695180
chr1	227127620	227127980
chr1	223119880	223120160
chr1	183604760	183605040
chr1	3566560	3566840
chr1	224180380	224180680
chr1	218330060	218330280
chr1	30463900	30464180
chr1	1933400	1933600
chr1	81059800	81060040
chr1	33446720	33447080
chr1	220959800	220960400
chr1	201566840	201567440
chr1	222885780	222886000
chr1	208216960	208217320
chr1	150783620	150783840
chr1	36396620	36396940
chr1	53163960	53164240
chr1	201924360	201924700
chr1	95699460	95699700
chr1	85040020	85040260
chr1	9189260	9189460
chr1	235572440	235572660
chr1	33219320	33219680
chr1	154390720	154391080
chr1	8586080	8586320
chr1	151483740	151484040
chr1	227127040	227127280
chr1	10927180	10927360
chr1	54355380	54355680
chr1	55352860	55353120
chr1	151431120	151431480
chr1	109825800	109826060
chr1	114354880	114355320
chr1	212650520	212650820
chr1	113498400	113498620
chr1	113305120	113305400
chr1	249133140	249133340
chr1	16950520	16951040
chr1	113615600	113615900
chr1	249152260	249152500
chr1	162666120	162666320
chr1	211715220	211715400
chr1	201665400	201665780
chr1	205290840	205291060
chr1	60413060	60413340
chr1	116454020	116454260
chr1	94801480	94801740
chr1	203274320	203274500
chr1	95582780	95583000
chr1	8763280	8763640
chr1	12109740	12109980
chr1	172501500	172501780
chr1	235142600	235142860
chr1	52831660	52832160
chr1	1243720	1244100
chr1	68027460	68027700
chr1	64081540	64081740
chr1	28907440	28907680
chr1	244211500	244211720
chr1	62751860	62752060
chr1	11795960	11796160
chr1	109584620	109584840
chr1	215810420	215810680
chr1	33430380	33430660
chr1	94311780	94312020
chr1	237748280	237748500
chr1	221404020	221404320
chr1	249120040	249120300
chr1	31769520	31769920
chr1	47070000	47070200
chr1	184473200	184473420
chr1	171454440	171454680
chr1	203764560	203764900
chr1	2457560	2457900
chr1	117610460	117610720
chr1	68095560	68095780
chr1	233850660	233850960
chr1	85245200	85245420
chr1	179851320	179851560
chr1	155036340	155036600
chr1	116353680	116353940
chr1	63059760	63059960
chr1	246729420	246729800
chr1	17231300	17231580
chr1	225615660	225616040
chr1	156721560	156721820
chr1	33476940	33477160
chr1	10555160	10555420
chr1	150228400	150228620
chr1	209826340	209826640
chr1	228187220	228187400
chr1	70686880	70687260
chr1	39542220	39542460
chr1	994940	995200
chr1	60280220	60280400
chr1	86173980	86174200
chr1	151119080	151119360
chr1	21671860	21672080
chr1	176176260	176176520
chr1	40367240	40367460
chr1	33182280	33182580
chr1	53192000	53192280
chr1	3447880	3448060
chr1	35325260	35325540
chr1	155102340	155102640
chr1	208418560	208418780
chr1	152413440	152413660
chr1	11212300	11212500
chr1	52344840	52345020
chr1	212208320	212208640
chr1	21665120	21665480
chr1	203830440	203830720
chr1	85893020	85893340
chr1	45965540	45965780
chr1	4790160	4790540
chr1	65775480	65775740
chr1	9970280	9970860
chr1	10786580	10786800
chr1	230240440	230240680
chr1	3697560	3697880
chr1	40997120	40997340
chr1	147189200	147189400
chr1	148241040	148241260
chr1	65959580	65959840
chr1	63789620	63789860
chr1	89149700	89150060
chr1	110105880	110106120
chr1	80112600	80112800
chr1	87258500	87258700
chr1	54734400	54734780
chr1	12304740	12304960
chr1	38061440	38061760
chr1	7764380	7764820
chr1	79015600	79015920
chr1	14026620	14026840
chr1	155057560	155057760
chr1	172327700	172327880
chr1	155163380	155163620
chr1	5788180	5788420
chr1	120925940	120926140
chr1	42500860	42501060
chr1	1655720	1656060
chr1	29203720	29203920
chr1	229694620	229695000
chr1	10490380	10490600
chr1	212459420	212459780
chr1	165883460	165883760
chr1	68182500	68182760
chr1	151350000	151350220
chr1	894540	894900
chr1	229038820	229039220
chr1	8229880	8230120
chr1	120322600	120323000
chr1	153721920	153722200
chr1	9488840	9489100
chr1	227175940	227176160
chr1	228675360	228675560
chr1	59369300	59369700
chr1	224330680	224331000
chr1	1980920	1981160
chr1	201857620	201857860
chr1	2120860	2121320
chr1	9330580	9330840
chr1	153650220	153650460
chr1	229057400	229057620
chr1	79308900	79309100
chr1	149272960	149273180
chr1	8319200	8319480
chr1	1510160	1510460
chr1	149379580	149379840
chr1	231557020	231557280
chr1	230908900	230909120
chr1	247374240	247374420
chr1	207191600	207191860
chr1	36615100	36615340
chr1	155904140	155904480
chr1	38397320	38397520
chr1	161068020	161068240
chr1	46982640	46982840
chr1	212185340	212185600
chr1	144931600	144931840
chr1	230202700	230203120
chr1	117602720	117603000
chr1	225960680	225960920
chr1	115300080	115300340
chr1	167513780	167514000
chr1	9903600	9903960
chr1	168148060	168148320
chr1	25756620	25756840
chr1	235030160	235030400
chr1	227133040	227133260
chr1	42805920	42806220
chr1	87407840	87408040
chr1	145059000	145059180
chr1	166808420	166808680
chr1	10010560	10010760
chr1	227015780	227016100
chr1	29507940	29508120
chr1	11797340	11797720
chr1	228870960	228871180
chr1	84764080	84764260
chr1	1310500	1311100
chr1	149899660	149899880
chr1	178501500	178501680
chr1	16265920	16266160
chr1	117664320	117664680
chr1	229335080	229335260
chr1	93646100	93646320
chr1	41908660	41908900
chr1	46598720	46598900
chr1	201857920	201858140
chr1	226312920	226313180
chr1	115323200	115323440
chr1	43637860	43638080
chr1	54665620	54665940
chr1	110091020	110091320
chr1	93544540	93544840
chr1	203275700	203275920
chr1	6500420	6500640
chr1	32705900	32706180
chr1	54665180	54665560
chr1	109234760	109235020
chr1	226111900	226112380
chr1	44471480	44471680
chr1	161102500	161102900
chr1	226063240	226063460
chr1	221874940	221875120
chr1	120190660	120191040
chr1	155100240	155100460
chr1	205916160	205916480
chr1	61788540	61788740
chr1	8086220	8086420
chr1	182038120	182038420
chr1	55680940	55681160
chr1	6302500	6302720
chr1	38156140	38156520
chr1	64312960	64313320
chr1	151138300	151138500
chr1	117453180	117453400
chr1	205244320	205244620
chr1	116185020	116185220
chr1	165132200	165132440
chr1	47496740	47497060
chr1	40283100	40283300
chr1	32713800	32714020
chr1	154193000	154193460
chr1	10003320	10003560
chr1	32859940	32860220
chr1	209957900	209958220
chr1	173793540	173793820
chr1	116915720	116915940
chr1	2313220	2313440
chr1	151416460	151416660
chr1	92350840	92351060
chr1	168890100	168890380
chr1	154244960	154245220
chr1	35916680	35916900
chr1	182570580	182570820
chr1	249200300	249200520
chr1	51425740	51426140
chr1	153896140	153896340
chr1	30176460	30176700
chr1	178994820	178995200
chr1	232458180	232458400
chr1	179675600	179675800
chr1	41328580	41328780
chr1	236687820	236688020
chr1	28879500	28879680
chr1	145589280	145589500
chr1	156471180	156471420
chr1	39564360	39564620
chr1	54411900	54412240
chr1	48246900	48247140
chr1	41967380	41967580
chr1	41249880	41250100
chr1	59165620	59165940
chr1	201617840	201618120
chr1	206808660	206808880
chr1	167690800	167691300
chr1	207494940	207495280
chr1	51701760	51702040
chr1	151319620	151319920
chr1	172368660	172368840
chr1	45118580	45118760
chr1	37939940	37940200
chr1	108270580	108270780
chr1	99127060	99127300
chr1	36981960	36982260
chr1	120688440	120688680
chr1	203294560	203294780
chr1	226496620	226496960
chr1	19739280	19739480
chr1	45140100	45140480
chr1	212838940	212839140
chr1	109940500	109940740
chr1	86570760	86570960
chr1	56159960	56160440
chr1	36850620	36850840
chr1	226187160	226187420
chr1	174128420	174128800
chr1	111002900	111003200
chr1	208472020	208472340
chr1	62208700	62208940
chr1	234743920	234744120
chr1	98895860	98896040
chr1	8484660	8484880
chr1	28879120	28879480
chr1	25616620	25616840
chr1	144598860	144599060
chr1	70671240	70671480
chr1	87794480	87794680
chr1	1057620	1057820
chr1	205180420	205180680
chr1	202026120	202026420
chr1	167261100	167261280
chr1	85300140	85300360
chr1	41826960	41827200
chr1	198859820	198860080
chr1	27722000	27722220
chr1	92230960	92231160
chr1	38157920	38158240
chr1	182360320	182360580
chr1	32538400	32538600
chr1	45241040	45241320
chr1	55230120	55230560
chr1	65432120	65432320
chr1	31190860	31191480
chr1	92208360	92208560
chr1	27675900	27676300
chr1	64239540	64239760
chr1	46050320	46050520
chr1	110881860	110882160
chr1	184724180	184724400
chr1	227058180	227058540
chr1	220263060	220263360
chr1	31497560	31497780
chr1	114447600	114448040
chr1	207999860	208000060
chr1	54953820	54954220
chr1	49143120	49143320
chr1	935740	935940
chr1	111154840	111155040
chr1	47264540	47264740
chr1	21948840	21949040
chr1	24286040	24286400
chr1	63249380	63249600
chr1	230321760	230322220
chr1	9189560	9189800
chr1	116257480	116257800
chr1	152164300	152164680
chr1	193077660	193077880
chr1	212838640	212838900
chr1	9927600	9927840
chr1	82267600	82267800
chr1	40316380	40316560
chr1	173684020	173684200
chr1	27684020	27684320
chr1	27611280	27611480
chr1	11994620	11994840
chr1	1822500	1822740
chr1	27429220	27429480
chr1	110316300	110316540
chr1	246038240	246038460
chr1	143467660	143467880
chr1	2183240	2183460
chr1	222520980	222521220
chr1	162039320	162039520
chr1	59153300	59153540
chr1	247267500	247267700
chr1	234247280	234247460
chr1	212588060	212588320
chr1	225997620	225997940
chr1	36772500	36772740
chr1	118643560	118643880
chr1	235097800	235098120
chr1	169078260	169078500
chr1	115300500	115300840
chr1	184391980	184392360
chr1	8021880	8022080
chr1	46056000	46056260
chr1	23854820	23855000
chr1	228327740	228328100
chr1	236680620	236680880
chr1	46860900	46861100
chr1	36627200	36627440
chr1	153005440	153005680
chr1	6403620	6403820
chr1	153599940	153600140
chr1	230203960	230204180
chr1	220884420	220884600
chr1	40349060	40349340
chr1	179097720	179097900
chr1	163041700	163041900
chr1	200638440	200638720
chr1	223276560	223276780
chr1	79083280	79083560
chr1	7058380	7058660
chr1	12079460	12079640
chr1	3585260	3585740
chr1	76534660	76535000
chr1	93214680	93214920
chr1	156426240	156426660
chr1	156093540	156093740
chr1	165796700	165796900
chr1	40915620	40915880
chr1	33833400	33833660
chr1	33502480	33502820
chr1	94703160	94703360
chr1	1709780	1709980
chr1	156326840	156327040
chr1	852000	852240
chr1	151803200	151803420
chr1	12248980	12249180
chr1	1850840	1851100
chr1	859160	859360
chr1	100951340	100951540
chr1	6411900	6412160
chr1	109288980	109289160
chr1	6118740	6119000
chr1	207069100	207069320
chr1	169454880	169455060
chr1	167667040	167667380
chr1	51984920	51985240
chr1	151484280	151484460
chr1	222791380	222791560
chr1	12100740	12101040
chr1	159870240	159870460
chr1	155715300	155715500
chr1	200446920	200447220
chr1	167503060	167503340
chr1	38397540	38397740
chr1	222988320	222988540
chr1	47109040	47109320
chr1	3043980	3044180
chr1	230023360	230023600
chr1	39957120	39957420
chr1	160001620	160001820
chr1	199082480	199082700
chr1	206760160	206760400
chr1	207567020	207567220
chr1	208137060	208137420
chr1	29063180	29063500
chr1	14952120	14952380
chr1	65616400	65616680
chr1	47799320	47799580
chr1	15480100	15480320
chr1	197752760	197753060
chr1	249132860	249133060
chr1	249168460	249168660
chr1	27470920	27471120
chr1	57533660	57533860
chr1	154130220	154130480
chr1	20988020	20988220
chr1	43203020	43203240
chr1	935460	935680
chr1	156659320	156659500
chr1	113498700	113499000
chr1	87258980	87259160
chr1	153940560	153940760
chr1	172328880	172329120
chr1	180498240	180498420
chr1	1089300	1089560
chr1	181053440	181053620
chr1	11040280	11040480
chr1	219444920	219445120
chr1	183885120	183885300
chr1	180123920	180124160
chr1	59118300	59118580
chr1	169764060	169764280
chr1	203473820	203474100
chr1	40156960	40157260
chr1	182379720	182380020
chr1	165807200	165807440
chr1	1535060	1535240
chr1	151031820	151032000
chr1	203158060	203158240
chr1	3091480	3091740
chr1	46664000	46664280
chr1	98286240	98286440
chr1	33937940	33938320
chr1	235530520	235530820
chr1	24246560	24246840
chr1	1714480	1714720
chr1	154842540	154843020
chr1	45956700	45956980
chr1	206310380	206310540
chr1	171810580	171810760
chr1	147400280	147400480
chr1	118510160	118510440
chr1	32110420	32110640
chr1	47846440	47846660
chr1	1859720	1859920
chr1	6052420	6052700
chr1	226167740	226167940
chr1	150669720	150670000
chr1	212781520	212781880
chr1	85156320	85156540
chr1	45249360	45249600
chr1	179262800	179263080
chr1	225662820	225663000
chr1	33761240	33761420
chr1	39328800	39329020
chr1	167522920	167523260
chr1	6419880	6420080
chr1	201368620	201368880
chr1	100503480	100503760
chr1	227751160	227751340
chr1	9749400	9749640
chr1	91187100	91187340
chr1	1079900	1080120
chr1	150980740	150980980
chr1	63833080	63833420
chr1	117909280	117909520
chr1	45805560	45805860
chr1	36616500	36616720
chr1	87915000	87915200
chr1	162760200	162760420
chr1	11822120	11822300
chr1	10774460	10774640
chr1	43751220	43751440
chr1	202088140	202088400
chr1	161195400	161195640
chr1	1981540	1981780
chr1	9621660	9621860
chr1	169863380	169863600
chr1	50774640	50774840
chr1	28640560	28640740
chr1	39300960	39301260
chr1	36023180	36023480
chr1	208624380	208624560
chr1	3541260	3541640
chr1	51131120	51131360
chr1	64961600	64961860
chr1	112938620	112938900
chr1	150337060	150337300
chr1	108078880	108079260
chr1	169541420	169541740
chr1	1368640	1368900
chr1	201430360	201430560
chr1	6479900	6480080
chr1	40367580	40367820
chr1	213031340	213031720
chr1	108859200	108859400
chr1	87490940	87491200
chr1	68299060	68299300
chr1	201762240	201762480
chr1	171770680	171770880
chr1	230028320	230028500
chr1	112490860	112491120
chr1	150946740	150946960
chr1	182558280	182558480
chr1	77975020	77975200
chr1	1790200	1790380
chr1	14286900	14287160
chr1	201021580	201021780
chr1	112912340	112912600
chr1	41246600	41246780
chr1	27032900	27033120
chr1	41942480	41942760
chr1	14126100	14126300
chr1	245462100	245462280
chr1	156308180	156308360
chr1	43390220	43390400
chr1	65636100	65636400
chr1	19753640	19753840
chr1	221947820	221948080
chr1	1557580	1557780
chr1	55007840	55008060
chr1	46598100	46598460
chr1	52468000	52468200
chr1	229980420	229980740
chr1	206663480	206663760
chr1	160184640	160184840
chr1	53793680	53793920
chr1	161147180	161147380
chr1	15064160	15064380
chr1	153483520	153483760
chr1	201154120	201154360
chr1	155829120	155829440
chr1	28655300	28655480
chr1	155879720	155879920
chr1	205030860	205031020
chr1	168090980	168091300
chr1	156030760	156030980
chr1	94279620	94279880
chr1	185125980	185126380
chr1	38478000	38478460
chr1	94019760	94020040
chr1	233086140	233086420
chr1	231347100	231347280
chr1	28585640	28585920
chr1	242011080	242011320
chr1	94147120	94147460
chr1	173793920	173794180
chr1	249200760	249201000
chr1	237301980	237302220
chr1	158147580	158147780
chr1	187486660	187486920
chr1	228318700	228318980
chr1	8978220	8978460
chr1	752680	752880
chr1	186181820	186182080
chr1	211434180	211434380
chr1	22586340	22586640
chr1	232442140	232442440
chr1	33282980	33283200
chr1	1098000	1098280
chr1	46813800	46814100
chr1	156711000	156711200
chr1	26503840	26504080
chr1	49019040	49019260
chr1	101361440	101361740
chr1	37965020	37965200
chr1	108668240	108668500
chr1	186344320	186344680
chr1	52521720	52522060
chr1	118113820	118114060
chr1	232749960	232750180
chr1	119203440	119203620
chr1	229693840	229694200
chr1	150241420	150241620
chr1	119683200	119683380
chr1	205400060	205400260
chr1	68962720	68962960
chr1	54058720	54058920
chr1	43997160	43997520
chr1	33552000	33552260
chr1	247494440	247494680
chr1	247171300	247171600
chr1	17846540	17846760
chr1	245026240	245026440
chr1	53128420	53128740
chr1	44412520	44412740
chr1	249167780	249168160
chr1	220950100	220950300
chr1	214296520	214296720
chr1	9161620	9161920
chr1	201979460	201979880
chr1	37964720	37964940
chr1	117555960	117556160
chr1	222796160	222796360
chr1	214390200	214390480
chr1	11120020	11120200
chr1	27055220	27055500
chr1	27970520	27970700
chr1	59408420	59408720
chr1	156679680	156679900
chr1	84876060	84876240
chr1	43505060	43505360
chr1	8403540	8403840
chr1	42642660	42642900
chr1	100918260	100918440
chr1	215740560	215740840
chr1	200707780	200708140
chr1	65322320	65322500
chr1	43147760	43147980
chr1	88646320	88646500
chr1	12416400	12416600
chr1	6483560	6483740
chr1	40848400	40848600
chr1	3712960	3713260
chr1	25338640	25339020
chr1	116185240	116185480
chr1	156829940	156830140
chr1	6094560	6094780
chr1	87597480	87597900
chr1	7400100	7400360
chr1	209979380	209979620
chr1	32254160	32254380
chr1	65381680	65381900
chr1	214725060	214725260
chr1	28832300	28832480
chr1	212780140	212780420
chr1	12524720	12525020
chr1	118133940	118134140
chr1	34125960	34126160
chr1	226005400	226005600
chr1	183994400	183994700
chr1	12079180	12079380
chr1	42928660	42929000
chr1	58628680	58628940
chr1	147735400	147735640
chr1	209759060	209759280
chr1	120491320	120491580
chr1	31643560	31644020
chr1	9852320	9852520
chr1	154301020	154301240
chr1	32687800	32688100
chr1	67896460	67896660
chr1	153462820	153463020
chr1	53573260	53573560
chr1	27693400	27693660
chr1	67461800	67462020
chr1	32914060	32914260
chr1	230204460	230204940
chr1	231376840	231377060
chr1	145216960	145217180
chr1	87795020	87795200
chr1	200379180	200379360
chr1	160221760	160222060
chr1	43312040	43312360
chr1	208171180	208171380
chr1	84971780	84972040
chr1	116676380	116676700
chr1	203307620	203307860
chr1	229850680	229851040
chr1	226250360	226250560
chr1	3625520	3625820
chr1	150293840	150294060
chr1	235667660	235668020
chr1	204463820	204464040
chr1	176665260	176665520
chr1	169455180	169455520
chr1	60225160	60225440
chr1	231942460	231942660
chr1	181074820	181075000
chr1	111325960	111326180
chr1	231557940	231558380
chr1	17020120	17020340
chr1	146378900	146379080
chr1	207997240	207997600
chr1	47133940	47134260
chr1	79153120	79153300
chr1	231114460	231114940
chr1	51983120	51983340
chr1	179783720	179783940
chr1	230777980	230778320
chr1	2126080	2126340
chr1	6355260	6355460
chr1	27372460	27372640
chr1	8319880	8320060
chr1	26799580	26799800
chr1	860160	860380
chr1	16949980	16950180
chr1	6112600	6112780
chr1	33646380	33646700
chr1	11865940	11866200
chr1	154928500	154928700
chr1	10836600	10836820
chr1	244365180	244365380
chr1	93811260	93811540
chr1	911560	911740
chr1	182931760	182932000
chr1	3773900	3774320
chr1	41445500	41445780
chr1	244417540	244417780
chr1	234243360	234243780
chr1	168409040	168409300
chr1	180991940	180992180
chr1	235902500	235902700
chr1	111173540	111173720
chr1	114778740	114779020
chr1	165600320	165600520
chr1	44229120	44229400
chr1	118471480	118471680
chr1	205242660	205242920
chr1	44870960	44871160
chr1	902320	902500
chr1	227922980	227923220
chr1	184674480	184674740
chr1	36794460	36794680
chr1	85402040	85402220
chr1	242108140	242108340
chr1	81964240	81964480
chr1	73089020	73089200
chr1	6062380	6062600
chr1	3135820	3136000
chr1	48963880	48964080
chr1	117602440	117602620
chr1	111534440	111534680
chr1	29598300	29598560
chr1	1714000	1714200
chr1	26092880	26093080
chr1	32608440	32608620
chr1	10554760	10555000
chr1	171179600	171179780
chr1	236445200	236445400
chr1	91172940	91173100
chr1	154400260	154400460
chr1	12178720	12178960
chr1	16947540	16947820
chr1	174992460	174992840
chr1	115212620	115212900
chr1	30265880	30266060
chr1	36696860	36697120
chr1	77747580	77747800
chr1	103363120	103363360
chr1	63953400	63953640
chr1	174129420	174129640
chr1	111682640	111682880
chr1	101360280	101360480
chr1	114977800	114978020
chr1	153740940	153741140
chr1	53951200	53951420
chr1	11968900	11969220
chr1	25810620	25810900
chr1	239189320	239189540
chr1	160175100	160175300
chr1	1875760	1875940
chr1	54058420	54058680
chr1	98875720	98875960
chr1	147071480	147071840
chr1	105190820	105191000
chr1	41469460	41469660
chr1	110881000	110881240
chr1	155293520	155293740
chr1	162467460	162467660
chr1	145277240	145277520
chr1	180485100	180485280
chr1	168311960	168312140
chr1	169093740	169093920
chr1	45484360	45484640
chr1	32866480	32866740
chr1	205290380	205290580
chr1	71053740	71053920
chr1	101349620	101349860
chr1	11705780	11706040
chr1	28764420	28764680
chr1	13840480	13840660
chr1	154506800	154507040
chr1	79115360	79115580
chr1	110648780	110649000
chr1	94947080	94947260
chr1	149859500	149859780
chr1	162630460	162630700
chr1	29557340	29557580
chr1	2827880	2828080
chr1	69421180	69421400
chr1	222958460	222958640
chr1	36565240	36565420
chr1	154934140	154934360
chr1	150266100	150266320
chr1	205180740	205181020
chr1	162532220	162532400
chr1	20834640	20834820
chr1	235459260	235459440
chr1	100929320	100929500
chr1	47900120	47900400
chr1	204176320	204176520
chr1	27845940	27846120
chr1	154540280	154540480
chr1	10459360	10459600
chr1	208126300	208126480
chr1	62641380	62641560
chr1	228401520	228401720
chr1	205225320	205225600
chr1	201250100	201250280
chr1	100817120	100817300
chr1	156163720	156163960
chr1	200504820	200505080
chr1	1068060	1068240
chr1	171283080	171283380
chr1	235243080	235243260
chr1	67519260	67519540
chr1	155098640	155098920
chr1	54872120	54872320
chr1	89458560	89458840
chr1	244815920	244816100
chr1	45265360	45265680
chr1	46769200	46769440
chr1	109806120	109806520
chr1	238027680	238027940
chr1	40042460	40042740
chr1	151254700	151254880
chr1	180127060	180127240
chr1	11710640	11710820
chr1	176660820	176661100
chr1	24616560	24616760
chr1	28576120	28576300
chr1	120229340	120229660
chr1	1342540	1342820
chr1	243574920	243575140
chr1	226384740	226384980
chr1	112298440	112298640
chr1	184807840	184808040
chr1	2702060	2702240
chr1	166879660	166879980
chr1	173159860	173160060
chr1	188042680	188042880
chr1	94050640	94050860
chr1	6844980	6845220
chr1	46216240	46216540
chr1	84465060	84465280
chr1	54737080	54737260
chr1	27019380	27019640
chr1	149934000	149934260
chr1	28696020	28696300
chr1	183604260	183604460
chr1	27032320	27032520
chr1	26185900	26186100
chr1	59250760	59250940
chr1	28908240	28908540
chr1	112519100	112519300
chr1	1850220	1850440
chr1	150552040	150552380
chr1	61803880	61804140
chr1	228674940	228675160
chr1	110032840	110033060
chr1	228353660	228353860
chr1	61508640	61508900
chr1	44440120	44440320
chr1	27894880	27895200
chr1	232763440	232763620
chr1	40399880	40400060
chr1	29563140	29563320
chr1	94312100	94312280
chr1	235324500	235324740
chr1	53685800	53686000
chr1	10534860	10535120
chr1	12556620	12556840
chr1	19337620	19337980
chr1	27126020	27126220
chr1	100111480	100111660
chr1	28116380	28116600
chr1	229797200	229797380
chr1	16533460	16533660
chr1	172325900	172326100
chr1	5728160	5728340
chr1	85603420	85603620
chr1	15851480	15851740
chr1	112597240	112597440
chr1	224505180	224505400
chr1	233431420	233431620
chr1	57011440	57011640
chr1	2369420	2369800
chr1	39570920	39571140
chr1	94132220	94132460
chr1	100239420	100239660
chr1	44401360	44401640
chr1	155232040	155232360
chr1	70500260	70500440
chr1	29211560	29211800
chr1	59434460	59434700
chr1	57286840	57287020
chr1	40119260	40119640
chr1	36019940	36020160
chr1	154946840	154947180
chr1	29460220	29460420
chr1	211751120	211751360
chr1	9170880	9171120
chr1	12679900	12680200
chr1	119682860	119683080
chr1	160696660	160696900
chr1	60747060	60747340
chr1	110453520	110453720
chr1	3774860	3775040
chr1	197744580	197744740
chr1	205649060	205649260
chr1	202779800	202780080
chr1	41948120	41948300
chr1	37164880	37165060
chr1	113615260	113615460
chr1	224518040	224518280
chr1	85219280	85219540
chr1	243417660	243417840
chr1	118472120	118472460
chr1	201139840	201140120
chr1	151735820	151736160
chr1	62609980	62610240
chr1	85575120	85575420
chr1	12441600	12441800
chr1	44495660	44495840
chr1	117112980	117113200
chr1	154532140	154532320
chr1	61707100	61707320
chr1	67966180	67966440
chr1	205888160	205888400
chr1	165338560	165338820
chr1	211657180	211657380
chr1	2459580	2459780
chr1	45279400	45279580
chr1	44173000	44173280
chr1	41705920	41706160
chr1	162254940	162255120
chr1	10116400	10116620
chr1	153541060	153541240
chr1	64157660	64157940
chr1	190561820	190562000
chr1	17240400	17240580
chr1	12473820	12474020
chr1	120566680	120566900
chr1	184332060	184332340
chr1	166459040	166459220
chr1	12467460	12467720
chr1	225714660	225714860
chr1	48204300	48204480
chr1	204195580	204195820
chr1	164572100	164572280
chr1	150534540	150534820
chr1	180471400	180471580
chr1	115053700	115053920
chr1	27021980	27022160
chr1	228537300	228537480
chr1	151507220	151507480
chr1	50745680	50745880
chr1	229406720	229406920
chr1	9304720	9304940
chr1	182360840	182361040
chr1	245421640	245421840
chr1	225797560	225797740
chr1	111038680	111038920
chr1	49812480	49812840
chr1	230999240	230999600
chr1	16839960	16840140
chr1	151072300	151072560
chr1	80683120	80683300
chr1	6423240	6423440
chr1	15736380	15736560
chr1	36863420	36863660
chr1	47223440	47223640
chr1	237398320	237398720
chr1	153950060	153950300
chr1	68786860	68787040
chr1	245134100	245134260
chr1	10688900	10689100
chr1	233462960	233463160
chr1	149764500	149764740
chr1	154934440	154934640
chr1	91627400	91627600
chr1	202630340	202630540
chr1	47943820	47944200
chr1	80744740	80744920
chr1	67656200	67656380
chr1	204485340	204485640
chr1	18882920	18883120
chr1	13992280	13992480
chr1	235490500	235490680
chr1	160990900	160991220
chr1	156830680	156830860
chr1	172501820	172502160
chr1	235267620	235267820
chr1	156265380	156265600
chr1	231298040	231298220
chr1	7106480	7106660
chr1	153938980	153939160
chr1	205345380	205345600
chr1	19282500	19282680
chr1	13870600	13870780
chr1	178995220	178995440
chr1	237340320	237340520
chr1	10754600	10754760
chr1	202153840	202154040
chr1	36929980	36930160
chr1	174932700	174932880
chr1	234860000	234860300
chr1	115595160	115595460
chr1	2347820	2348020
chr1	208098500	208098680
chr1	156594220	156594420
chr1	46768880	46769100
chr1	226374300	226374580
chr1	223263480	223263720
chr1	164526540	164526740
chr1	45060940	45061120
chr1	143743720	143743960
chr1	77685100	77685280
chr1	181074280	181074500
chr1	243174180	243174400
chr1	11464440	11464600
chr1	12184880	12185160
chr1	184884860	184885120
chr1	28241020	28241460
chr1	55516140	55516340
chr1	29698020	29698200
chr1	41733980	41734160
chr1	182701380	182701580
chr1	161135720	161135900
chr1	44412200	44412480
chr1	150521760	150521940
chr1	27018960	27019160
chr1	110074940	110075140
chr1	48935840	48936040
chr1	149783880	149784080
chr1	151566760	151566940
chr1	203518480	203518800
chr1	164571380	164571560
chr1	34098740	34098940
chr1	148928140	148928380
chr1	155140400	155140680
chr1	212965040	212965360
chr1	220267280	220267520
chr1	34108920	34109200
chr1	118105740	118105940
chr1	224622400	224622580
chr1	43232180	43232520
chr1	40870560	40870820
chr1	179851640	179851820
chr1	58648960	58649200
chr1	228674680	228674860
chr1	95582300	95582560
chr1	184559600	184559840
chr1	153095380	153095720
chr1	46908120	46908300
chr1	36348580	36348760
chr1	182286620	182286920
chr1	113999640	113999860
chr1	167685560	167685760
chr1	43389900	43390180
chr1	105939000	105939180
chr1	213123720	213123960
chr1	167424140	167424340
chr1	181999100	181999280
chr1	157961820	157962000
chr1	118117120	118117420
chr1	9295000	9295180
chr1	182656580	182656780
chr1	16544880	16545060
chr1	234748420	234748600
chr1	40342880	40343240
chr1	26438240	26438440
chr1	170898980	170899220
chr1	6321060	6321240
chr1	43722340	43722520
chr1	47902180	47902400
chr1	49077660	49077860
chr1	204058100	204058520
chr1	100817700	100817920
chr1	155214420	155214600
chr1	154642220	154642400
chr1	154402520	154402700
chr1	113044500	113044700
chr1	38273780	38274000
chr1	39407480	39407720
chr1	24306700	24307040
chr1	154193680	154193900
chr1	155036840	155037020
chr1	113241720	113241920
chr1	153958740	153958960
chr1	156736820	156737180
chr1	116745840	116746060
chr1	77999520	77999700
chr1	245132800	245133260
chr1	2462500	2462700
chr1	29564100	29564280
chr1	34438680	34438900
chr1	204776460	204776660
chr1	145713620	145713800
chr1	186461780	186461960
chr1	54467400	54467580
chr1	62824440	62824640
chr1	116721480	116721760
chr1	215742920	215743120
chr1	1207960	1208220
chr1	55487880	55488060
chr1	8014220	8014440
chr1	168148380	168148560
chr1	151933340	151933540
chr1	224691360	224691640
chr1	147013080	147013280
chr1	156415660	156415940
chr1	14748680	14748920
chr1	27929660	27929840
chr1	37963520	37963720
chr1	11968220	11968420
chr1	155057820	155058040
chr1	168831000	168831180
chr1	113044760	113045100
chr1	213327480	213327740
chr1	120925200	120925380
chr1	52344500	52344760
chr1	205718760	205718940
chr1	48712460	48712660
chr1	232765880	232766120
chr1	22584400	22584640
chr1	246166500	246166680
chr1	218553820	218554020
chr1	175201560	175201760
chr1	150521400	150521680
chr1	155618420	155618600
chr1	178269080	178269260
chr1	172401460	172401680
chr1	185126540	185126720
chr1	85410780	85410960
chr1	25785600	25785780
chr1	19977760	19977960
chr1	41707920	41708120
chr1	116424020	116424200
chr1	9613780	9613980
chr1	43855400	43855660
chr1	46598980	46599180
chr1	44324200	44324460
chr1	234659340	234659540
chr1	865680	865860
chr1	183439300	183439540
chr1	208173940	208174160
chr1	151253640	151253820
chr1	31944580	31944800
chr1	208209700	208209900
chr1	173775200	173775380
chr1	178062720	178063000
chr1	1009400	1009600
chr1	46152700	46153060
chr1	27100820	27101020
chr1	35063540	35063700
chr1	152007680	152007860
chr1	163144740	163144920
chr1	12269040	12269220
chr1	150878880	150879060
chr1	161162360	161162600
chr1	222807800	222808080
chr1	39456740	39457060
chr1	59012420	59012680
chr1	115860220	115860440
chr1	67896000	67896220
chr1	52421440	52421620
chr1	2144320	2144540
chr1	67390440	67390700
chr1	91915820	91916000
chr1	38478820	38479000
chr1	63245840	63246020
chr1	7359520	7359700
chr1	94375080	94375360
chr1	201083260	201083560
chr1	9298700	9298880
chr1	201952380	201952640
chr1	154955500	154955860
chr1	233161440	233161640
chr1	2738580	2738780
chr1	165580180	165580400
chr1	52563860	52564040
chr1	161500580	161500840
chr1	93426940	93427260
chr1	227751400	227751640
chr1	42846600	42846780
chr1	46196200	46196380
chr1	167424400	167424580
chr1	180922600	180922780
chr1	225902640	225902840
chr1	206680740	206681000
chr1	2346840	2347000
chr1	1447340	1447600
chr1	7020420	7020620
chr1	156074000	156074180
chr1	225040660	225040920
chr1	168876300	168876520
chr1	116519220	116519400
chr1	37169440	37169620
chr1	27216740	27216940
chr1	117602000	117602200
chr1	160232180	160232340
chr1	19812080	19812300
chr1	27693020	27693240
chr1	155145640	155145840
chr1	92764240	92764420
chr1	46771660	46771840
chr1	7130540	7130780
chr1	28974760	28974940
chr1	149857140	149857340
chr1	155294120	155294320
chr1	25935160	25935380
chr1	5697280	5697540
chr1	234997700	234997880
chr1	156100160	156100340
chr1	201083620	201083800
chr1	35147200	35147400
chr1	8066440	8066700
chr1	3326780	3327020
chr1	235133160	235133380
chr1	145438220	145438400
chr1	32782140	32782400
chr1	3310140	3310380
chr1	202976440	202976620
chr1	170043740	170044020
chr1	36724280	36724500
chr1	40004920	40005120
chr1	86400260	86400580
chr1	106810700	106810900
chr1	51899360	51899620
chr1	120191100	120191300
chr1	1182500	1182680
chr1	149224080	149224260
chr1	99159780	99159960
chr1	2391340	2391620
chr1	41328020	41328300
chr1	218093580	218093760
chr1	6950020	6950260
chr1	63234320	63234500
chr1	11986500	11986700
chr1	165567180	165567360
chr1	144220720	144220880
chr1	182112340	182112620
chr1	28157140	28157400
chr1	152452620	152452780
chr1	7632980	7633140
chr1	224238640	224238820
chr1	41157120	41157360
chr1	108577060	108577300
chr1	59282180	59282420
chr1	10739820	10740000
chr1	60970280	60970540
chr1	185447100	185447320
chr1	204183160	204183360
chr1	228135580	228135760
chr1	145397760	145398040
chr1	53480500	53480680
chr1	60893920	60894100
chr1	168529620	168529820
chr1	242631000	242631180
chr1	20860340	20860540
chr1	118301520	118301780
chr1	55029940	55030340
chr1	245133820	245134000
chr1	42846300	42846540
chr1	177917560	177917740
chr1	155532940	155533140
chr1	64013440	64013640
chr1	174968660	174969080
chr1	145543640	145543820
chr1	35497240	35497440
chr1	208825700	208825860
chr1	150669520	150669680
chr1	193074440	193074680
chr1	153940120	153940320
chr1	62207760	62208080
chr1	230768080	230768260
chr1	25191080	25191280
chr1	202829960	202830180
chr1	235668260	235668460
chr1	47525140	47525400
chr1	145039580	145039760
chr1	22380120	22380280
chr1	41134600	41134780
chr1	178063620	178063840
chr1	27648440	27648740
chr1	108479180	108479360
chr1	40723600	40724000
chr1	202888820	202889080
chr1	33228980	33229160
chr1	151881980	151882160
chr1	146714620	146714800
chr1	19785420	19785640
chr1	205464680	205464920
chr1	26093300	26093520
chr1	100951560	100951780
chr1	205568380	205568580
chr1	7740460	7740600
chr1	182218480	182218660
chr1	247095500	247095660
chr1	2159280	2159480
chr1	44411420	44411600
chr1	78685620	78685820
chr1	5787320	5787640
chr1	68152400	68152620
chr1	244998820	244999020
chr1	229357640	229357860
chr1	164581040	164581220
chr1	28968660	28968840
chr1	198128180	198128440
chr1	239880440	239880640
chr1	206228020	206228340
chr1	3400580	3400740
chr1	53642300	53642600
chr1	15573700	15573880
chr1	229393820	229394000
chr1	182676280	182676500
chr1	150968520	150968700
chr1	75155640	75155820
chr1	93297740	93297920
chr1	85086620	85086920
chr1	80549620	80549800
chr1	226521180	226521400
chr1	8877660	8878120
chr1	245027780	245028120
chr1	62107460	62107680
chr1	218458460	218458740
chr1	2106040	2106220
chr1	117811600	117811780
chr1	16840560	16840760
chr1	116715240	116715560
chr1	230817460	230817640
chr1	226624660	226624960
chr1	228768700	228768880
chr1	32816940	32817240
chr1	94135720	94135980
chr1	34925920	34926140
chr1	231413880	231414060
chr1	6970140	6970320
chr1	68022020	68022200
chr1	59888820	59889040
chr1	32860240	32860420
chr1	246544860	246545060
chr1	220863460	220863640
chr1	205601120	205601320
chr1	55181320	55181640
chr1	26133080	26133260
chr1	171313440	171313620
chr1	213153460	213153700
chr1	236767800	236768000
chr1	28575140	28575320
chr1	64446760	64447040
chr1	204183460	204183660
chr1	151906520	151906700
chr1	246670480	246670660
chr1	246853000	246853140
chr1	205782380	205782560
chr1	239414000	239414240
chr1	208417300	208417480
chr1	143274920	143275220
chr1	6515420	6515600
chr1	165798280	165798460
chr1	45965860	45966080
chr1	33896460	33896700
chr1	60322620	60322820
chr1	39491980	39492140
chr1	6119140	6119380
chr1	45671940	45672100
chr1	93250260	93250460
chr1	86970680	86970860
chr1	214360540	214360720
chr1	23180100	23180280
chr1	148598400	148598580
chr1	948820	949160
chr1	202113780	202114020
chr1	171110840	171111040
chr1	27627320	27627500
chr1	22778260	22778460
chr1	153949660	153949840
chr1	68084500	68084700
chr1	94883740	94883960
chr1	151300060	151300320
chr1	116873020	116873240
chr1	61649280	61649460
chr1	212783080	212783280
chr1	211496860	211497120
chr1	112281860	112282040
chr1	153622400	153622580
chr1	1092760	1092980
chr1	1690240	1690440
chr1	234445880	234446020
chr1	228270100	228270520
chr1	162770060	162770240
chr1	202470480	202470740
chr1	11741140	11741320
chr1	48575220	48575400
chr1	63249620	63249800
chr1	3440480	3440640
chr1	96775460	96775660
chr1	154733000	154733200
chr1	93250940	93251120
chr1	36735160	36735380
chr1	65124440	65124620
chr1	235877580	235877900
chr1	160053900	160054120
chr1	38608420	38608680
chr1	47082460	47082820
chr1	192446900	192447060
chr1	55515660	55515920
chr1	1837720	1837920
chr1	34628840	34629020
chr1	165039100	165039360
chr1	18925520	18925720
chr1	237970120	237970300
chr1	192779460	192779640
chr1	82144480	82144760
chr1	9620980	9621160
chr1	35476500	35476680
chr1	214161160	214161440
chr1	60740440	60740720
chr1	62707140	62707320
chr1	1004720	1004880
chr1	113752860	113753040
chr1	5963720	5964040
chr1	148000600	148000800
chr1	91870060	91870240
chr1	202317980	202318300
chr1	41944740	41944960
chr1	23694780	23695060
chr1	53393380	53393680
chr1	20959840	20960020
chr1	87858040	87858220
chr1	143283700	143283880
chr1	89144160	89144500
chr1	114447200	114447400
chr1	154377700	154377920
chr1	1279440	1279700
chr1	31181000	31181260
chr1	231720000	231720160
chr1	145209840	145210020
chr1	10169380	10169620
chr1	74992780	74992980
chr1	79093100	79093240
chr1	7844000	7844180
chr1	197455020	197455200
chr1	68907740	68907940
chr1	14825440	14825640
chr1	26859060	26859220
chr1	211752520	211752780
chr1	225633840	225634040
chr1	149764060	149764340
chr1	152114620	152114780
chr1	45957080	45957340
chr1	1209140	1209320
chr1	59234960	59235140
chr1	172485060	172485260
chr1	115259380	115259560
chr1	5159700	5159960
chr1	233750060	233750260
chr1	27816580	27816860
chr1	91044900	91045080
chr1	220853540	220853720
chr1	9444960	9445220
chr1	11021140	11021360
chr1	61038780	61039100
chr1	6305440	6305620
chr1	44502320	44502560
chr1	151512920	151513080
chr1	11332900	11333180
chr1	3051440	3051620
chr1	38218520	38218700
chr1	1141860	1142060
chr1	61692420	61692600
chr1	111289380	111289560
chr1	9806860	9807060
chr1	223316500	223316680
chr1	226163720	226163920
chr1	249132160	249132340
chr1	52344300	52344480
chr1	196117560	196117840
chr1	110757180	110757360
chr1	27018700	27018900
chr1	46806260	46806600
chr1	197012160	197012340
chr1	1051460	1051840
chr1	55037060	55037240
chr1	42922100	42922300
chr1	26560620	26560820
chr1	91487620	91487820
chr1	234614800	234615020
chr1	65893640	65893820
chr1	217748100	217748260
chr1	223307200	223307360
chr1	121289200	121289380
chr1	53704080	53704260
chr1	90228660	90228840
chr1	42127780	42127960
chr1	98386540	98386760
chr1	236461500	236461680
chr1	28439500	28439640
chr1	153756140	153756400
chr1	116654340	116654560
chr1	20208640	20208960
chr1	235459460	235459680
chr1	51812220	51812420
chr1	87483960	87484140
chr1	55352060	55352220
chr1	5464120	5464300
chr1	93645860	93646080
chr1	207929000	207929200
chr1	28833020	28833200
chr1	81950120	81950300
chr1	16934740	16934920
chr1	107599140	107599360
chr1	2163060	2163260
chr1	55621280	55621460
chr1	197170560	197170780
chr1	43410060	43410240
chr1	6472980	6473260
chr1	153643380	153643620
chr1	22145220	22145360
chr1	592180	592360
chr1	38259720	38259920
chr1	230294600	230294760
chr1	23197200	23197420
chr1	27153000	27153260
chr1	212629280	212629460
chr1	67395760	67395900
chr1	16533140	16533300
chr1	249132400	249132560
chr1	56333640	56333820
chr1	145246240	145246540
chr1	52088180	52088360
chr1	167343300	167343500
chr1	1765000	1765200
chr1	153931000	153931180
chr1	39876620	39876800
chr1	1253660	1253920
chr1	65073800	65073980
chr1	35658880	35659080
chr1	95267620	95267820
chr1	150336420	150336680
chr1	101704320	101704560
chr1	162582520	162582700
chr1	76098120	76098300
chr1	33647580	33647840
chr1	196961160	196961380
chr1	6662840	6663000
chr1	120217500	120217760
chr1	156066440	156066620
chr1	50798700	50798860
chr1	15443540	15443740
chr1	193073660	193073840
chr1	85725260	85725420
[truncated: 48,002 more rows]
