# Supplementary material for: A high-resolution 3D epigenomic map reveals insights into the creation of the prostate cancer transcriptome
Source: Nat Commun. 2019 Sep 12;10:4154. doi: 10.1038/s41467-019-12079-8 (PMC6742760; doi:10.1038/s41467-019-12079-8)
Supplement: Supplementary file 9 — Supplementary Data 7 [file 41467_2019_12079_MOESM9_ESM.xlsx]

## Sheet: Data S7A
Supplementary Data 7A. A list of genes differentially expressed between C42B and RWPE1
Gene name	Fold change C42B vs. RWPE1	FDR C42B vs. RWPE1
A2M	4.73016	0.0318489
A2M-AS1	11.7962	0.000318364
A2ML1	5.4849	0.00521082
A4GALT	-34.3724	0.000680632
AACSP1	41.5782	4.64879e-06
AADAT	20.6386	1.86211e-05
AASS	3.83733	0.000541865
AATK	2.86725	0.0424719
AB019441.29	7.46536	0.000633015
ABC7-42389800N19.1	-2.75945	0.000451134
ABCA1	-100.731	0.000224835
ABCA10	-4.65331	0.0180622
ABCA17P	16.4496	0.000210741
ABCA3	58.2098	1.51409e-07
ABCA7	2.11311	0.00848074
ABCB11	37.1996	0.000265155
ABCB4	13.8034	0.000533229
ABCB6	2.82981	0.00036606
ABCB7	2.42196	0.000250569
ABCC2	-4.71892	0.0180087
ABCC3	-144.821	9.0312e-06
ABCC4	11.314	6.73206e-06
ABCC6	3.95685	0.00208191
ABCC6P1	11.8686	0.001834
ABCC8	45.8415	1.52654e-05
ABCD1	17.6868	2.24357e-05
ABCG1	-3.84187	0.0109788
ABCG2	4.43137	0.00466043
ABHD1	13.3382	7.90322e-05
ABHD10	4.40936	0.000118517
ABHD11	2.31794	0.0212615
ABHD12B	-9.48144	0.00104566
ABHD14B	-2.04662	0.00359579
ABHD15	-2.18215	0.00302895
ABHD16B	-3.94012	0.00126564
ABHD17B	2.06914	0.0166849
ABHD2	7.34033	1.88325e-05
ABHD3	2.39495	0.000779235
ABHD5	2.13838	0.00403742
ABHD6	2.00569	0.02018
ABI2	-3.21943	0.000114239
ABI3	6.59379	0.0399306
ABL1	-3.24937	0.000317334
ABL2	-2.11969	0.000247128
ABLIM3	-11.9653	0.0006729
ABRACL	2.85395	0.0130537
ABTB1	-6.62947	0.000123614
AC000068.10	5.40821	0.027194
AC000068.5	3.82175	0.00472734
AC000089.3	7.86592	0.0477671
AC002116.8	-24.8515	0.00017766
AC002456.2	18.1187	0.0030234
AC002519.6	-5.08836	0.00474009
AC002994.1	-12.3561	0.00149435
AC003090.1	13.3702	0.00242211
AC003102.3	26.8024	1.92773e-06
AC003665.1	4.03103	0.0111432
AC004158.2	2.10762	0.0466341
AC004166.6	2.17177	0.0434361
AC004381.6	3.39106	0.000205044
AC004540.5	8.06531	0.00532161
AC004878.3	-9.94711	0.00897232
AC004878.6	-8.69577	0.0346341
AC004899.3	-9.46885	0.00637146
AC004943.1	-287.38	1.1789e-05
AC004987.9	2.57868	0.0128762
AC005077.12	10.8799	0.00358901
AC005077.14	6.69526	0.0235753
AC005102.1	-4.19087	0.0307065
AC005237.4	10.9961	0.00925422
AC005264.2	-15.3811	0.000329079
AC005280.1	-4.69059	0.017138
AC005329.7	8.27797	0.000525833
AC005481.5	51.7823	2.99348e-05
AC005522.7	6.24355	0.00567804
AC005540.3	-9.60581	0.0240073
AC005562.1	3.23794	0.00210316
AC005592.2	-15.6088	0.0051135
AC005594.3	-3.70585	0.00352765
AC005606.15	20.1799	0.00309983
AC005682.5	-4.90744	0.00136472
AC005682.6	-7.21108	0.0064035
AC005702.1	-6.93646	0.0199233
AC005702.4	-7.06119	0.0143679
AC005795.1	-3.42593	0.00181585
AC005822.1	-5.79311	0.000330493
AC005884.1	-2.66637	0.0237495
AC005932.1	-27.4452	3.98163e-05
AC005943.4	3.03494	0.0417617
AC005943.5	2.00141	0.0261692
AC005944.2	-2.56545	0.00490399
AC006014.7	-3.21529	0.0240218
AC006042.6	14.7885	0.00181618
AC006116.17	2.8518	0.0413316
AC006116.22	4.40172	0.0141661
AC006116.24	52.5592	0.00938409
AC006116.27	32.4457	0.000483341
AC006132.1	-10.3256	0.000525894
AC006159.5	-18.2137	0.000145597
AC006262.4	-21.1536	0.000442527
AC006262.5	-7.91383	0.00115346
AC006262.6	-8.12542	0.0028655
AC006273.5	-66.8453	1.24174e-05
AC006273.7	-6.87886	0.00433831
AC006946.17	3.59809	0.0102556
AC007009.1	48.6216	0.0214752
AC007038.7	2.01838	0.0396814
AC007228.9	18.4134	0.000180911
AC007238.1	-7.36189	0.000124562
AC007276.5	2.80459	0.0156117
AC007292.7	4.62938	0.032266
AC007308.6	2.83888	0.0194211
AC007318.5	-3.77605	8.76873e-06
AC007362.1	-40.9742	0.000227925
AC007383.3	-3.20096	0.00465533
AC007390.5	2.26644	0.0101745
AC007405.6	5.59628	0.0258839
AC007560.1	-7.78602	0.00482774
AC007620.3	2.47745	0.0364574
AC007787.2	4.19684	0.0111629
AC007879.7	-34.7777	0.000116128
AC007952.6	-5.94766	0.0233005
AC008063.2	61.7321	3.53862e-05
AC008063.3	14.2745	0.000329121
AC008132.13	46.9982	4.54284e-05
AC008132.14	-3.30976	0.0448701
AC008738.1	25.9402	0.000699158
AC008753.3	-8.65876	0.00185025
AC009005.2	13.9086	3.16922e-05
AC009061.1	6.17628	0.00135769
AC009065.1	-125.626	1.0325e-06
AC009120.3	-2.2316	0.0422084
AC009120.5	-2.18274	0.0480102
AC009133.20	3.92658	0.0352623
AC009237.11	4.04054	0.0197225
AC009237.8	3.95936	0.00171113
AC009299.2	-2.95846	0.049666
AC009299.3	-26.7909	0.000137249
AC009299.4	33.8876	4.19827e-05
AC009299.5	-23.8995	0.000185719
AC009404.2	2.97379	0.00411628
AC009469.1	-4.89278	0.0266307
AC009478.1	10.6729	0.0047983
AC009495.3	20.3202	0.0236664
AC009495.4	7.07917	0.0100764
AC009948.5	-4.98547	0.00261374
AC010127.5	11.0494	0.00332056
AC010240.2	-4.18078	0.0122734
AC010336.1	4.24017	0.0084967
AC010441.1	-5.62903	0.00373465
AC010504.2	5.82004	0.00510708
AC010524.2	6.94208	0.00131218
AC010525.6	3.14203	0.0208839
AC010733.5	-5.72543	0.0013945
AC010878.3	-3.56381	0.0166742
AC010976.2	6.82072	0.00885575
AC011242.6	-13.1788	0.000823368
AC011298.2	16.5338	0.0260058
AC011322.1	6.09825	0.00665781
AC011523.2	19.8018	0.00468822
AC011526.1	10.5326	0.00535205
AC011558.5	-18.8436	0.000945388
AC011718.1	25.941	0.000248839
AC011718.2	31.1579	0.000101045
AC011737.2	-9.43355	9.06173e-06
AC011738.4	-3.22886	0.0492234
AC011747.4	4.43229	0.0107319
AC011747.7	11.1201	0.000962821
AC011897.1	-6.74008	0.00136975
AC012309.5	5.97054	0.011826
AC012354.8	-3.80489	0.0097626
AC012360.6	-5.41457	0.0101474
AC012531.23	76.4548	2.18505e-05
AC012531.25	25.5231	0.000118026
AC013268.2	9.42573	0.0332381
AC013269.1	-59.0726	0.000369046
AC013283.1	-9.24765	0.000921854
AC015849.16	13.6949	0.00044238
AC015849.2	6.87101	0.0359896
AC015933.2	-7.88373	0.0182962
AC015971.2	2.51562	0.0282975
AC016700.6	-5.16459	0.0415079
AC016734.2	-6.49625	0.00176177
AC016738.4	-4.46873	0.026039
AC016739.2	-383.651	1.16298e-06
AC016747.3	-2.18899	0.023001
AC016885.1	23.3181	0.000177341
AC017002.2	-9.13011	0.000709888
AC017048.3	-10.6598	0.0051383
AC017048.4	-8.97024	0.00192864
AC018720.10	2.36167	0.0206819
AC018755.1	4.37492	0.0112554
AC018804.3	13.8176	0.000590321
AC018804.7	-4.39909	0.000890013
AC018865.8	3.17352	0.0289939
AC019181.2	13.4486	0.00376259
AC019294.1	-3.22962	0.0282811
AC020571.3	120.593	9.66332e-06
AC020907.1	9.66434	0.0185453
AC022182.2	-2.29471	0.0381507
AC022400.2	6.20081	0.0128657
AC022596.6	-493.284	6.44028e-07
AC023632.1	7.05764	0.0259125
AC024560.2	9.56947	0.00220879
AC024937.6	3.5845	0.0017725
AC025627.9	-6.86283	0.0135689
AC026271.5	-2.00379	0.0057884
AC026740.1	2.88955	0.0137598
AC026806.2	-8.98709	0.000379487
AC027228.1	3.91205	0.0104609
AC027612.6	-2.85353	0.00194432
AC027763.2	2.08578	0.0211413
AC034243.1	9.34537	0.0138216
AC040977.1	-11.2938	0.00104499
AC055723.1	-12.5918	0.00178474
AC067945.3	-8.47314	0.00144726
AC068042.1	2.74672	0.0346684
AC068057.2	126.718	0.000146863
AC068279.3	-3.357	0.00595438
AC068491.3	-7.59115	0.00674237
AC068538.2	-4.54763	0.00914596
AC068580.6	-4.63083	0.00468754
AC068831.15	27.536	0.00268672
AC069213.1	22.1582	0.008379
AC073043.1	8.22723	0.00787556
AC073055.2	-2.95852	0.034881
AC073236.3	-6.40221	0.00489756
AC074138.3	3.49251	0.014754
AC074212.5	-4.16096	0.00288396
AC074286.1	-8.9621	0.00433831
AC074289.1	-7.60577	0.0029361
AC074389.9	91.9014	1.982e-06
AC078883.3	-3.70901	0.0392927
AC078899.1	-12.6484	2.7649e-05
AC079305.10	-2.47195	0.0405761
AC079354.2	-11.7438	0.000303803
AC079776.7	34.5142	0.000158801
AC079949.1	-113.176	5.87475e-05
AC083799.1	6.75191	0.000336661
AC083843.1	2.20721	0.0165803
AC084219.4	-6.98763	0.00562028
AC087269.1	25.7637	0.0113908
AC090099.2	-6.59385	0.0231846
AC091171.1	-4.05367	0.0258167
AC091654.7	-35.3276	2.19562e-05
AC092171.4	-3.04987	0.0186569
AC092299.8	-16.9746	0.000420192
AC092614.2	-5.61682	0.00617752
AC092641.2	-3.99315	0.0171512
AC092667.2	34.6293	2.32535e-05
AC093106.7	14.1918	0.00112794
AC093110.3	-32.0707	2.15619e-05
AC093157.1	3.66108	0.00885575
AC093391.2	13.2261	0.000428794
AC093616.4	-3.62301	0.00480447
AC093642.3	3.8261	0.00173917
AC093642.5	5.21204	0.00394556
AC093673.5	-5.81864	0.00324669
AC093724.2	-2.44398	0.0110683
AC093818.1	-7.02755	0.000820176
AC096574.5	4.49453	0.0194259
AC096670.3	10.48	0.0233357
AC096677.1	-5.81417	0.0408175
AC097374.2	8.29288	0.00180319
AC097467.2	7.88646	0.00550974
AC097468.4	6.49436	0.0286307
AC098614.2	-34.4944	2.88311e-05
AC098820.3	4.55659	0.0224456
AC099522.1	-14.5707	0.000913579
AC100830.3	4.3873	0.0248949
AC104135.3	105.012	3.49455e-06
AC104135.4	18.3616	0.000175771
AC104297.1	2.86591	0.0130094
AC104395.1	-9.96169	0.00420023
AC104472.1	11.31	0.0235921
AC104534.3	19.6486	0.00442767
AC104667.3	53.5506	1.18283e-05
AC104809.2	25.8948	4.91458e-05
AC104809.3	36.1844	0.000218377
AC104809.4	307.718	7.2665e-05
AC105206.1	-8.7249	0.00143253
AC105344.2	30.6858	2.52669e-05
AC108142.1	-93.2172	1.96563e-05
AC108463.1	-9.83096	0.00059209
AC108463.2	-8.70669	0.00190032
AC108938.2	-3.97212	0.0341968
AC109631.1	-3.54276	0.00566381
AC113189.5	2.76822	0.0176767
AC114494.1	-6.15285	0.00471898
AC114730.3	12.7348	0.000265357
AC114755.7	-5.26855	0.0325213
AC116050.1	-3.55812	0.0179674
AC116614.1	17.0212	0.000261081
AC119673.1	-57.6332	1.31816e-05
AC124789.1	-38.7804	8.69709e-05
AC124914.3	5.00869	0.00691371
AC125232.1	-2.18252	0.00469469
AC127496.1	2.34633	0.0104548
AC131097.3	2.86213	0.0142127
AC131180.3	23.2442	0.000555184
AC131180.4	17.885	0.000310957
AC135178.1	3.23728	0.00367761
AC137934.1	4.50955	0.00179815
AC140481.1	4.7853	0.00238983
AC140481.3	-64.1697	3.41811e-06
AC141586.5	-2.09852	0.012114
AC144450.2	8.86563	0.0015072
AC144831.1	-7.67621	0.00124574
AC144836.1	9.61591	0.00769264
AC145343.2	5.38889	0.0126346
AC147651.3	-23.0776	0.00194675
AC159540.1	-4.20752	0.0051507
AC159540.2	-6.40988	0.00648538
AC187652.1	-10.5389	0.000969119
ACAA2	-6.29156	0.000108393
ACACA	3.02647	6.05115e-06
ACADL	1108.63	9.89662e-06
ACADM	2.25568	0.00885472
ACADS	3.94984	0.0168147
ACADSB	13.9076	1.55191e-06
ACAP2	3.77772	5.39443e-05
ACAP2-IT1	9.63573	0.00798999
ACAT1	3.29838	0.000270393
ACAT2	-2.82096	0.000354154
ACBD3	2.06018	0.00509091
ACBD7	13.5327	0.000231545
ACCS	-69.4036	2.09757e-06
ACD	-2.80506	0.000214325
ACER2	2.67727	0.0026745
ACKR4	4.06869	0.0369426
ACMSD	3.97447	0.0379363
ACN9	2.09823	0.0238441
ACO1	-3.11062	0.000864086
ACOT1	8.44414	0.00340913
ACOT11	2.42234	0.0187997
ACOT4	-7.24877	0.00185024
ACOT7	-2.90433	0.00010554
ACOX1	2.27565	0.00171972
ACOX2	11.6789	0.0236448
ACOXL	34.2962	4.51213e-05
ACP2	2.05705	0.0386541
ACPP	40.1119	1.70333e-05
ACSBG1	4.21152	0.00876818
ACSBG2	2.83476	0.0452936
ACSL1	13.9809	0.00649593
ACSL3	4.95114	0.000250161
ACSL4	-25.9463	4.94218e-05
ACSL6	5.57949	0.00214472
ACSM1	4.02013	0.048098
ACSM3	46.1888	6.96217e-06
ACSS2	-4.43405	0.003464
ACSS3	10.0628	0.0387214
ACTA2	-7.18307	0.00431403
ACTB	-2.46847	0.00145912
ACTBP11	-3.85942	0.0153726
ACTBP9	-6.89852	0.00453465
ACTL6B	3.69069	0.0444359
ACTL8	33.8498	0.000465999
ACTN1	-4.40878	2.67347e-06
ACTN4	-2.77252	1.35884e-05
ACTR3B	2.0165	0.0410561
ACTR3C	4.11573	0.00412946
ACTR3P2	-7.36596	0.000505991
ACTR6	2.1073	0.000781775
ACVR1	-2.6546	0.00179656
AD000090.2	-2.1855	0.00531009
AD000092.3	-7.12986	4.56678e-05
ADA	-2.20056	0.0107459
ADAM11	9.20419	0.000575122
ADAM12	3.16235	0.0369206
ADAM17	-2.22829	0.000534565
ADAM19	-204.227	0.0216007
ADAM22	11.0631	0.000139365
ADAM23	8.22921	0.00175908
ADAM28	41.0351	3.16922e-05
ADAM7	337.753	5.9425e-05
ADAMTS1	108.046	1.27192e-05
ADAMTS15	-25.0861	0.00116593
ADAMTS17	-4.59152	0.010884
ADAMTS2	14.443	0.0120727
ADAMTS3	30.1455	0.00060113
ADAMTS6	-76.9549	6.04628e-05
ADAMTSL3	4.1316	0.0474839
ADAMTSL4	-26.3184	7.96247e-05
ADAMTSL5	-14.0848	0.000256991
ADAP2	47.3291	3.12239e-06
ADAT2	-2.01845	0.0232441
ADCK1	2.17672	0.00686743
ADCK3	7.53057	1.76764e-05
ADCY1	29.5923	0.00884314
ADCY10	12.5573	0.000432125
ADCY10P1	-14.0477	4.47057e-05
ADCY3	-3.05935	0.000410126
ADCY4	-3.86064	0.0141294
ADCY5	3.14692	0.00797885
ADD3	7.59135	0.00111353
ADH5	-2.23228	0.000798085
ADH5P4	-26.2089	5.6118e-05
ADH6	-7.32314	0.0143679
ADHFE1	-5.47149	0.00427781
ADIRF	-69.569	6.97931e-06
ADIRF-AS1	-403.064	2.4701e-06
ADM	-30.0714	5.87853e-05
ADM2	8.65734	0.000524773
ADORA2A	24.7949	0.000559708
ADORA2A-AS1	17.5559	0.000203162
ADPRH	-8.74672	0.00118283
ADPRHL1	6.31833	0.00178781
ADPRM	2.20869	0.0230213
ADRA1D	-20.0237	0.00209704
ADRA2A	18.0623	0.0100582
ADRA2C	31.2735	0.000153709
ADRB2	-20.1252	0.00294059
ADRBK2	5.29169	0.000906487
ADTRP	-4.89175	0.0437246
AEBP1	-114.775	4.97303e-05
AEBP2	3.29271	0.000245439
AES	-2.20301	0.00198068
AF001548.5	-6.80327	0.000803464
AF013593.1	-14.8848	0.000461624
AF121898.2	-4.38777	0.0171772
AF131215.5	4.19872	0.00290687
AF131216.5	38.174	4.78013e-05
AF131217.1	10.143	0.00218667
AFAP1	-2.30776	0.0347922
AFAP1L1	-14.8958	1.99103e-05
AFAP1L2	-28.035	5.27644e-05
AFF3	141.833	2.80418e-07
AFG3L2	2.21174	0.00026482
AGA	2.81224	0.0111928
AGAP1	-2.21894	0.00129556
AGAP2-AS1	-12.1365	2.7894e-05
AGAP4	5.60414	0.000949234
AGBL2	-6.15649	0.00467152
AGBL3	3.02791	0.00734903
AGER	-2.13794	0.0237892
AGL	2.82468	0.000546568
AGMAT	-13.9878	0.00167721
AGO4	2.51348	0.0005352
AGPAT2	-3.45631	0.00223144
AGPAT4	-16.5851	0.000338175
AGR2	61.3373	0.00225833
AGRN	-6.0451	0.000519653
AGT	27.3725	0.00405763
AGTPBP1	2.03716	0.00943904
AHCTF1	2.14366	0.00277065
AHCYL1	2.00226	0.000587313
AHDC1	-3.64167	0.000318298
AHNAK	-14.9185	1.33592e-05
AHNAK2	-497.892	7.01399e-08
AHR	-9.98323	0.00308554
AHRR	-13.2194	0.00203277
AHSA1	2.84925	0.000416036
AHSA2	-2.12005	0.000250811
AIDA	2.93787	0.000781775
AIF1L	12.0282	0.000170541
AIFM1	2.52791	0.000149486
AIFM2	-10.074	0.000319
AIM1	-4.16381	0.000117512
AJ009632.3	34.7403	2.06328e-05
AJAP1	-41.3709	0.0028204
AJUBA	-16.297	1.52402e-05
AK4	5.40832	7.18063e-06
AK4P1	4.14292	0.000209114
AK5	19.1182	0.000806788
AK7	6.1644	0.0295785
AKAP1	2.28148	0.000189768
AKAP13	-2.44948	0.00050682
AKAP17A	-2.20093	0.000434234
AKAP2	-327.926	2.46497e-08
AKAP5	3.01021	0.00543945
AKAP9	3.3922	0.00235033
AKIRIN1	2.05954	0.00136413
AKIRIN2	-3.67266	5.01692e-05
AKNAD1	-7.94429	0.00311279
AKR1A1	2.48463	0.00285574
AKR1B1	-107.251	4.72221e-05
AKR1C1	-255.783	3.11835e-05
AKR1C2	-26.194	0.00193697
AKR1C3	-42.8386	0.000239256
AKR1D1	17.634	0.00241002
AKR7A3	2.34836	0.0210238
AKR7L	14.7038	0.000261769
AKT3	-126.558	0.000247285
AKTIP	4.68904	5.205e-05
AL034548.1	-3.60853	0.047964
AL049542.1	-5.69167	0.0032074
AL049829.1	-85.6218	2.45602e-06
AL050303.1	3.04739	0.037875
AL109763.2	40.9041	2.00912e-05
AL118506.1	-3.11261	0.0354797
AL132989.1	2.80862	0.0133054
AL133458.1	4.65259	0.00468754
AL133493.2	14.0494	0.00163684
AL137059.1	4.82958	0.00460907
AL161626.1	-55.4166	4.62269e-05
AL353791.1	-6.26363	0.0271557
AL354718.1	5.75978	0.0263548
AL354808.2	4.00063	0.0227244
AL356356.1	-8.67362	0.00518954
AL357673.1	6.17706	3.4024e-05
AL358813.2	-22.9294	4.44802e-05
AL450992.2	6.28364	0.0279802
AL589743.1	4.29026	0.00143782
AL590452.1	-5.39498	0.0206103
AL591479.1	5.92435	5.74429e-05
AL591684.1	-26.1452	4.37858e-05
AL591704.5	-8.66425	0.00198259
AL592284.1	-38.8093	0.000113039
AL603965.1	-117.565	4.21888e-06
AL627309.1	-63.9122	0.000230057
ALB	-5.3388	0.0221461
ALCAM	-2.0498	0.00833551
ALDH18A1	2.82897	6.31379e-05
ALDH1A3	-7.35453	0.00514096
ALDH2	-3.81982	0.0136786
ALDH3A1	-111.404	1.53079e-05
ALDH3B1	-2.4469	0.00832948
ALDH3B2	220.921	1.29987e-06
ALDH5A1	14.3103	1.19839e-05
ALDH6A1	10.5099	9.80237e-06
ALDH7A1	-133.922	5.72941e-05
ALG10	2.09587	0.0164026
ALG10B	2.22067	0.0135825
ALG11	2.4714	0.00143253
ALG13	2.81583	0.00107063
ALG14	2.6218	0.00155235
ALG1L6P	-3.8276	0.0165654
ALG6	3.20446	0.000285726
ALG8	2.36743	0.000781383
ALKBH5	3.12809	0.000119131
ALOX12B	2.90199	0.016319
ALOX12P2	5.76061	0.043322
ALOX15	731.168	0.000107977
ALOX15B	-23.4784	0.0310434
ALPK1	-2.7883	0.0032628
ALPK2	22.2939	0.000750291
ALPK3	22.1559	0.000385937
ALS2CL	-34.3987	1.34264e-06
ALX4	6.10262	0.00103983
AMACR	3.00444	0.00506578
AMD1	7.68107	0.000353603
AMHR2	20.9304	0.00024786
AMIGO2	-919.489	1.34183e-06
AMOT	10.0542	0.000281727
AMOTL1	-26.8061	2.07181e-05
AMOTL2	-13.3761	2.81274e-06
AMPD3	-5.72683	0.0315309
AMT	-3.28102	0.00273664
AMY2B	-26.3801	6.85033e-06
AMZ2	2.01502	0.039015
ANAPC13	2.15759	0.00654367
ANAPC1P1	2.34774	0.0275295
ANG	5.71923	0.000257444
ANGEL2	2.05628	0.00371261
ANGPTL2	-47.4447	0.00044942
ANK2	-3.74901	0.0346941
ANK3	1054.93	5.52783e-07
ANKDD1A	2.11439	0.00468754
ANKLE2	-2.4316	0.000158351
ANKRD13C	2.09675	0.00183297
ANKRD16	2.03331	0.0273101
ANKRD18B	-12.065	0.0260209
ANKRD18EP	5.35042	0.000253295
ANKRD19P	-9.28825	0.00143874
ANKRD20A10P	14.3046	0.000405958
ANKRD20A14P	161.23	8.76272e-07
ANKRD20A17P	43.2423	4.99997e-06
ANKRD20A19P	10.192	0.00374047
ANKRD20A4	3.81343	0.00784505
ANKRD20A5P	7.11139	0.0018525
ANKRD20A7P	7.13856	0.00496029
ANKRD20A8P	42.9784	9.92733e-05
ANKRD20A9P	5.36318	0.00770825
ANKRD22	3.89119	0.0361827
ANKRD24	10.813	5.41098e-05
ANKRD33B	-43.4752	3.28607e-05
ANKRD34A	-6.25309	4.89945e-05
ANKRD34B	10.4873	0.00260525
ANKRD36	-2.51031	0.00614637
ANKRD36BP1	23.7706	0.0305262
ANKRD36C	-3.60124	0.000275034
ANKRD44	4.50295	0.00487366
ANKRD46	3.55843	0.000184334
ANKRD49	2.08191	0.029271
ANKRD50	-7.51411	0.000109548
ANKRD52	-2.24194	0.000660987
ANKRD62	67.4738	1.88325e-05
ANKRD65	3.79106	0.00765018
ANKRD9	-3.2022	0.0310853
ANKS1B	6.43183	0.0191392
ANKS6	-2.40056	0.00225825
ANKUB1	5.26794	0.023005
ANO7	9.35415	0.00016921
ANO9	-14.3387	0.000210883
ANPEP	-582.446	5.81035e-07
ANTXR1	-5.42397	0.0012008
ANTXR2	-26.9872	5.81187e-05
ANTXRL	9.82656	0.0191961
ANXA1	-1076.59	1.28644e-06
ANXA2	-2544.13	2.09669e-07
ANXA2P1	-34.0439	4.08134e-05
ANXA2P2	-2270.24	2.20396e-07
ANXA2R	-7.88919	0.000471592
ANXA3	-829.86	9.44153e-07
ANXA4	-2.46796	0.000920393
ANXA5	-3.46586	4.47741e-05
ANXA8	-536.443	4.26678e-06
ANXA8L1	-615.971	7.4668e-06
ANXA8L2	-1231.41	1.32373e-05
ANXA9	5.22464	0.00118694
AOC1	6.38884	0.0100447
AOC2	4.15876	0.000513939
AOC3	6.56479	0.000519004
AOX1	-45.3915	1.98637e-06
AP000318.1	-10.2463	0.00904455
AP000344.3	4.24348	0.0417187
AP000344.4	5.66166	0.00523121
AP000347.4	2.95263	0.00521082
AP000351.10	22.1006	0.000463607
AP000356.1	-2.92944	0.0192439
AP000438.2	21.3211	0.000191969
AP000473.5	183.602	6.23198e-05
AP000473.8	272.877	9.99123e-05
AP000525.10	18.2802	0.000297071
AP000525.9	4.46529	0.00116899
AP000654.5	2.45352	0.0268622
AP000695.4	-7.45748	0.00744555
AP000695.6	-4.74171	0.0244919
AP000962.2	16.7116	0.000608566
AP001007.1	-11.8691	0.000585831
AP001046.5	-75.9417	6.3567e-06
AP001053.11	-2.46539	0.0481783
AP001065.2	198.426	5.52783e-07
AP001172.2	25.6025	0.000673828
AP001347.6	-3.67521	0.00328822
AP001462.6	3.97052	0.00562074
AP001468.1	-3.56691	0.00531653
AP001626.2	8.95602	0.0176503
AP001816.1	5.85872	4.50825e-05
AP002414.1	8.88654	0.00159809
AP002954.3	-9.37232	0.00104499
AP003068.23	-3.64809	0.0135081
AP003900.6	72.5237	1.19839e-05
AP004290.1	-4.51782	0.0236344
AP006621.5	3.33195	0.00175968
AP006621.9	-3.155	0.0468782
AP1M1	-2.71891	0.00336737
AP1M2	253.804	1.46596e-07
AP2A1	-2.20476	0.00190424
AP3B1	-2.61288	0.000355678
AP4B1-AS1	2.43059	0.0301898
AP4E1	-2.07164	0.000905584
AP5S1	-2.59873	0.00447559
AP5Z1	-2.62615	0.0433867
APAF1	-2.63517	0.00317998
APBA2	6.01406	0.00696146
APBB1	-3.63254	0.0256429
APBB2	-11.1155	5.74789e-06
APCDD1	5.33474	0.0358237
APCDD1L	-220.505	2.94987e-05
APCDD1L-AS1	-18.0067	0.00621757
APH1B	2.21217	0.0279419
APITD1	2.57615	0.00317647
APLF	-13.3688	0.00180319
APLN	3.33158	0.0124765
APLP1	19.739	1.27192e-05
APOA5	6.63306	0.0254567
APOBEC3B	12.3905	4.8446e-06
APOBEC3C	-80.4983	4.18098e-05
APOBEC3G	-4.01746	0.0291095
APOD	15.5493	0.00451561
APOE	-33.8187	1.15226e-05
APOF	27.075	0.000589417
APOL3	-4.74153	0.0408457
APOL6	-25.2905	0.000245182
APOLD1	4.89772	0.00208971
APOO	2.90047	0.00132638
APOOL	2.57522	0.0239939
APP	-2.21359	0.00985865
AQP3	3.59111	0.0258167
AR	349.564	2.83439e-07
ARAP3	-12.1934	4.18098e-05
ARC	26.8832	0.00107528
AREG	-855.382	6.81203e-05
AREGB	-193.029	0.00023531
ARF4P4	-8.92164	0.0010211
ARFGAP1	-3.15677	0.00118425
ARFGAP3	2.96782	0.000124562
ARFIP2	2.08256	0.00360071
ARFRP1	-2.42902	0.000486147
ARG1	4.2223	0.0451504
ARHGAP18	-3.88458	0.00164441
ARHGAP19	3.86357	1.97364e-05
ARHGAP20	8.30455	0.000526878
ARHGAP22	-5.08695	0.00183886
ARHGAP23	-185.719	1.51409e-07
ARHGAP24	-30.1267	0.00111886
ARHGAP25	-20.2656	0.00292386
ARHGAP28	111.237	0.000210591
ARHGAP29	-5.91148	0.00151176
ARHGAP31-AS1	7.55652	0.0183837
ARHGAP4	8.79078	0.0129378
ARHGAP42	48.8962	1.28651e-05
ARHGAP44	13.4287	0.000594695
ARHGAP5-AS1	-3.29772	0.00422097
ARHGAP6	537.613	2.80675e-07
ARHGAP8	69.2072	2.86813e-06
ARHGDIA	-3.39491	0.000585916
ARHGDIB	-348.759	6.75466e-06
ARHGDIG	11.5936	0.000139347
ARHGEF1	-4.28231	0.000213757
ARHGEF10	-2.0903	0.00327128
ARHGEF16	2.45067	0.0461082
ARHGEF17	-2.56708	0.00364167
ARHGEF2	-2.51189	0.0113047
ARHGEF26	93.2851	1.31448e-07
ARHGEF26-AS1	166.599	5.10439e-06
ARHGEF28	-27.6367	4.31147e-05
ARHGEF3	-2.30849	0.0254767
ARHGEF33	-3.26276	0.033336
ARHGEF37	3.4801	0.00440745
ARHGEF4	-4.66373	0.000129927
ARHGEF40	-3.88649	0.00168709
ARHGEF6	5.82833	0.0025382
ARID2	2.99825	0.00133697
ARID3B	-2.07874	0.00876818
ARID4B	2.05171	0.0114402
ARID5B	2.32798	0.0111841
ARL1	2.65991	0.00934073
ARL10	-126.263	2.8255e-07
ARL4A	-3.10163	0.0417608
ARL4C	-32.7104	1.91185e-06
ARL4D	-13.3693	0.000400058
ARL5A	2.14077	0.00875927
ARL5B	3.22178	0.000498458
ARL6	2.34437	0.0245237
ARL6IP1	2.28199	0.000841804
ARL6IP6	-2.58147	0.00556041
ARL9	-24.6141	0.00181147
ARMC1	2.18594	0.00107528
ARMC12	15.0183	0.000353441
ARMC3	7.3877	0.00355443
ARMCX1	-234.772	1.79505e-06
ARMCX2	-442.931	3.17482e-06
ARMCX3	2.28334	0.00381597
ARMCX5	2.92059	0.000436925
ARNT2	8.44938	0.0131635
ARNTL	-3.53125	0.00189176
ARNTL2	6.52138	8.02998e-05
ARPC1B	-2.38524	0.0104314
ARPC2	-2.65005	0.000241572
ARPC3P1	-9.43385	0.000345403
ARRB1	84.9681	2.87439e-05
ARRDC4	-2.39962	0.000344378
ARSD	3.10232	0.000266917
ARSG	8.19186	2.24406e-05
ARSI	-67.0207	0.000402625
ARSJ	-540.602	4.0188e-06
ARSK	-2.48214	0.014062
ARTN	-4.54265	0.0151332
ARV1	2.91503	0.0107374
ARVCF	4.50088	0.00423278
ARX	26.2309	4.37858e-05
ASAH1	5.72255	6.16156e-05
ASAH2B	2.27377	0.00380634
ASAP2	-2.73254	7.81869e-05
ASB1	-2.66819	0.000266518
ASB2	20.4568	0.00105815
ASB6	-2.78259	0.00391706
ASB8	2.21863	0.000281746
ASH1L-AS1	-2.42197	0.025426
ASMTL	-2.20362	0.0081619
ASNSD1	2.89908	0.00159913
ASNSP3	10.0645	0.000281785
ASPH	2.36805	0.00244938
ASPHD2	-18.6204	7.75122e-05
ASRGL1	40.5258	6.00631e-05
ASTL	12.8788	0.000929202
ASTN2	16.3264	0.000971649
ASUN	2.69048	0.000409755
ASXL1	-2.93835	3.7318e-05
ATAD2	4.23005	0.000210813
ATF6B	-3.53049	0.00170814
ATG16L2	-2.65036	0.00834969
ATG4A	4.26485	2.06418e-05
ATG9B	119.581	2.45407e-05
ATHL1	-3.01118	0.00968604
ATMIN	2.91907	0.00168894
ATN1	2.16921	0.00033591
ATOH7	5.34164	0.00224789
ATP10A	2.98004	0.0191364
ATP10D	-608.364	3.94553e-07
ATP12A	16.256	0.0019635
ATP1A1OS	2.21043	0.0385158
ATP1A2	15.2149	0.00100572
ATP1A3	30.1204	1.13311e-06
ATP1B3P1	-2.69054	0.0277243
ATP2A3	9.27705	0.00196116
ATP2B1	-3.10009	0.00011329
ATP2B4	-3.22248	0.00555084
ATP2C2	14.8549	2.02846e-05
ATP4A	7.35456	0.00662769
ATP4B	15.4845	0.000266571
ATP5B	2.58915	0.000279077
ATP5C1	2.72021	0.000433341
ATP5F1	2.11219	0.00336998
ATP5F1P6	-6.07735	0.00209907
ATP5G1P6	-16.0587	0.00072188
ATP5SL	-2.25133	0.000336732
ATP6AP1L	-4.89	0.00739712
ATP6V0E1P2	-3.62487	0.0235431
ATP6V0E2	9.10263	8.7881e-06
ATP6V0E2-AS1	3.31501	0.00958948
ATP6V1B2	2.05992	0.000373993
ATP6V1E1	2.22331	0.00861501
ATP6V1F	2.09093	0.00781231
ATP7A	3.78903	0.000206501
ATP7B	2.0727	0.0277839
ATP8A1	5.8874	0.00240448
ATP8B1	4.79131	0.000761843
ATP8B3	-13.1823	0.00146809
ATP8B4	9.41127	0.00232451
ATP9A	12.822	6.58735e-05
ATP9B	-2.06898	0.0186294
ATPAF1	3.01694	2.67147e-05
ATR	2.26641	0.00113619
ATRN	-3.2679	1.09937e-05
ATRX	2.45801	0.00290409
ATXN1L	-2.08889	0.000398977
ATXN2L	-2.71621	2.89521e-05
ATXN7L3	-3.24586	0.00102447
AUTS2	18.7911	0.00336737
AVPI1	-9.28804	0.000127681
AXIN2	6.30986	0.000398002
AXL	-557.582	4.12683e-08
AZGP1	586.179	2.41023e-06
AZGP1P1	296.63	1.73945e-06
B2M	-4.26654	0.000112618
B3GALNT1	-108.523	1.29195e-06
B3GALT6	2.45496	0.00315484
B3GALTL	2.29395	0.00323565
B3GAT1	13.7358	0.00144881
B3GNT3	-11.8773	0.0168386
B3GNT5	-162.049	9.70881e-07
B3GNT8	-15.1328	5.78787e-05
B3GNT9	-22.0276	2.03273e-06
B4GALNT3	5.15159	0.00216195
B4GALT1	-3.89082	3.21402e-05
B4GALT3	2.74552	0.000141523
B4GALT4	3.27762	0.000282976
B4GALT5	-2.92687	0.000220802
B9D1	-2.36979	0.0210633
B9D2	-2.39193	0.0405665
BAALC	-6.91053	0.00613577
BACE2	-17.2034	0.000244241
BACH1	-4.03411	0.000548943
BACH1-IT1	-4.82151	0.00598592
BACH2	-179.862	3.13409e-05
BAGE2	348.934	4.39865e-07
BAI1	7.60192	0.000981183
BAIAP3	8.9626	0.00247657
BAK1	-2.36729	0.0173727
BAMBI	327.161	0.000262803
BANF1P3	-5.09568	0.0113365
BANF1P4	-6.2656	0.00567385
BANK1	19.2285	0.00104499
BARD1	2.11598	0.00724901
BARX1	22.0161	0.000172514
BASP1	-262.758	2.70733e-05
BAX	-2.80993	0.000705877
BAZ1A	2.09295	0.0443766
BAZ2B	-2.15228	0.00761385
BBC3	-3.02696	0.0443766
BBS10	2.62547	0.0284416
BCAM	-43.0227	8.87973e-06
BCAR1	-2.21058	0.00269335
BCAR3	-24.0733	4.06803e-05
BCAS1	19.3472	0.00735671
BCAS2	2.88847	0.00244762
BCAT1	91.8618	0.000189559
BCCIP	2.30174	0.0043912
BCDIN3D	2.62807	0.00306118
BCDIN3D-AS1	5.03125	0.00266307
BCL11A	-19.3146	0.0137342
BCL11B	-3.86315	0.00490102
BCL2	-7.74373	4.16417e-05
BCL2L1	-2.99855	4.05734e-05
BCL2L14	36.9262	3.6042e-05
BCL7A	-2.43804	0.00179656
BCL9L	-2.5777	0.000257031
BCORL1	-2.43309	0.000316658
BCR	-2.88692	0.000169876
BCRP2	22.9978	8.45118e-05
BCRP3	2.57087	0.0294668
BDH1	3.3396	0.00532161
BDH2	-2.88315	0.00332075
BDH2P1	-7.29434	0.00150443
BDKRB1	-12.4078	0.000383532
BDKRB2	-41.9884	1.65853e-06
BDNF-AS	-3.10486	0.026982
BDP1	2.59505	0.00448508
BEND4	176.594	2.25264e-05
BEND7	58.7825	1.57163e-05
BEST1	5.43593	0.0104314
BEX2	43.1806	6.97931e-06
BEX4	15.6379	0.000504207
BEX5	10.5047	0.00219547
BFAR	-2.37086	0.0002178
BFSP1	-6.15249	0.00986816
BGN	-7000.37	2.64387e-07
BHLHA15	188.132	9.66332e-06
BHLHE40	-2.77148	0.0108646
BICC1	-31.0978	0.00529526
BICD2	-2.38556	0.0010448
BIK	23.431	2.17745e-05
BIN3	-2.09927	0.00378893
BIRC3	-22.0189	1.14632e-05
BLCAP	-4.31892	4.61168e-06
BLNK	10.8753	0.000680632
BLVRB	2.88002	0.00506611
BMI1	2.79301	0.00178999
BMP1	-7.19116	6.39029e-05
BMP2	-134.011	0.000144785
BMP2K	-2.41632	0.00532704
BMP4	-8.51272	0.0386304
BMP7	82.5788	0.000196095
BMP8B	8.49043	0.00098348
BMPR1APS1	-2.81907	0.00566001
BMPR1B	4.7595	0.00735807
BMS1P17	27.3492	0.00118858
BMS1P20	2.63414	0.0154191
BMS1P5	2.19119	0.00184017
BNC1	-5309.23	1.30991e-08
BNIP3	12.1871	2.08566e-06
BNIP3L	3.36338	0.000171241
BNIP3P1	7.73157	0.0374169
BOC	14.0437	0.000689699
BOLA1	2.60993	0.0304649
BOLA3-AS1	-6.9517	0.000689886
BORA	-2.28621	0.00373278
BPGM	2.01107	0.0104314
BPHL	2.63668	0.000196548
BPIFA4P	6.91711	0.00115013
BRCA2	4.38963	0.000581452
BRD2	2.01367	0.00025547
BRDT	28.8204	0.00125512
BRICD5	3.0285	0.00236643
BROX	2.47033	0.000319666
BRSK1	-23.2635	1.4335e-05
BSPRY	183.82	3.27326e-07
BST1	-4.60447	0.0227517
BTBD11	-18.662	0.000224459
BTBD19	-4.88407	0.00359076
BTBD3	-2.39173	0.000410179
BTBD8	6.30152	0.00379039
BTF3L4	2.84084	0.0001238
BTF3L4P1	39.7482	0.000214679
BTF3P12	-7.53458	0.00392155
BTG1	3.16022	0.00239988
BTNL9	27.0841	6.52448e-05
BVES-AS1	-3.60218	0.0418766
BX255923.1	4.43669	0.0393167
BX255923.3	7.45003	0.0399113
BX470102.3	-7.25475	0.0145422
BZRAP1	3.7707	0.0130434
BZRAP1-AS1	9.27985	0.00123832
BZW1P2	-13.0347	1.39552e-06
C10orf10	9.74876	0.00419454
C10orf111	4.06005	0.0133567
C10orf118	2.5113	0.0148241
C10orf12	3.70802	0.000158801
C10orf137	2.2287	0.00301961
C10orf32	2.05436	0.013139
C10orf32-ASMT	-3.54627	0.0393108
C10orf35	4.45417	0.00465479
C10orf54	-30.6464	0.000209948
C10orf55	-67.0775	2.30514e-05
C10orf62	3.95735	0.0225348
C11orf35	3.83132	0.00368936
C11orf45	-76.9883	7.60058e-05
C11orf52	16.9424	5.11043e-05
C11orf54	4.23245	1.15226e-05
C11orf63	-6.25523	0.0128759
C11orf65	3.92669	0.0086473
C11orf68	-2.03428	0.0304263
C11orf71	4.48452	0.02018
C11orf74	-2.75498	0.0303709
C11orf82	3.0777	0.00485506
C11orf85	11.7673	0.000422498
C11orf87	-16.9147	0.0182987
C11orf91	-11.2083	0.00122571
C11orf95	-3.60757	0.00153952
C11orf96	-5.69528	0.00894746
C12orf4	3.44629	0.000645455
C12orf45	2.39111	0.00500637
C12orf56	-4.54226	0.00899516
C12orf57	2.03354	0.00663307
C12orf68	5.50257	0.00793113
C12orf75	-3.42478	0.00102135
C12orf79	-3.89702	0.0466984
C14orf159	-7.03163	2.03797e-05
C14orf169	-16.3376	0.000289375
C14orf182	4.24981	0.0266661
C14orf2	2.06343	0.000348782
C14orf39	21.8091	0.00048494
C14orf93	-3.37804	0.000170901
C15orf27	2.90416	0.00567753
C15ORF37	3.70026	0.0362425
C15orf38	-5.47334	7.12254e-05
C15orf52	-3.34473	0.000730321
C16orf3	2.69143	0.0472441
C16orf45	-8.66596	0.000692005
C16orf46	3.46649	0.00257176
C16orf71	4.25087	0.0252014
C16orf74	-13.6813	3.07222e-05
C16orf86	-3.95403	0.0159164
C17orf53	-2.69702	0.000262098
C17orf75	2.21021	0.000763532
C18orf56	3.34807	0.00197771
C18orf8	3.17508	0.000251604
C19orf12	2.2431	0.00887495
C19orf24	2.17094	0.0194807
C19orf26	-2.63218	0.0422094
C19orf33	-171.058	9.93373e-05
C19orf45	4.61403	0.00395066
C19orf48	3.05603	0.00315038
C19orf55	-2.12383	0.00718458
C19orf66	-13.9888	0.00293985
C19orf68	-4.58957	0.00044942
C19orf81	8.85292	0.0104314
C1DP1	2.84338	0.0273004
C1orf106	-6.74123	0.00149694
C1orf115	56.7676	5.53971e-05
C1orf131	2.52182	0.0109746
C1orf132	3.1809	0.0151334
C1orf162	-3.26291	0.0263595
C1orf167	71.7512	8.27425e-05
C1orf168	46.2278	0.000137106
C1orf172	5.63402	0.0119151
C1orf198	3.22011	0.00010175
C1orf204	-14.4744	0.000305006
C1orf210	126.867	3.88973e-07
C1orf213	-2.34608	0.0316738
C1orf222	8.94942	0.00181141
C1orf43	2.3289	6.52448e-05
C1orf52	2.02524	0.00327365
C1orf56	-5.71186	0.000245578
C1orf61	20.0364	0.00153996
C1orf95	46.7199	0.00425711
C1QBP	2.74076	0.000667755
C1QL1	-5.87944	0.0461828
C1QTNF1	-59.8575	0.000477943
C1QTNF3	2.59042	0.0343456
C1QTNF5	-74.7779	0.00010535
C1QTNF6	-2.75479	0.0212653
C1QTNF9B	12.1328	0.00555259
C1QTNF9B-AS1	10.2201	0.00126403
C1RL-AS1	-5.9324	0.00519291
C2	5.9732	0.00513082
C20orf194	-9.24846	5.78633e-05
C20orf195	-6.98121	0.00230532
C20orf197	-103.166	4.92712e-05
C20orf201	-4.05503	0.0355266
C20orf27	-2.39003	0.0136592
C21orf33	2.47009	6.12855e-05
C21orf90	11.5435	0.000105144
C22orf15	10.2005	0.00328443
C22orf23	-2.67707	0.0029279
C22orf26	4.27705	0.00381523
C22orf43	18.7417	0.000119004
C2CD4C	-48.9883	0.000611866
C2CD4D	11.4053	0.00323964
C2CD5	3.00845	0.000209523
C2ORF15	3.2622	0.00273503
C2orf50	18.4596	0.00251666
C2orf54	32.6402	0.0035679
C2orf69	2.43733	0.000523402
C2orf72	162.838	1.45828e-05
C2orf74	-6.37316	0.000841804
C2orf76	4.40921	0.000476918
C3	-171.324	2.63565e-05
C3orf14	-39.2173	0.000280937
C3orf33	9.6413	0.000181208
C3orf52	-22.2717	0.000694728
C3orf65	-12.387	0.00210577
C3orf72	12.6862	0.000438465
C3orf80	9.47741	0.00341628
C4orf3	2.73694	0.00500585
C4orf50	13.9874	0.0373292
C5AR1	-7.75003	0.00101792
C5orf27	6.16856	0.0438615
C5orf30	2.63068	0.00283039
C5orf54	2.88366	0.00953558
C5orf60	10.1433	0.0109042
C6orf141	-173.004	2.1921e-05
C6orf201	9.13696	0.0036739
C6orf52	5.2878	0.00152326
C7orf41	-3.10634	0.000130339
C7orf55	6.32749	3.32063e-05
C7orf57	-15.0415	0.000319614
C7orf60	2.66457	0.000674609
C7orf63	8.10979	0.000324488
C8orf12	7.33758	0.0427019
C8orf34	5.70566	0.0282232
C8orf44-SGK3	8.18253	0.0477671
C8orf48	-2.9973	0.0257459
C8orf58	-5.81287	0.0021146
C8orf59	3.41599	0.00629242
C8orf76	2.91696	0.000362449
C8orf82	2.6732	0.00913385
C9orf106	19.4973	6.28137e-05
C9orf116	2.58012	0.0443766
C9orf117	-2.04735	0.0228668
C9orf139	6.97404	0.00157053
C9orf152	25.189	0.0105089
C9orf153	9.78881	0.0180855
C9orf16	-2.82852	0.00890644
C9orf3	-6.91652	0.000124677
C9orf37	-3.07201	0.000499229
C9orf41	4.37912	0.000145196
C9orf47	24.2735	0.000399059
C9orf53	-8.20364	0.00169389
C9orf89	-3.32474	0.0022514
C9orf91	2.26984	0.010277
CA11	-4.08391	0.00253562
CA12	-3.47523	0.0488913
CA13	4.37281	0.00925324
CA2	-220.61	8.61868e-07
CA4	9.70999	0.00140669
CA8	133.307	2.0055e-06
CAB39L	5.5866	4.65765e-05
CABP4	86.1634	5.31932e-06
CABYR	-4.58545	0.00590674
CACHD1	-9.09302	0.00950815
CACNA1A	-5.33356	0.0113237
CACNA1D	45.6888	1.34307e-05
CACNA1G	-8.91605	0.0285002
CACNA1H	136.08	0.0154209
CACNA2D2	4.65363	0.00215391
CACNB1	-3.02904	0.00287574
CACNB2	3.18389	0.0301898
CACNG8	-27.3657	0.0069456
CACYBP	2.56638	0.00124558
CACYBPP2	3.00908	0.0104337
CAD	-2.27412	0.00107689
CADM3	-1476.3	6.55221e-05
CADPS2	40.7361	0.00101822
CALCB	4.67661	0.0402689
CALHM1	4.05361	0.0380614
CALML3	-54.4328	3.13464e-05
CALML3-AS1	-4.59716	0.0197579
CALML6	6.1077	0.0145615
CAMK1D	-10.0704	0.0117718
CAMK2B	-13.1353	0.00417365
CAMK2D	-5.97212	6.24304e-05
CAMK2N1	-6.08847	0.0041365
CAMK4	-161.57	5.22934e-06
CAMKK1	2.27572	0.0443421
CAMKV	8.12706	0.00120076
CAMSAP3	11.9027	0.00024456
CAND2	-8.62551	0.00247153
CANT1	2.04911	0.0273297
CAP1P2	-6.51923	0.00089724
CAP2	2.81634	0.0152412
CAPG	-446.025	4.90044e-06
CAPN1	-2.98354	0.00238249
CAPN13	170.104	1.65441e-06
CAPN14	-5.06429	0.00608425
CAPN9	10.8407	0.00102702
CAPS	3.49106	0.0168698
CAPS2	3.63293	0.0354364
CARD10	-8.26241	1.37504e-05
CARD11	-26.9141	4.71482e-05
CARD14	10.1592	3.34505e-05
CARD6	-9.79727	0.00146156
CARD9	2.56045	0.0205996
CARHSP1	-2.15586	0.0012488
CARM1	-3.10442	0.000321336
CARNS1	12.4941	9.35849e-05
CARTPT	10.3453	0.00524001
CASC10	-7.31733	0.00398379
CASC11	5.07495	0.016753
CASC4	3.11958	0.000879881
CASC4P1	9.5135	0.00231344
CASD1	3.63312	0.00112866
CASKIN1	10.8736	0.000169085
CASKIN2	-2.56746	0.00453465
CASP1	-235.768	3.4065e-06
CASP4	-7.97627	0.000205044
CASP7	2.23075	0.0108666
CASP8AP2	-2.56995	0.00237967
CAST	-3.98808	0.000107108
CASZ1	3.24307	0.0018149
CATSPERB	5.41529	0.0169076
CATSPERG	7.57445	0.000373629
CAV1	-6092.92	8.20343e-07
CAV2	-377.573	2.07576e-05
CBLN2	217.076	0.000381525
CBR3	5.35654	0.000274815
CBR3-AS1	19.7709	1.03499e-05
CBS	4.96762	9.15383e-05
CBWD1	3.78479	0.000831909
CBWD2	3.28122	0.000162164
CBWD3	2.83236	0.0250672
CBWD5	6.83509	0.000245041
CBWD6	13.2056	1.28021e-05
CBWD7	4.68159	0.000453792
CBX2	3.16832	0.0107522
CBX3	2.20946	0.0118544
CBX4	3.95103	0.000128814
CBX7	3.67093	0.00080286
CBX8	7.09765	2.79709e-05
CBY1	2.16496	0.000488798
CBY3	4.10317	0.0245237
CCAR1	2.23654	0.0127037
CCBE1	-30.4648	0.000983802
CCBL1	-2.59163	0.00382785
CCDC102B	-5.71264	0.00279138
CCDC109B	-18.4594	1.2022e-05
CCDC110	57.2354	1.07595e-05
CCDC112	13.5205	7.11638e-05
CCDC117	3.78606	2.51546e-05
CCDC120	-2.31809	0.00585682
CCDC121	6.60496	0.000284151
CCDC125	3.16196	0.000116279
CCDC126	4.30358	0.000791058
CCDC136	12.1445	2.04154e-05
CCDC138	2.17225	0.0201728
CCDC14	2.26864	0.0116302
CCDC141	198.315	2.67474e-05
CCDC147	-3.67872	0.0370261
CCDC149	12.7001	6.65312e-05
CCDC15	2.40184	0.038433
CCDC150	-2.31798	0.00577713
CCDC152	42.1227	3.87247e-05
CCDC155	3.3669	0.0233979
CCDC159	4.84927	9.32486e-05
CCDC163P	2.51697	0.0107782
CCDC167	5.08554	2.02637e-05
CCDC169	-10.5508	0.00063607
CCDC177	8.38617	0.00129873
CCDC3	-11.2975	0.000361692
CCDC34	3.02607	0.0020278
CCDC47	2.56364	0.00140833
CCDC58	3.70297	0.000415414
CCDC58P1	4.33514	0.0247381
CCDC59	2.21928	0.0069456
CCDC60	7.03494	0.00411171
CCDC61	-3.30586	0.0185742
CCDC62	10.3498	0.0016421
CCDC64	-3.72171	0.00125061
CCDC64B	67.8953	3.38005e-05
CCDC67	37.4287	0.000223001
CCDC68	-38.2653	0.00012385
CCDC69	5.79775	0.00375067
CCDC74B	-3.14543	0.0183072
CCDC78	2.74833	0.0171729
CCDC8	-295.163	1.84495e-05
CCDC80	-25.5262	0.000159556
CCDC82	-5.2265	0.0141436
CCDC83	14.7791	0.000280345
CCDC88A	-4.95217	0.00170388
CCDC91	2.38179	0.0247425
CCK	22.3204	7.50522e-05
CCL2	-56.2425	5.12155e-05
CCL28	-15.6573	0.00184128
CCM2L	11.1451	0.00285965
CCNA1	-123.51	6.2132e-06
CCND2	-130.637	0.00260743
CCNE1	2.40639	0.00875333
CCNE2	2.5978	0.00500408
CCNG1	4.55979	0.000900894
CCNH	2.31085	0.0185495
CCNJ	-19.5453	3.7318e-05
CCNO	-11.3676	0.000450773
CCNT1	2.00209	0.000916678
CCNYL2	8.35507	0.00129866
CCPG1	2.09426	0.00974678
CCSAP	3.07134	0.000169085
CCT6P2	4.51234	0.0297894
CCT8P1	-2.90726	0.00364034
CD109	-2860.5	4.39865e-07
CD151	-2.07501	0.00288893
CD163L1	5.33848	0.00572132
CD164	2.54678	0.000465999
CD19	-6.59263	0.0139746
CD1D	-138.651	1.77909e-05
CD27-AS1	3.62546	0.00829516
CD2BP2	-2.22467	0.00106433
CD302	3.47931	0.0256753
CD37	2.54439	0.0313713
CD3EAP	-2.52515	0.00101477
CD4	5.61144	0.00904581
CD40	-83.6606	2.95535e-05
CD44	-2596.92	5.70479e-06
CD47	-2.6441	0.00138628
CD55	-3.39585	0.00732383
CD58	-4.63606	0.000208296
CD59	-9.86177	2.50131e-06
CD63	-2.24582	0.00263984
CD68	-23.9097	0.000472099
CD7	-3.96741	0.040618
CD70	-73.2546	0.00010183
CD72	-3.251	0.0430058
CD82	-6.64584	0.00100572
CD8A	8.43842	0.000929202
CD9	3.75358	0.000920393
CD97	-4.58035	0.0168292
CD99L2	-2.54075	0.000395799
CD99P1	-4.16243	0.00140205
CDA	-4.93596	0.0436659
CDAN1	-2.01292	0.0255723
CDC14A	2.71909	0.00628137
CDC25B	-6.67113	1.29987e-06
CDC42BPA	2.34084	0.00280572
CDC42BPG	5.25031	0.00010171
CDC42EP2	-3.28243	0.00136018
CDC42EP4	-2.159	0.0123517
CDC42EP5	-29.0846	0.000210156
CDC42P6	-2.31154	0.0306818
CDC6	2.59976	0.000268657
CDC73	2.22151	0.00310087
CDCA3	2.93622	0.000161623
CDCA4	-2.19973	0.000674609
CDCA7	-2.66244	0.00102551
CDCP1	-2.49191	0.000460161
CDH1	59.7718	9.27047e-08
CDH11	-1598.7	2.08468e-06
CDH12P2	-7.92805	0.00359643
CDH13	-150.838	4.07724e-07
CDH15	24.1389	7.14335e-05
CDH2	-200.429	0.00304735
CDH24	-7.08005	0.000333996
CDH3	-43.3314	1.57913e-05
CDH4	-32.798	3.50002e-05
CDHR1	-433.505	1.92053e-06
CDHR5	3.58856	0.00908757
CDK1	5.09176	5.13504e-06
CDK14	2.75045	0.0409281
CDK17	-3.05088	0.000279156
CDK19	8.96519	5.84779e-05
CDK20	3.18394	0.00385721
CDK3	3.80394	0.0013043
CDK5R1	2.22122	0.0103516
CDK6	-36.1878	1.96136e-05
CDK8	2.4936	0.00262837
CDKN1A	-3.19597	0.00214362
CDKN1B	6.96473	1.75176e-05
CDKN2A	-41.2364	3.5748e-06
CDKN2B	-111.291	1.39882e-06
CDKN2B-AS1	-12.1744	0.0017646
CDKN3	2.75769	0.0027464
CDR1	62.8098	0.000112575
CDRT1	4.42941	0.0085156
CDS1	2.46419	0.00077952
CDS2	-2.39824	0.000390597
CDSN	-4.12686	0.0388523
CDX2	10.574	0.000443629
CDYL2	25.6158	2.86813e-06
CEACAM19	-4.17108	0.00862251
CEBPB	-5.64075	0.000316935
CEBPD	-10.5794	0.000169067
CECR1	8.38946	0.00157429
CECR2	104.735	1.581e-06
CECR6	3.34429	0.00997501
CEL	-3.73707	0.0036607
CELF2	-32.5768	0.00171374
CELSR1	-2.64561	0.00252134
CELSR3	-6.62537	0.000500636
CENPN	5.2567	5.98651e-06
CENPV	-9.14582	5.77243e-05
CEP170	-3.24232	0.00146182
CEP70	7.67736	5.70043e-05
CEP76	2.46399	0.00130676
CEP78	3.07611	0.00413169
CEP85	-2.57448	0.00050599
CERCAM	-31.3983	0.000107041
CERK	-52.6587	2.41023e-06
CES2	-3.70821	0.000127713
CETN3	2.34998	0.00612446
CFB	-3.42302	0.0196465
CFH	-223.134	5.51432e-05
CFL1P5	2.85156	0.0347769
CFP	3.71744	0.0142076
CGB7	-19.7764	0.000179495
CGN	18.3954	1.32373e-05
CGNL1	12.8078	0.000673193
CGREF1	2.82112	0.00972069
CH17-12M21.1	-5.30148	0.0192094
CHADL	-2.9354	0.0256429
CHCHD1	2.17947	0.00736659
CHCHD10	2.0428	0.00686223
CHCHD3P1	-4.15064	0.00478028
CHCHD3P3	2.44612	0.00994315
CHCHD7	2.80337	0.00151694
CHD9	-3.31494	0.00034204
CHDC2	13.0695	0.00172933
CHDH	20.8819	1.03048e-06
CHGB	-107.701	1.63286e-05
CHIC1	2.40418	0.00883463
CHKA	3.14703	2.61275e-05
CHKB-AS1	4.51495	0.00409694
CHMP4A	-8.95278	0.000199584
CHMP4B	-2.00444	0.00110143
CHMP4BP1	-3.03149	0.00102696
CHMP4C	5.5592	2.15328e-05
CHORDC1	5.69987	0.000454275
CHPF	-4.00405	0.000253351
CHPF2	-2.90451	0.00311623
CHPT1	31.4439	6.21793e-06
CHRD	7.46339	0.00727933
CHRDL1	17.6399	0.00438685
CHRFAM7A	17.7154	0.000355094
CHRM1	25.4584	0.000251146
CHRM3	-40.9697	1.1183e-05
CHRNA10	2.42801	0.0412901
CHRNA2	61.6101	4.73401e-07
CHRNA4	6.48846	0.00430294
CHRNA7	118.524	8.17689e-05
CHRNB1	-8.1418	0.000750189
CHST11	-14.0141	0.000364791
CHST15	-8.92655	1.15782e-05
CHST2	-107.039	1.84495e-05
CHST3	-13.6088	0.000581958
CHST6	-40.4335	0.00486772
CHST7	-13.8835	0.000120014
CHSY1	-2.03322	0.00165416
CHSY3	-3.78722	0.0336782
CIAPIN1P	-5.67053	0.00566381
CIB2	3.91243	0.0219181
CIC	-6.80802	2.19105e-05
CIITA	4.35166	0.00356962
CIRBP-AS1	2.62479	0.00524226
CISD2	2.2102	0.00226985
CISD3	3.34043	3.25613e-05
CITED2	5.09559	1.75777e-05
CITED4	-14.9067	0.000100885
CITF22-92A6.1	2.4445	0.0329319
CIZ1	-2.40873	0.000240207
CKAP4	-3.09178	0.000495907
CKB	5.05858	3.01106e-05
CKS1B	-1748.42	0.00310271
CKS1B	1680.81	0.00370295
CKS2	3.27809	0.000207158
CLASRP	-2.27334	0.000508619
CLCA2	-30.1001	0.00124858
CLCC1	2.8396	0.000374399
CLCF1	-5.75047	0.00202896
CLCN2	2.14024	0.0111432
CLCN4	82.627	4.12323e-06
CLCN6	-2.3539	0.000421085
CLCN7	-3.43206	0.000442909
CLCNKA	25.2947	0.000411935
CLDN1	-117.356	1.03499e-05
CLDN11	-6.97766	0.0217536
CLDN12	2.52342	0.00346512
CLDN23	44.8911	0.000123985
CLDN3	237.311	7.31276e-07
CLDN4	60.4605	5.205e-05
CLDN7	37.0049	6.16156e-05
CLDN8	7.05512	0.0121546
CLEC11A	3.78481	0.00344711
CLEC3B	28.3529	0.0151261
CLEC7A	39.4134	0.000389318
CLGN	157.672	1.31558e-06
CLIC1	-2.80981	0.000304349
CLIC3	-29.36	9.3721e-05
CLIC4	-2.06378	0.000763707
CLIP2	-17.4445	2.02127e-06
CLIP4	-72.1555	4.07724e-07
CLMP	-87.6166	1.81924e-06
CLPB	2.51226	0.000108161
CLPP	2.37286	0.00040549
CLPTM1	-31.535	2.90307e-08
CLTB	-3.71606	2.14716e-05
CLTCL1	-2.90884	0.00347253
CLU	5.15082	0.00338513
CLUL1	7.24956	0.00246094
CMAHP	-6.43253	0.00459523
CMAS	4.72249	3.84912e-05
CMBL	5.69773	2.75083e-06
CMC2	4.80795	1.75906e-06
CMIP	-2.04927	0.00519474
CMPK2	4.04168	0.00642709
CMTM2	10.0551	0.000693395
CMTM3	-129.211	2.16094e-07
CMTM4	3.12491	0.000336463
CMTM7	-5.30021	8.64825e-05
CMTM8	5.15423	0.0104314
CNDP2	3.44723	0.000129177
CNFN	3.27706	0.0133116
CNGB3	8.88855	0.0301356
CNKSR1	-2.32762	0.00728646
CNKSR2	470.158	1.27478e-06
CNKSR3	9.93891	3.29488e-05
CNN2	-7.75439	0.000243092
CNN3	-204.352	1.13845e-06
CNNM1	80.121	0.000102422
CNNM2	2.31634	0.00120827
CNNM4	2.2879	0.00458224
CNOT6LP1	-5.54492	0.00116928
CNOT7	2.87976	0.000272872
CNPY4	-2.24914	0.00679266
CNRIP1	-12.4075	0.00835873
CNST	2.27483	0.000830847
CNTN3	243.463	5.46323e-06
CNTN5	10.8798	0.0466897
CNTNAP1	-18.4997	1.78732e-06
CNTNAP2	37.9002	0.000994704
CNTNAP4	74.8248	9.37946e-06
COA6	2.40621	0.0005352
COBL	180.534	5.12039e-07
COBLL1	3.34054	0.0106869
COCH	75.8761	1.56922e-05
COL12A1	-154.45	0.000112456
COL16A1	-118.217	3.52152e-06
COL17A1	-6583.91	2.35519e-07
COL18A1	-2.84057	0.0255927
COL23A1	2.99447	0.0412916
COL24A1	3.86422	0.0354069
COL26A1	237.621	4.64879e-06
COL27A1	-77.8635	2.40738e-05
COL3A1	19.1758	0.000151628
COL4A1	-2897.63	2.09669e-07
COL4A2	-126.438	1.29195e-06
COL4A3	5.77464	0.0367667
COL4A6	-51.1457	6.95204e-07
COL5A1	-196.003	6.87283e-05
COL5A2	-230.042	8.7881e-06
COL5A3	-82.393	7.09153e-05
COL6A3	24.5623	0.000864628
COL7A1	-118.014	1.16357e-07
COL8A1	-2497.54	4.98169e-07
COL8A2	-34.1126	0.00062099
COL9A3	11.7505	0.0159297
COLEC12	38.0501	0.000174299
COLGALT2	137.148	1.08524e-06
COMMD10	2.50506	0.000769127
COMMD7	4.05917	8.05525e-05
COMP	7.11621	0.00686159
COPG1	2.36835	7.1519e-05
COPS3	2.10928	0.00863037
COPS7A	2.27983	0.000707218
COPS8	-2.15917	0.000493526
COPS8P2	-10.0709	0.000360386
COPZ2	-50.7955	7.92376e-05
COQ10A	-2.37323	0.00591207
COQ10B	2.4077	0.000698997
COQ5	2.00929	0.0148413
COQ6	2.34213	0.00811015
CORO1C	-3.68213	5.14296e-05
CORO2A	-2.42591	0.0479243
CORO6	-31.1524	9.81117e-05
COTL1	-8.72789	6.5406e-05
COX17	5.53058	0.00010175
COX6A1P2	2.96014	0.0244465
COX6B2	-11.8454	0.00144023
COX6C	2.04663	0.000576103
COX7B	2.12734	0.00452694
CPA4	-426.862	0.000306836
CPB2-AS1	4.77458	0.026587
CPE	2.97932	0.00625074
CPEB2	-4.40223	0.00186604
CPEB3	4.10882	0.000238062
CPEB4	2.49164	0.019068
CPHL1P	50.6281	0.000190294
CPLX1	15.6702	1.75696e-05
CPLX3	6.5012	0.014463
CPN2	11.5458	0.00475249
CPNE1	-3.31219	0.00010175
CPNE2	-3.44318	0.000114395
CPNE3	2.87764	0.00117066
CPNE8	-141.961	3.11464e-07
CPPED1	-2.64282	0.00223722
CPQ	-9.00587	0.00902317
CPS1	-24.7139	0.0102426
CPSF1P1	2.91564	0.000546533
CPSF2	2.08919	0.00134248
CPT1A	2.13514	0.000779798
CPT1C	6.77573	0.00159584
CPT2	2.89737	0.000701594
CR2	6.14645	0.0177324
CR381653.1	6.62677	0.017654
CRABP2	-157.801	6.05812e-07
CRAT	-3.0324	0.0030757
CRB3	40.5478	0.000188258
CRCT1	-6.9776	0.00422122
CREB3	-2.14817	0.00261224
CREB3L4	7.55079	7.90661e-05
CREB5	-113.267	0.000397324
CREBL2	5.81617	1.29488e-05
CREG1	5.27019	4.04775e-06
CREG2	-5.02648	0.0302758
CRELD2	3.2273	5.63776e-05
CRHR1-IT1	3.0782	0.000120014
CRIM1	-83.2421	3.84912e-05
CRIP1	-45.1258	1.29488e-05
CRIP2	-22.1763	0.0006515
CRISP3	206.607	4.12323e-06
CRISPLD2	12.4945	0.000413237
CRLF3	2.24806	0.00326667
CRNDE	5.08006	0.000618777
CROCC	-2.99946	0.00121052
CROCCP2	-3.13288	0.00171042
CROT	2.95678	0.00076591
CRTAP	-2.63405	0.000201522
CRTC2	-2.13049	0.000337744
CRTC3	-2.81731	0.000102402
CRYAB	-6.26384	0.0192787
CRYL1	5.70834	2.36668e-05
CRYM	5.50335	0.00773768
CSAD	2.46058	0.00134331
CSAG1	305.313	2.07518e-06
CSAG2	243.787	1.09689e-06
CSAG3	243.787	1.09689e-06
CSAG4	152.585	2.81274e-06
CSF1	-9.42621	0.0183688
CSF3	-305.158	0.00197388
CSGALNACT1	11.15	0.000265357
CSMD1	108.506	8.75863e-07
CSMD3	-3.5601	0.0425102
CSNK1A1L	-11.5955	0.000168443
CSNK1A1P1	-3.61464	0.00842903
CSNK2A3	-2.52153	0.00174189
CSNK2B-LY6G5B-1181	-2.37063	0.0435075
CSPG4	-34.2412	0.000111809
CSPG5	22.6729	1.3937e-05
CSRNP3	5.87406	0.0229493
CSRP2BP	-2.79908	0.00554914
CST3	-3.88275	0.000114901
CSTA	-2.69507	0.011826
CT45A1	8.73457	0.00648028
CT45A3	42.9103	0.000139129
CT45A5	221.725	3.80027e-07
CT45A6	27.8395	0.00352526
CT49	17.4229	0.00011725
CTA-14H9.5	-13.378	0.000230505
CTA-211A9.5	-2.50416	0.030892
CTA-228A9.3	6.10135	0.000324488
CTA-246H3.12	14.7439	0.000152831
CTA-292E10.6	2.6722	0.0164544
CTA-292E10.8	6.65761	0.00593681
CTA-293F17.1	-6.30486	0.0190622
CTA-390C10.9	12.3252	0.000573162
CTA-714B7.5	4.08631	0.0399226
CTA-963H5.5	-5.40589	0.00270618
CTA-989H11.1	3.3975	0.00357569
CTAG1A	-3.35258	0.0273524
CTAG1B	-3.19174	0.03152
CTAGE1	9.05489	0.0207629
CTAGE14P	-5.54512	0.00939204
CTAGE3P	11.873	0.000848707
CTAGE5	2.08281	0.00069568
CTAGE7P	7.36387	0.0036543
CTB-102L5.4	-33.6553	0.00166306
CTB-102L5.7	-3.61143	0.00619301
CTB-113I20.2	2.93523	0.0492702
CTB-113P19.4	-6.00079	0.00333914
CTB-118N6.3	3.39375	0.0336887
CTB-119C2.1	7.92555	0.0111322
CTB-131B5.5	3.8895	0.0353813
CTB-134F13.1	3.09199	0.0189637
CTB-13F3.1	-4.18115	0.00731429
CTB-167B5.2	9.70112	0.013138
CTB-174D11.1	-8.5587	0.00283449
CTB-176F20.3	-3.60927	0.00507219
CTB-178M22.2	24.8935	0.000373993
CTB-25B13.12	2.72564	0.00124858
CTB-31O20.2	2.71359	0.0153769
CTB-31O20.9	-8.02422	0.0142057
CTB-36O1.7	3.97732	0.0472441
CTB-43P18.1	14.3322	0.00582059
CTB-50E14.5	2.48297	0.0316215
CTB-52I2.4	3.82171	0.000425316
CTB-55O6.12	2.07121	0.0491008
CTB-58E17.9	-9.35783	0.000585025
CTB-5E10.3	-6.57844	0.00853332
CTB-60B18.10	-6.43757	0.00936421
CTB-60B18.12	-7.05782	0.00500984
CTB-60B18.18	-25.5981	0.00017182
CTB-75G16.1	-3.9578	0.0159634
CTB-92J24.3	2.84665	0.0461561
CTB-96E2.3	-7.61714	0.00932772
CTB-96E2.7	10.291	0.000965042
CTBP1-AS2	2.05099	0.0153726
CTBP2	2.09335	0.00528713
CTBP2P2	12.4735	0.000412105
CTBS	6.4693	0.000278274
CTC-1337H24.1	16.5001	0.000514728
CTC-205M6.5	-2.19307	0.0304263
CTC-228N24.1	-7.43001	0.00244492
CTC-246B18.8	5.31457	0.00180792
CTC-250I14.6	-26.376	0.00029281
CTC-251D13.1	-7.13455	0.000994008
CTC-281F24.1	-4.29328	0.00686636
CTC-301O7.4	3.45908	0.0126978
CTC-308K20.1	2.36038	0.0381872
CTC-325H20.2	5.26609	0.0239594
CTC-329H14.1	4.86174	0.0207611
CTC-338M12.1	-14.1484	0.000945388
CTC-338M12.9	53.0955	7.38802e-06
CTC-359D24.3	-5.62153	0.00425165
CTC-360G5.1	3.87892	0.0191996
CTC-360G5.8	-23.997	0.000463752
CTC-366B18.4	-3.82714	0.0405384
CTC-425F1.4	181.919	3.40415e-05
CTC-448F2.3	-8.08293	0.0032177
CTC-448F2.6	3.02782	0.0361147
CTC-459F4.1	3.15862	0.00780544
CTC-471F3.4	-3.52474	0.00560023
CTC-471F3.5	-2.35746	0.0249846
CTC-479C5.12	2.27591	0.0121616
CTC-479C5.17	-14.776	0.00100106
CTC-480C2.1	14.9227	0.000165603
CTC-498J12.1	15.0241	0.000727731
CTC-510F12.6	7.58905	0.0120639
CTC-523E23.5	16.0861	0.000809067
CTC-529P8.1	-14.0672	0.000629322
CTC-548K16.6	5.94617	0.00367827
CTC-756D1.3	5.80295	0.0169584
CTD-2006C1.2	-2.38945	0.0316978
CTD-2006C1.6	2.77735	0.00306129
CTD-2006K23.1	-7.92109	0.00188242
CTD-2008A1.2	9.16468	2.047e-05
CTD-2008L17.1	-7.66664	0.000853671
CTD-2008L17.2	-21.0497	0.000100346
CTD-2008P7.1	6.61292	0.00432274
CTD-2008P7.9	3.96814	0.0217043
CTD-2012J19.1	4.23455	0.0105158
CTD-2012J19.2	-4.01324	0.0137271
CTD-2012K14.6	-2.54145	0.0484928
CTD-2015H6.3	4.07517	0.000283552
CTD-2020K17.3	2.69757	0.0130815
CTD-2021A8.2	-16.9181	0.0043912
CTD-2021A8.3	-5.56369	0.00341628
CTD-2024I7.13	3.71871	0.0179703
CTD-2031P19.4	-18.6713	0.00104794
CTD-2033A16.1	9.75927	0.0196631
CTD-2047H16.2	4.8819	0.0153453
CTD-2054N24.2	-3.36488	0.0359176
CTD-2066L21.1	-6.3883	0.0244777
CTD-2066L21.2	-9.91049	0.00242827
CTD-2066L21.3	-56.4656	3.28872e-05
CTD-2116N20.1	-3.9412	0.0164305
CTD-2132N18.3	-11.021	0.00097943
CTD-2134A5.4	-4.91694	0.022885
CTD-2135J3.3	-3.33236	0.0452676
CTD-2161E19.1	-4.91318	0.00160542
CTD-2162K18.5	2.17954	0.0237621
CTD-2165H16.3	171.143	5.25531e-05
CTD-2192J16.15	-3.38051	0.0294248
CTD-2192J16.22	-4.59844	0.0296691
CTD-2196E14.3	-4.70576	0.0115971
CTD-2201E18.5	-7.24953	0.000775733
CTD-2206N4.4	3.64937	0.00656397
CTD-2207P18.2	-11.9379	0.00369829
CTD-2218G20.2	-11.5819	0.000933748
CTD-2224J9.8	4.87193	0.0400238
CTD-2228K2.7	-9.132	9.79855e-05
CTD-2230M5.1	-3.59411	0.0298696
CTD-2235C13.3	-3.81975	0.0201806
CTD-2256P15.2	6.14284	0.000990428
CTD-2256P15.4	-2.85854	0.00105967
CTD-2260A17.1	-11.4883	0.000484335
CTD-2267D19.3	4.37588	0.00371783
CTD-2270L9.4	4.15779	0.0119681
CTD-2270N23.1	-3.01328	0.0399113
CTD-2284J15.1	11.3588	0.00407506
CTD-2286N8.2	-4.97946	0.00482855
CTD-2287O16.1	-25.3035	2.61341e-05
CTD-2292M16.8	-2.70852	0.029126
CTD-2314B22.1	6.70697	0.0237344
CTD-2314B22.3	10.5147	2.40762e-05
CTD-2314G24.2	-20.3482	0.00129994
CTD-2319I12.1	-9.92851	0.00468754
CTD-2325A15.5	19.9514	0.0211974
CTD-2330K9.2	-7.97228	0.00145559
CTD-2331H12.5	4.26677	0.0277748
CTD-2349P21.5	5.44422	0.00381783
CTD-2349P21.6	6.662	0.00362087
CTD-2350C19.1	4.16734	0.00110783
CTD-2353F22.1	-4.96997	0.038188
CTD-2354A18.1	-12.7269	0.00115321
CTD-2368P22.1	-2.82888	0.00717781
CTD-2369P2.10	2.29695	0.0473891
CTD-2369P2.8	3.69376	0.00537235
CTD-2373J19.1	-6.53013	0.00886093
CTD-2377D24.4	52.9978	7.81608e-06
CTD-2384A14.2	10.702	0.0064836
CTD-2410N18.3	6.2705	0.0398004
CTD-2514K5.2	2.66569	0.0282876
CTD-2516F10.2	5.34095	0.0212789
CTD-2523D13.2	5.15928	0.00537866
CTD-2524L6.3	-7.38967	0.011799
CTD-2526A2.2	3.55429	0.0334009
CTD-2528L19.6	4.32621	0.00526368
CTD-2529O21.1	5.75356	0.00663208
CTD-2538C1.2	4.24279	0.0431006
CTD-2540B15.7	3.43211	0.0281548
CTD-2540F13.2	2.65911	0.0365163
CTD-2542L18.1	7.54902	0.00452418
CTD-2545M3.8	-2.65875	0.0322015
CTD-2547L16.1	3.78974	0.0206195
CTD-2547L24.3	-12.9114	0.000439223
CTD-2547L24.4	-11.041	0.000763984
CTD-2555C10.3	-46.3003	7.0969e-05
CTD-2555K7.4	6.82745	0.0100592
CTD-2562J17.7	44.9173	0.000102458
CTD-2574D22.2	2.76822	0.0103378
CTD-2576F9.1	-3.71935	0.00870802
CTD-2587H19.3	10.1476	0.0253457
CTD-2587H24.5	-21.6026	0.000241475
CTD-2589H19.6	6.61306	0.000836806
CTD-2589M5.4	30.2995	6.24304e-05
CTD-2589M5.5	-14.1143	0.000363308
CTD-2593A12.4	-6.34695	0.000841804
CTD-2611O12.6	9.67364	0.000507125
CTD-2611O12.7	9.29271	0.0483735
CTD-2616J11.2	-4.38488	0.0405462
CTD-2653D5.1	-27.955	9.81586e-05
CTD-2666L21.1	-36.4403	0.000311567
CTD-3010D24.3	10.0376	0.00141461
CTD-3025N20.3	6.09335	0.030596
CTD-3035D6.1	8.01423	0.0012562
CTD-3035D6.2	7.74854	0.00389579
CTD-3049M7.1	83.8064	3.614e-05
CTD-3060P21.1	17.3295	0.000422228
CTD-3065J16.9	3.56819	0.00131973
CTD-3074O7.12	2.62771	0.00237864
CTD-3074O7.5	2.35254	0.0210803
CTD-3076O17.2	-3.91081	0.0134055
CTD-3105H18.8	-3.84689	0.020371
CTD-3110H11.1	-11.541	0.000117325
CTD-3128G10.6	-11.3759	0.00141345
CTD-3131K8.2	-2.85807	0.0434689
CTD-3162L10.1	9.03368	0.000722062
CTD-3184A7.4	-2.02636	0.0247516
CTD-3193O13.11	50.1159	4.37858e-05
CTD-3193O13.9	53.9174	1.21381e-06
CTD-3214H19.4	-3.19941	0.030183
CTD-3214H19.6	3.30168	0.0407014
CTD-3220F14.1	2.80475	0.0100835
CTD-3222D19.5	7.01855	0.00494634
CTDP1	-2.22272	0.00340981
CTDSP1	-2.08025	0.0148185
CTF1	-36.8165	0.000139854
CTGF	-816.808	8.13215e-06
CTGLF10P	6.1706	0.0434361
CTH	7.12372	0.000119128
CTIF	-11.2632	4.31147e-05
CTNNAL1	-3.34261	6.01483e-05
CTPS2	2.73675	0.000621485
CTR9	2.43571	0.000631191
CTSA	-4.25742	6.25338e-06
CTSB	-5.58544	8.01015e-06
CTSC	-5.58708	0.00014931
CTSD	-3.52982	0.00106104
CTSF	2.05893	0.0385332
CTSH	3.99765	0.00525275
CTSL	2.12981	0.0119661
CTSO	4.04641	0.0178712
CTSZ	-3.37585	3.46343e-05
CUEDC1	-5.51806	0.00036606
CUL4B	2.29671	0.00130425
CUL5	3.07854	2.13329e-05
CUX2	-5.58313	0.00367019
CWC15	2.08386	0.0050181
CXADR	22.91	5.61223e-05
CXADRP2	8.23757	0.0353971
CXCL1	-21.1986	0.000434757
CXCL11	-23.7528	0.00965508
CXCL12	57.984	0.000105233
CXCL13	29.3834	0.000848375
CXCL14	-59.1315	9.93635e-06
CXCL16	40.3209	3.56757e-07
CXCL2	-50.3444	3.43939e-05
CXCL3	-21.1134	0.000558486
CXCR4	4.9794	0.0177134
CXCR5	-3.54271	0.017832
CXorf22	15.621	0.00169084
CXorf28	-10.6416	0.000502171
CXorf36	15.5628	0.000883954
CXXC1	-2.37707	0.000646688
CYB561	8.58289	3.46343e-05
CYB5A	8.54638	1.3303e-06
CYB5D1	2.95369	0.00125061
CYB5R2	11.5575	3.13539e-05
CYB5R3	-3.11696	4.54117e-05
CYB5RL	4.6485	1.63286e-05
CYBA	-310.381	9.83304e-07
CYBRD1	-274.318	1.19506e-05
CYCS	2.65237	0.0129891
CYCSP39	9.87654	0.0190994
CYFIP1	-2.55173	0.000116208
CYFIP2	13.8751	0.000854913
CYGB	-69.4372	0.000267923
CYP11A1	61.3187	8.80605e-06
CYP1A1	-5.25595	0.044173
CYP1B1	-6.95645	0.000269602
CYP1B1-AS1	-4.76969	0.0087721
CYP24A1	-128.286	7.85071e-06
CYP26B1	-53.2414	2.94534e-05
CYP27B1	-5.03219	0.000419512
CYP27C1	-67.7782	0.000102611
CYP2C18	18.1948	0.00219042
CYP2C19	30.3121	0.000107041
CYP2C9	202.211	5.21626e-06
CYP2D8P1	-3.00091	0.0260796
CYP2J2	39.1248	7.71182e-06
CYP2R1	3.58516	0.0137001
CYP2U1	5.77406	5.02763e-05
CYP39A1	5.43561	0.0118684
CYP46A1	36.1296	0.00100169
CYP4F23P	43.7298	0.00126222
CYP4F30P	5.44071	0.00260269
CYP4F31P	18.8115	0.00580656
CYP4F8	253.88	0.00176784
CYP4V2	10.4323	0.000490494
CYP4Z1	9.02769	0.00477246
CYR61	-13.0355	1.77207e-05
CYS1	-9.26482	0.00247422
CYYR1	-23.2179	0.000639252
DAAM2	15.7473	0.000675671
DAB2IP	-11.6907	2.07518e-06
DACT3	5.89241	0.00187261
DAGLA	14.7237	5.11914e-05
DAK	2.75209	0.00871778
DANCR	3.45698	7.80417e-05
DAP3	2.0739	0.000506377
DARC	-132.61	0.00904263
DBF4	2.35109	0.0069886
DBI	3.04837	0.000176906
DBNDD1	12.5673	2.966e-05
DBNDD2	-61.5669	7.64974e-07
DBR1	2.60812	0.000346904
DBT	5.00494	3.2284e-06
DCAF15	-3.0705	0.00246687
DCAF6	6.01981	5.14296e-05
DCBLD1	-6.55614	0.00481694
DCBLD2	-68.4531	1.72003e-06
DCHS1	18.1033	0.000166228
DCK	2.32144	0.00379384
DCLK2	3.08832	0.0380016
DCLRE1A	3.43208	0.000196118
DCP1B	3.56988	0.0054647
DCP2	3.68347	2.00713e-05
DCST2	6.63072	0.00406572
DCTN1	-2.27078	0.000107073
DCTN6	3.0637	0.000893655
DCUN1D1	3.47679	0.000137092
DCXR	3.30319	0.000101682
DDAH1	9.18732	2.40922e-06
DDB2	-2.13309	0.027203
DDC	324.448	1.83536e-06
DDIT3	2.43397	0.00551983
DDO	9.42298	0.00402873
DDT	3.34906	0.00367019
DDTL	4.14881	0.000160844
DDX10	2.11737	0.0230383
DDX11-AS1	2.82221	0.00835873
DDX11L1	-16.182	0.021124
DDX11L16	-13.3847	0.0386541
DDX12P	2.74024	0.00296826
DDX18P1	3.09756	0.0433061
DDX19B	-2.08096	0.0244191
DDX21	2.2098	0.00511206
DDX24	2.3581	0.00367827
DDX47	2.49239	0.000274233
DDX51	-2.94976	0.000177879
DDX58	-6.1106	0.0105595
DDX59	2.66355	0.0031599
DDX60	-15.697	0.00242211
DDX60L	-41.5305	0.000944768
DDX6P1	9.27256	0.0013419
DDX6P2	-6.31406	0.00129384
DEDD2	-3.28076	0.00197996
DEFB132	122.43	0.000150705
DEGS1	7.65851	8.0948e-05
DEGS2	10.1211	0.00199327
DENND1B	4.07104	0.000675671
DENND1C	17.2771	0.000176523
DENND2C	-3.76906	0.00181179
DENND4B	-2.08776	0.00960737
DEPDC1	3.67688	0.000329506
DEPDC5	2.11047	0.00254034
DEPDC7	-135.439	9.84381e-06
DEPTOR	13.7032	1.87974e-05
DERA	2.64566	0.00382852
DFFB	2.96444	0.000842814
DFNA5	-45.8582	9.13242e-05
DFNB31	-3.03509	0.0228535
DGAT2	2.77504	0.017842
DGCR5	3.09133	0.0452727
DGCR6	2.81063	0.00534852
DGCR9	16.6305	0.000660328
DGKA	-12.0852	2.93016e-07
DGKB	133.166	8.7881e-06
[truncated: 6,459 more rows]

## Sheet: Data S7B
Supplementary Data 7B. A list of genes differentially expressed between 22Rv1 and RWPE1
Gene name	Fold change 22Rv1 vs. RWPE1	FDR 22Rv1 vs. RWPE1
A1CF	349.834	5.66226e-05
A2M	41.9364	0.000185921
A2M-AS1	26.8128	5.2611e-05
A4GALT	-24.8497	0.000617118
AACSP1	114.468	1.24543e-06
AAED1	-4.55285	0.000320243
AAR2	-2.11961	0.00152404
AASS	4.18712	0.0003459
AATK	2.95945	0.0274287
ABCA1	-60.4773	0.00098163
ABCA17P	6.89863	0.00278636
ABCA2	3.13889	0.000941968
ABCA3	198.564	7.30594e-08
ABCA7	4.99853	6.25517e-05
ABCB1	10.6721	0.000616403
ABCB11	6.17086	0.0336318
ABCB4	11.0836	0.00107375
ABCB6	2.58268	0.000578103
ABCC1	-3.50802	0.000109116
ABCC11	6.72882	0.00665168
ABCC2	17.0903	0.00185486
ABCC3	-117.235	1.5234e-05
ABCC4	-3.59618	0.000391172
ABCC6P1	19.712	0.000433238
ABCC8	17.4198	9.77412e-05
ABCD1	3.37859	0.00670543
ABCF1	-2.23894	0.000103091
ABCG1	-9.81212	0.000692796
ABCG2	19.6409	8.87208e-05
ABHD1	10.3369	0.000162844
ABHD10	3.7121	0.000233414
ABHD11	3.46071	0.00413281
ABHD16B	-2.28673	0.0267157
ABHD17AP5	74.506	2.83009e-05
ABHD17B	2.02736	0.0191641
ABHD6	-2.09026	0.0148748
ABL1	-2.8816	0.000692796
ABRACL	10.9744	0.000131287
AC002064.4	11.6073	0.00132102
AC002064.5	7.43068	0.00983714
AC002116.8	-6.83831	0.00469329
AC002398.12	54.9174	0.00347516
AC003102.3	58.4699	6.93545e-07
AC004166.6	2.72467	0.0136338
AC004381.6	4.75034	4.15588e-05
AC004383.3	3.17123	0.0286716
AC004466.1	-2.17409	0.0339223
AC004706.1	-2.67002	0.00786976
AC005003.1	2.5599	0.00408427
AC005041.17	18.895	7.70067e-05
AC005077.12	5.75125	0.0375341
AC005152.2	15.5138	0.0386199
AC005237.4	19.4867	0.00164405
AC005264.2	-14.1203	0.000430144
AC005281.2	8.26288	0.00843446
AC005307.3	24.4637	8.25349e-05
AC005329.7	8.09608	0.000398439
AC005481.5	9.7937	0.000891502
AC005537.2	11.3021	0.00128492
AC005540.3	-10.6954	0.0142344
AC005559.2	11.7823	0.000979763
AC005559.3	9.04733	0.029737
AC005594.3	-2.92976	0.00793972
AC005609.1	74.6492	8.48927e-05
AC005618.6	8.29772	0.00394742
AC005682.5	-2.86658	0.0152993
AC005754.7	14.9342	0.000339199
AC005754.8	16.6069	0.000998057
AC005789.11	-3.21069	0.0352894
AC005841.1	5.82855	0.00495212
AC005932.1	-25.1955	4.9995e-05
AC005943.5	7.22003	8.86951e-05
AC006042.6	18.8418	0.000801289
AC006050.2	22.6116	0.000120029
AC006116.17	4.1	0.0108684
AC006116.27	30.7318	0.000377424
AC006159.5	-16.7207	0.000187709
AC006262.4	-14.3701	0.000973773
AC006262.5	-9.51807	0.000828034
AC006262.6	-7.98919	0.00398541
AC006273.5	-33.7339	4.13873e-05
AC006273.7	-11.9232	0.00238486
AC006538.1	4.55163	0.00883317
AC006547.13	2.28985	0.0371199
AC006547.14	4.00794	0.00655473
AC006946.16	-38.0201	1.20884e-05
AC006946.17	-5.51201	0.00259502
AC006995.8	2.25237	0.0474252
AC007000.11	6.62038	0.00507424
AC007038.7	2.44408	0.0127728
AC007040.11	6.41632	0.00418178
AC007092.1	5.29683	0.0297429
AC007128.1	39.3494	0.02197
AC007228.9	10.8593	0.000600277
AC007255.8	9.91136	0.00566786
AC007256.5	2.99537	0.0349503
AC007276.5	8.12187	0.000380322
AC007292.6	4.31885	0.00695851
AC007292.7	9.17348	0.00777461
AC007308.6	2.72702	0.0230417
AC007362.1	-29.892	0.000433216
AC007390.5	3.99102	0.000278708
AC007620.3	-6.37449	0.000481391
AC007743.1	50.1973	0.00589406
AC007787.2	2.71877	0.0477329
AC007879.7	-60.4516	3.86617e-05
AC007952.6	-4.84156	0.0476871
AC008132.13	28.1486	0.000167834
AC008132.14	-8.36378	0.00378777
AC008174.3	12.7205	0.00246373
AC008440.5	-4.25232	0.0362393
AC009005.2	10.202	6.77585e-05
AC009061.1	3.78677	0.00916643
AC009133.12	2.87235	0.0390833
AC009237.11	9.30825	0.00235536
AC009237.8	12.8418	3.39585e-05
AC009299.3	-13.2281	0.000471311
AC009299.4	136.399	4.12163e-06
AC009299.5	-9.36319	0.0022005
AC009336.24	-16.8105	0.00083583
AC009404.2	-2.88717	0.00501788
AC009469.1	-9.16891	0.007668
AC009505.2	-11.9267	0.00394878
AC010091.1	249.471	0.000120003
AC010127.3	14.6665	0.000160812
AC010441.1	-12.0291	0.000293069
AC010522.1	-3.10906	0.00214611
AC010524.2	12.8431	0.000280022
AC010525.6	3.42094	0.0151685
AC010525.7	3.66662	0.0431967
AC010536.1	2.79902	0.0146539
AC010894.3	-2.95427	0.0439596
AC010984.3	17.0638	0.000667945
AC010984.4	88.6293	2.17422e-05
AC011242.6	-12.0985	0.00110257
AC011330.5	4.24299	0.0145346
AC011523.2	12.6943	0.0101947
AC011558.5	-15.6106	0.000848428
AC011718.1	6.39682	0.00579801
AC011718.2	8.26846	0.00360624
AC011738.4	-6.32537	0.0123676
AC011747.4	7.84652	0.00205492
AC011747.7	19.0084	0.000337353
AC011891.5	97.3801	7.71717e-05
AC011899.9	34.2407	2.70145e-05
AC012146.7	-2.36598	0.022209
AC012309.5	12.6047	0.00098468
AC012313.1	12.4678	0.00274356
AC012360.6	-10.9112	0.00299077
AC012512.1	6.97725	0.00572871
AC012531.23	114.333	1.08062e-05
AC012531.25	35.2366	6.85617e-05
AC013269.1	-13.1512	0.00296793
AC015849.16	19.7822	0.000167844
AC016582.2	22.2872	0.000404136
AC016629.8	2.71615	0.0381116
AC016683.6	148.166	8.61045e-05
AC016722.4	-2.74488	0.0233986
AC016747.3	-2.24567	0.0128406
AC016831.7	-3.68818	0.0251675
AC017002.2	-12.503	0.000361195
AC017048.3	-27.6474	0.00441178
AC017048.4	-8.23492	0.00272843
AC017099.3	4.24437	0.00153667
AC017116.11	15.0054	0.00225731
AC018720.10	2.50049	0.0126926
AC018804.3	41.5888	4.20869e-05
AC018804.7	-4.60695	0.000957963
AC018865.8	427.533	2.16915e-06
AC018865.9	393.781	1.02547e-05
AC018890.6	11.0038	0.00964548
AC019097.7	2.76785	0.0146178
AC019181.2	5.8237	0.0175125
AC020910.2	-4.40599	0.0137803
AC022532.1	3.52202	0.0181788
AC022596.6	-452.848	8.63472e-07
AC023490.1	19.2017	0.00329764
AC024560.3	2.3661	0.000603439
AC024937.6	5.35646	0.000345673
AC025171.1	2.00146	0.017964
AC025627.9	-6.30027	0.0194708
AC026150.8	4.37804	0.032106
AC026740.1	2.90205	0.0129388
AC026806.2	-33.0475	1.6135e-05
AC027763.2	2.94431	0.00327184
AC037445.1	-6.31458	0.0376632
AC046143.3	-7.98646	0.00139572
AC055723.1	-11.5596	0.00243243
AC066593.1	174.104	0.00360624
AC068042.1	15.6938	0.000115754
AC068491.3	-3.75459	0.0232811
AC068580.6	-3.74445	0.0106139
AC068987.1	5.47031	0.0453119
AC069282.6	4.27345	0.00159972
AC072062.1	-3.99524	0.0452038
AC073043.1	4.95768	0.0224052
AC073869.1	3.99853	0.00133242
AC074138.3	3.83507	0.00931166
AC074286.1	-8.88648	0.00882604
AC074389.9	311.506	5.88886e-07
AC078883.3	-4.97353	0.0136887
AC079602.1	55.567	0.00165495
AC079776.7	14.5198	0.000939041
AC079807.2	-3.13986	0.0386776
AC084219.4	3.91388	0.0169709
AC090044.1	26.4076	0.000112999
AC090044.2	6.97857	0.00374374
AC092106.1	23.4683	0.00026023
AC092535.3	-8.25774	0.00142914
AC092614.2	-4.99376	0.00930763
AC092667.2	276.796	1.38708e-06
AC092835.2	-2.73664	0.00669693
AC093110.3	-3.4888	0.0111683
AC093157.1	2.59758	0.0299464
AC093323.3	4.22678	0.000900859
AC093375.1	-20.6354	5.72294e-05
AC093415.2	4.69816	0.0016617
AC093616.4	-11.4956	9.60301e-05
AC093627.10	-11.7237	0.000447518
AC093627.9	-4.09713	0.0198826
AC093642.3	3.84085	0.00197617
AC093668.2	12.8369	0.00648839
AC093673.5	-14.0593	0.00018649
AC093724.2	2.79266	0.00686798
AC093818.1	-16.9042	7.20348e-05
AC093838.4	2.80309	0.00364837
AC096574.5	5.96074	0.0150388
AC097374.2	33.4008	0.000109029
AC097468.4	18.3405	0.00950677
AC097468.7	18.7317	0.000209192
AC097533.1	6.20112	0.0052821
AC097662.2	3.21445	0.0454687
AC098614.2	-4.21678	0.00978698
AC098617.1	30.7299	0.00989384
AC098973.2	31.7469	3.99165e-05
AC100830.3	6.0876	0.00804582
AC104135.3	79.8431	5.80441e-06
AC104135.4	5.20507	0.00597372
AC104389.28	10.5201	0.00626521
AC104534.2	5.46989	0.00510388
AC104667.3	51.3769	1.46279e-05
AC104809.2	51.6329	1.41599e-05
AC104809.3	28.3318	0.000225065
AC104809.4	27.3031	0.00633103
AC105020.1	-5.72217	0.00695198
AC105206.1	-4.67426	0.00826936
AC105344.2	12.0568	0.000199135
AC108142.1	-90.7184	2.33311e-05
AC108463.1	-9.02509	0.000817504
AC108463.2	-20.6057	0.000506397
AC109333.10	-3.47469	0.00471408
AC110615.1	3.99526	0.0450092
AC110619.1	3.03927	0.0350974
AC110619.2	3.98103	0.00956557
AC114494.1	-5.33431	0.0114478
AC114730.3	3.38296	0.018283
AC114776.1	6.08311	0.00214997
AC119673.1	4.32159	0.0110329
AC124789.1	-125.094	2.27623e-05
AC125232.1	-2.35195	0.00295721
AC127496.1	2.57975	0.00638089
AC129492.6	60.3333	2.1942e-05
AC131180.1	16.2369	0.00104212
AC131180.3	131.901	2.89541e-05
AC131180.4	114.106	1.65028e-05
AC133785.1	-9.31443	0.00332986
AC135178.1	3.3101	0.00304333
AC137934.1	2.53602	0.0208494
AC139100.3	-3.96996	0.00986265
AC139712.2	9.4425	0.0188493
AC140481.1	251.074	1.09886e-06
AC140481.3	-2.78198	0.0232573
AC140481.7	99.2356	8.09949e-05
AC144521.1	11.5845	0.00474474
AC144652.1	-3.11239	0.01549
AC145676.2	-5.21098	0.0081164
AC147651.3	-54.3945	0.00045686
AC156455.1	54.0253	6.5042e-05
AC159540.1	-3.40663	0.0302461
AC187652.1	-13.9711	0.000725985
ACAA2	-3.82336	0.000801335
ACADL	362.304	6.32028e-05
ACADM	2.99803	0.00130172
ACADS	10.736	0.000403868
ACADSB	7.38945	8.99154e-06
ACADVL	2.25604	0.0023444
ACAT2	-2.57818	0.000532193
ACBD4	3.54883	0.0114923
ACBD5	2.89742	8.72797e-05
ACBD7	8.97929	0.000604521
ACE	224.529	5.05984e-06
ACER2	2.55376	0.00332315
ACHE	6.33967	0.0159683
ACKR3	-25.6462	8.97625e-05
ACO1	-2.917	0.000974353
ACOT2	2.15221	0.0186976
ACOT9	-27.1856	7.99262e-05
ACOX3	-2.5245	0.0149615
ACOXL	4.19078	0.0156525
ACPL2	3.00659	0.0298851
ACPP	81.2426	5.7971e-06
ACPT	8.12942	0.00305813
ACRBP	12.015	0.00189524
ACRV1	4.23695	0.00213655
ACSF2	-2.51003	0.0368633
ACSL4	-18.5029	7.03401e-05
ACSL6	37.8495	2.35358e-05
ACSM3	41.5261	1.17018e-05
ACSS1	-10.7714	0.000199046
ACSS2	-5.98187	0.00133117
ACTA1	8.40042	0.00316867
ACTB	-2.73002	0.000716379
ACTG1P11	12.2434	0.00108081
ACTG1P2	12.2434	0.00108081
ACTL6B	142.904	1.97845e-05
ACTL8	14.4368	0.00571469
ACTN1	-6.58587	7.9145e-07
ACTR3C	3.68513	0.00591075
ACTR5	-2.5804	0.00105246
ACTR6	2.75244	0.000109543
ACVR1	-4.66803	0.000101428
ACVR1C	13.0662	0.000869877
ACVR2B	2.38089	0.000353207
ACVRL1	5.67108	0.00754857
ACY3	20.5148	0.000529914
ADA	-12.6824	9.10173e-06
ADAM10	-2.90496	0.000243302
ADAM11	8.62754	0.000682089
ADAM19	-191.203	0.0237889
ADAM1A	7.42627	1.93833e-05
ADAM1B	3.28615	0.01693
ADAM21	-5.41158	0.0148914
ADAM22	23.7136	1.80927e-05
ADAM23	14.555	0.000494201
ADAMTS1	8.20412	0.0017577
ADAMTS15	-121.165	5.222e-05
ADAMTS17	-65.8724	1.48331e-05
ADAMTS19	20.9307	0.000122803
ADAMTS20	66.0932	1.98995e-05
ADAMTS3	27.3768	0.00102745
ADAMTS6	-16.413	0.00181508
ADAMTS7	-13.0366	0.0189525
ADAMTS9	14.3488	0.0244269
ADAMTSL3	-9.94058	0.012323
ADAMTSL4	-42.0048	3.45031e-05
ADAMTSL5	-18.3903	0.00010522
ADAP2	43.0342	3.99614e-06
ADCK3	3.04553	0.000826502
ADCY10	3.91672	0.0113748
ADCY5	2.82775	0.0137246
ADCY6	4.24571	0.000771152
ADCY7	-40.6573	1.9519e-05
ADCYAP1	98.7606	7.8132e-05
ADD3	4.49216	0.00615837
ADH1B	4.79104	0.0399991
ADH5	-2.14012	0.00128797
ADIRF	16.4998	0.000171007
ADIRF-AS1	-8.38306	0.00171434
ADM	-3.06939	0.0436802
ADM2	7.08692	0.00073974
ADORA2A	5.96754	0.0145272
ADORA2B	-14.1446	2.12026e-05
ADPRHL1	4.1275	0.0145217
ADPRM	-2.85607	0.00470367
ADRA1A	35.7574	0.000107198
ADRA1D	-14.2895	0.00477522
ADRA2A	217.165	0.000347979
ADRA2C	4.09253	0.0335131
ADRBK2	4.15879	0.00229206
ADSSL1	7.57509	8.73583e-06
ADTRP	-7.30989	0.00679719
AEBP1	-8.03132	0.0145638
AEBP2	3.30318	0.000222095
AES	-2.3469	0.00152249
AF131215.2	2.90466	0.00507265
AF131215.5	4.93291	0.00153303
AF131215.9	2.43314	0.0285561
AF146191.4	3.80976	0.0332574
AF277315.13	22.2024	0.000101053
AFAP1	-8.38475	0.000136942
AFAP1L1	-12.4597	3.00242e-05
AFAP1L2	-6.53936	0.00140319
AFF2	12.7037	0.0118002
AFF3	428.882	1.23815e-07
AFG3L1P	2.28191	0.000355509
AFP	14.4692	0.000494116
AFTPH	2.3516	0.00108529
AGAP2	60.2887	1.14799e-06
AGAP7	5.31354	0.00895531
AGAP9	-9.03458	2.62042e-05
AGBL2	-12.4063	0.00138995
AGBL3	2.64811	0.0155482
AGFG2	2.43801	0.0428977
AGGF1P3	15.6147	0.00346687
AGL	2.42701	0.00141205
AGO1	2.59518	5.85232e-05
AGO4	3.29674	0.000101455
AGPAT2	-2.68432	0.00948734
AGPAT3	2.18699	0.00315378
AGPAT4	-22.2623	0.000237221
AGPS	-3.51779	9.53881e-05
AGR2	140.06	0.00301612
AGRN	-4.72547	0.00180082
AGTR1	23.6853	0.037292
AHCTF1	2.18602	0.00188629
AHDC1	-3.66805	0.000362641
AHNAK	-6.25178	0.000173832
AHNAK2	-98.5284	4.14326e-07
AIF1L	7.5558	0.000593618
AIFM1	2.30047	0.00032625
AIFM2	-4.14956	0.00367176
AIFM3	13.8351	0.00702388
AJAP1	-139.167	0.00132898
AJUBA	-16.968	1.8518e-05
AK5	9.25985	0.00421182
AK7	17.0659	0.012047
AK8	-2.74838	0.0393048
AKAP12	3.70536	0.0314115
AKAP13	-3.07916	0.000128519
AKAP2	-236.917	7.72486e-08
AKAP5	6.04019	0.000315631
AKAP7	-3.38617	0.00796614
AKAP9	7.21283	7.39812e-05
AKNAD1	-13.9126	0.00139466
AKR1B1	-308.278	2.64293e-05
AKR1C1	-7.83382	0.0103775
AKR1C3	7.38808	0.0080756
AKR7A3	8.82854	9.07978e-05
AKR7L	9.42644	0.000604118
AKT3	-151.168	0.000367298
AKTIP	6.12002	2.03155e-05
AL021546.6	-6.43546	0.0480618
AL031666.2	-4.78539	0.00192616
AL049542.1	4.18328	0.010849
AL050303.1	174.117	4.30646e-06
AL121756.1	12.7023	0.00197617
AL133373.1	8.38306	0.0209956
AL133458.1	4.45208	0.00638185
AL133493.2	23.8259	0.000422382
AL136376.1	-2.28904	0.0172598
AL137059.1	3.8247	0.00983433
AL138847.1	6.15018	0.012253
AL158069.1	15.2589	0.000153802
AL162407.1	11.0097	0.00346676
AL163636.6	26.6841	0.000577199
AL354718.1	32.3861	0.000300688
AL354993.1	-6.69351	0.00869868
AL356356.1	-11.7804	0.00357235
AL357673.1	4.63107	0.000102457
AL358813.2	-2.59544	0.0455638
AL589743.1	9.38053	0.000121989
AL590452.1	-11.3382	0.010104
AL591479.1	13.2873	4.75185e-06
AL591684.1	-43.6992	1.75792e-05
AL592284.1	-16.8013	0.00050912
AL592494.5	5.01714	0.040301
AL603965.1	-150.8	3.05663e-06
AL953854.2	5.86724	0.00144098
ALB	288.813	9.7073e-05
ALDH1A1	86.4817	0.000324915
ALDH1A3	-164.226	8.20284e-06
ALDH1B1	-2.83911	0.000134626
ALDH1L2	23.8053	7.97222e-05
ALDH2	-17.9235	0.000165847
ALDH3A1	-30.017	0.000100636
ALDH3A2	7.07768	1.21994e-06
ALDH3B2	37.4825	1.78761e-05
ALDH5A1	59.5467	1.06847e-06
ALDH6A1	8.51953	1.86218e-05
ALDH9A1	2.5249	7.163e-05
ALG10	2.53761	0.00520648
ALG10B	4.31413	0.000542435
ALG1L	11.6854	0.00114972
ALMS1-IT1	4.36637	0.0103794
ALOX12B	21.1179	3.56904e-05
ALOX12P2	7.67841	0.00920842
ALOX15	106.713	0.00292074
ALOXE3	3.25793	0.0337653
ALPK3	31.0382	0.000398439
ALPL	255.322	2.44741e-06
ALS2CL	-61.4484	7.28763e-07
ALS2CR11	9.50036	0.00483624
ALX4	11.6554	0.00018043
AMBP	70.7909	0.000334537
AMD1	3.06554	0.022638
AMER2	8.51143	0.0403684
AMER3	152.976	0.000115509
AMH	9.45753	0.0273177
AMHR2	30.7777	8.09949e-05
AMIGO2	-31.8629	0.000157783
AMMECR1L	-2.37425	0.000524734
AMN	6.11503	0.00421993
AMOT	50.6073	1.05277e-05
AMOTL1	-11.5121	8.986e-05
AMOTL2	-15.8211	2.07086e-06
ANAPC1P1	-2.25862	0.0368334
ANAPC7	2.06605	0.000308958
ANG	34.2975	2.8663e-06
ANGPTL2	-21.2034	0.00134222
ANGPTL3	34.2666	0.00164176
ANGPTL4	9.57349	0.0054103
ANK1	22.8815	0.000137958
ANK2	16.6888	0.000966532
ANK3	77.17	9.94615e-06
ANKH	-2.68728	0.000787999
ANKRD18B	4.20901	0.023975
ANKRD18EP	6.13233	0.000155452
ANKRD2	-6.37196	0.0274638
ANKRD20A1	7.82326	0.0135308
ANKRD20A11P	92.2689	8.41606e-06
ANKRD20A14P	120.247	1.38361e-06
ANKRD20A17P	34.648	7.91788e-06
ANKRD20A18P	6.65961	0.00243766
ANKRD20A19P	7.12313	0.011385
ANKRD20A2	14.0033	0.0135264
ANKRD20A3	23.8013	0.000147113
ANKRD20A4	17.3218	6.99025e-05
ANKRD20A5P	403.361	1.71301e-06
ANKRD20A7P	13.3277	0.00114972
ANKRD20A8P	47.0456	7.37262e-05
ANKRD20A9P	47.5504	2.7401e-05
ANKRD22	22.6137	0.000781239
ANKRD23	2.94598	0.00596842
ANKRD24	51.7608	1.97398e-06
ANKRD26P1	324.644	1.4342e-05
ANKRD26P3	15.6776	0.0010048
ANKRD29	-59.6445	4.52852e-06
ANKRD30A	69.5734	0.013109
ANKRD30B	62.5258	8.47173e-05
ANKRD33B	-24.2091	9.85381e-05
ANKRD34B	7.65462	0.00900209
ANKRD36	-2.50451	0.0124755
ANKRD37	-5.52511	0.0141834
ANKRD39	3.43556	0.00085119
ANKRD44	3.59629	0.0103273
ANKRD46	2.15336	0.00395798
ANKRD50	-2.27971	0.0167039
ANKRD52	2.35614	0.000545277
ANKRD6	3.56385	0.0109868
ANKRD62	62.4792	1.98622e-05
ANKRD63	6.75917	0.00709956
ANKRD65	-3.94276	0.00869765
ANKS1B	28.8754	0.00110057
ANKS4B	15.5073	0.00706953
ANKS6	-4.78259	5.11404e-05
ANO10	-4.36537	3.01779e-05
ANO5	286.981	3.0984e-06
ANO7	3.32821	0.00701524
ANP32B	-2.49884	0.000109029
ANPEP	-438.704	9.74161e-07
ANTXR1	-20.0525	2.8061e-05
ANTXR2	-6.85062	0.00310082
ANXA1	-95.7826	3.00961e-05
ANXA2	-242.353	1.73427e-06
ANXA2P1	-34.6606	4.10327e-05
ANXA2P2	-201.103	1.81085e-06
ANXA3	-48.7491	2.48035e-05
ANXA5	-2.56198	0.000261877
ANXA6	-7.09542	0.000554354
ANXA8	-393.553	6.12534e-06
ANXA8L1	-131.364	2.7432e-05
ANXA8L2	-298.648	2.73659e-05
ANXA9	4.48137	0.00316797
AOC1	33.646	0.000403509
AOC2	3.25235	0.00230345
AOC3	5.37605	0.00145885
AP000344.3	86.9127	4.50759e-05
AP000344.4	53.4058	2.88344e-05
AP000345.1	46.3693	4.88097e-05
AP000347.2	2.30381	0.00131546
AP000347.4	3.60895	0.00188243
AP000350.4	3.23504	0.00108182
AP000350.5	4.73131	6.54976e-05
AP000350.6	2.98609	0.0358559
AP000351.10	30.3848	0.000168453
AP000438.2	7.71793	0.00376358
AP000472.2	76.5319	5.08416e-05
AP000473.5	10.4706	0.024116
AP000473.8	18.4996	0.0189948
AP000525.10	21.0935	0.000209284
AP000525.9	15.8309	2.8004e-05
AP000580.1	-3.15909	0.0396419
AP000593.7	9.25429	0.0156093
AP000695.4	-11.9615	0.0128374
AP000695.6	-11.6369	0.00381541
AP000974.1	3.16589	0.0207844
AP001007.1	-30.7453	5.4165e-05
AP001046.5	-54.194	1.11524e-05
AP001055.1	4.40661	0.0195758
AP001055.6	3.42361	0.042784
AP001062.7	2.48866	0.02929
AP001065.2	183.723	7.75989e-07
AP001258.4	5.15467	0.000950948
AP001347.6	3.67944	0.00387955
AP001468.1	-2.89506	0.018759
AP001816.1	7.05225	2.35377e-05
AP002954.3	-8.06413	0.00145787
AP003068.18	-6.58238	0.0138322
AP003068.23	-7.4197	0.000951678
AP003900.6	52.2173	2.45707e-05
AP004290.1	-4.4638	0.0197506
AP004372.1	15.0493	0.000500869
AP006216.10	5.83014	0.00622167
AP1AR	3.04212	0.000170315
AP1M1	-2.19809	0.0173848
AP1M2	335.974	1.56205e-07
AP3B1	-3.22843	0.000112976
AP3B2	41.7379	2.1942e-05
AP5B1	2.10427	0.0193109
APBA1	-11.2788	0.00135488
APBA2	3.97552	0.0191459
APBB2	-4.73027	0.000115509
APCDD1L	-140.374	5.11038e-05
APCDD1L-AS1	-30.7113	0.00217625
APH1B	-2.73431	0.00841279
APLN	93.2265	2.13797e-06
APLP1	68.0508	1.82459e-06
APMAP	-4.86627	4.47589e-06
APOA1BP	2.45901	0.00085908
APOA5	5.98865	0.018786
APOBEC3B	4.31405	0.000202723
APOBEC3C	-198.551	9.66891e-06
APOC1	3.99834	0.0248579
APOD	16.2291	0.00357241
APOE	-4.86925	0.00241172
APOH	96.6741	0.000498468
APOL1	-5.05264	0.0433826
APOL3	-7.44204	0.00671254
APOL6	-83.4558	5.54069e-05
APOLD1	7.40555	0.000719489
APOOL	2.26749	0.028011
APP	-5.89193	7.97222e-05
AQP1	15.7912	0.000562513
AQP3	4.18077	0.0212773
AR	454.861	3.06099e-07
ARAP1	-2.06151	0.00608961
ARAP2	24.8268	0.000532224
ARAP3	-52.0237	2.50523e-06
AREG	-41.9834	0.00117682
AREGB	-60.149	0.000644006
ARFGAP1	-2.8068	0.00337704
ARFIP2	2.33168	0.0015805
ARHGAP10	-4.96689	7.17078e-05
ARHGAP15	67.3882	0.00051144
ARHGAP18	-3.76677	0.00194183
ARHGAP19-SLIT1	13.952	0.0038258
ARHGAP20	77.6722	4.48465e-06
ARHGAP22	-17.2255	4.88813e-05
ARHGAP23	-164.404	2.4008e-07
ARHGAP25	-46.3616	0.00248394
ARHGAP27	-2.27699	0.012377
ARHGAP29	-3.15586	0.0147599
ARHGAP31	2.76407	0.031946
ARHGAP39	2.85877	0.00555803
ARHGAP42	17.2326	0.000130148
ARHGAP44	5.45849	0.0196404
ARHGAP5-AS1	-3.29697	0.00675059
ARHGAP6	336.795	4.73981e-07
ARHGAP8	52.7459	5.01794e-06
ARHGAP9	3.33402	0.0301426
ARHGDIB	-232.395	1.18216e-05
ARHGDIG	179.457	1.2144e-06
ARHGEF1	-3.22278	0.00117531
ARHGEF10	-3.62886	8.69656e-05
ARHGEF10L	20.0616	0.00182176
ARHGEF11	2.30272	0.000268703
ARHGEF16	3.80083	0.00759056
ARHGEF17	-5.38633	0.000108304
ARHGEF26	5.56484	4.82282e-05
ARHGEF26-AS1	21.448	0.000164872
ARHGEF28	-6.60853	0.00127195
ARHGEF3	-4.1983	0.00167016
ARHGEF34P	-2.98366	0.022486
ARHGEF37	10.7924	0.00010173
ARHGEF38	4.77881	0.0162773
ARHGEF4	-5.06761	8.53742e-05
ARHGEF40	-5.74775	0.0004308
ARHGEF6	48.7047	1.32086e-05
ARID1A	3.05586	1.3309e-05
ARID2	3.05017	0.000821572
ARID3C	17.9972	0.000481391
ARID4B	2.26492	0.00377471
ARID5B	2.00481	0.0211492
ARL1	5.82327	0.000338642
ARL10	-8.02563	5.5712e-05
ARL11	29.9318	0.0308128
ARL15	-3.2347	0.00247928
ARL16	2.31041	0.00658772
ARL4C	-80.9324	5.71477e-07
ARL4D	-21.3653	0.000233414
ARL5B	2.992	0.000714271
ARL6IP1	2.74812	0.000273821
ARL6IP6	-2.49739	0.00802854
ARMC12	7.33091	0.00450499
ARMC3	6.00931	0.00756664
ARMCX1	-70.3197	8.51295e-06
ARMCX2	-195.891	7.65097e-06
ARMCX4	12.1481	6.68834e-06
ARNT2	22.2814	0.00395665
ARNTL	-5.50914	0.000215077
ARNTL2	2.63327	0.0065782
ARPC2	-2.54968	0.000380601
ARPC4-TTLL3	2.92914	0.0218584
ARRB1	68.1224	6.54976e-05
ARRDC3	-2.45059	0.00296249
ARSD	2.69566	0.000596528
ARSG	4.29202	0.0002484
ARSI	-38.3931	0.000930763
ARSJ	-19.0071	0.000401784
ARSK	-2.2446	0.0421038
ARVCF	5.84481	0.000894825
ARX	28.2154	4.28903e-05
ASAH1	2.38235	0.0046931
ASAP1	-3.16293	0.000547913
ASB11	17.3233	0.0430757
ASB16	3.20429	0.00226853
ASB16-AS1	2.34495	0.00255581
ASB5	15.7518	0.000942899
ASB8	2.74673	5.76463e-05
ASB9	93.8457	0.00125398
ASCC3	-2.01921	0.00326094
ASIC3	10.959	2.80395e-05
ASLP1	2.73805	0.0323594
ASNSP3	12.2851	0.000158688
ASPDH	6.05479	0.0013512
ASPH	-2.06828	0.00555803
ASPHD1	5.1168	0.0010048
ASPHD2	-16.0824	0.000105274
ASRGL1	31.7601	0.00011284
ASS1	-50.3434	4.89509e-06
ASTL	4.87515	0.0144501
ASTN2	27.6233	0.000867372
ASXL1	-2.84292	4.60665e-05
ASXL3	28.6815	0.0045221
ATAD2	2.34564	0.00553024
ATAD2B	2.50759	0.000822846
ATAT1	2.75415	0.00111564
ATCAY	238.146	1.15243e-05
ATF5	2.4783	0.00800176
ATG10	2.11936	0.0204404
ATG16L2	-2.26366	0.0210787
ATG4A	3.09636	0.000104623
ATG4D	4.43288	0.00433015
ATG9B	22.4348	0.000426447
ATHL1	-3.59059	0.00852108
ATL1	29.2148	0.00013527
ATMIN	2.05924	0.0107361
ATN1	4.34048	4.81473e-06
ATOH7	4.36091	0.00469369
ATP10A	-107.063	1.11e-05
ATP10D	-3.52182	0.0133095
ATP11A	-179.586	1.16027e-07
ATP11B	-2.5439	0.013226
ATP1A3	378.09	9.66318e-08
ATP1B3	-4.70135	5.04988e-06
ATP1B3-AS1	3.19834	0.023066
ATP1B3P1	-4.6382	0.0037165
ATP2A1	4.98519	0.000269352
ATP2A3	24.985	0.000258546
ATP2B3	4.86094	0.0174656
ATP2B4	-5.04356	0.000792246
ATP5B	2.98269	0.000103998
ATP5D	2.41898	0.00929647
ATP5G1P6	-14.7548	0.00094837
ATP5I	2.10916	0.00313524
ATP5J2	2.90146	7.07779e-05
ATP6V0A1	2.71757	0.000122729
ATP6V0A2	2.09838	0.00298499
ATP6V0B	2.80664	0.0151715
ATP6V0E2	7.62427	1.59567e-05
ATP6V1A	2.20976	0.000338023
ATP6V1B1	10.0647	0.00314138
ATP6V1B2	2.70946	4.47319e-05
ATP6V1C2	12.1361	6.55751e-05
ATP6V1E2	-3.53926	0.00892067
ATP6V1G2-DDX39B	-10.9403	0.00938943
ATP7A	2.29709	0.00342092
ATP7B	2.8847	0.00510388
ATP8A1	146.145	5.14554e-06
ATP8A2	-12.0127	0.0224656
ATP8B1	5.52568	0.000436749
ATP8B2	-2.15629	0.0311206
ATP8B3	-14.666	0.000546577
ATP8B4	7.70396	0.00371652
ATP8B5P	7.9629	0.0199544
ATP9A	18.6344	2.86979e-05
ATP9B	-2.13158	0.0150266
ATPAF1	3.01009	2.57898e-05
ATRN	-2.15876	0.000194949
ATRNL1	7.10815	0.00648839
ATXN2	2.06339	0.0135861
ATXN7L3B	3.11672	0.000147565
AURKA	-2.07072	0.000844691
AURKAPS1	17.9446	0.0318157
AUTS2	38.5177	0.00196344
AVEN	-2.86062	0.000692318
AVL9	2.07012	0.0122785
AVPI1	-24.2618	1.31711e-05
AVPR1A	222.382	2.63353e-05
AXIN2	3.53244	0.00519981
AXL	-444.01	9.79752e-08
AZGP1	103.794	2.03155e-05
AZGP1P1	16.8432	0.00014276
B2M	-4.75941	7.4494e-05
B3GALNT1	3.23769	0.00838658
B3GALT1	17.9734	0.000129641
B3GALT5	34.3263	0.000707339
B3GNT3	8.93539	0.0371773
B3GNT5	-291.681	6.03897e-07
B3GNT8	-3.21758	0.0105466
B3GNT9	-7.22422	3.56904e-05
B4GALNT3	93.9777	3.63948e-06
B4GALNT4	-2.63412	0.020969
B4GALT1	-5.2796	8.19916e-06
B4GALT3	2.93359	8.94714e-05
B4GALT4	2.01946	0.00665101
B4GALT5	-3.48887	7.40352e-05
B4GALT6	-2.70331	0.00513946
B9D1	-2.06399	0.0391342
BACE2	-4.50279	0.00657077
BACH1	-4.11101	0.000345672
BACH1-IT1	-3.11234	0.0329856
BACH2	-39.6737	0.000189302
BAG2	-2.27426	0.00104642
BAG3	-3.35703	0.000103351
BAGE2	126.814	1.3307e-06
BAI1	43.0419	1.66108e-05
BAI2	3.75421	0.0136887
BAI3	82.4607	2.44926e-05
BAIAP2L1	-2.30492	0.00271986
BAIAP2L2	55.3313	0.00032475
BAIAP3	11.2224	0.00136187
BAK1	-2.51178	0.0258407
BANK1	18.7169	0.00184369
BARX2	-25.365	0.0109193
BATF3	4.55303	0.0355772
BBS12	-2.22671	0.0278418
BCAM	-3.54421	0.00425566
BCAN	10.3784	0.00343397
BCAR3	-20.1828	3.57535e-05
BCAS1	61.531	0.00301986
BCAT1	18.7604	0.0035281
BCAT2	2.37497	0.0038099
BCDIN3D	2.00331	0.021942
BCHE	200.698	0.00245366
BCKDHB	2.18511	0.0139208
BCL11B	-95.8112	2.18035e-06
BCL2L1	-5.79644	2.06032e-06
BCL2L14	7.18888	0.00142898
BCL6B	19.9941	0.00164533
BCL7A	2.32382	0.00280325
BCMO1	24.3401	0.00112696
BCOR	4.0063	3.02562e-05
BCORL1	3.18018	5.29776e-05
BCR	-2.70693	0.000240291
BCRP2	13.6372	0.000273361
BCRP3	-2.66741	0.0404572
BDKRB1	-65.7564	1.18889e-05
BDKRB2	-321.82	1.89651e-07
BDNF-AS	3.34982	0.0247461
BEND3	2.5249	0.000368253
BEND4	189.797	3.01672e-05
BEX1	158.254	1.39934e-05
BEX2	41.6274	7.91788e-06
BEX4	25.1892	0.000209592
BEX5	59.8476	8.09949e-05
BFAR	-2.46132	0.000155748
BGN	-321.531	3.4306e-06
BHLHA15	6.74154	0.0098279
BHLHE40	-196.347	7.60867e-07
BICD2	-3.92552	5.44551e-05
BIK	9.34577	0.000192128
BIN1	-37.2266	4.00118e-07
BIRC3	-7.33772	0.000213802
BLCAP	-5.60871	1.93107e-06
BLNK	19.7444	0.000156995
BLOC1S1	2.36682	0.0018055
BLZF2P	-6.11244	0.0108862
BMF	6.0742	0.00591422
BMP1	-6.63494	0.000100636
BMP6	5.33748	0.0072704
BMP6P1	29.725	8.6185e-05
BMP8B	4.05625	0.00964548
BMPR1B	12.2432	0.000591299
BMS1P17	21.806	0.00144243
BMS1P7	12.997	0.00494013
BMS1P8	6.86478	0.000793589
BMX	6.95853	0.00996905
BNC1	-406.168	1.81758e-07
BNIP2	-2.89059	9.65612e-05
BOC	6.81912	0.00402627
BOK	-2.84866	0.0149214
BOLL	7.03908	0.0183712
BPIFA2	10.6357	0.00104853
BPIFA4P	78.7479	6.70699e-06
BPIFB1	33.349	0.000146945
BPNT1	2.88501	0.000220088
BRD3	-2.21577	0.00177139
BRD9	-2.25526	0.000477445
BRI3	-2.63309	0.0195557
BRI3BP	3.86679	2.27904e-05
BRICD5	2.03503	0.0234174
BRINP1	27.7207	0.000590482
BRINP3	16.4732	0.0471054
BROX	2.19097	0.000761029
BRPF3	2.09746	0.00263334
BRSK1	-5.37041	0.00100412
BRSK2	5.13922	0.0242228
BRWD1	2.26941	0.00297273
BRWD1-IT2	3.70275	0.0372695
BSN	29.3446	2.55146e-07
BSN-AS2	4.41947	0.0390833
BSPRY	178.016	4.00118e-07
BTBD11	-82.2465	2.25427e-05
BTBD8	11.2909	0.000863046
BTBD9	2.97968	0.00131917
BTC	38.4405	0.000424199
BTG1	2.98786	0.00418087
BTG3	2.85695	0.0226629
BTN2A3P	-2.2592	0.0314356
BTN3A3	-4.15562	0.0191912
BTNL9	15.8078	0.000209284
BVES	-6.53723	0.000357653
BX005214.1	7.25269	0.0218016
BX470102.3	-15.7444	0.0091031
BZRAP1	15.2501	0.000351348
BZRAP1-AS1	10.3128	0.00137408
BZW1P2	-2.1661	0.00365188
C10orf11	22.1642	0.000251485
C10orf118	3.17048	0.00346995
C10orf12	2.39682	0.00188365
C10orf25	-11.4611	0.00216813
C10orf32	2.59861	0.0023965
C10orf35	6.23444	0.00126405
C10orf54	-25.1699	0.000438716
C10orf55	-45.5671	4.04707e-05
C10orf91	-7.44547	0.0152868
C11orf35	6.39508	0.000441839
C11orf45	-66.8266	0.00010522
C11orf52	22.4923	2.71139e-05
C11orf54	3.25163	4.27675e-05
C11orf63	-16.8498	0.0078854
C11orf74	-2.7314	0.0407987
C11orf87	-15.5281	0.0243667
C11orf91	-8.12349	0.00211177
C12orf29	2.62822	0.00212028
C12orf4	3.31307	0.000618518
C12orf56	8.12701	0.00138627
C12orf57	6.78204	1.10337e-05
C12orf68	8.79714	0.00286981
C12orf73	3.38794	0.000129621
C14orf132	-188.2	4.13873e-05
C14orf159	-14.4944	2.61381e-06
C14orf180	17.1783	0.00101452
C14orf37	11.9311	0.00250677
C14orf64	-9.88803	0.0139661
C15orf27	3.52889	0.00235062
C15orf41	-2.95466	0.00671365
C15orf52	-23.5432	1.47905e-06
C15orf56	8.8277	0.00309202
C15orf59	13.4081	0.00445539
C15orf61	-3.79334	0.000651086
C16orf13	2.26524	0.00230345
C16orf3	3.82375	0.0109402
C16orf45	-23.2606	6.05561e-05
C16orf59	2.41695	0.0212868
C16orf62	-4.56285	0.000375237
C16orf74	-43.321	2.82194e-06
C16orf87	2.97523	0.000299213
C17orf104	12.4683	0.000173304
C17orf107	8.66377	0.00305641
C17orf51	-3.07259	0.0155482
C17orf58	2.7154	0.0265451
C17orf59	3.27631	0.00674052
C17orf67	-4.51222	0.000917655
C18orf8	2.24548	0.00238889
C19orf33	-167.206	5.32594e-05
C19orf45	20.7374	4.686e-05
C19orf48	4.41374	0.000368147
C19orf66	-6.86057	0.00608503
C19orf71	3.68562	0.0269621
C19orf77	18.2218	0.000348548
C19orf81	14.5911	0.00308424
C1orf106	-6.7726	0.00147571
C1orf111	14.0395	0.00173892
C1orf115	32.0749	0.000150144
C1orf127	41.4819	3.61716e-05
C1orf131	2.64073	0.00747874
C1orf134	4.15698	0.0151453
C1orf168	55.2447	6.64595e-05
C1orf172	4.70403	0.0163038
C1orf194	6.17696	0.00707835
C1orf198	4.71536	1.59682e-05
C1orf204	-3.89506	0.0109625
C1orf210	118.931	4.89653e-07
C1orf220	15.8198	0.00131601
C1orf226	8.63561	5.37559e-05
C1orf228	6.3628	0.00369098
C1orf233	-2.23802	0.045669
C1orf35	2.83775	7.92492e-05
C1orf43	2.1146	0.000147565
C1orf54	2.88198	0.0206617
C1orf61	9.66773	0.021854
C1orf85	2.30136	0.00500611
C1orf95	33.0177	0.028938
C1QL4	12.09	0.00273395
C1QTNF1	-17.8172	0.00648839
C1QTNF3	2.2484	0.0453864
C1QTNF5	-50.3956	0.000185921
C1QTNF6	-5.5541	0.000874462
C1QTNF9B-AS1	4.67047	0.0308551
C1R	-9.03306	0.00138624
C1RL	-47.9094	2.061e-06
C1RL-AS1	-112.056	2.57898e-05
C2	3.57435	0.0285453
C20orf194	-10.9434	3.63324e-05
C20orf197	-220.873	3.07186e-05
C20orf24	-2.22713	0.00136857
C20orf27	-2.12166	0.0447956
C21orf2	2.35896	0.041224
C21orf33	2.39816	7.61653e-05
C21orf90	20.1833	2.70145e-05
C21orf91	2.26551	0.0151356
C22orf15	5.72776	0.0119086
C22orf23	-4.10636	0.000324275
C22orf26	3.0361	0.0241877
C22orf34	170.912	5.06429e-06
C22orf43	28.9724	5.29776e-05
C2CD2L	4.47612	1.20965e-05
C2CD4D	10.929	0.00230389
C2CD5	7.2809	3.77383e-06
C2ORF15	6.20076	0.000187579
C2orf27A	4.39427	0.0010166
C2orf43	-138.019	6.41479e-07
C2orf48	3.58401	0.00588131
C2orf50	5.60955	0.0215126
C2orf72	153.733	1.24215e-05
C2orf76	2.2939	0.0158084
C2orf81	2.45067	0.0250187
C3	-97.7565	7.8262e-05
C3orf18	-7.87007	0.000212962
C3orf33	5.94802	0.000792347
C3orf35	3.35312	0.0349431
C3orf65	-4.40607	0.0149087
C3orf70	23.4362	0.000404829
C3orf72	19.2805	0.000168453
C3orf80	30.2548	0.00043254
C3orf83	4.54977	0.00442366
C4orf19	10.3066	0.00493934
C4orf33	2.68937	0.0032967
C5	8.22282	0.000324205
C5AR2	-12.5809	0.0366423
C5orf30	2.38037	0.00486037
C5orf38	-99.768	8.73583e-06
C5orf60	6.14392	0.0267353
C6orf132	2.36781	0.00856298
C6orf141	-40.8693	0.000340681
C6orf183	6.71497	0.0161823
C6orf25	14.2302	0.00501337
C6orf3	-3.39108	0.00633733
C6orf52	7.88401	0.000348937
C7orf10	-7.03777	0.00615661
C7orf13	-18.0386	4.96603e-05
C7orf41	-2.8522	0.000215077
C7orf55	2.9183	0.00118823
C7orf57	-21.4855	0.000139922
C7orf61	3.33796	0.0202653
C7orf63	21.7918	3.17508e-05
C8G	6.89602	0.00669693
C8orf4	54.1304	0.0326716
C8orf48	-4.21606	0.00872269
C8orf58	-7.19477	0.00204282
C8orf82	4.91501	0.000364901
C9orf106	46.8807	1.17447e-05
C9orf114	2.18641	0.00142898
C9orf139	6.52321	0.00196651
C9orf156	-2.30096	0.0136065
C9orf172	5.95111	0.00153437
C9orf3	-3.92973	0.000840358
C9orf37	-2.40351	0.00226228
C9orf40	2.3748	0.00104853
C9orf41	3.08649	0.000757446
C9orf66	95.5838	9.7954e-05
C9orf89	-2.80361	0.00838781
CA10	48.2581	5.72805e-05
CA11	4.79258	0.00220545
CA12	-11.0442	0.000732112
CA2	-118.976	1.94851e-06
CA8	49.2308	9.27801e-06
CA9	-32.5606	0.0224563
CAB39L	2.84034	0.00123653
CABLES1	-5.02926	0.00736517
CABP1	6.80427	0.0172276
CABP4	132.786	3.28838e-06
CABYR	-3.9564	0.0202862
CACFD1	2.79155	0.0236511
CACHD1	-20.4413	0.00139466
CACNA1A	-17.2565	0.00507747
CACNA1B	93.1494	3.28838e-06
CACNA1D	60.1907	7.91846e-06
CACNA1G-AS1	4.36396	0.0427901
CACNA1I	10.9018	0.0433511
CACNA2D1	379.85	6.73985e-05
CACNA2D2	37.385	7.17679e-06
CACNB1	-3.32494	0.00277879
CACNB2	5.26187	0.00517158
CACNB3	2.70931	0.00291338
CACNG8	-41.6828	0.0105603
CADM2	29.9904	0.000175051
CADM3	-413.591	0.000281914
CADM4	2.30688	0.0237153
CADPS2	65.9061	0.000212921
CALCA	13.8958	0.000480036
CALCB	166.869	3.06709e-05
CALD1	-2.67077	0.00150236
CALHM1	6.47385	0.0181606
CALHM2	4.31956	0.00508041
CALM3	3.73538	4.57148e-05
CALML3	-49.9328	3.05251e-05
CALML3-AS1	-4.5266	0.0241626
CALU	-3.04971	0.000372462
CALY	19.674	0.000214573
CAMK1D	-59.0337	0.000214844
CAMK2D	2.16032	0.0134744
CAMK2N2	11.1277	0.000201996
CAMKV	12.8926	0.000395243
CAMSAP3	16.1112	9.81313e-05
CAND2	2.75588	0.042902
CAP1	-2.19537	0.000327353
CAP2	-3.36107	0.00832725
CAPG	-42.5845	7.0148e-05
CAPN1	-2.07107	0.0197132
CAPN12	4.10752	0.00687658
CAPN14	-16.9753	0.000397623
CAPN2	-49.0398	3.98957e-07
CAPN3	-11.4179	0.00326074
CAPN9	6.76205	0.0033705
CAPRIN2	-3.22902	0.00998673
CAPS	2.50696	0.0404653
CAPS2	11.77	0.00144243
CARD10	-3.05721	0.00110256
CARD11	-19.2066	9.76917e-05
CARD14	6.43656	0.000126703
CARD6	-85.7241	2.32096e-05
CARNS1	6.29454	0.000894433
CARTPT	17.8135	0.00224625
CASC11	3.6267	0.0470142
CASC15	-7.31106	0.0137951
CASC8	-2.92832	0.0244489
CASC9	22.0724	0.000371856
CASK	2.15047	0.00466716
CASKIN1	66.1887	3.05663e-06
CASP1	-92.4727	1.00615e-05
CASP16	11.1737	0.00064317
CASP4	-30.2562	6.5177e-06
CASP6	2.18802	0.0100223
CASP8	-3.77486	0.0213152
CASP9	2.85165	0.0129693
CAST	-3.78327	0.000154863
CASZ1	3.74094	0.000866049
CATSPERB	13.6663	0.00156934
CATSPERG	5.525	0.00115393
CAV1	-250.595	2.39593e-05
CAV2	-189.277	0.000122072
CBLN2	263.848	0.000650795
CBR1	-2.56023	0.00018822
CBR3	3.19291	0.00287528
CBR3-AS1	8.31091	0.000100911
CBWD1	5.00088	0.000191892
CBWD2	2.11226	0.00276192
CBWD3	3.84785	0.00333618
CBWD5	2.89939	0.00618536
CBWD6	3.29678	0.00158299
CBWD7	3.00427	0.00434033
CBX3P2	-3.45112	0.0157961
CBX4	2.88259	0.000781299
CBX5	2.18656	0.000255079
CBX6	2.87472	0.0061048
CBX7	8.96768	2.15437e-05
CBX8	4.20786	0.000199135
CCBE1	-31.7003	0.00196988
CCDC102A	-3.26147	0.00888797
CCDC103	-4.14148	0.0100649
CCDC108	10.832	0.00105246
CCDC110	13.3538	0.000205602
CCDC112	4.31392	0.00202982
CCDC121	3.08775	0.00607563
CCDC125	3.27682	8.68197e-05
CCDC126	6.16873	0.00019089
CCDC135	11.8159	0.00794876
CCDC136	5.81766	0.00019277
CCDC144A	10.4929	0.00206066
CCDC144B	-5.59701	4.27675e-05
CCDC144CP	8.38062	0.00238486
CCDC144NL	174.548	1.98832e-06
CCDC147-AS1	-3.12533	0.0377212
CCDC149	8.14625	0.000223872
CCDC152	30.082	8.60088e-05
CCDC155	6.49582	0.00357765
CCDC159	2.88954	0.00120398
CCDC163P	2.20339	0.0194299
CCDC167	6.3789	8.73583e-06
CCDC169	-9.68593	0.000867719
CCDC17	-2.33247	0.0329015
CCDC177	5.3155	0.00677862
CCDC28B	2.68967	0.00773755
CCDC3	-57.8512	1.11528e-05
CCDC30	4.21029	0.0327538
CCDC62	3.34902	0.035721
CCDC64	3.18414	0.00191863
CCDC64B	140.215	1.119e-05
CCDC65	2.94799	0.0117895
CCDC67	7.7127	0.00566952
CCDC74A	6.71726	6.86036e-05
CCDC74B	5.81791	0.00812225
CCDC77	2.283	0.00330029
CCDC78	3.0236	0.00945901
CCDC8	-157.811	3.68521e-05
CCDC80	-5.63288	0.00590288
CCDC82	-36.0521	0.000163594
CCDC83	17.0084	0.000204777
CCDC85A	95.4519	0.00170097
CCDC85B	-2.52589	0.0312156
CCDC88A	-7.6885	0.000258311
CCDC88B	-3.57277	0.00577284
CCDC88C	-4.30309	0.000245667
CCDC89	15.2592	0.000585783
CCDC91	3.06505	0.00359388
CCDC93	-2.98074	0.000635296
CCKBR	59.3643	7.7128e-05
CCL2	-51.6321	6.24549e-05
CCM2L	22.6684	0.000350014
CCNA1	-82.4367	1.02743e-05
CCND1	12.6319	9.81542e-07
CCND2	-204.69	0.00368611
CCNDBP1	2.10052	0.0124537
CCNE2	3.82225	0.000700099
CCNJL	-83.3871	0.00899648
CCPG1	-2.3067	0.00462397
CCR10	11.6739	0.00033705
CCSAP	3.88535	4.71233e-05
CCSER1	82.9676	4.50759e-05
CD109	-17.608	0.000193015
CD160	4.4438	0.00606349
CD164L2	-4.92511	0.00386782
CD1D	-98.9449	2.89541e-05
CD200R1	11.6909	0.00108874
CD248	4.90576	0.0139208
CD24P4	6.34032	0.00288289
CD27	5.8878	0.018759
CD27-AS1	11.4341	0.00018043
CD276	-2.32052	0.000348937
CD2AP	3.11816	0.00469013
CD320	2.86151	0.00544715
CD37	3.37339	0.00742489
CD4	3.50069	0.0307221
CD40	-105.484	3.06122e-05
CD44	-13.2244	0.00688416
CD58	-4.14218	0.000377664
CD59	-7.98101	4.71933e-06
CD6	9.37166	0.0054991
CD68	-31.9734	0.000364101
CD70	-97.1114	8.39944e-05
CD82	-10.2553	0.000269452
CD83	-50.7804	1.48566e-05
CD97	-6.94632	0.00301093
CDC14A	3.89915	0.0012904
CDC14B	-2.77698	0.00106587
CDC20P1	-4.07555	0.000426939
CDC25B	-3.81797	1.26921e-05
CDC26	-2.23025	0.00111363
CDC42BPB	-2.64482	4.02542e-05
CDC42BPG	11.3499	6.76367e-06
CDC42EP2	-2.46182	0.00670247
CDC42EP3	-5.13374	0.0274621
CDC42EP4	-5.92903	0.00017613
CDC42EP5	-9.3441	0.00382097
CDC73	2.50476	0.00111363
CDCA3	2.79564	0.000249032
CDCA4	-2.63856	0.000193545
CDCA7	-2.6862	0.000798534
CDCA7L	-49.6793	3.45394e-05
CDCP1	-5.44242	7.47764e-06
CDH1	60.3258	1.23815e-07
CDH11	-555.408	7.81681e-06
CDH12	87.1703	0.00242633
CDH13	-420.628	1.89651e-07
CDH15	3.40098	0.0157832
CDH17	161.457	0.000219718
CDH23	21.522	5.79894e-05
CDH4	-99.7998	5.15706e-06
CDH6	371.576	0.00284871
CDH7	307.417	3.67001e-05
CDHR1	-79.0817	1.36126e-05
CDHR2	6.80292	0.0016059
CDHR3	-3.17471	0.0320112
CDHR5	13.388	0.000120575
CDIPT	2.1046	0.0187815
CDIPT-AS1	4.01177	0.0421717
CDK19	7.17863	0.000138083
CDK2AP2P1	21.8938	0.00138961
CDK2AP2P3	10.3585	0.0268894
CDK3	3.3623	0.00273395
CDK5R2	159.566	4.03649e-06
CDK6	-8.3488	0.000797926
CDK9	-2.6631	0.000137166
CDKN1B	9.4634	7.71076e-06
CDKN2A	-8.79089	0.000165613
CDKN2B	-9.2827	0.00017036
CDKN2D	6.26524	0.0021174
CDR1	17.1823	0.00129356
CDS1	3.10043	0.000188596
CDSN	-14.4356	0.00448566
CDYL2	76.3142	6.97536e-07
CEACAM19	-4.18713	0.00507747
CEBPB	-6.07479	0.000363887
CEBPD	-4.28679	0.00446984
CECR1	317.913	2.94019e-06
CECR2	59.7085	3.52713e-06
CECR6	92.6239	2.95694e-06
CECR7	-33.9472	2.44741e-06
CEL	-7.77268	0.00018822
CELF2	-152.473	0.00146747
CELF3	353.78	5.11162e-06
CELF4	18.1738	0.00369149
CELF5	22.527	0.00397022
CELF6	15.9796	0.00150161
CELSR1	-5.12792	7.44562e-05
CELSR3	6.05088	0.00116717
CEND1	5.74081	0.0125381
CENPM	2.62509	0.0324827
CENPN	2.22102	0.000771838
CENPV	2.47253	0.0137459
CEP170	-2.56591	0.00498869
CEP170P1	-6.21845	0.0142969
CEP250	-2.40581	0.0003459
CEP41	-6.76469	2.8378e-05
CEP97	2.73089	0.000415252
CERCAM	-9.82814	0.000958972
CERK	-25.121	9.84004e-06
CERKL	23.9231	0.0470194
CERS1	27.3634	0.000384877
CERS4	-4.92846	0.000204509
CES3	13.1796	0.00525488
CES5AP1	238.746	2.74414e-05
CETN2	-2.04208	0.0144838
CFB	-5.05615	0.00647045
CFC1	306.707	7.03981e-05
CFC1B	59.4053	0.000413054
CFD	5.39967	0.0187345
CFH	-43.9178	0.000625953
CFHR3	13.0708	0.00190022
CFL1P1	2.99832	0.0497375
CFL1P5	3.30344	0.0253472
CFP	6.16312	0.00210954
CGA	18.3912	0.00108529
CGB1	18.9431	0.000244392
CGB2	31.0753	0.00053821
CGB7	-13.1339	0.00073974
CGN	112.85	8.63472e-07
CGNL1	4.15392	0.0176716
CHD5	23.7798	0.00770179
CHD9	-2.44176	0.00269865
CHDH	33.1933	5.86156e-07
CHGB	7.89566	0.0013494
CHKB-AS1	4.00118	0.0076719
CHKB-CPT1B	2.33258	0.00626105
CHL1	39.8685	0.0014553
CHMP2B	3.23107	0.000111407
CHMP4C	7.17563	8.73583e-06
CHN2	9.86817	0.0290367
CHODL	35.4173	0.00173315
CHPF2	-2.49244	0.0124117
CHPT1	29.5033	9.10173e-06
CHRD	15.1844	0.00210243
CHRM1	78.0861	4.04361e-05
CHRM2	137.965	0.00906803
CHRM4	14.5524	0.000906206
CHRNA2	447.421	9.66318e-08
CHRNA3	5.23359	0.0152851
CHRNB2	67.8731	1.03608e-06
CHRNB4	22.5525	0.00580892
CHRNE	105.064	8.83631e-07
CHST10	-2.26223	0.00608909
CHST11	-8.19741	0.00159491
CHST15	-3.80134	0.000275852
CHST3	-3.61218	0.0117622
CHST7	-2.42877	0.0457789
CHST8	3.44309	0.0269588
CHST9	23.002	0.000542314
CHSY1	-3.01744	9.1198e-05
CHSY3	3.18974	0.0209697
CIB2	8.7903	0.00186131
CIC	-2.26163	0.00602394
CIITA	9.87305	0.000280215
CILP2	10.7179	0.00280367
CIR1	-2.3907	0.0112653
CISD1	2.52194	0.000429134
CISD3	2.17661	0.000554921
CITED2	26.6087	3.33039e-07
CITED4	-15.9458	0.00012491
CKAP4	-2.10692	0.00424733
CKB	4.45585	4.51823e-05
CKLF-CMTM1	2.58801	0.010972
CKMT2-AS1	-2.25156	0.00736783
CKS1B	-2.79569	0.0297117
CKS1B	1518.77	0.0241164
CLASP1	-2.00109	0.000406568
CLCA2	-25.708	0.00157673
CLCC1	2.03653	0.00370682
CLCN4	69.3367	5.51202e-06
CLCN5	4.50384	0.000579032
CLCN6	-2.90354	0.000106165
CLDN1	-7.34185	0.00186685
CLDN14	-7.45053	0.00207067
CLDN15	3.07457	0.0179831
CLDN2	5.87163	0.00964592
CLDN23	17.6668	0.000593222
CLDN3	111.051	1.87722e-06
CLDN4	52.5157	6.01209e-05
CLDN5	6.88947	0.0130678
CLDN7	56.4982	2.61849e-05
CLEC11A	2.58761	0.0222871
CLGN	54.7274	5.52359e-06
CLIP1	3.94317	0.000381318
CLIP4	-2.392	0.00819593
CLMN	2.66599	0.0128497
CLMP	-117.922	1.36355e-06
CLRN3	13.7892	0.000746798
CLTA	-2.51583	0.00158943
CLTB	-3.11904	5.74534e-05
CLU	78.9623	8.12593e-06
CLUL1	14.1689	0.000517331
CLVS2	56.0797	4.36614e-05
CMAHP	-6.26009	0.00648033
CMAS	7.44778	7.99787e-06
CMC2	4.6145	2.23037e-06
CMC4	-2.34581	0.010439
CMIP	-5.05154	3.4987e-05
CMPK2	5.15172	0.00397022
CMTM1	2.65114	0.0153675
CMTM2	13.4607	0.00032251
CMTM3	-30.404	1.75733e-06
CMTM4	4.36847	5.64088e-05
CMTM7	-3.72706	0.000352497
CMTM8	13.5252	0.000845477
CNIH2	8.77905	5.03784e-05
CNKSR2	212.98	3.32033e-06
CNKSR3	5.13694	0.000275283
CNN2	-13.1065	4.13873e-05
CNNM1	63.3629	0.000139402
CNOT6LP1	-2.70752	0.0258595
CNOT7P1	4.19403	0.0400986
CNST	2.88723	0.000147113
CNTD2	12.9528	0.000635835
CNTFR	52.9633	0.000293179
CNTN3	45.6803	8.68105e-05
CNTN4	51.6317	0.000518302
CNTNAP1	-4.13416	0.000204559
CNTNAP2	151.68	0.000256877
CNTNAP5	154.025	4.05186e-06
COBL	254.94	4.52569e-07
COCH	48.2819	2.90937e-05
COL12A1	-271.088	0.000215733
COL13A1	-10.6935	0.00604297
COL14A1	248.708	6.70699e-06
COL16A1	-303.502	1.6064e-06
COL17A1	-606.617	1.92816e-06
COL18A1	-19.9945	0.000168193
COL19A1	12.5881	0.0173672
COL1A1	-5.65363	0.0236708
COL24A1	17.5786	0.000386068
COL25A1	20.2985	0.0022809
COL26A1	15.2858	0.000705707
COL27A1	-3.8315	0.033603
COL28A1	68.094	1.60901e-05
COL2A1	12.9042	0.0202653
COL3A1	22.0632	0.000108728
COL4A1	-834.692	6.93545e-07
COL4A2	-225.665	7.85758e-07
COL4A3	70.9382	0.000411523
COL4A4	12.0547	0.00256432
COL4A5	-2.40002	0.00152251
COL4A6	-83.4972	4.14326e-07
COL5A1	-512.207	2.33511e-05
COL5A2	-8.25278	0.00248794
COL5A3	-96.6186	6.85617e-05
COL6A1	-5.11689	0.00448197
COL6A2	-31.0923	0.00999354
COL6A4P1	13.6175	0.00251584
COL7A1	-41.7324	5.72903e-07
COL8A1	-300.285	3.48378e-06
COL8A2	-19.7585	0.00254749
COL9A1	19.3502	0.000235344
COL9A2	6.808	0.0345129
COL9A3	13.1617	0.0493752
COLCA1	365.137	0.00100424
COLEC11	10.8116	0.00427395
COLEC12	430.066	5.04988e-06
COLGALT1	-3.21492	5.30723e-05
COLGALT2	253.98	7.12913e-07
COLQ	3.78973	0.00549179
COMMD7	2.1746	0.00318003
COMP	3.76138	0.0364385
COPG2	-2.14198	0.0106213
COPS7A	2.12361	0.0012634
COPS8	-2.16378	0.000460373
COPZ2	-5.07144	0.0123458
COQ10B	2.52468	0.000457833
COQ7	2.1768	0.000753106
CORO1B	2.4093	0.00270189
CORO1C	-2.51204	0.000478086
CORO2A	-7.86538	0.000315359
COTL1	-37.9072	1.96597e-06
COX14	2.87632	0.000603812
COX17	3.54126	0.000929097
COX17P1	3.60994	0.0139022
COX19	2.14091	0.0285669
COX20	3.48159	2.9012e-05
COX20P1	8.66481	0.0471221
COX6A1	2.80232	3.23696e-05
COX6A1P2	2.97538	0.0150113
COX6B2	-19.0465	0.000913528
COX7A1	3.16779	0.0220219
COX7BP1	15.1216	0.000264344
COX8A	2.24963	0.00580976
CPA4	-282.741	0.00067762
CPB2-AS1	11.9811	0.00155309
CPE	10.7203	8.09949e-05
CPEB1	-5.48321	0.00518721
CPEB3	3.42214	0.000655473
CPEB4	3.03837	0.00620782
CPHL1P	24.3513	0.00146797
CPLX1	89.463	8.63472e-07
CPLX2	363.914	1.2144e-06
CPLX3	7.73816	0.0259971
CPN1	17.8809	0.00116889
CPNE1	-4.87537	1.80317e-05
CPNE2	-3.0922	0.000199046
CPNE4	106.966	2.25119e-05
CPNE9	3.89362	0.0460661
CPSF1P1	2.98446	0.000471664
CPT1C	9.6154	0.000869942
CPT2	2.61611	0.00154718
CR2	9.4984	0.0102395
CR381653.1	10.9491	0.00450258
CR769776.1	5.72918	0.00972421
CR848007.2	12.0257	0.00311499
CRABP1	6.03539	0.0227569
CRABP2	-12.0548	6.12674e-05
CRB3	77.3729	4.9995e-05
CRCT1	-6.40562	0.00611108
CREB3L4	5.36796	0.000232084
CREB5	-15.6789	0.00500741
CREBL2	6.53833	9.46171e-06
CREG1	2.00376	0.00125398
CREG2	-17.3927	0.000945663
CRELD1	2.18428	0.00509364
CRELD2	4.61827	9.46171e-06
CRHR1-IT1	2.31896	0.000814487
CRIM1	-2.72923	0.0234212
CRIPT	-2.45918	0.00193318
CRISP3	18.8509	0.000278708
CRISPLD1	17.4876	0.000219891
CRISPLD2	19.3392	0.000182505
CRNDE	15.6625	1.70196e-05
CROCCP3	2.01146	0.0149956
CROCCP4	9.53708	0.00608069
CROT	5.52496	3.51187e-05
CRTAP	-3.07485	6.75697e-05
CRYAB	-90.7841	6.5405e-05
CRYBA2	46.0854	0.000108304
CRYL1	4.66224	5.44678e-05
CRYM	9.23532	0.00211226
CS	2.2689	0.000243717
CSAD	2.55254	0.001042
CSAG1	172.242	3.72709e-06
CSAG2	145.869	2.18035e-06
CSAG3	145.869	2.18035e-06
CSAG4	29.0811	3.52385e-05
CSE1L	-2.10943	0.00424469
CSF3	-60.9745	0.02041
CSGALNACT1	6.19652	0.0013512
CSMD1	271.451	4.00118e-07
CSPG4	-13.5803	0.000470914
CSPG4P10	-3.09376	0.00838935
CSPG4P8	-3.06934	0.00716979
CSPG4P9	-2.9975	0.00903122
CSPG5	34.6372	6.11568e-06
CSRNP2	8.45744	2.35355e-06
CSRNP3	19.7898	0.00544113
CSRP2BP	-3.34758	0.00216967
CSTA	-159.813	7.01406e-07
CSTF1	-2.32821	0.00277565
CT45A3	11.22	0.00343924
CT45A5	73.6895	1.47277e-06
CT45A6	16.4727	0.0060399
CT60	33.1223	0.00364267
CT64	8.53365	0.0454083
CTA-14H9.5	-12.2814	0.000301547
CTA-204B4.2	2.51166	0.00599375
CTA-228A9.3	35.0786	3.88151e-06
CTA-246H3.12	6.62484	0.00134976
CTA-250D10.23	7.9528	0.00020346
CTA-292E10.6	2.42696	0.0319407
CTA-390C10.10	2.35378	0.00974334
CTA-390C10.9	5.61885	0.00645012
CTA-445C9.15	-7.07828	0.000496219
CTA-714B7.5	30.7566	0.000141058
CTA-989H11.1	2.04919	0.0468317
CTAG1A	340.875	1.25124e-06
CTAG1B	386.077	1.11595e-06
CTAG2	633.014	7.62184e-07
CTAGE3P	17.4253	0.000321339
CTAGE5	2.84112	6.64595e-05
CTAGE7P	3.75049	0.0193529
CTB-102L5.4	-14.3289	0.0288953
CTB-102L5.7	-3.60409	0.00606259
CTB-107G13.1	11.3181	0.0224435
CTB-113P19.4	-5.6103	0.00488267
CTB-118N6.3	45.5142	2.27623e-05
CTB-13F3.1	-5.76985	0.00255061
CTB-167B5.2	5.8902	0.0272961
CTB-174D11.1	-7.85711	0.00401068
CTB-178M22.2	8.253	0.00564996
CTB-186G2.1	12.2378	0.000422652
CTB-36H16.2	5.52748	0.00293947
CTB-50L17.14	15.9574	0.00315378
CTB-52I2.4	3.16961	0.00105544
CTB-55O6.12	2.34163	0.0190853
CTB-58E17.1	-2.79209	0.0148144
CTB-60B18.12	-7.74248	0.00370923
CTB-60B18.18	-34.513	0.000114815
CTB-92J24.3	5.27559	0.00569473
CTB-96E2.3	3.87002	0.020634
CTB-96E2.7	6.54788	0.0027736
CTBP2P2	3.77447	0.0137626
CTBP2P8	-2.34525	0.0277226
CTBS	2.84121	0.0118733
CTC-1337H24.1	25.4303	0.000207894
CTC-228N24.1	-8.25009	0.00175524
CTC-228N24.3	-4.24341	0.000364901
CTC-251D13.1	-6.21755	0.00111363
CTC-260E6.2	-9.55881	0.00403968
CTC-260F20.3	10.1947	0.00157199
CTC-276P9.1	-8.77914	0.00260057
CTC-301O7.4	2.69081	0.0452334
CTC-325J23.3	10.6891	0.000803124
CTC-338M12.9	93.859	2.94991e-06
CTC-360G5.1	7.16327	0.00337034
CTC-360J11.4	3.88768	0.0497103
CTC-428G20.3	2.97598	0.00204955
CTC-428H11.2	3.28299	0.0187706
CTC-451A6.4	19.5585	0.0102506
CTC-459F4.1	2.50402	0.0190885
CTC-471F3.4	-4.96955	0.00159361
CTC-471F3.5	-2.53803	0.0192569
CTC-479C5.12	2.44147	0.0113051
CTC-480C2.1	10.8842	0.000346399
CTC-487M23.5	-5.60203	0.00645012
CTC-487M23.8	-2.81202	0.0184426
CTC-498J12.1	7.51746	0.00475602
CTC-512J14.5	-2.10022	0.0236669
CTC-518P12.6	-15.4656	0.00014504
CTC-523E23.1	5.04952	0.0470447
CTC-523E23.4	5.52524	0.0492696
CTC-523E23.5	3.29834	0.0467218
CTC-529P8.1	-24.3828	0.000370709
CTC-534A2.2	2.61875	0.0276315
CTC-550B14.7	2.19931	0.0267216
CTC-573N18.1	-6.37521	0.0240871
CTC-786C10.1	-3.96346	0.0152688
CTC-830E23.1	23.2832	0.0488324
CTD-2006C1.6	3.12501	0.00178627
CTD-2006K23.1	-5.38095	0.00542669
CTD-2008P7.1	4.01267	0.021743
CTD-2008P7.8	16.926	0.00012656
CTD-2008P7.9	18.0438	0.000433595
CTD-2017D11.1	2.60223	0.00589622
CTD-2020K17.3	2.85067	0.00945314
CTD-2021A8.2	-5.10146	0.0271487
CTD-2047H16.2	7.59869	0.00338853
CTD-2054N24.2	-16.4008	0.00998673
CTD-2066L21.1	-5.86463	0.0352478
CTD-2066L21.2	-9.0981	0.00338293
CTD-2066L21.3	-51.8369	3.88221e-05
CTD-2104P17.1	17.1877	0.000442728
CTD-2105E13.15	3.9401	0.0182834
CTD-2116N20.1	-3.82764	0.0484004
CTD-2126E3.1	18.1996	0.000612541
CTD-2126E3.5	16.8437	0.000348633
CTD-2127H9.1	-10.6842	0.0144765
CTD-2135J3.3	-4.24751	0.024882
CTD-2140G10.2	16.1676	0.00216217
CTD-2162K18.5	2.95493	0.00376438
CTD-2165H16.3	9.05154	0.00624389
CTD-2184D3.5	-4.61882	0.00960705
CTD-2184D3.6	-4.26744	0.0227709
CTD-2184D3.7	-5.55725	0.0189586
CTD-2194D22.3	-24.7681	6.94142e-05
CTD-2196E14.3	-5.45212	0.00876105
CTD-2199O4.7	4.39258	0.0333215
CTD-2203K17.1	-3.14339	0.0167807
CTD-2206N4.4	10.3396	0.000207368
CTD-2207P18.2	-10.9593	0.00508852
CTD-2218G20.1	-7.74658	0.00327307
CTD-2218G20.2	-10.6325	0.00126513
CTD-2228K2.7	-8.6527	0.000115268
CTD-2260A17.1	-3.5428	0.0237596
CTD-2267D19.3	11.3496	0.000115534
CTD-2267D19.6	2.66732	0.0226222
CTD-2270L9.4	4.00012	0.00925809
CTD-2291D10.4	53.8811	2.89899e-05
CTD-2292P10.4	-3.23152	0.027327
CTD-2302E22.3	2.01194	0.0277084
CTD-2303H24.2	-2.6678	0.00369045
CTD-2311B13.5	54.0718	0.00104652
CTD-2311B13.7	78.3488	0.00339858
CTD-2314B22.1	119.872	0.000129391
CTD-2314B22.3	13.3029	1.25892e-05
CTD-2319I12.1	-5.87654	0.0220076
CTD-2325A15.5	10.4584	0.0167599
CTD-2330K9.2	-7.28383	0.00211261
CTD-2331H12.7	3.51126	0.0306547
CTD-2349P21.5	6.25926	0.00204522
CTD-2349P21.6	7.38924	0.00248709
CTD-2350C19.1	5.31111	0.000406568
CTD-2354A18.1	-27.2477	0.0005729
CTD-2369P2.2	-4.14302	0.002383
CTD-2373J19.1	-5.35738	0.0446471
CTD-2510F5.4	-3.21138	0.00946469
CTD-2516F10.2	5.67604	0.0257361
CTD-2522B17.4	16.4194	0.00102007
CTD-2523D13.2	10.416	0.000561337
CTD-2527I21.14	-3.10102	0.0450436
CTD-2528L19.6	2.89632	0.0208954
CTD-2529O21.1	3.25404	0.0331073
CTD-2537I9.5	4.15621	0.0178744
CTD-2540F13.2	10.2244	0.00054347
CTD-2541M15.1	2.6965	0.0139702
CTD-2541M15.3	3.86167	0.0221219
CTD-2547L24.3	-12.6365	0.000495093
CTD-2547L24.4	-31.4773	0.0001068
CTD-2554C21.2	41.4005	2.78934e-05
CTD-2554C21.3	50.6826	3.30336e-05
CTD-2555C10.3	-42.5049	8.71527e-05
CTD-2561J22.5	33.9717	2.83009e-05
CTD-2562J17.7	39.4407	0.000195007
CTD-2574D22.4	2.36108	0.00499266
CTD-2587H24.10	11.0615	0.000212861
CTD-2587H24.5	-8.77456	0.00149899
CTD-2589H19.6	3.50467	0.00744959
CTD-2589M5.5	-9.51212	0.000869942
CTD-2611O12.6	9.78726	0.000469682
CTD-2619J13.13	6.81947	0.00479156
CTD-2619J13.19	3.75216	0.00392865
CTD-2626G11.2	10.4149	0.00383683
CTD-2650P22.1	-3.93456	0.0151304
CTD-2653D5.1	-23.5759	0.000136502
CTD-2666L21.1	-7.51018	0.00520999
CTD-3049M7.1	6.86185	0.0174961
CTD-3051D23.1	5.46149	0.0182195
CTD-3064C13.1	9.71642	0.0104327
CTD-3064H18.4	12.3824	0.00108081
CTD-3065B20.1	3.55557	0.0474007
CTD-3065J16.6	5.7244	0.00767125
CTD-3065J16.9	2.94002	0.00346175
CTD-3076O17.2	-5.03079	0.00578937
CTD-3092A11.1	2.5915	0.00545124
CTD-3099C6.11	2.63356	0.0327598
CTD-3105H18.11	6.23244	0.0028169
CTD-3110H11.1	-8.14198	0.000278934
CTD-3131K8.2	-4.52188	0.0065401
CTD-3148I10.1	16.0376	0.00106269
CTD-3149D2.3	12.4147	0.000468382
CTD-3162L10.1	12.8158	0.000332489
CTD-3184A7.4	-2.87571	0.00333898
CTD-3185P2.1	2.50433	0.00603576
CTD-3187F8.14	84.1698	3.35028e-06
CTD-3193K9.4	6.31326	0.018593
CTD-3193O13.1	10.9213	0.00847728
CTD-3193O13.11	19.7135	0.000292593
CTD-3193O13.9	105.361	5.87591e-07
CTD-3199J23.4	6.30718	0.0412082
CTD-3220F14.1	9.71713	8.96316e-05
CTD-3222D19.5	6.73265	0.00647859
CTF1	-49.4207	8.71484e-05
CTGF	-17.9308	0.00208124
CTGLF12P	2.30979	0.0374445
CTH	2.41931	0.0156788
CTHRC1	5.8987	0.00394993
CTIF	-10.1683	6.10495e-05
CTNNA2	191.134	0.0379557
CTNNAL1	-3.89947	2.73659e-05
CTNNBL1	-2.44436	0.000119481
CTNND2	143.098	2.08317e-05
CTSB	-6.34066	5.13961e-06
CTSC	-33.6556	1.3836e-06
CTSD	-2.47414	0.0101337
CTSF	2.55737	0.0137283
CTSO	4.07367	0.0129225
CTSS	-3.766	0.048127
CTSV	-29.949	2.78209e-05
CTSZ	-4.6218	7.735e-06
CTTNBP2NL	-2.7282	0.000448507
CTXN1	6.60133	0.00664458
CUEDC1	-19.4749	9.46171e-06
CUL5	2.15838	0.000259712
CUX2	-64.5748	2.06854e-05
CWF19L2	2.06824	0.0228475
CX3CL1	13.1517	0.00738895
CXADR	24.7822	7.00193e-05
CXADRP3	33.8954	4.98567e-05
CXCL1	-11.8822	0.00172563
CXCL11	-16.1358	0.0208252
CXCL13	19.5158	0.00531604
CXCL16	20.8164	1.25124e-06
CXCL2	-41.9433	6.18676e-05
CXCL3	-18.0013	0.00193656
CXCR4	12.2909	0.00119317
CXorf23	2.34473	0.0123489
CXorf28	-9.76926	0.000691
CXorf57	171.545	0.000106165
CXorf67	15.1226	0.000469682
CXXC4	97.3558	4.93502e-06
CYB561	4.0157	0.000552055
CYB561D2	2.22739	0.0147599
CYB5A	3.15838	7.56349e-05
CYB5R2	4.9246	0.000489294
CYB5RL	4.38408	2.21322e-05
CYBA	-66.0909	7.48681e-06
CYBB	16.6487	0.00593277
CYBRD1	-248.621	1.81514e-05
CYCS	2.20695	0.039337
CYCSP41	11.1693	0.00102007
CYFIP2	90.2146	2.43972e-05
CYGB	-58.3055	0.000429441
CYHR1	2.60613	0.00139466
CYorf17	73.769	6.70699e-06
CYP1A2	6.69306	0.0482361
CYP1B1	-5.73727	0.000786358
CYP24A1	-117.77	9.24607e-06
CYP26B1	-125.233	1.00314e-05
CYP27B1	-5.78685	0.000195511
CYP27C1	-89.7702	0.000129928
CYP2C19	4.38134	0.0239177
CYP2C8	13.2308	0.00171689
CYP2D6	2.24266	0.015428
CYP2J2	7.20062	0.000448507
CYP2S1	-14.7315	0.00230345
CYP2U1	5.67467	5.08979e-05
CYP39A1	11.4602	0.00250541
CYP46A1	6.59485	0.0224563
CYP4F11	-94.84	3.58528e-05
CYP4F12	-13.0146	0.00135482
CYP4F23P	18.4308	0.0117398
CYP4F27P	37.6119	0.000100783
CYP4F29P	296.559	1.3307e-06
CYP4F30P	275.146	1.55318e-06
CYP4F31P	113.567	0.000350014
CYP4F35P	273.431	9.74161e-07
CYP4F43P	155.178	2.86979e-05
CYR61	-14.0779	1.41836e-05
CYS1	-5.26976	0.010091
CYTH1	-5.37887	0.00707826
CYYR1	-30.7793	0.000503881
DAAM2	7.59789	0.0078538
DAB2IP	-6.39611	1.43453e-05
DACH1	33.5546	0.000219148
DACH2	22.4825	8.77822e-05
DACT3	8.99815	0.00063496
DAGLA	10.6961	0.000115685
DAGLB	-3.05985	0.0499079
DAP	-2.20914	0.00063496
DARC	-121.739	0.0111718
DARS	-2.12488	0.00118448
DAZAP2	3.69419	2.08317e-05
DBN1	-2.39513	0.0116012
DBNDD1	8.8909	6.95065e-05
DBNDD2	-9.0201	4.18354e-05
DBT	2.0454	0.000691836
DBX2	16.303	0.000514254
DCAF11	2.17152	0.0004308
DCAF12L2	158.875	1.66539e-05
DCAF4L1	3.01499	0.0401945
DCAKD	2.10064	0.00170225
DCBLD1	-6.27419	0.00577147
DCBLD2	-11.4113	7.14154e-05
DCDC2	58.5307	2.91034e-05
DCHS1	6.00619	0.00255516
DCHS2	33.9402	0.00217961
DCK	2.21338	0.00510988
DCLRE1A	2.20081	0.00283417
DCP1A	2.59607	0.000265061
DCP1B	3.7762	0.00340249
DCP2	2.7486	0.000110163
DCST2	4.21447	0.0180492
DCT	6.1524	0.0110888
DCTD	-2.89353	0.00255369
DCTN1	-2.14787	0.000164263
DCTN6	2.26423	0.00464926
DCXR	2.58432	0.000408272
DDAH1	18.0797	6.08174e-07
DDC	189.938	3.66416e-06
DDC8	-7.67589	0.00576698
DDHD1	2.14942	0.00290195
DDI2	2.02534	0.00133242
DDIT3	2.56793	0.00594895
DDIT4	-34.761	0.00122252
DDIT4L	67.5387	0.0027736
DDN	6.48716	0.00507747
DDO	4.91856	0.0246548
DDX11-AS1	4.00073	0.00165836
DDX11L1	-14.3864	0.0264271
DDX11L2	-9.43428	0.00122019
DDX12P	6.59564	3.83358e-05
DDX18	-2.17643	0.000637062
DDX27	-2.33019	0.000906999
DDX31	-2.01599	0.00306499
DDX3Y	592.058	8.55574e-07
DDX43	-98.6381	1.51695e-06
DDX47	2.28707	0.000503306
DDX53	93.6348	0.044189
DDX59	3.34735	0.000823033
DDX60	-9.95654	0.00455427
DDX60L	-4.61568	0.0300349
DECR2	2.76754	0.00587884
DEDD2	-2.55072	0.010355
DEF6	-3.63509	0.00027025
DEFB132	18.4902	0.00507422
DEGS2	33.9795	0.000103443
DENND1B	4.63851	0.000427873
DENND1C	45.5362	2.63353e-05
DENND2C	-62.9441	1.29351e-06
DENND3	-2.63412	0.0067677
DENND6B	2.70401	0.0278847
DEPDC1	2.55185	0.00250384
DEPDC4	2.65771	0.00831483
DEPDC7	-249.168	6.4949e-06
DEPTOR	8.00736	9.35759e-05
DERA	2.89635	0.00332503
DFNA5	-25.8245	0.000273933
DFNB31	-4.71706	0.0030557
DGAT2	3.40541	0.0114565
DGCR5	12.5476	0.000980745
DGCR9	5.44272	0.0144849
DGKA	-6.63557	1.57522e-06
DGKB	6.03591	0.00803403
DGKG	10.0632	0.000822346
DGKQ	6.65034	0.000466997
DGKZP1	2.18551	0.0274004
DHFR	2.2926	0.00243243
DHRS11	2.38173	0.00222656
DHRS13	4.17118	0.000795099
DHRS2	42.0318	4.96654e-05
DHTKD1	2.33399	0.00170249
DHX35	-2.65913	0.000122985
DIP2C	3.45862	0.00088093
DIRAS1	90.7729	1.20635e-05
DIRAS2	27.9943	0.00146971
DIRAS3	-4.51676	0.0125946
DISP1	2.38678	0.0078956
DIXDC1	-12.9284	2.24551e-06
DKFZP779L1853	-10.2473	0.0429831
DKK1	-8.75639	0.00844696
DKK3	-578.882	6.03897e-07
DLAT	2.1445	0.000894677
DLC1	-46.9327	0.000741387
DLG1-AS1	-4.56564	0.0152163
DLG2	8.57798	6.64809e-05
DLG3	6.46847	2.54896e-06
DLG3-AS1	7.72735	0.0209425
DLG4	-8.57163	2.64279e-05
DLG5	-2.80277	2.35377e-05
DLGAP1	287.993	0.000213104
DLGAP1-AS1	-12.2403	0.00111375
DLGAP1-AS2	-9.71409	0.000406578
DLGAP3	14.377	3.75448e-05
DLGAP4	-3.89355	3.75558e-06
DLK2	-9.71251	0.000487108
DLL1	-28.9404	6.73787e-06
DLX1	3.14177	0.000190161
DLX2	2.61332	0.0110695
DLX4	-20.5077	0.00620782
DMBT1	-9.64134	0.0065588
DMBX1	40.1371	0.000215077
DMD	-16.7402	0.00205492
DMGDH	5.54535	0.00576787
DMKN	-50.9782	1.65196e-05
DMRTC2	6.49465	0.0497133
DMTN	4.85541	0.00191715
DMXL1	2.29523	0.00433227
DNA2	2.04794	0.0030575
DNAH1	6.0775	0.000285697
DNAH10	3.36368	0.0316524
DNAH10OS	8.08409	0.00660567
DNAH14	3.68708	0.00128492
DNAH6	50.918	0.000113098
[truncated: 5,982 more rows]
