# Supplementary material for: A high-resolution 3D epigenomic map reveals insights into the creation of the prostate cancer transcriptome
Source: Nat Commun. 2019 Sep 12;10:4154. doi: 10.1038/s41467-019-12079-8 (PMC6742760; doi:10.1038/s41467-019-12079-8)
Supplement: Supplementary file 10 — Supplementary Data 8 [file 41467_2019_12079_MOESM10_ESM.xlsx]

## Sheet: Data S8
Supplementary Data 8. Target genes of FOXA1-bound enhancers
AAMP
AAR2
ABCB6
ABCC1
ABCC4
ABCF3
AC002310.12
AC002467.7
AC004383.3
AC004917.1
AC005944.2
AC006946.16
AC006946.17
AC007969.5
AC009404.2
AC010761.8
AC012379.1
AC012531.23
AC012531.25
AC018867.2
AC019097.7
AC084018.1
AC087269.1
AC092667.2
AC104651.1
AC108488.3
ACAA1
ACADL
ACAT1
ACP1
ACSL3
ACSS2
ACTL10
ACTL6A
ACTR3
ACTRT3
ADAM10
ADAM9
ADAMTS1
ADCK2
ADCK3
ADO
ADPGK
ADRA2A
ADRB2
ADSL
ADSS
AES
AFG3L2
AGL
AHCY
AIDA
AIM1
AIMP1
AKAP1
AKTIP
AL136376.1
ALDH4A1
ALDH9A1
ALG12
ALG3
AMD1
ANAPC1
ANKH
ANKRD11
ANKRD12
ANKRD18EP
ANKRD49
ANLN
AP000350.5
AP001816.1
AP1AR
AP1B1
AP3M2
AP3S2
APEX2
APMAP
AR
ARHGAP35
ARHGAP5
ARHGAP5-AS1
ARHGDIA
ARID2
ARL1
ARPC1A
ARRDC3
ARTN
ASAH1
ASCC2
ASS1
ATIC
ATP1A1
ATP1B1
ATP5B
ATP5G1
ATP5G2
ATP5S
ATP6V0B
ATP6V0E1
ATP8B2
ATRAID
ATRX
ATXN10
B3GALNT2
B4GALT2
BAK1
BAMBI
BARD1
BAZ2A
BBS10
BBS4
BCL6
BCLAF1
BCYRN1
BDP1
BECN1
BHLHE40
BIRC6
BLOC1S4
BNIP2
BPHL
BRCA2
BRD2
BRIX1
BROX
BSDC1
BTAF1
BTF3L4P2
BTG1
BUB1
BUB1B
BYSL
BZW1
BZW2
C10orf137
C10orf35
C11orf58
C17orf80
C17orf96
C19orf40
C19orf48
C19orf60
C1orf116
C1orf131
C1orf27
C1RL
C4orf46
C5orf45
C6orf1
C6orf203
C6orf226
C8orf59
C9orf47
CACUL1
CAD
CALCOCO1
CALM2
CAMK2N2
CAP1
CAPN2
CAPZA2
CBFB
CBLL1
CBLN2
CBR3
CBS
CBX3
CCAR1
CCDC112
CCDC25
CCDC47
CCDC50
CCDC71L
CCDC86
CCDC90B
CCDC96
CCND1
CCNE2
CCNH
CCNI
CCP110
CCT2
CD164
CD9
CDAN1
CDC16
CDC20
CDC23
CDC7
CDCA2
CDK1
CDK18
CDK19
CDK4
CDK5R1
CDK9
CDKN1B
CDKN2AIPNL
CDKN2D
CDR1
CDV3
CEBPB
CEBPD
CECR5
CENPL
CENPN
CENPO
CENPW
CEP250
CEP57
CGREF1
CHCHD3P3
CHCHD5
CHD1L
CHPT1
CHRNA2
CHSY1
CIAPIN1
CIB1
CITED2
CITF22-92A6.1
CKS2
CLCN2
CLCN3
CLDN23
CLEC11A
CLOCK
CLSTN1
CMAS
CMC2
CNBP
CNDP2
CNIH4
CNOT11
CNPY3
COA6
COG1
COL1A1
COPG1
COPS2
COQ9
COX11
COX14
COX17
COX17P1
COX6A1
COX6A1P2
COX7A2
CPSF3
CREB1
CREBZF
CRELD2
CRIPAK
CRIPT
CRNDE
CSK
CSRNP2
CTA-363E6.7
CTA-384D8.36
CTB-13F3.1
CTBP2
CTBS
CTC-308K20.3
CTC-429P9.3
CTC-429P9.5
CTD-2033A16.1
CTD-2033A16.2
CTD-2165H16.3
CTD-2350C19.1
CTD-2366F13.1
CTD-3060P21.1
CTSL
CTU1
CUL7
CWC15
CWC22
CYB561
CYB561D2
CYB5B
CYB5RL
CYP1A1
CYP51P2
CYR61
D2HGDH
DARS2
DBT
DCK
DCLRE1A
DCTPP1
DDIT4
DDR1
DDX3X
DDX42
DDX50
DEF6
DEGS1
DEK
DERL1
DFFA
DHRS11
DHRS13
DHRS7
DHX16
DHX36
DHX8
DLD
DLX1
DLX2
DNAAF2
DNAJB12
DNAJB9
DNAJC11
DNAJC14
DNAJC21
DND1P1
DNPH1
DNTTIP1
DPM2
DSC2
DSCC1
DSCR3
DSEL
DSG2
DSP
DSTN
DTD2
DTL
DUSP1
DUSP4
DYNC1I2
DYNLL1
DYNLL2
ECH1
ECHDC2
EEF1A1P13
EFNA5
EFNB2
EGFR
EGLN1
EID1
EID2
EID2B
EIF1
EIF2D
EIF2S3
EIF3I
EIF4BP3
EIF4HP2
EIF5B
ELF3
ELL2
ELOVL5
EMC6
EMC7
ENAH
ENC1
ENHO
ENOPH1
ENTPD5
ENTPD6
EPCAM
EPHB3
ERAL1
ERCC4
ERCC6L
ERGIC2
ERLIN2
ERO1L
ERRFI1
ESCO2
ETFDH
EVI5L
EXOC7
EXOC8
EXOSC10
EXTL2
F2RL1
FAHD2A
FAM103A1
FAM104A
FAM105A
FAM120A
FAM120AOS
FAM122A
FAM155B
FAM177A1
FAM204A
FAM208A
FAM211B
FAM214B
FAM219B
FAM21C
FAM43A
FAM53C
FAM60A
FAM76B
FAM91A1
FASTKD1
FASTKD2
FAT1
FAUP1
FBL
FBRS
FBXL15
FBXO21
FBXO28
FBXO30
FBXO9
FDX1
FEV
FGFBP3
FHOD1
FIGNL1
FITM2
FLNB
FLOT1
FLOT2
FN1
FNBP1L
FNTA
FOLH1
FOPNL
FOSL2
FOXA1
FOXN3-AS1
FOXO3
FRY
FTH1P2
FZD1
FZD5
FZD8
GADD45A
GADD45G
GAPDHP1
GAPDHP65
GAS2L1
GATA2
GATAD2A
GATC
GCC2
GCNT1
GDE1
Gene name
GET4
GGCX
GGH
GGPS1
GID4
GINS1
GLRX5
GLS
GLUD2
GLUL
GLYR1
GNA11
GNG12
GNG5
GNL3L
GNPNAT1
GNPTAB
GOLGA5
GOLGA8B
GORASP2
GPATCH4
GPI
GPR107
GRHL2
GRPEL1
GS1-358P8.4
GSE1
GSTM3P1
GTF2A1
GTF2E1
GTF2F2P1
GTF2H4
GTF3C6
GUCY1A3
GYG1P3
H3F3AP6
HBP1
HCCS
HDAC10
HELLS
HES1
HEXB
HIAT1
HIF1A
HIPK2
HIST1H2AI
HIST1H2AK
HIST1H2AM
HIST1H2BL
HIST1H2BO
HIST1H3H
HIST1H4J
HJURP
HK1
HLA-B
HLX
HMGA1
HMGB2
HMGB3
HMGN1P38
HMGXB3
HNRNPA2B1
HNRNPDL
HNRNPLL
HNRNPM
HOOK1
HOXA10
HOXA11
HOXA11-AS
HOXA13
HOXA4
HOXC-AS5
HOXC12
HOXC13
HOXC6
HOXC9
HSP90AB1
HSPA13
HSPA1A
HSPA5
HSPA8P1
ICK
ID2
ID4
IDH1
IDH1-AS1
IDI1
IER3
IGFBP2
IGFBP3
IL17RA
INHBB
INIP
INTS10
INTS6P1
IPO13
IPO8
IQCB1
IQCC
IRF2BP2
IRF2BPL
IRX3
IRX5
ISY1
ITGB1
ITGB1BP1
JAG1
JUN
KANSL3
KARS
KATNB1
KB-1208A12.3
KCTD9
KDM3A
KDM3B
KDM5B
KDM6A
KIAA0196
KIAA1033
KIAA1244
KIAA1430
KIAA1551
KIAA1737
KIAA1919
KLC2
KLF11
KLF4
KLHL23
KLHL36
KLK2
KLK3
KMT2C
KRI1
KRR1
LAMA3
LAMC1
LDOC1L
LEMD2
LEO1
LETMD1
LIMCH1
LIN7C
LINC00161
LINC00339
LINC00938
LITAF
LL0XNC01-7P3.1
LMNB1
LNPEP
LOH12CR2
LONP2
LPAR3
LPIN3
LPP-AS2
LRRC3
LRRC3DN
LRRFIP1
LSG1
LSM10
LTBP4
LYRM1
LZIC
MAF
MAFB
MAGEF1
MAN2A2
MANF
MANSC1
MAOA
MAP2K1P1
MAP7D1
MAP9
MAPK14
MARCH5
MARCH9
MARCKS
MARVELD2
MB
MBLAC2
MBTPS2
MCCC2
MCOLN1
MDC1
MDM4
MED20
MELK
MEMO1P1
MESP1
METAP2
METTL9
MFF
MFN2
MID1IP1
MID1IP1-AS1
MIIP
MINOS1
MIOS
MKI67IP
MKKS
MKLN1
MLXIP
MMADHC
MNX1-AS1
MNX1-AS2
MOCS2
MON1B
MORC2
MPP5
MPZL1
MPZL3
MRE11A
MRFAP1L1
MRM1
MRP63
MRPL14
MRPL2
MRPL30
MRPL42
MRPL44
MRPL50
MRPS12
MRPS18A
MRPS23
MRPS30
MSL3
MSL3P1
MSMO1
MSX1
MT1X
MTAPP2
MTFR2
MTMR1
MTMR12
MTOR
MTRNR2L9
MYC
MYCBP2
MYD88
MYL12A
MYL12B
MYLIP
MYNN
MYO6
MYSM1
NAA10
NAA20
NAA40
NACA
NADK
NADK2
NAIF1
NAMPT
NAP1L1
NAPA
NARS
NBPF15
NCAPG2
NCLN
NCOA4
NCOA6
NDC80
NDUFA13
NDUFA9
NECAB3
NEIL2
NEK2
NEK9
NELFB
NEMF
NETO1
NETO2
NFAT5
NFKB2
NFKBIA
NHLRC2
NINJ1
NKX3-1
NOB1
NOL11
NOL8
NPAT
NPC1
NPEPL1
NPPC
NPR3
NPRL2
NQO1
NR1D2
NR2F2
NRBF2
NRM
NSD1
NTAN1
NTPCR
NUDT15
NUDT3
NUDT4
NUP133
NUP153
NUP54
NVL
NXPE3
NXT1
OCLM
ODC1
ODF3B
OPA1
ORAOV1
ORMDL1
ORMDL2
OSER1
OST4
OSTC
P4HB
PAFAH1B2
PAK1IP1
PAK4
PARS2
PAX1
PCAT6
PCBD1
PCED1A
PCM1
PCSK7
PDCD5
PDCD6IP
PDHX
PDIA6
PDS5A
PDS5B
PDXDC1
PDXK
PELO
PERP
PEX11B
PEX2
PEX26
PGBD4
PGM2
PGRMC1
PHF12
PHF6
PHF8
PHLDA1
PHOSPHO2
PIAS3
PIGH
PIK3C2B
PIKFYVE
PIM1
PIM3
PITX1
PJA2
PLAGL2
PLEKHG4
PLOD1
PLXNA1
PNKD
PNPLA6
POFUT1
POGLUT1
POLDIP3
POLE4
POLQ
POLR2H
POLR2I
POLR2K
POLR3A
POLR3E
POMGNT1
POMP
POP4
PPAP2A
PPIAP29
PPID
PPIF
PPIG
PPM1K
PPP1CB
PPP1R18
PPP1R3B
PPP2R2A
PPP2R3C
PPP2R5A
PPP3CA
PRAC1
PRAC2
PRC1
PRDX3
PRDX6
PREB
PRIM1
PRKAA1
PRKAR1A
PRMT2
PROSC
PRPF19
PRPF4B
PRPS1
PRR14
PRUNE2
PSMC6
PSMD11
PSMD12
PSMD5
PSMD6
PSMG2
PTEN
PTGES2
PTGES3
PTGR2
PTRHD1
PWP2
PYURF
QSOX1
QTRT1
RAB13
RAB17
RAB18
RAB4A
RAB5A
RABL3
RABL5
RAD1
RAD23B
RAI1
RAMP1
RANBP2
RAP2C
RASL11A
RASSF1
RASSF3
RBBP7
RBM15B
RBM24
RBM34
RBM8A
RCN2
REEP3
RFK
RHOB
RHOC
RHOU
RHOV
RHPN2
RIMKLBP1
RIOK2
RLF
RN7SK
RN7SL737P
RNASEH1
RNF138P1
RNF181
RNU11
ROBO3
RP1-152L7.5
RP1-228P16.1
RP1-80N2.3
RP1-95L4.4
RP11-108P20.1
RP11-109M17.2
RP11-10C24.1
RP11-10C24.3
RP11-123J14.2
RP11-132A1.4
RP11-134E15.2
RP11-138E2.1
RP11-141O15.1
RP11-146F11.1
RP11-153M3.1
RP11-159D12.2
RP11-173M1.5
RP11-173M1.8
RP11-177C12.1
RP11-178L8.7
RP11-186N15.3
RP11-208G20.3
RP11-20B24.4
RP11-220D10.1
RP11-22C8.1
RP11-248J18.2
RP11-254F7.2
RP11-254F7.4
RP11-270C12.3
RP11-288E14.2
RP11-290L1.3
RP11-290L1.4
RP11-298C3.2
RP11-305K5.1
RP11-311C24.1
RP11-321F8.4
RP11-326I11.3
RP11-333E13.2
RP11-334A14.2
RP11-346C20.4
RP11-347C18.5
RP11-360D2.2
RP11-379F4.8
RP11-37C7.3
RP11-393N4.2
RP11-395P17.11
RP11-395P17.3
RP11-397G5.2
RP11-3P17.3
RP11-40C6.2
RP11-435O5.4
RP11-442H21.2
RP11-461A8.4
RP11-475N22.4
RP11-48B14.1
RP11-48B3.3
RP11-493E3.1
RP11-498C9.2
RP11-498C9.3
RP11-500C11.3
RP11-503E24.2
RP11-588K22.2
RP11-629O1.2
RP11-680F8.3
RP11-703I16.1
RP11-705O1.8
RP11-712B9.5
RP11-715F3.2
RP11-723P16.3
RP11-772E11.1
RP11-778D9.13
RP11-791G16.4
RP11-7K24.3
RP11-801F7.1
RP11-806L2.2
RP11-863K10.4
RP11-91J19.3
RP11-91J19.4
RP11-92K15.3
RP11-932O9.10
RP11-95D17.1
RP11-95P2.1
RP11-96D1.11
RP11-973H7.3
RP13-15M17.1
RP3-342P20.2
RP3-402G11.25
RP3-402G11.26
RP3-402G11.27
RP3-406P24.1
RP3-512B11.3
RP4-549L20.3
RP4-561L24.3
RP4-631H13.6
RP4-635E18.8
RP4-781K5.2
RP4-796I17.5
RP5-1112D6.4
RP5-1142A6.9
RP5-827C21.4
RPAP2
RPE
RPF2
RPL12
RPL14P1
RPL18
RPL21
RPL21P28
RPL26L1
RPL30
RPL34
RPL37
RPL7
RPL7L1
RPLP0P6
RPS10
RPS14P3
RPS17P5
RPS19BP1
RPS21P4
RPS24
RPS27
RPS3
RPS3AP6
RPS4X
RPS6KA3
RPS7
RPS7P10
RPS9P1
RPSAP9
RPUSD3
RRAGA
RRAGC
RRM2
RRM2B
RRP1
RRP1B
RRP36
RSL24D1P1
RTCA
RTFDC1
RWDD3
RYBP
S100P
S1PR3
SAMM50
SAP18
SAP30
SAP30L
SASS6
SAT1
SAV1
SAYSD1
SCARB2
SCARNA13
SCML1
SCO2
SCOC
SEC61G
SECTM1
SELO
SELRC1
SEPHS2
SEPN1
SEPP1
SEPT11
SESN3
SGOL2
SGPP1
SH2D4A
SH3D21
SIDT2
SIK1
SIRT1
SKA3
SLC16A1
SLC16A6
SLC19A1
SLC22A5
SLC25A25
SLC25A28
SLC26A2
SLC30A5
SLC30A7
SLC35A3
SLC35B4
SLC35C2
SLC35F5
SLC39A8
SLC46A1
SLC5A6
SLC7A5P1
SLC7A5P2
SLPI
SMARCD1
SMIM13
SMIM15
SMIM19
SMPD2
SNAI2
SNAPC3
SNHG10
SNHG11
SNHG17
SNRNP48
SNRPC
SNRPE
SNTB2
SNX3
SOCS2
SOGA1
SOX4
SOX9
SP3
SPDL1
SPECC1L
SPG7
SPHK2
SPRTN
SPRY1
SPRYD7
SPTSSA
SRCAP
SRM
SRP14
SRP9
SRSF1
SRSF8
SRSF9
SSB
SSFA2
SSR3
ST13P6
ST3GAL1
ST6GALNAC4
STAM2
STC2
STEAP1
STEAP2
STK17B
STK35
STK40
SUPV3L1
SYCP3
SYNM
SYPL1
SYS1
SYT4
SZRD1
TADA2B
TAF12
TAF1C
TAF5L
TAOK3
TAPBP
TARBP1
TARDBP
TAX1BP3
TBC1D16
TBC1D20
TBC1D9B
TBCB
TBL1XR1
TBRG1
TBX3
TECRP1
TERF1
TEX10
TEX19
TFAP4
TFB2M
THAP1
THAP5
THBS1
THOC1
TIFA
TIGD6
TIMM21
TIPIN
TJP1
TLCD1
TLE3
TM2D2
TM7SF3
TMBIM1
TMEM109
TMEM126A
TMEM132A
TMEM14A
TMEM150A
TMEM158
TMEM165
TMEM184C
TMEM194A
TMEM198B
TMEM237
TMEM30A
TMEM33
TMEM39A
TMEM41A
TMEM44-AS1
TMEM47
TMEM54
TMEM59
TMEM63B
TMEM66
TMEM87B
TMPRSS2
TMTC3
TOB1
TOMM20
TOP2A
TOR1AIP1
TOR1AIP2
TOR2A
TP53INP1
TP53INP2
TP53RK
TPD52
TPM3P8
TPR
TRABD
TRAF5
TRIAP1
TRIB1
TRIB2
TRIM13
TRIM35
TRIM45
TRIM56
TRMT13
TRMT1L
TRMT5
TRMT61B
TRPM4
TSC22D2
TSC22D3
TSN
TSPAN1
TSR2
TSSC4
TSSK6
TTC14
TTC4
TTF2
TTPAL
TUBB
TUBGCP5
TUBGCP6
TUG1
TWISTNB
TXNDC9
TYMP
TYMS
U2AF1
UBA52
UBE2B
UBE2E1
UBE2HP1
UBE2V1
UBE3C
UBIAD1
UBN1
ULK3
UMPS
UQCC2
UQCR10
UQCRB
URB2
USP24
USP25
USP3
USP39
UTP3
VAMP8
VAPA
VARS2
VCPKMT
VEZF1
VPS13A
VPS16
VPS18
VPS37C
VTA1
VWA9
WAC
WAC-AS1
WARS
WBP4
WDR1
WDR26
WDR43
WDR75
WEE1
WNK1
WWC1
WWP1
XXbac-B476C20.9
XXbac-BPG252P9.10
XXbac-BPG252P9.9
YBX1P1
YBX3
YIPF1
YIPF5
YJEFN3
YPEL5
YWHAQ
YY2
ZBTB10
ZBTB18
ZBTB2
ZBTB22
ZBTB33
ZBTB39
ZC3H13
ZCCHC2
ZCCHC6
ZCRB1
ZDHHC20
ZDHHC6
ZFAND5
ZFP36L1
ZFP41
ZIC2
ZIC5
ZKSCAN5
ZMIZ1
ZMYND11
ZNF148
ZNF189
ZNF217
ZNF259
ZNF317
ZNF358
ZNF518B
ZNF532
ZNF674-AS1
ZNF688
ZNF689
ZNF703
ZNF746
ZNF747
ZNF764
ZNF768
ZNF784
ZYG11B
ZZZ3
