# Supplementary material for: A high-resolution 3D epigenomic map reveals insights into the creation of the prostate cancer transcriptome
Source: Nat Commun. 2019 Sep 12;10:4154. doi: 10.1038/s41467-019-12079-8 (PMC6742760; doi:10.1038/s41467-019-12079-8)
Supplement: Supplementary file 11 — Supplementary Data 9 [file 41467_2019_12079_MOESM11_ESM.xlsx]

## Sheet: Data S9A
Supplementary Data 9A. Overexpressed genes in prostate cancer cells with more frequent enhancer-promoter loops C42B vs. RWPE1
Gene name
AC018720.10
AMACR
AMD1
AP001816.1
AR
ARL1
ASNSD1
C19orf48
CCNH
CD164
CENPN
CHPT1
CMC2
CRHR1-IT1
CTBP2
DHRS7
DHX36
DND1P1
EFNA5
EPCAM
FAM105A
FAM155B
FAM218A
GSTM3P1
GUCY1A3
HEBP2
HLX
KDM6A
KLK3
KRR1
LINC00161
MAP9
MSX1
NR2F2
RP11-259G18.3
RPS26P8
SMS
SOWAHD
SYT4
TBC1D16
TBK1
TBX3
TMEM184C
TMEM47
TTC21B
ZFAND5
ZIC2

## Sheet: Data S9B
Supplementary Data 9B. Overexpressed genes in prostate cancer cells with more frequent enhancer-promoter loops 22Rv1 vs. RWPE1
Gene name
ADAMTS1
ALG10^
ALG10B^
AP001062.7
AP001065.2
AR
ATF5
C16orf59
CCDC74B
CHPT1^
GALNT7
HIST1H3D
HLA-DMB
HMGB2
IGFBP3
LL22NC03-30E12.13
NUPR1
PCDHB10
PCDHB15
RP11-279F6.2
RP11-399K21.14
SAP30
SEC11C
SPATA20
SSX3
SUDS3^
SYT4
TBX3
TLE3
TRGV9
ZFAND5
ZNF503-AS2
^ Genes that have more copies in cancer cells than normal cells according to Barretina et al (Nature, 2012; PMID: 22460905)
